# Supplementary material for: Dynamic human liver proteome atlas reveals functional insights into disease pathways
Source: Mol Syst Biol. 2022 May 17;18(5):e10947. doi: 10.15252/msb.202210947 (PMC9112488; doi:10.15252/msb.202210947)
Supplement: Supplementary file 3 — Dataset EV1 [file MSB-18-e10947-s014.xlsx]

## Sheet: Description
	Dataset EV1: In-depth human liver atlas proteome data, proteome depth overview, Kegg pathway coverage, intermediate datasets during pre-processing, cell type uniquely quantified protein list
	Sub-dataset	Description
	Tab1	Protein intensities of the 34 atlas samples after filtering for valid values of at least 1 in 3 biological replicates in each sample type
	Tab2	Protein intensities after filtering, log10 transformation and imputation by drawing random samples from a down-shifted normal distribution
	Tab3	Averaged (median) protein intensities
	Tab4	Cumulative proteome abundance calculated based on median values
	Tab5	Percentage of proteins detected in each of the326 KEGG pathways
	Tab6	Proteome depth in each sample type and Venn diagram comparing within all tissue types and primary cell types
	Tab7	Uniquly quantified proteins in each primary cell type, annotated with HPA-derived tissue category information and disease.jensenlab.org-derived disease associations

## Sheet: Tab1
Protein ID	Liver_R1	Liver_R2	Liver_R3	Liver_D1	Liver_D2	Liver_D3	HepA_R1	HepA_R2	HepA_R3	HepA_D1	HepA_D2	HepA_D3	PorV_R1	PorV_R2	PorV_R3	PorV_D1	PorV_D2	PorV_D3	hHEP_D1	hHEP_D2	hHEP_D3	hLSEC_D1	hLSEC_D2	hLSEC_D3	hKC_D1	hKC_D2	hKC_D3	hHSC_D1	hHSC_D2	hHSC_D3	Hep G2	hLSEC SK Hep1	LX2	hHSC TWNT4	Gene name	Protein name
A0A0D9SFH9		19677000	23491000			33553000									40244000	56982000	22464000			33545000			78479000					171120000	166910000	229000000	37743000	86028000	48162000	114430000
A0A024R161		186080000	91686000	43406000	40518000	51042000	81569000		47130000		90642000	15994000	36862000		25343000	162480000		21154000	699780000	473030000	218880000		590890000	26908000	1159100000	260930000	804490000	301170000	12739000	239210000	38928000	35214000	97241000	27681000
A0A024R216	399800000	460380000	263790000	135780000	121140000	109430000	401330000	549120000	483430000	477490000	352310000	525130000	413630000	518200000	491150000	138450000	450810000	209690000	80215000	263550000	114420000		284280000	235850000	80433000	61911000	358420000	183410000	56692000	147560000	42111000	349760000	305950000	563260000
A0A024R368																														38913000					PRICKLE2	Prickle-like protein 2
A0A024R3W6	31510000	102500000	68161000	132110000	79254000	103720000	58225000	51369000	59423000	100390000	27065000	78506000	753770000	464780000	239870000	137810000	281080000	91591000	150340000	113410000	175060000	83817000	399450000	45424000	176290000	88402000	139200000	317920000	246360000	202120000	44994000	31061000	239490000	550200000	NRP2	Neuropilin-2
A0A024R4E5	11635000000	10624000000	11035000000	11563000000	15356000000	18983000000	3061100000	2881600000	2540200000	3660800000	3668900000	3368700000	3177900000	3208900000	4314900000	4628600000	2794900000	3081300000	9497600000	10284000000	9321200000	12926000000	9373400000	20754000000	3255700000	4125000000	2572300000	14981000000	20752000000	15406000000	20225000000	11361000000	14980000000	19139000000	HDLBP	Vigilin
A0A087WZA9	242280000	337020000	305960000	147910000	751450000	923540000	53977000	31290000		46900000	64767000	57630000	55663000	34873000	68737000	57874000	32434000	51342000	457400000	659200000	757020000	263020000	54686000	512150000	61003000	183800000	104330000	260450000	131410000	113920000	404700000	115660000	184180000	368220000	TMEM120A	Transmembrane protein 120A
A0A024R4M0	6985500000	4554300000	3359700000	4569900000	6638900000	5545900000	1144600000	1045200000	974120000	927840000	946430000	1160600000	865660000	899010000	1486500000	1478400000	1318200000	1212200000	5444000000	4121600000	5341200000	5983800000	10996000000	12932000000	6631300000	3870700000	4513900000	10709000000	8960100000	6996400000	11088000000	7957900000	5759600000	6630900000	RPS9	40S ribosomal protein S9
A0A024R571	3530100000	3576600000	3385000000	1894100000	2554900000	2692100000	8000200000	6198600000	7935100000	14771000000	8164100000	6151000000	12410000000	8748800000	9797800000	9524900000	7084400000	5541700000	1429900000	1306300000	994860000	1783600000	3114700000	2527900000	7443400000	3655800000	8228800000	4683600000	4802800000	4538600000	2221600000	7297800000	5917500000	3761600000	EHD1	EH domain-containing protein 1
A0A024R5I4	1311600000	1649300000	1447000000	693870000	987180000	628990000		177720000				85265000		132990000	662990000			329740000	796560000	1767700000	2275700000	276360000			181600000	1135900000	831440000	101080000	298680000	143750000	157020000	217220000	154780000	56066000	SLCO2B1	Solute carrier organic anion transporter family member 2B1
A0A0A0MRU5	130950000	199790000	152120000	84531000	51433000	114500000	114490000	168150000	71665000	146410000	156620000	93962000	88889000	340180000	43867000	190890000	211030000	274180000	134260000	97118000	147370000	107400000	28510000	81454000	118060000	150050000	262330000	81996000	105870000	139800000	39674000	150680000	42771000	139370000	CLN5	Ceroid-lipofuscinosis neuronal protein 5
A0A024R6I7	1790600000	1007400000	499750000	230860000	1978300000	2099700	5804400000	2183200000	2479700000	4370200000	4428700000	931840000	8917900000	1591900000	229630000	3245200000	1166700000	1046200000		18922000	1053500000						429810000				2909300	10161000			SERPINA1
A0A024R6X1	8125800000	8442700000	8712700000	22229000000	11019000000	19692000000	315780000	211340000	319450000	264910000	381810000	136210000	578120000	26529000	426180000	99649000	153230000	258570000	21831000000	30692000000	28969000000	75774000	188730000	93002000	727730000	8520400000	3970200000	555170000	446120000	288810000	1481300000	936710000	367360000	215150000	CES2	Carboxylic ester hydrolase
K7EN05																																33782000			ELOF1	Transcription elongation factor 1 homolog
A0A024RA52	1280600000	3128800000	3208800000	2323800000	2572700000	2346900000	1311000000	1010700000	799120000	771720000	856590000	1032000000	981370000	956220000	1306500000	810890000	859470000	666970000	1211900000	1278200000	869140000	435550000	560770000	1642800000	1583000000	1836700000	2886600000	1467800000	1188900000	1629900000	3017500000	2902800000	2980600000	2862500000	PSMA2	Proteasome subunit alpha type
A0A024RAC6	368360000	232100000	164350000	221120000	179610000	431110000	362720000	204260000	286570000		204610000	621900000	333620000	156940000		358970000	232120000		242540000	177130000	357080000	367390000	268000000	315150000	235220000	176620000	190090000	220630000	402950000	249170000	764600000	507330000	504100000	290340000	TCEB3	Transcription elongation factor B polypeptide 3
A0A024RCG2	118720000		716380000		147550000	121120000							8187900						1244800000	813510000	443530000	144900000	123270000	70888000	67562000	179610000	96775000	72856000	130240000	203000000					SLC22A18	Solute carrier family 22 member 18
A0A024RCL9	63520000		55399000		58847000	45832000													40473000						158380000	168240000									LST1	Leukocyte-specific transcript 1 protein
A0A087X2F1																				22492000	25120000									5735200					ZSCAN26	Zinc finger and SCAN domain-containing protein 26
A0A024RCR6	963860000	852500000	947280000	750130000	681450000	953650000	553100000	349850000	446880000	475040000	458170000	611610000	514010000	537800000	862780000	729580000	644920000	670510000	1438500000	1378800000	1226800000	848740000	1529100000	989950000	1244900000	1376600000	911240000	1324100000	1059200000	617120000	1757900000	1245100000	1095700000	1136500000	BAT3	Large proline-rich protein BAG6
A0A044PY82		57657000	56790000	44120000	49198000	35742000					54199000							52663000	61828000	56640000	65074000						52015000			33234000					LOC113230	Uncharacterized protein LOC113230
G5E9M9	18196000												20263000																		22234000	25824000			VGLL4	Transcription cofactor vestigial-like protein 4
A0A075B6F5																																		32323000	MYO18B	Unconventional myosin-XVIIIb
A0A075B6H3	19290000		11970000																																TMCO4	Transmembrane and coiled-coil domain-containing protein 4
A0A075B6H9						103740000		265380000	192490000			202910000																						95410000	IGLV4-69
A0A075B6I0	33516000	115060000		18227000	59210000	29466000	1636300000	423860000	335160000	261420000	75297000	154200000	787360000	295810000	80540000			46963000							5800000				44363000		15530000	61145000	8065700	25828000	IGLV8-61
A0A075B6J9	71196000	86476000	33553000			58540000	155930000		233440000	118690000		67909000	141210000		69236000	63058000	167630000																		IGLV2-18
A0A075B6K4	66393000	27368000	80620000	36344000	9807800		285920000	53311000	633500000	90260000		67142000	204290000	44326000	52794000	24393000	55232000	98434000										7986500		12318000	16524000		14044000	9445600	IGLV3-10
A0A075B6K5	421350000	317800000	560200000	329330000	73585000	60219000	1927400000	1564400000	2591600000	809480000	775470000	706680000	3027300000	1373800000	386660000	505300000	1699400000	967060000	119240000		107460000					85053000	185230000			123970000	176850000	35255000	57531000	20441000	IGLV3-9
A0A075B6P5	10128000000	4671000000	1096100000	1348200000	251120000	252590000	3984400000	6731400000	7070300000	6227700000	2561800000	6181100000	7230300000	11482000000	1274800000	2670900000	16478000000	1496500000	74068000	36388000	12752000	6428200	32318000		91474000	28063000		314000000	357560000	5673800	20865000	21081000	7640000	18216000	IGKV2D-28	Ig kappa chain V-II region FR
Q5T409																							30596000												DISC1	Disrupted in schizophrenia 1 protein
A0A075B6R2	189900000	157870000	125360000	93496000	66547000	157890000	421770000	125370000	291140000	228320000	125700000	137080000	820100000	199530000	212740000	309310000	337900000	179530000		70100000					145950000	193420000					59053000				IGHV4-4
A0A0C4DH68	613560000	84415000	88907000	121020000	90958000	73954000	980220000			216370000			1516900000				118850000											36861000			50377000		112720000	87453000	IGKV2-24
A0A0J9YYE9	27349000	16846000	11543000																																TRBC2	T-cell receptor beta-1 chain C region
A0A075B6S2	900090000	231900000	194810000	67818000	54721000	12633000	1728800000	810220000	1014900000	102920000	106710000	148460000	475530000	864430000	71270000	103360000	189150000	232510000	46950000	33939000	45654000				162030000		91186000	31745000	140000000		84219000	62945000	79565000	113900000	IGKV2D-29
A0A075B6S5																			373830000																IGKV1-27
A0A075B6S9									17855000					10945000			21519000																		IGKV1D-37
A0A075B6T1																								77927000				65660000		20139000	96790000	45624000	33020000	68279000	AMBRA1	Activating molecule in BECN1-regulated autophagy protein 1
A0A075B6T4																															16224000		36710000		KBTBD4	Kelch repeat and BTB domain-containing protein 4
A0A075B730	750680000	847580000	821770000	261520000	396980000	201250000	390920000	489570000	1782600000	529040000	271550000	2161200000	1806500000	265860000	3503500000	403700000	297300000	778040000	1684400000	1633000000	1011600000	100810000	264340000	222540000	93405000	246460000	190730000	198660000	2198800000	1891000000	7201700000	293120000	325610000	147280000	EPPK1
A0A075B738	1147100000	795840000	812830000	815570000	509260000	620730000	808270000	981480000	1133600000	646450000	228660000	458810000	647670000	546840000	902200000	1394800000	898420000	1206100000	168390000	133290000	38683000	1348400000	17644000000	533710000	1800200000	1306300000	2047200000	152050000	121530000	153230000	142750000	82387000	190910000	192310000	PECAM1
A0A075B746			39707000	21972000	24965000	23636000			25690000				38856000	33404000	12704000				25481000		39153000	70069000	94486000	310770000	53475000	95657000	44053000	36081000	38300000	99919000	52958000	194520000	26153000		MRPS21	28S ribosomal protein S21, mitochondrial
A0A087WX83	595360000	428120000	502770000	358100000	423340000	593260000	544180000	352680000	450800000	335220000	438020000	536610000	387900000	578900000	406710000	476470000	512430000	240280000	504760000	631160000	608730000	496120000	381910000	1829800000	312720000	494690000	463770000	614180000	1032100000	486810000	425960000	517640000	1166800000	590930000	PDE4DIP
A0A075B754						23967000		21820000																						16317000	57356000	11589000	28535000		ATAD5	ATPase family AAA domain-containing protein 5
Q8TEK8	79876000	102370000	59479000		82812000	68219000		69819000						124820000		90892000	54247000	97764000				191050000			247280000	171070000	176890000				28918000	58737000	67809000	59513000	FLJ00186	Ras association domain-containing protein 5
A0A075B773	85162000	82290000	91594000	59581000	41183000	102550000	59950000	88737000	61904000		49927000	69114000	40693000		81301000	30409000	24207000		165480000	484550000	160910000	105940000	57557000	100600000	18612000	80984000	59211000	148100000	70839000	172070000	45794000	82312000	62137000	94405000	PEX12	Peroxisome assembly protein 12
A0A075B7B1	33770000	15219000	50606000	19516000	180120000	98648000	574960000	129510000	302070000	1166700000	168420000	315710000	4246200000	1622600000	2860500000	763660000	1883500000	57090000								53295000	28846000				25697000	60398000	51532000	25206000	SYNM
A0A075B7B8						15165000																													IGHV3OR16-12
A0A075B7D0						83179000	217490000	183090000						267060000																					IGHV1OR15-1
A0A075B7F8	300810000	337160000	319810000	179030000	258210000	398790000	403860000	762960000	266730000	632340000	633710000	182590000	661400000	1410600000	474740000	636920000	382410000	829250000	261320000	395930000	254280000	1209300000	719630000	723540000	481430000	194860000	322170000	362040000	914660000	809280000	712820000	777360000	871020000	349090000	POM121C	Nuclear envelope pore membrane protein POM 121C
A0A087WSV0																							23204000	37705000					12152000	19373000	14031000		31311000		BCL2L12	Bcl-2-like protein 12
V9HW75	2101100000	1720600000	2087600000	1859500000	1774400000	2327400000	821070000	863460000	834820000	1263800000	1016300000	1019000000	1053100000	1183100000	1342300000	1559300000	1291400000	1017700000	2830300000	2414400000	4722100000	2607800000	2423700000	2166800000	2449600000	2398500000	2465600000	3183700000	4533000000	3349300000	2328500000	541760000	885590000	5143200000	HEL-S-109	Nucleobindin-2
A0A087WSW9	2217500000	1742100000	1926100000	1823600000	1095200000	1367900000	1121500000	2907400000	1749600000	1923500000	1395000000	2763200000	3010700000	3061000000	3597600000	2113500000	2664100000	2049400000	1167500000	769920000	498760000	1895000000	2909500000	4965700000	1656100000	1681600000	2004200000	4600200000	5427200000	6662100000	2228200000	5871000000	2325400000	6582400000	TXNRD1	Thioredoxin reductase 1, cytoplasmic
A8MVE2	149470000	52700000	87449000	69686000	55993000	119600000	44020000			31721000	25015000	55758000	205440000	93132000	43815000	75955000		99704000	127570000	43324000	60350000	24624000			641790000	484640000	651850000	40981000			13691000	12815000	49241000	65350000	LILRB1	Leukocyte immunoglobulin-like receptor subfamily B member 1
A0A087WSY5	249110000	429950000	311440000	452810000	179960000	262750000	416900000	668500000	711850000	713300000	319490000	1012600000	602420000	451200000	359930000	537060000	738680000	295170000	162360000	192890000	351480000	78955000	43446000	152200000	69489000	205800000	105210000	47310000	69743000	139550000	83384000	85645000	69992000	85842000	CPB2	Carboxypeptidase B2
A0A0G2JQJ0					126980000																														IGKV1D-8
A0A087X2I2	1096200000	977420000	715310000	644660000	974140000	1458600000	525810000	440960000	114100000	232490000	205410000	243580000	326340000	531610000	312740000	268590000	446970000	115980000	334960000	326500000	351140000	248610000	431880000	60704000	587840000	963590000	1013800000	186350000	316200000	321270000	149600000	42270000	152980000	104420000	GPX4	Glutathione peroxidase
A0A087WT20	186550000	184770000	128970000	132550000	94482000	198880000	153720000	98887000	138920000	70169000	313530000	72374000	30109000	89599000	128530000	123630000	207340000	231680000	160470000	140570000	175120000	473860000	541040000	1385000000	199580000	153500000	303720000	738620000	319070000	557900000	1914600000	999810000	172100000	307010000	DCAF13	DDB1- and CUL4-associated factor 13
A0A087WT42		25751000	48070000	83831000		34696000													82654000	92653000	155000000		74811000	48252000		60794000	54393000			33732000	152880000	72572000			SLC2A8	Solute carrier family 2, facilitated glucose transporter member 8
A0A087WT53																															19571000				MAGI1
A0A0G2JNC6																								7063600											TMC4	Transmembrane channel-like protein
A0A087WTA8	61813000000	68889000000	73368000000	96489000000	47876000000	39823000000	371620000000	463710000000	593350000000	468160000000	359670000000	367260000000	294890000000	564450000000	260360000000	397720000000	351660000000	610190000000	3103500000	3339500000	2119800000	20604000000	15470000000	16284000000	4748700000	3621200000	2847600000	64232000000	83583000000	149270000000	2365000000	5526200000	4793200000	43569000000	COL1A2	Collagen alpha-2(I) chain
A0A087WTJ2	1376700000	847530000	877410000	576980000	424060000	521280000	124550000	321880000	73282000	46940000	65709000	93395000	48340000	105430000	49546000	33274000	67244000	51162000	500780000	213370000	146880000	46455000	6344900000	41339000	3955200000	3667500000	3756500000	67747000	36976000	40955000	120970000	89968000	78072000	73771000	GIMAP1-GIMAP5	GTPase IMAP family member 5
A0A087WTK0	462370000	235950000	420830000	221880000	183950000	259910000	418860000	26988000	59483000	35906000	46927000	74222000	139210000	51895000	74536000	287640000	113540000	205580000	331840000	225300000	301370000	321350000	61253000	452790000	2535500000	1533300000	2523100000	154020000	284780000	467890000	44186000	417010000	165980000	188100000	PTPRJ	Protein-tyrosine-phosphatase
A0A087WTM1	51752000	47066000	87341000	40809000	25673000		70128000	59459000	87105000	67862000									63891000	50324000		82494000		39994000		66855000	51255000	48854000	105260000	31856000	80117000	30174000	34167000	47102000	ROBO1	Roundabout homolog 1
F8W6X9							66848000	41425000	45844000	45196000		81925000		35671000																					SDK1	Protein sidekick-1
A0A087WTS0	2066800000	1170900000	844400000	1669900000	408920000	1048400000	12296000	39205000	21167000	30143000	27815000	9735900	63522000	12802000		19017000	20460000	17088000	718080000	112090000	145820000	33046000	13370000	23158000	39797000	39142000	45631000	12724000	17548000	23650000	103090000	33147000	26697000	27052000	GPX2	Glutathione peroxidase
A0A087WVR3		30700000		105460000	194580000	485310000							1088200000			44772000	346420000	174720000	164300000	54339000	110400000	380490000	238940000	562350000	210480000	258990000	63834000	382330000	179940000	126170000	1370800000	87012000	350810000	175930000	UHRF1	E3 ubiquitin-protein ligase UHRF1
A0A0A0MRA9	73712000			138550000	87197000	111700000	165690000	178700000	164620000	266550000	308790000			143950000		93068000	190370000	181190000																	RGS6	Regulator of G-protein signaling 6
A0A087WTY7	496760000	590020000	791460000	1240100000	133270000	1680300000	64686000	147720000	150110000	224230000	53023000		39331000		80126000	118500000	37954000	90329000	198910000	359630000	145710000		50858000	25390000		70641000	69298000	70867000		34279000	107770000	104310000	109800000	59450000	GBA3	Cytosolic beta-glucosidase
A0A087WU02	253000000	212190000	94585000	186330000	129400000	374480000	128890000	189290000	100200000	85360000	113190000	82200000	180650000	41058000	164060000		86917000		616120000	629630000	813430000	1210100000	684800000	1442700000	249240000	260000000	301670000	1416200000	696660000	1365600000	480040000	475170000	636440000	580200000	ERGIC2	Endoplasmic reticulum-Golgi intermediate compartment protein 2
Q13030	398510000	304030000	459990000	167030000	484120000	325650000	7367600000	3137000000	942540000	335000000	3917300000	1075000000	3473800000	844050000	1424300000	621880000	887930000	4639100000												11537000	14127000	16543000			GPErik	Glycophorin-A
A0A087WU53	461610000	402100000	484240000	409880000	347380000	489700000	201750000	290700000	113310000	211930000	113840000	197890000	136260000	127640000	238430000	124010000	165710000	171600000	2199000000	1900900000	1735200000	2209000000	905610000	2536100000	781320000	607000000	1024600000	1012900000	1093500000	830690000	841710000	508760000	649280000	975310000	MAGT1	Magnesium transporter protein 1
A0A087WU64				61819000		108870000				187400000					46998000				66451000						87755000	127200000	115210000	35015000	28370000	68698000	411120000	72768000	420050000	66519000	POLA1	DNA polymerase
E7ER32	70863000	28998000		21313000																		74325000	26871000	69244000	49071000	35897000	36243000	28144000	41276000		39115000	28642000	65900000	26533000	MKL1	MKL/myocardin-like protein 1
A0A087WUB9	206260000	277740000	243080000	384870000	277360000	294210000	234180000	210630000	200170000	108740000	216530000	150990000	205720000	267090000	244190000	817230000	267170000	298240000	328270000	214750000	695480000	643420000	196310000	570880000	731850000	335300000	533410000	181380000	212040000	249520000	1717100000	786230000	1134400000	529280000	CTNNBL1	Beta-catenin-like protein 1
A0A087WUD1	47689000	105250000	59957000	68563000		53921000																								39325000	211970000	84044000	84587000	46602000	ZNF787	Zinc finger protein 787
A0A087WUD6																																354640000			GAGE2E	G antigen 4
A0A087WZ03																									124470000				190980000	144650000					CNTNAP3B	Contactin-associated protein-like 3
J3QTS8	2398600000	2459800000	927370000	4183900000	275260000	850380000	2867300000	5980000000	2799700000	2855000000	1742400000	1417500000	6158600000	9394400000	2821000000	4288900000	7387000000	665160000	123160000	241110000	23960000	18966000	5089400	7288500	188830000	103630000	54872000	28637000	35976000		92102000	76244000	77412000	87509000	TPSAB1	Tryptase alpha/beta-1
G5E9H5																									34281000		25961000								SNX10	Sorting nexin-10
H0Y8A4				35162000	20651000	24029000																			30589000			15326000	18982000	23296000	14365000		15584000		RYK	Tyrosine-protein kinase RYK
A0A087WUK2	701130000	987960000	960480000	806620000	748400000	553100000	521110000	326770000	568650000	611500000	691740000	899290000	721670000	515860000	543190000	1004500000	481460000	513950000	436190000	432300000	414710000	4760000000	3009700000	5881000000	1586400000	1147500000	968480000	2695100000	2239600000	3467300000	3636900000	2119100000	2317400000	3564700000	HNRNPDL	Heterogeneous nuclear ribonucleoprotein D-like
A0A087WXK2	3813600	4945300	5021200	6338300	7770900		10123000	8652100	11280000		5415700	4431100	8549900	32292000	6623300	6161900		5554300	10512000		2185100	4687800	3382000	21381000			1723600	6386600	4728600	2601000	5649100000	17286000	94516000	3758300	PEG10	Retrotransposon-derived protein PEG10
A0A087WUM0		70169000	175980000	391480000			89894000					126610000		155190000	181680000				604350000	796210000	537370000	195770000		281550000				88286000	76573000	89451000	77005000	71985000	88515000	267410000	SYNJ2BP-COX16	Synaptojanin-2-binding protein
A0A087WUQ6	3394200000	3100400000	3979600000	1895300000	2890800000	4106600000	516210000	776890000	600150000	980050000	1039100000	690660000	1019000000	1001800000	1241000000	1101900000	1106800000	720170000	3687600000	3434200000	1489900000	1245900000	3548000000	718220000	5529400000	7864300000	5786400000	679300000	849890000	473680000	162920000	150100000	203980000	1129300000	GPX1	Glutathione peroxidase
E7ETK0	982030000	866280000	795500000	984940000	2042300000	1217600000	260470000	249130000	368710000	215360000	192650000	575770000	276550000	231020000	309920000	518820000	250450000	182150000	1156400000	520300000	905350000	517270000	1053900000	1559800000	708190000	968920000	688310000	2028400000	2489400000	1129300000	2518600000	2271700000	1797300000	1368600000	RPS24	40S ribosomal protein S24
A0A087WUT6	2262100000	2075200000	2012500000	1300600000	1572800000	2201500000	823880000	732960000	686990000	1294600000	1142900000	1066200000	1108900000	770290000	1515400000	1217200000	1014600000	1009600000	1097800000	914130000	902130000	2790000000	2349700000	5480200000	1815800000	1461300000	1344900000	3031600000	4236000000	2939900000	5606000000	5044100000	7257900000	3554600000	EIF5B	Eukaryotic translation initiation factor 5B
A0A087WUW0																														20278000					CBY1	Protein chibby homolog 1
A0A087WUW9	97920000	77545000	145370000	73017000	78381000	64011000				58879000	42632000		61556000			31327000	60655000		49434000	49021000	73497000	128860000	169400000	58147000	124660000	67840000	87729000	100710000	42485000	217880000	53022000	41777000	63691000	38343000	ARL15	ADP-ribosylation factor-like protein 15
A0A087WUY7			41092000			47118000	109910000						111140000		34446000										42761000			47267000	40320000	35114000	46949000	37979000	68479000	60385000	PIAS2	E3 SUMO-protein ligase PIAS2
A0A087WV05	348700000	365560000	321390000	328360000	328190000	341940000	275230000	103670000	183090000	200940000	209750000	160070000	241220000	187640000	192000000	202030000	141060000	149220000	321220000	244970000	353360000	489330000	345660000	767530000	563100000	318130000	493490000	412180000	827710000	379170000	848830000	474550000	887480000	504080000	MYCBP	C-Myc-binding protein
A0A0A0MR14																									46563000		90913000								OSCAR	Osteoclast-associated immunoglobulin-like receptor
A0A087WV24	231390000	270330000	277400000	479540000	605300000	484460000	218800000	300360000	217180000	294990000	144210000	94918000	82493000	161500000	121530000	154620000	179060000	97795000	134590000	95482000	85831000				66888000	100910000	112920000	95738000	58514000	57101000	208390000	89478000	66698000	42796000	DDC	Aromatic-L-amino-acid decarboxylase
A0A087WV67	67485000	67881000	98689000	54340000	73908000	92484000														63130000	162850000	32030000	25166000	95969000				44441000		35109000	40669000	12509000	22518000	13402000	UBXN8	UBX domain-containing protein 8
A0A087WV96	632830000	2501200000	622200000	2425800000	32077000	24831000		31473000	342750000	9920300	116590000	205770000	187540000	110380000	6535500	44158000	96228000	93414000	634760000	1647200000	200880000	26329000	21257000		49027000	180250000		25136000	47096000	13389000	25359000	11696000	20913000	11878000	CYP3A7
A0A087WVA1	92072000	83025000	48969000	145130000	102730000	234460000	182970000	59204000	142860000		131430000	44196000	59932000		270360000	236620000	179720000		234170000	387050000	111080000	382480000	246460000	529840000	269880000	247850000	387920000	290690000	185250000	181600000	70384000	66358000	81383000	157280000	SELT	Selenoprotein T
A0A087WVF7	739030000	586900000	815240000	562630000	454750000	598450000	212440000	278420000	498940000	346270000	315550000	350490000	192310000	162980000	121660000	175140000	96769000	396540000	193170000	296130000	334580000	892980000	744660000	393260000	879710000	1061200000	950890000	268040000	344630000	186770000	559490000	982110000	1014700000	393430000	ITSN2	Intersectin-2
A0A087WVM2											107040000														77604000	177870000	242890000								CD177	CD177 antigen
A0A087WVP1	936590000	631620000	1491500000	1617400000	408150000	415760000	93696000	390560000	213050000	223560000	294900000	196000000	115410000	138160000	226070000	1085500000	693240000	1521800000	265950000	207730000	255710000	398120000	328870000	941410000	316190000	363680000	270110000	1004200000	1518000000	1313800000	2262800000	383330000	341240000	378310000	FAT1	Protocadherin Fat 1
A0A087WVQ6	19430000000	17984000000	22610000000	19871000000	23234000000	20844000000	13794000000	12245000000	12379000000	16223000000	10620000000	13693000000	12604000000	14995000000	17245000000	16493000000	13103000000	13594000000	24626000000	35705000000	25213000000	33167000000	53183000000	37389000000	32946000000	29178000000	35794000000	56865000000	57633000000	51638000000	34932000000	50272000000	38820000000	49712000000	CLTC	Clathrin heavy chain
A0A087WVS8	36569000	55751000	62957000	45092000	77015000	59947000	140870000		199860000	152530000	178270000	270750000	222360000		147180000	116290000	122520000	146490000	54979000	31728000	44984000	27273000	55003000		136260000	95539000	106700000	39878000		43355000	31536000	84964000	63781000	96962000	MOB2	MOB kinase activator 2
A0A087WVX4	17444000	34754000																	50823000	120300000	76196000		37095000			100460000									DIO1	Iodothyronine deiodinase
A0A087WW06	103640000	55562000	99555000	75281000	31397000	63538000	143670000	143190000	81405000	57265000		101740000	98633000	39115000	52235000	150550000	111680000	254680000	118640000		103770000		110220000	97195000	71162000	61556000	83606000	186770000	107650000	99963000	191730000	72063000	118260000	104420000	TTC28	Tetratricopeptide repeat protein 28
A0A087WX95																						135280000	203510000					124380000	155900000	200400000					RUSC1	RUN and SH3 domain-containing protein 1
A0A087WW23	312130000	177110000	168910000	92698000	56741000	59117000	327540000	218360000	61865000	380840000		61629000	279190000	43302000	493960000	377170000	68190000	42432000	110810000	25572000	61186000			19220000	3341400000	2196800000	5198500000			22605000		12721000	5537400	7365600	ALOX5AP	Arachidonate 5-lipoxygenase-activating protein
C9JAG1				32790000	210830000	52558000														218400000									23968000		392650000	22710000	64368000	81763000	EPT1	Ethanolaminephosphotransferase 1
A0A087WW66																							35545000												PSMD1
A0A087X0Q4								223060000						89555000			109240000																		IGKV2-40	Ig kappa chain V-II region Cum
A0A087WW96																													12124000						SYN2	Synapsin-2
A0A087WWA5	313260000	502200000	587800000	173000000	105970000	293190000	536790000	755970000	559340000	542260000	417390000	672270000	475130000	1539000000	795250000	1132000000	698150000	739380000		33196000			47243000			224760000				74494000		35048000			TNXB
A0A087WWF1	228010000	129120000	158900000	137140000	151550000	23600000	516460000	309690000	412330000	464030000	568060000	430670000	790620000	619960000	998060000	685950000	525870000	324340000	71045000	70584000	79954000	202430000	213530000	66711000	26070000	81647000	92981000	298570000	710300000	338810000	67166000	61878000	140580000	278050000	SELM	Selenoprotein M
A0A087WWF6	54204000	46155000	20934000	39842000	20172000		35669000		25904000	26398000	32043000		36219000					85358000	194760000	72837000	141570000	75055000	81717000	121400000	71488000	35308000		66908000	23929000	31604000	232300000	130810000	426160000	153340000	POLD2	DNA polymerase delta subunit 2
A0A087WWH3						102920000		2867200000				245660000				299150000		466320000	116650000		112860000		219440000	472150000	250090000	82870000	180950000	221210000		216850000	124490000	102990000	105540000	104040000	GLTSCR1	Glioma tumor suppressor candidate region gene 1 protein
A0A087WWI0	50537000	46403000	35309000	72059000	54722000	41116000													19763000	86005000	54463000		74558000		48192000	92987000	90541000		16197000	29459000	55647000	77582000	36274000		C10orf11	Leucine-rich repeat-containing protein C10orf11
A0A087WWK8	444190000	372810000	389450000	399080000	432760000	491930000	768020000	516820000	183600000	533230000	411120000	463190000	375570000	569860000	209770000	300050000	518000000	480130000	427890000	418110000	380390000	505320000	642200000	396120000	312750000	499410000	511830000	337980000	599470000	325500000	313180000	153210000	259400000	264170000	IQSEC1	IQ motif and SEC7 domain-containing protein 1
A0A087WWM4	1258800000	945520000	1088700000	997200000	1169700000	1738300000	435690000	364060000	229250000	417770000	342660000	389900000	460220000	413780000	490430000	253410000	371090000	377910000	210240000	107030000	117760000	299160000	321510000	408050000	473110000	361000000	513500000	296590000	289840000	342830000	2377200000	714320000	853690000	895930000	GMPR2	GMP reductase
A0A087WWM6	66313000	22621000	77992000	18338000	23505000												78349000		81311000	43469000	379420000										16573000	14793000		21083000	PRODH	Proline dehydrogenase 1, mitochondrial
A0A087WWP4	411420000	310900000	346030000	226900000	310400000	339280000	149150000	141310000	119980000	205630000	169790000	153490000	151480000	88491000	173390000	123950000	161010000	267440000	431630000	324490000	397140000	949320000	1053900000	815410000	583320000	294580000	410090000	348940000	486260000	454780000	969810000	489890000	664590000	407810000	RBM15	Putative RNA-binding protein 15
A0A087WWP8	37583000	45154000	47423000	28968000	31369000	28138000						100030000		34725000						28008000	49530000	69163000	41135000	32285000	71857000	29585000	66940000	43997000	65932000	44122000	132920000	93087000	115390000	40729000	RSBN1	Round spermatid basic protein 1
A0A087WWR8	133170000	288010000	342650000	242520000	189640000	117740000	572780000	1070400000	838630000	1828400000	360510000	887640000	413200000	273640000	176180000	472870000	216990000	550700000	296130000	851610000	179670000	355520000		176230000	168520000	503790000	204920000	1190000000	981060000	492000000	393030000	318380000	248150000	165910000	SULF1	Extracellular sulfatase Sulf-1
A0A087WWS1	382850000	240610000	194430000	90807000	58194000	179550000	85068000	79964000	54412000	37279000	67355000	26619000	21561000	76961000	124100000	64936000	90555000	49907000	300930000	266640000	358080000	1170500000	918800000	1286800000	633520000	336810000	670110000	484720000	318470000	488130000	1084100000	855230000	622890000	410190000	THOC1	THO complex subunit 1
A0A087WWW7															51081000																				TNS1
A0A087WWW8	345560000	378260000	474210000	144770000	407100000	776020000		332100000	602550000	242770000	324100000	216780000	263810000			376810000	279080000	375920000					417890000	350160000	730900000		432330000	181070000			471470000	225240000		99999000	CABIN1	Calcineurin-binding protein cabin-1
H7BZL1	37141000					30894000																									23938000	43041000	37687000	28451000	MAP2K5	Dual specificity mitogen-activated protein kinase kinase 5
A0A087WWY8											64952000		119660000		97036000	145660000	183490000	120580000									156610000			864140000					CFAP99	Cilia- and flagella-associated protein 99
A0A087WWY9	341060000	170000000	169140000	167410000	152140000	194740000	893840000	549270000	43661000	160150000	127590000		174950000	132570000	86197000		144790000	314810000	120710000	105620000	42782000		78110000	47827000	600720000	372200000	490730000	96463000	123410000	243750000	42149000	61583000	30237000	71451000	RIN3	Ras and Rab interactor 3
A0A087WXB8	130470000		81405000	33256000	56499000	100620000	24451000					171880000					154480000	97267000	310140000	210070000	242930000		172930000		68339000	75672000	42283000		84617000	100580000	253290000	47492000	50325000	140150000	ST3GAL6	Type 2 lactosamine alpha-2,3-sialyltransferase
A0A087WXC5	2371800000	1592000000	1198400000	1555700000	2537100000	2218000000	496110000	495380000	729060000	782290000	585580000	370850000	1048200000	725180000	1131800000	647870000	778280000	560170000	2709000000	3490300000	5062700000	3966400000	2680400000	3083000000	1511600000	1397000000	2339600000	1285500000	904640000	1423900000	1815600000	1503700000	588840000	2033100000	NDUFA10	NADH dehydrogenase [ubiquinone] 1 alpha subcomplex subunit 10, mitochondrial
A0A087WXD1	26853000		19357000	30829000	18520000	26561000		43727000		45684000	39090000					36501000		36073000	15224000	18121000	35021000	52899000		148540000				195230000	181060000	117780000	8713500	128870000	80132000	170180000	SLC9A7	Sodium/hydrogen exchanger
E9PQ70	32858000																											57362000	35388000	33058000				88352000	PAMR1	Inactive serine protease PAMR1
A0A0D9SEW3	25653000	39853000	94355000	16517000	14072000	41265000			61151000											28360000	25023000	37118000	71766000		59776000	19707000	56403000	29712000	95786000	49420000	107270000	55921000	108140000	30368000	ZCCHC17	Nucleolar protein of 40 kDa
A0A087WXI0	96070000	99603000	122130000	68604000	67450000	46659000	65363000	154650000	102820000	165040000	198190000	66864000	112420000	85364000	101630000	202770000	356110000	103270000	41862000	37206000	31039000		52991000		1102900000	588050000	1940400000	49580000	93556000	50065000	34882000	62982000	134240000	127050000	RAB44	Ras-related protein Rab-44
A0A087WXK4				10205000	11701000	4355100											6973100	6113100								4963700	4575400		41616000			7210600		7132000	GPR155	Integral membrane protein GPR155
J3QSS3	120940000	197870000	175470000	98574000	203000000	147630000	97201000			163590000	289080000		243840000		135660000	119390000	263120000	87624000		181490000	66059000		82673000	76734000	131370000	93516000		79065000	104400000	283720000	105020000	52534000	93547000	60504000	ABCA2	ATP-binding cassette sub-family A member 2
A0A087WXK8		49924000	41874000		21801000								102990000	85306000	47774000	18006000	49783000				21939000		15954000					23348000	37317000	25844000	89761000		111750000	15510000	FAM83D	Protein FAM83D
A0A087WXL1																									47950000										FOLR3	Folate receptor gamma
A0A087WXL6	721610000	574130000	571750000	348330000	352550000	412330000	550230000	478450000	472100000	313800000	249350000	246230000	688040000	516650000	484150000	348590000	477460000	366490000	248480000	332580000	126920000	472110000	710610000	600610000	1161700000	873320000	1020800000	753230000	1075900000	662300000	334760000	796670000	636610000	484060000	VPS11
A0A087WXM6	4309400000	5144200000	4374900000	4719600000	5055100000	3846200000	1372500000	2039800000	1570700000	2479700000	1354600000	1483400000	1477000000	2815700000	3152300000	1740300000	1433900000	1559900000	3309000000	4696300000	3425100000	8057500000	8466400000	7250500000	2601200000	2317900000	1990600000	9868500000	6040600000	6970500000	8341500000	7192900000	5810600000	8549300000	RPL17	60S ribosomal protein L17
A0A087WXN9	190780000	211180000	148810000	185570000	132940000	194440000	144920000	52201000	94895000	173680000	61545000	90782000	165740000		130620000	110060000	76401000	54485000	124850000	129800000	175110000	51699000	144040000	46701000			84675000	29017000	56371000	26102000	212760000	54464000	77391000	105280000	MTSS1L	MTSS1-like protein
A0A087WXR3																								7804300											BFAR	Bifunctional apoptosis regulator
A0A087WXS0	36126000	28729000	35067000	17373000							1155800000		74252000				78627000	77495000								22930000				25786000	22028000	13442000	17630000		TNNI2	Troponin I, fast skeletal muscle
A0A087WXU0	235960000	140290000	180610000	76113000	197430000	252820000	17513000	26997000	49333000	30713000	71348000	56761000	15196000	191990000	33101000	32575000	81120000	77903000	1335100000	1078600000	1234100000	107840000	357960000	442230000	236730000	440950000	287150000	390890000	181580000	236850000	85393000	128200000	39623000	166810000	RMND1	Required for meiotic nuclear division protein 1 homolog
A0A087WXV4	196420000	57142000	63640000	47910000	120000000	92934000				94498000		38403000	244040000		68853000		54393000		394900000	287880000	934420000					116360000	196740000	15660000		35004000	517610000	29244000	34428000	8003000	HNF4A	Hepatocyte nuclear factor 4-alpha
H7BZQ3																															13729000		26631000	8912800	OTUD5	OTU domain-containing protein 5
A0A087WXW9																						20463000													COL5A1
A0A087WXX8					73457000																														SDHB
A0A087WY55	332120000	751780000	617770000	408320000	328650000	370330000	337400000	316300000	192270000	401390000	135220000	198400000	320520000	335880000	349320000	190750000	186430000	102320000	246250000	253980000	323310000	472600000	319250000	613620000	665000000	529060000	488460000	412980000	1008100000	586490000	732420000	359780000	692550000	431310000	VTA1	Vacuolar protein sorting-associated protein VTA1 homolog
A0A087WY58																															157160000	101740000		69236000	NEK3	Serine/threonine-protein kinase Nek3
A0A087WZR0	51498000	31782000	119340000	67928000	25933000	37731000				52457000			47171000	64156000			39327000		85179000	208960000	250770000	33487000	14957000			42412000	40379000	27128000	54732000	36951000	37427000	14666000	58759000	98409000	PCSK6	Proprotein convertase subtilisin/kexin type 6
A0A087WY71	2081700000	2339200000	2501400000	2426500000	1502000000	3173400000	1250000000	1387000000	1265200000	1459000000	1282600000	1070300000	1476600000	1857100000	1369700000	945650000	1429600000	1470700000	1556500000	1414600000	1095100000	1531300000	3450400000	3862500000	2578900000	3814600000	3192900000	2620200000	3057900000	3324400000	1823800000	2390500000	2963300000	4368000000	AP2M1	AP-2 complex subunit mu
A0A087WY85	744230000	313210000	286420000	266830000	323020000	291250000	93040000	265360000	587430000	788130000	338400000	661430000	262540000	379160000	649540000	231670000	331850000	335110000		200450000	27690000	63132000	134160000	150720000	141920000	43369000	223810000	122190000	91513000	177860000	434810000	391370000	496680000	645660000	UBE2D3	Ubiquitin-conjugating enzyme E2 D3
A0A087WY96			11867000		37634000						35163000								22536000			63375000	31522000		110030000		61239000	87150000	43639000	62483000	55597000	38583000	58557000	104380000	SLC6A6	Transporter
H3BN27																															153250000				PLLP	Plasmolipin
A0A087WYF7	651530000	753970000	937140000	731020000	586710000	651220000	701100000	636270000	635950000	967040000	423880000	359100000	727790000	674250000	521750000	465370000	560770000	612690000	1571000000	1390500000	2276100000	352660000	587860000	608920000	406040000	242950000	385340000	559050000	468460000	757450000	250470000	401790000	360120000	387220000	APOOL	MICOS complex subunit MIC27
G3V4A5	35441000	10297000	20353000	25560000	68913000	17348000					98786000					48478000					46846000	140730000	128700000	343860000	104580000	55994000	95332000	89035000	87567000	63459000	42914000	57245000	131100000	29219000	MED6	Mediator of RNA polymerase II transcription subunit 6
A0A087WYN9	242550000	286940000	305700000	356910000	210180000	321030000	327780000	273000000	218600000	299310000	117300000	323460000	158390000	292280000	414980000	343030000	263550000	346120000	384690000	343720000	404250000	389050000	514320000	1559600000	294530000	215660000	270400000	983720000	1126100000	927570000	320780000	752180000	786940000	806140000	DHX29	ATP-dependent RNA helicase DHX29
A0A087WYP2	438500000	368750000	270240000	155220000	186180000	352640000		77004000		71041000	87940000	233070000	43247000		113870000	113680000	102050000		126430000	164890000	122920000	389240000	239220000	435620000	532940000	221030000	397060000	63858000	54085000	35747000	20805000	20248000	121750000	96014000	C11orf31	Selenoprotein H
A0A087WYP7	9053800												10910000											9732500							45127000	33294000	8099600	4153200	TBL3
A0A087WYT3	1281200000	1921100000	1481200000	934920000	1522300000	1746500000	439300000	761100000	691420000	765000000	539500000	592360000	877360000	937950000	970310000	601630000	638920000	520360000	1233800000	1618900000	256790000	453810000	455370000	1644300000	927680000	781480000	982130000	1081900000	79497000	656660000	3738300000	2725800000	3795400000	2247100000	PTGES3	Prostaglandin E synthase 3
A0A087WYU2	376180000	318800000	227570000	169130000	347710000	264780000	515150000	197190000	268400000	429450000	218640000	301340000	439130000	150680000	353080000	228000000	283570000	210580000	136990000	113320000	56750000	147900000	162320000	210320000	123550000	166750000	140410000	173360000	124270000	100690000	87948000	207440000	328180000	337480000	C16orf13	UPF0585 protein C16orf13
A0A087WYV8	31588000															32525000						47309000		68470000								54893000	36584000		FBN2	Fibrillin-2
A0A087WYV9	605570000	658270000	648490000	1259000000	1017600000	841640000	268410000	246990000	797910000	327060000	247490000	237330000	330200000	226510000	405530000	535080000	458470000	449670000	988500000	2550300000	3083600000	416080000	928690000	603900000	297060000	434480000	468790000	578710000	447150000	675610000	711930000	568580000	534470000	813990000	SYNJ2BP-COX16
A0A087WZ09																													11381000						GATA4	Transcription factor GATA-4
A0A087WZ13	289240000	140960000	295970000	180050000	233800000	234600000	320010000	346710000	482090000	321600000	388940000	193600000	278570000	285440000	179940000	381820000	203980000	208380000	97989000	50099000	58832000	1071400000	1300300000	1539000000	723020000	498270000	736900000	532130000	532140000	417160000	1244000000	722750000	781970000	829750000	RAVER1	Ribonucleoprotein PTB-binding 1
A0A087X072																															20641000		27951000		RECQL4	ATP-dependent DNA helicase Q4
A0A087WZ54																			235680000																TMEM154	Transmembrane protein 154
A0A087WZ62	257950000	173180000	206270000	161290000	110380000	255150000	89823000	115830000	110420000	134570000	41755000	178490000	65970000	66903000	77879000	89010000	151220000	91362000	139490000	125810000	136750000	180870000	159690000	395420000	92303000	128700000	116240000	170670000	211090000	221250000	184150000	80690000	126250000	166060000	ALG9	Alpha-1,2-mannosyltransferase ALG9
A0A087WZ65																										21484000									ANK3
A0A087WZK6																	96247000		51054000	69778000			91406000						89295000	140450000				37967000	FAM69A	Protein FAM69A
E0YMJ8			32646000																																HNF1B	Hepatocyte nuclear factor 1-beta
A0A087WZE9	84902000	87443000	82646000	103430000	82866000	68879000							62743000												72911000	83056000	101140000				154190000	80245000	62937000	95707000	HMGN3	High mobility group nucleosome-binding domain-containing protein 3
A0A087WZF1				3462200																															LPP
A0A087WZG4	476340000	328630000	552270000	155860000	156940000	278430000	197690000	182680000	263020000	209880000	113270000	203570000	173550000	177190000	206860000	124730000	166000000	156420000	403320000	462430000	270220000	1333300000	800400000	831800000	880050000	659160000	823420000	528780000	1275300000	414360000	781930000	715960000	695780000	717060000	ARHGEF18	Rho guanine nucleotide exchange factor 18
A0A087WZK0	41830000	57213000	22320000		32221000	29721000																				54441000	27518000	39606000	20828000	12899000	122550000	78641000	141740000	37566000	DHPS	Deoxyhypusine synthase
D6RHI9	531060000	372380000	1219100000	356470000	97522000	569450000	96095000	99880000	99002000	24516000	47455000	37748000	91706000	77500000	181430000	163620000	30722000	83784000	60325000	40714000	331530000	84262000		49804000	1035300000	1151300000	425130000	106990000	111600000	44239000	1031700000	251950000	54011000	161720000	RNASET2	Ribonuclease T2
A0A087WZM8																				125020000															TMEM254	Transmembrane protein 254
A0A087WZN1	1144400000	705890000	922480000	642060000	770580000	1022100000	663700000	395920000	728470000	473650000	436880000	194980000	694020000	667500000	665760000	616210000	439660000	483220000	1281500000	650910000	1540900000	1689100000	810220000	882210000	2114600000	1710500000	2365300000	704560000	770610000	710650000	1586400000	1570100000	1014000000	769620000	IDH3B	Isocitrate dehydrogenase [NAD] subunit, mitochondrial
A0A087WZP9																										15779000									LIME1
A0A087WZQ7	19861000	19399000				14062000																	19111000				25597000	16302000	46947000		19476000		15966000		NAPB	Beta-soluble NSF attachment protein
A0A087WZR4																						40871000				211270000	152640000								FCGR3B	Low affinity immunoglobulin gamma Fc region receptor III-B
A0A087WZT0	31377000	65840000	32769000	14097000	42673000	26101000	210380000	221950000	60941000	44589000	65200000	120030000	62955000	42754000	73723000	59491000	48185000	41511000		24166000	24340000	53714000	82753000	96692000	21868000	46414000		200890000	295450000	241200000	54910000	191660000	179280000	114560000	SAMD4B	Protein Smaug homolog 2
A0A087WZT2	5876600000	3399700000	5622500000	6773100000	3131600000	7142400000	67357000	62039000	49765000	31993000	16600000	62683000	38578000	30639000	143550000	32024000	26258000	34396000	2463400000	5940100000	4502900000	22287000	56383000	22283000	855390000	2544000000	1537200000	71711000	40387000	145720000	73015000	200400000	33602000	46695000	METTL7B	Methyltransferase-like protein 7B
A0A087WZX0	40307000	69539000	52893000	115140000	69035000	44446000											165450000					97561000	98878000	184070000	73290000		49677000	53816000	128250000	73137000	35471000	206900000	84827000	196140000	BCL9L	B-cell CLL/lymphoma 9-like protein
A0A087WZY6																								5777700											ENO4
A0A087WZZ4								117920000																											RHAG	Ammonium transporter Rh type A
J3KPF9	88071000	139980000	85757000	79671000	107490000	88739000	87347000	83373000	94628000	46341000			100820000		26451000	124450000	177500000	92974000	32117000	64205000	178190000	101000000	87210000	266470000	47088000	94618000	60655000	103630000	156350000	135710000	185080000	287600000	497290000	103890000	KIF3A	Kinesin-like protein
A0A087X020	2349700000	1478100000	1607900000	1169300000	1700900000	1740200000	2540900000	2434400000	3204800000	3649700000	2491300000	2971800000	4243200000	2452100000	3593500000	2037200000	2465100000	1764600000	783610000	1135500000	469600000	706080000	516490000	1616300000	751580000	418600000	968490000	1635700000	376030000	1013900000	1812400000	4082700000	3686800000	1835900000	SBDS	Ribosome maturation protein SBDS
A0A087X089																							129040000											20575000	CCL14	C-C motif chemokine
A0A087X0B7																														13732000					SNAP47	Synaptosomal-associated protein 47
A0A087X0D5	872010000	545740000	1274900000	1190900000	990310000	1873200000			44980000	131510000	86845000	151190000		103600000	196750000	183130000	66828000	131000000	136760000	138410000	243430000	191550000	81867000		534470000	1237400000	483470000	65297000	56636000		921290000	203960000	66342000		CTSH	Pro-cathepsin H
A0A087X0H9																																		3317100	RBM26	RNA-binding protein 26
A0A087X0K0	907940000	672950000	94594000	700910000	71288000	203510000	6852900000	10036000000	6661200000	12760000000	6437000000	4425000000	4406600000	9773300000	4373500000	6492200000	6117700000	7095700000	147620000	81082000	82587000	32483000	41770000	59264000	122660000	143800000	137900000	65439000	80684000	141280000	97269000	54401000	92920000	45997000	COL15A1	Collagen alpha-1(XV) chain
A0A087X0M4	228190000	184350000	169060000	228460000	123430000	199730000	154060000	156340000	78541000	111050000	55068000	96518000	91164000	71158000	124440000	101290000	94805000	137630000	159640000	110440000	340250000	485230000	416630000	890170000	409070000	353890000	429920000	257020000	239860000	139630000	914010000	595850000	791110000	287610000	SLC4A1AP	Kanadaptin
A0A087X0M8	171790000	56433000	46538000	63258000	47908000	333550000	192230000	229240000	964940000	85743000	128620000	217820000	174020000	161620000	567970000	750230000	245760000	165360000	90069000	68686000	34984000	58391000	47967000	134960000	33423000	55595000	104050000	32752000	73657000	88656000	60932000	45759000	34412000	38134000	CHL1	Neural cell adhesion molecule L1-like protein
A0A087X0N2																								93655000											LEPROT	Leptin receptor gene-related protein
A0A087X0N3		20375000						43101000			37068000						37443000					98333000	98468000	100250000				94751000	50001000		237510000		102800000	22895000	NOL4L	Nucleolar protein 4-like
A0A087X0P0	157610000	93483000			206300000	397690000													240340000					233300000							254460000	152810000	256200000	101510000	CENPE	Kinesin-like protein
A0A087X0Q5			6293100					132790000		79654000		16812000							5106100	2710500											3551200				CLEC18B	C-type lectin domain family 18 member C
A0A087X0Q9	822560000	1183500000	820400000	641280000	1390200000	1100300000	24116000	15529000	57698000	60733000	58724000		41200000	31093000	56254000	73324000	51661000	55302000	799760000	1100400000	894900000	69917000	123310000	177430000	141590000	241980000	367830000	220700000	107310000	103640000	97429000	99048000	124030000	48820000	SELO	Selenoprotein O
F5H6S1		44448000	65315000	133770000	98272000	56389000		200020000					66057000						97016000	131400000	38180000	119760000			71198000	169710000	202700000	88304000	62038000	100400000	353240000	192970000	89088000	68028000	KDM6A	Lysine-specific demethylase 6A
A0A087X0R6	442340000	595010000	378670000	130710000	282250000	313410000	277630000	913310000	648840000	269710000	204930000	559290000	1020800000	614780000	1007700000	551640000	1028600000	260990000	364180000	68335000	171230000	288500000	180120000	453060000	352600000	405950000	281810000	342760000	45393000	221020000	114290000	884600000	1261900000	315820000	SNX12	Sorting nexin-12
A0A087X0S5	33411000000	28919000000	29850000000	22660000000	20405000000	17950000000	98589000000	111820000000	90723000000	90856000000	70126000000	70459000000	102870000000	208020000000	118330000000	147780000000	110200000000	176840000000	2978600000	2176500000	3884100000	4622700000	8745900000	2969200000	919460000	2500000000	954230000	12971000000	7417900000	10101000000	567910000	1208900000	1065500000	5974900000	COL6A1	Collagen alpha-1(VI) chain
A0A087X0T3										152090000					34914000											58235000	35234000	108390000		32830000		122910000			MYH7B	Myosin-7B
A0A087X0U3	10234000	4011600								4913500			5281900			6298700			178200000		9185300			3261500	175450000	105680000	149160000	19337000		40378000	5882000	2945500	4595300		SLC1A3	Amino acid transporter
A0A087X0V5	2040000000	2672100000	1857200000	1029200000	627300000	1102500000	232840000	419200000	153190000	90709000	170700000	97863000	134670000	277400000	160090000	276170000	328100000	252460000	685100000	474270000	396270000	234990000	1401600000	139830000	1325800000	1252300000	1760200000	162530000	104210000	105350000	60454000	281800000	94384000	178040000	OAS2	2-5-oligoadenylate synthase 2
A0A087X0W7	5805900000	7404800000	4864200000	6089800000	9967600000	6962400000	1768100000	887150000	792290000	1264600000	1713300000	1061700000	3405600000	2096300000	3514600000	1520400000	1891000000	1044700000	6673100000	9642100000	7526800000	587310000	481870000	400630000	609150000	2053200000	2052000000	861300000	940210000	1184000000	4985500000	2845900000	574450000	1386400000	ACOT2	Acyl-coenzyme A thioesterase 2, mitochondrial
A0A087X0W9	79528000	60409000	105540000	72496000	56934000	45335000			61782000		84361000	75810000			73667000	101220000	73149000		73377000	75337000	66833000	55832000	51470000	178100000	149080000	79851000	105880000	188380000	163300000	63802000	74349000	113480000	165630000	97751000	OTUD6B	OTU domain-containing protein 6B
A0A087X0Y7	267370000	59062000	109160000	104290000		82011000													123360000						285720000	486660000	465150000							66900000	CD72	B-cell differentiation antigen CD72
A0A0G2JN29			59341000	116750000	54816000	69200000									130430000			34281000	106320000	101110000	227530000	370570000	252130000	221310000	69559000	24652000	67554000	186680000	283740000	252530000	208790000	51648000		132250000	NOMO1	Nodal modulator 1
E7EWM3																																	212130000		ZMIZ2	Zinc finger MIZ domain-containing protein 2
A0A087X159																							8854400												SSBP2	Single-stranded DNA-binding protein 2
A0A087X165	419210000	528750000	356490000	252020000	595140000	592870000	286840000	83839000	147560000	57369000	254130000	86121000	166610000	230260000	137490000	89511000	74607000	171850000	540890000	669070000	1376900000	147190000	61522000	283650000	54092000	56029000	90103000	164810000	195990000	122140000	151440000	103860000	109430000	41198000	SRCIN1	SRC kinase signaling inhibitor 1
A0A087X188	880860000	470760000	357110000	95134000	67718000	354350000	329090000	113460000	46138000	40503000	20644000	17206000	83754000	20423000	17348000	21387000	56169000	113250000	83996000	47248000	47241000	20022000	16911000	20455000	3178100000	1643700000	3070900000	34761000	29854000		33365000	23257000	15917000	7119100	BIN2	Bridging integrator 2
G3V4U9	65009000	42758000	37040000	26640000	31786000	23997000							55418000				64986000		16823000		25761000	18020000	43014000	41105000	64856000	46203000	49033000	36705000	27100000		28198000	38431000	41538000	41147000	ATXN3	Ataxin-3
A0A087X1B1	632480000	314990000	426100000	557300000	193040000	490250000	263920000	125170000	164580000	233830000	390150000	353160000	468710000	253290000	475540000	469460000	1948400000	276150000	376140000	300840000	398430000	344220000	885060000	678130000	901920000	701820000	678800000	652250000	1035000000	535170000	325940000	685610000	458430000	597810000	IKBKG	NF-kappa-B essential modulator
A0A087X1E4	100480000	84959000	72440000	132990000	64921000	94120000	20009000		84434000	51298000	94939000	40507000		34629000	82899000	109420000		185690000	108650000	64214000	85888000	210880000	168490000	297310000	149650000	48194000	96331000	202460000	212980000	126170000	316780000	189840000	431290000	571400000	ARFIP2	Arfaptin-2
A0A087X1G7	570550000	112680000	262230000	468170000	231140000	632800000	75920000	168760000	73706000	84177000	74464000	211830000	48743000	139680000	246280000	230340000	84173000	42016000	462000000	1379900000	792700000	98393000	479190000	52462000	505380000	244810000	466270000	25826000	190330000	250230000	8999700	9632400	78141000	125610000	2020-09-15	15 kDa selenoprotein
A0A087X1I8	49355000	33215000	118830000	220730000	179830000	77132000	122600000	92308000	121330000	246190000	105600000	451990000	462400000	346930000	888690000	534630000	673260000	728170000	326020000	139520000	159010000	80730000	355390000	138370000	196880000	191820000	222030000	494530000	919720000	678770000	86689000	804640000	1188500000	2447000000	ARMC9	LisH domain-containing protein ARMC9
A0A087X1J7	950140000	1443800000	650140000	564230000	237350000	100150000	544970000	1017700000	736190000	1220500000	883170000	1537200000	1496500000	1397500000	4556600000	3970900000	1781600000	947090000	63433000	42401000	39614000	46935000	32462000		41056000	45421000	8732400	28562000	11002000		12798000	17725000	16752000	16497000	GPX3	Glutathione peroxidase
A0A087X1K6		26034000		10630000																					57003000	29474000	21055000				11798000	15033000			KLF13	Krueppel-like factor 13
A0A087X1L8			18112000																	138440000					118990000	122840000	92901000								ICOSLG	ICOS ligand
C9IYE1	23820000	81513000	37166000		36344000							45663000	23251000	33719000	30630000	24907000	19470000						26696000							19441000	9382200	21685000	19986000	38607000	CADPS2	Calcium-dependent secretion activator 2
A0A087X1R1															116660000																				SMTN
A0A087X1S7	218890000	107590000	57283000	43242000		34127000			24850000	21742000		10898000						9019700	18523000						527820000	101020000	286280000								CD48	CD48 antigen
A0A087X1T7	30455000	20343000	13755000	23508000	47082000	41739000	1819200000	1865600000	39675000	1178700000	2368300000	31848000000	4029100000	4358300000	77156000	88971000	2352700000	469670000	128390000	47393000	35338000	56940000	23503000	34420000	25228000	74098000	88598000	95694000	12547000	33590000	94381000	47193000	54915000	33479000	ACAN	Aggrecan core protein
A0A087X1W8	343580000	278990000	185600000	188900000	84742000	86725000			61314000	24229000	52291000	98135000	79921000	74740000		104670000		66878000	110090000	161620000	344670000		86981000	64829000	80634000	106650000	142700000			44862000	870170000	36478000	39697000		CADM1	Cell adhesion molecule 1
A0A0G2JQX1	165510000	123720000	121560000	185940000	198310000	168750000							149790000						126010000	96553000	243780000	89987000	146820000	192890000	143860000	116420000	99289000	92310000	131950000	96516000	66846000	212300000	76899000	177550000	TUBGCP5	Gamma-tubulin complex component 5
A0A087X1Z3	9072900000	10654000000	6536300000	6961700000	5468700000	7106000000	2012300000	2498900000	1366000000	1078300000	1278700000	1172300000	1403000000	1436400000	1693700000	1495300000	1375200000	1148200000	1826100000	2045600000	1892800000	703500000	1169400000	1129000000	6095900000	4636000000	5737300000	1813700000	832870000	725570000	8913300000	4709300000	4684300000	4606500000	PSME2	Proteasome activator complex subunit 2
A0A087X211	230480000	29027000	104320000	116160000	196840000	117070000	354040000	872470000	153360000	261640000	456550000	326050000	511360000	99149000	404830000	436070000	329080000	430930000	224990000	223170000	398690000	154300000	93119000	764570000	241560000	139560000	88891000	358300000	137920000	107900000	1136600000	344470000	1940100000	204780000	KIAA1524	Protein CIP2A
A0A087X256	963400000	660710000	733030000	681620000	833730000	921870000	545680000	594410000	536380000	591150000	445060000	781090000	443760000	504030000	436570000	626070000	509120000	512040000	893960000	644480000	540610000	1117300000	1343100000	1178000000	1547800000	1459500000	1465500000	860020000	1552500000	771880000	482970000	1688700000	922880000	1210900000	KIAA1033	WASH complex subunit 7
A0A087X279	1041300000	698520000	434020000	409570000	269970000	1002700000	419110000	112410000	95015000		87109000		466700000				141430000	66855000	410020000	487710000	609930000	337510000	329240000	113760000	658140000	742540000	806370000	275880000	118780000	1121900000	170490000	924060000	35902000	199990000	IFIT2	Interferon-induced protein with tetratricopeptide repeats 2
A0A087X295				29244000	64800000			13476000	62444000		56045000		5653900	103940000		37105000	39354000	14142000	108520000	39087000	40769000		149600000			54807000	41308000	113800000	242380000	69129000	63100000	42770000	70046000	46848000	WDR6	WD repeat-containing protein 6
G5E965	16490000					21254000						18906000				36807000		40615000					27732000		16550000		27729000	37002000	27207000	26766000	51953000		45876000		FOXP1	Forkhead box protein P1
A0A087X2D5	158940000	154750000	222300000	122960000	240000000	230570000	507120000	329820000	159960000	199820000	337820000	221060000	110320000	205980000	209140000	535810000	477890000	389810000	133500000	332010000	179060000	727650000	337500000	335050000	163370000	122450000	135850000	226520000	193750000	216970000	635180000	328000000	154430000	287640000	MRPL45	39S ribosomal protein L45, mitochondrial
A0A087X2D8																										25085000									SPAG9	C-Jun-amino-terminal kinase-interacting protein 4
A0A087X2I1	3378000000	3375200000	3953000000	3482900000	2608100000	3506100000	1249300000	1248000000	1322000000	1672500000	1907800000	1446600000	1495800000	1388200000	1779400000	1469700000	1722100000	1906500000	1764200000	1912800000	2132200000	3331900000	2701600000	4515700000	2955300000	2139300000	2197800000	4864400000	3754700000	3423800000	5007300000	6321200000	5819300000	4116000000	PSMC6	26S protease regulatory subunit 10B
A0A088AWN2	27348000		29013000		48014000	32137000						88422000					34226000		46375000	40864000	38268000		66479000	40121000				55933000	36313000	47400000	29273000	38731000	31374000	36273000	WDR20	WD repeat-containing protein 20
E7EP87																															46462000	18959000		9393200	NARF	Nuclear prelamin A recognition factor
A0A088AWP5	67504000	54119000	81477000	38242000	69568000	50553000	811890000	864540000	742940000	1748400000	1812100000	1165100000	1370800000	1214400000	996910000	1064400000	842960000	874800000	81488000	101710000	67865000	62854000	49952000	169040000	48971000	79810000	55802000	377540000	999150000	692360000	131800000	60278000	498360000	68108000	PRUNE2	Protein prune homolog 2
A0A096LNX8	63780000	59610000	42737000	42135000	54485000	56543000		87060000		118770000	107520000			51259000					147610000	84694000	116280000	70635000		117310000	50623000	144560000		78891000	204420000	159560000	50780000	52844000	73132000	110390000	SCARF2	Scavenger receptor class F member 2
A0A096LP25	351740000	275350000	205120000	141050000	102530000	196780000	532910000	232230000	380310000	407610000	405050000	373330000	350350000	517800000	286490000	273770000	251150000	206550000	157130000	123680000	59753000	131270000	393440000	309470000	359410000	171750000	225880000	357630000	693490000	188670000	135700000	241850000	486700000	283690000	AAK1	Uncharacterized protein FLJ45252
A0A0G2JJ26														106160000																					TRIM39-RPP21	Ribonuclease P protein subunit p21
A0A096LP44																				24980000															RAB7B	Ras-related protein Rab-7b
A0A096LP69	121280000	54332000	51282000		19087000	33317000		75321000	62313000				88506000		88869000		54656000					108140000	87050000				14144000	43077000	108120000	105260000	21503000		69431000	58089000	CD99
A0A0A0MR88	1337200000	1102600000	1328500000	1051100000	888070000	1091500000	498960000	715300000	629110000	642340000	544820000	711060000	837080000	682650000	802530000	731770000	919680000	769310000	556700000	483690000	775010000	583860000	1660400000	971260000	1273000000	1074600000	978650000	802880000	1534500000	841380000	785060000	2196000000	1387400000	1389400000	FAM21C	WASH complex subunit FAM21C
A0A096LPE2	158420000	431930000	289840000	254040000	197680000	137900000	923980000	1272000000	1200400000	419990000	457920000	611700000	1121500000	1150700000	776510000	596780000	352970000	258120000	484850000	1066600000	222040000	32400000		47662000		127860000	118690000	20291000	29548000	153460000	31517000	20986000	19824000		SAA2-SAA4	Serum amyloid A-4 protein
A0A096LPI6	8697800000	6723500000	11353000000	11873000000	14813000000	14242000000	1852700000	1504400000	2227100000	1703000000	975920000	1365700000	1822500000	1560800000	1865200000	2107900000	1413000000	1875500000	4514000000	9830100000	6094200000	1278100000	814240000	556860000	3101500000	5166300000	5094000000	1630600000	1753500000	1702800000	3126300000	2085800000	1059100000	1747400000	C21orf33
A0A0A0MQR1	101150000	98727000	97426000	84834000	69715000	68975000	88449000		116250000	31239000	28973000	38508000	42072000	19649000	23347000	30550000	36069000	32892000	30469000	110850000	22239000	196930000	231460000	203800000	31756000	80244000	74375000	536170000	515400000	299320000	141050000	435950000	646720000	215960000	MAP4K5	Mitogen-activated protein kinase kinase kinase kinase
A0A0A0MQR2	119760000	77985000	107620000	62204000	43718000	109440000			52165000	38980000	49878000	117360000	28578000		51591000	100760000		75090000	45128000	136730000	57105000		124830000	86244000	163490000	100030000	100440000	45559000	104880000	44135000	296940000	105030000	120020000	90865000	RTFDC1	Protein RTF2 homolog
A0A0A0MQR7	321750000	253290000	212830000	422590000	271960000	317140000	57765000	136570000	124920000	143800000	130050000	146410000	146110000	116530000	140990000	194090000	160130000	110460000	255010000	246270000	291770000	786770000	551240000	1267800000	851780000	517440000	831020000	506270000	484130000	545670000	970520000	717200000	504250000	495730000	POLR2E	DNA-directed RNA polymerases I, II, and III subunit RPABC1
F5H0Q6	8347300										14168000											28983000					11215000		23318000	18952000	82014000	47601000	45989000	19599000	CLASRP	CLK4-associating serine/arginine rich protein
A0A0A0MTC7	2510100000	2187600000	1295700000	1738300000	784940000	1622700000	4509700000	3971200000	6128100000	9355000000	6157800000	4858000000	10444000000	9854100000	14690000000	17405000000	10256000000	10069000000	677110000	511260000	457420000	4427400000	3038600000	3946400000	573740000	698250000	301730000	1781100000	1532000000	1059500000	448980000	476300000	1022300000	1143300000	LAMA4	Laminin subunit alpha-4
A0A0A0MQT0	35598000																																		RBP1	Retinol-binding protein 1
A0A0A0MQT4						29751000																	31681000					28409000	21524000						DCAF10	DDB1- and CUL4-associated factor 10
A0A0A0MQX1	25666000	25536000	63017000	34625000	52099000	38795000								99841000					33732000	16207000	75785000	18739000	538810000	70598000	36195000	66445000	39667000	238010000	480530000	61435000	65665000	228560000	80063000	171440000	MYO10	Unconventional myosin-X
C9JP00																													12805000						MBNL1	Muscleblind-like protein 1
A0A0A0MQY7																					52261000		26091000					35436000	28395000	36366000			23744000	17349000	CACHD1	VWFA and cache domain-containing protein 1
A0A0G2JN63																									13182000		21154000								NCR1	Natural cytotoxicity triggering receptor 1
A0A0A0MQZ4	16048000	15709000				21449000													25849000		31832000														PPM1K	Protein phosphatase 1K, mitochondrial
A0A0A0MR05	73223000	53428000	50302000	63766000	42057000	50115000			38571000	60925000	73041000				49830000	110020000	55880000	76990000	103400000	101720000	155940000	118430000	137240000	107110000	77070000	51601000	79781000	146180000	97202000	34107000	37169000	119280000	72157000	69759000	MLST8	Target of rapamycin complex subunit LST8
A0A0A0MR09	248540000	154760000	223510000	154450000	217830000	353130000	163440000	175080000	208270000	226220000	124730000	189020000	301410000	164680000	237130000	190360000	99047000	237480000	166140000	261390000	127340000	217150000	316180000	345640000	342840000	728740000	371940000	281230000	368010000	463020000	156880000	529510000	324180000	544930000	PTPN9	Protein-tyrosine-phosphatase
A0A0A0MR36					53492000																														MYO5B	Unconventional myosin-Vb
A0A0A0MR39	55987000	30478000	30858000	24834000	46847000	28024000	181770000	67436000	196400000	170120000	75031000	328390000	140400000	207800000	214000000	164240000	149170000	138610000	58505000	64196000	107170000	57825000	106800000	108570000		56673000		223150000	174820000	148410000	106850000	346290000	349780000	543610000	MYEF2	Myelin expression factor 2
A0A0A0MR49	209630000	181390000	156300000	347710000	404240000	804040000		169790000		97020000	1177800000	144820000		220360000		28647000		42795000	716910000	2325000000	812280000	57421000		59057000	89137000	253610000	60606000	71478000	215600000	68789000	153530000	47130000	84509000	37756000	CYP4F12	Cytochrome P450 4F12
A0A0A0MR51	26644000	34478000	39016000	86626000	22815000	40458000	169600000	128040000	120230000	198870000	427110000	164960000	195890000	159890000	90793000	266840000	124200000	47735000	338650000	91800000	342840000	608590000	143770000	812180000	34512000	70231000	41297000	202190000	185310000	226080000	220760000	109830000	127420000	439740000	FADS1	Fatty acid desaturase 1
A0A0A0MR54		31361000		40011000	41381000	60745000																	65322000												SCARF1	Scavenger receptor class F member 1
A0A0A0MR66	1596000000	1198300000	1630200000	1824400000	1471500000	1624900000	761850000	1522600000	1084400000	974050000	826990000	1271500000	939720000	545230000	1784600000	1188500000	1147500000	789620000	2267900000	2432700000	2416700000	3693400000	3896200000	4079400000	1585100000	1363800000	1684100000	1971500000	1594400000	2003500000	3395200000	4040400000	2507200000	1593800000	RBM10	RNA-binding protein 10
A0A0A0MR85	67409000	504220000	64656000		93017000			65108000	96113000		38378000	62617000		154020000	125740000	156150000	93416000	125150000	33638000	62263000	313620000		45501000			60198000	130520000		86228000	60022000	28628000	45468000	24782000	40729000	GSTM4	Glutathione S-transferase Mu 4
A0A0A0MRB5	118340000	124590000	95656000	62112000	46105000	122210000	237930000	503880000	45746000	88660000			164050000			250130000	116130000	65582000	92633000	212290000	93946000	181740000	143890000	135470000	145150000	175680000	46752000	74506000	115770000	106980000	256760000	107340000	295260000	181510000	MADD	MAP kinase-activating death domain protein
A0A0A0MRE6	99752000	43964000	38645000	18614000	41836000	32090000	45538000	58307000	38540000	100900000		62008000	54758000	83100000	64403000	36534000	42401000		61607000	68318000	77065000	73791000	215110000	116910000	178630000	54755000	83574000	170340000	232960000	58827000	40447000	105270000	135430000	80893000	WDR47	WD repeat-containing protein 47
A0A0A0MRI1	76954000	119180000	45126000	28206000	36667000	59021000			72895000	28575000		75442000	43601000	116810000	40075000	48399000	160050000		65344000	37547000	76635000		61784000	77168000	82306000		88514000	75688000	32184000	26910000	101130000	105660000	210140000	79958000	GPALPP1	GPALPP motifs-containing protein 1
A0A0A0MRJ6	2847300000	3154500000	2582800000	2370400000	3281200000	1949500000	2764100000	2459000000	2616500000	3454700000	2585200000	2202400000	3942900000	3218500000	4202700000	2935000000	3680100000	2206500000	1482600000	1415400000	1296500000	975540000	1222000000	715160000	3662400000	2574400000	2805500000	1895700000	1732500000	1073000000	2657100000	1653400000	4659600000	2279200000	PCMT1	Protein-L-isoaspartate O-methyltransferase
A0A0A0MRJ7	1418900000	1012100000	1142800000	756190000	1047600000	1281100000	1511000000	542130000	441690000	231010000	489120000	388660000	655090000	815510000	2002200000	1062200000	1823300000	792360000	376170000	738150000	1816900000	203120000	140620000	109950000	112030000	424730000	203610000	81420000	72834000	92123000	183510000	192020000	202220000	255850000	F5	Coagulation factor V
A0A0A0MRK6	822080000	1088700000	920870000	753840000	1004600000	1124100000	401510000	384750000	473910000	326820000	156740000	390010000	571760000	385730000	618610000	428800000	669480000	569460000	1309900000	1377000000	1976400000	1984100000	916940000	1659700000	350520000	305780000	648400000	988030000	1238600000	1310700000	998230000	1074200000	647830000	868540000	MTX1	Metaxin-1
A0A0A0MRM9	3170800000	2713200000	2316100000	1753300000	2624800000	2568000000	1622100000	797440000	584350000	2281400000	1906100000	833360000	883770000	871320000	2771900000	3514100000	649820000	2787000000	2906200000	2177000000	6803200000	14076000000	8733600000	24678000000	4744000000	3038800000	2376200000	5198800000	3925100000	8101700000	33160000000	9120500000	7329000000	8942800000	NOLC1	Nucleolar and coiled-body phosphoprotein 1
Q5T457							57347000											93129000													48761000	42885000			ANKRD2	Ankyrin repeat domain-containing protein 2
A0A0A0MRP2	230280000	162160000	115890000	120830000	276810000	355590000	101980000	276240000	119710000	213210000	165790000	271130000	123760000		173590000			156030000					143230000	177350000	122730000	121380000	93490000				119720000	167600000	37343000	57378000	FPGT	Fucose-1-phosphate guanylyltransferase
A0A0A0MRP6																																13957000			SMARCA1	Probable global transcription activator SNF2L1
A0A0A0MRR7	323440000	342260000	357540000	328070000	245420000	623120000	36618000	123560000	81246000	97776000	75280000		63095000		106530000	193460000	51355000	125490000	95041000	185550000	142870000	481240000	357550000	725930000	159810000	112170000	189070000	254710000	272660000	451800000	1022300000	1156300000	1088200000	631380000	SNRPC	U1 small nuclear ribonucleoprotein C
A0A0A0MRS4				41911000															135660000	278490000	137030000			119100000						62308000	156810000	75493000	132760000	93223000	TMEM38B	Trimeric intracellular cation channel type B
A0A0A0MRT6	626960000	566640000	747570000	505570000	430990000	632490000	664090000	865360000	788910000	923510000	635720000	774360000	882640000	863620000	609980000	736500000	665260000	912670000	283810000	251590000	476700000	367230000	784380000	554030000	877660000	689510000	952070000	739600000	1093500000	462620000	756660000	1208100000	836120000	1217500000	ABI1	Abl interactor 1
B4DZ84																													49224000	14427000					MPP2	MAGUK p55 subfamily member 2
A0A0A0MRV0	53192000000	42867000000	47152000000	41690000000	41483000000	47975000000	3203600000	3362400000	2969600000	4142900000	3921400000	4282600000	3815200000	3831800000	6051700000	4700100000	3711600000	4056000000	14748000000	16070000000	35261000000	34355000000	21582000000	53971000000	6243800000	7608100000	5418800000	31804000000	49869000000	33746000000	36548000000	14694000000	21586000000	14838000000	RRBP1	Ribosome-binding protein 1
A0A0A0MRW1																														15187000					FAM219A	Protein FAM219A
A0A0A0MRY4	60334000	53801000		48652000	59001000	235710000					36517000												39884000		243700000	70887000	165610000				36396000	111310000	60107000	64735000	SPATA13	Spermatogenesis-associated protein 13
A0A0A0MS09	500660000	112750000	123380000	100910000	67362000	41040000	632330000	97462000	399750000	441920000	388220000	106410000	1924600000	77480000	62046000	206430000	71097000	140310000	34468000	15309000	14633000	32435000	47477000	20840000	87950000	355460000	63667000	18948000			42392000	43012000	22863000	39095000	IGHD	Ig delta chain C region
A0A0A0MS15	16955000	80229000	74176000	4225700	11450000		126220000	147340000	250620000	93631000		24655000	47742000	166590000	30078000		34870000	24466000		18870000		28873000	12045000	6322700	14115000	6935600				7789600					IGHV3-49
C9JST2	34393000														27612000										55158000	41659000	108110000				30825000				LILRB4	Leukocyte immunoglobulin-like receptor subfamily B member 4
A0A0A0MS24	236740000	127130000	192020000	79334000		47554000	2150300000	1971300000	2129700000	3640100000	1577000000	1536900000	3885000000	2041900000	3897800000	1077200000	2852100000	1297600000	8015000	7591100	6924600			38591000	70078000	122900000	40640000	133120000	124760000	40129000	20440000	35473000	94766000	37235000	PPP1R12B	Protein phosphatase 1 regulatory subunit 12B
A0A0A0MS41	974310000	1081100000	1164900000	894200000	680560000	461240000	2659400000	2616800000	1886100000	3248200000	2118000000	2021300000	2117900000	3045100000	1634500000	2015800000	2814700000	2422700000	704390000	544650000	540180000	3073200000	3731300000	2406300000	1408800000	1105800000	1330300000	3220200000	1469500000	3234900000	1324100000	3854000000	1525000000	3520000000	SFXN3	Sideroflexin
A0A0A0MS52	326070000	204450000	301350000	144310000	149500000	131430000	1584700000	1322300000	1881400000	2804800000	1671400000	1319700000	1277900000	1101500000	1795400000	1523600000	1468700000	956130000	489220000	789560000	274100000	109760000	604210000	152180000	382350000	440430000	474660000	548190000	656180000	373120000	143700000	178410000	411290000	668390000	CAMK2G	Calcium/calmodulin-dependent protein kinase type II subunit gamma
A0A0A0MS56	16089000000	18231000000	11528000000	24955000000	42045000000	39587000000	409640000	105240000	174120000	246600000	222280000	139940000	351960000	96382000	651710000	383580000	1084600000	148060000	2450700000	2341600000	1980000000	72128000	77647000	171400000	639230000	2023900000	1306000000	89262000	24899000	76090000	1079400000	1106700000	186780000	106990000	ADH6	Alcohol dehydrogenase 6
A0A0A0MS70	375940000	428020000	384740000	290440000	294100000	395250000	78891000	101230000	101920000	116580000	138250000	79139000	343810000	425330000	246300000	203510000	297680000	291620000	405060000	270260000	220490000	35496000	83431000	39091000	302000000	212000000	199980000	257390000	211150000	111260000	377580000	200990000	369970000	283400000	MYD88	Myeloid differentiation primary response protein MyD88
A0A0A0MS79																									480820000				358840000						NCKAP5	Nck-associated protein 5
A0A0A0MSA0	654280000	558450000	708900000	366610000	314340000	110460000	414200000	1388600000	168110000	545500000	78837000	441280000	413920000	537440000	335280000	1018800000	786140000	565160000	176030000	207830000	99098000	69597000	454500000	59958000	150020000	388760000	152410000	177120000	196920000	132580000	393140000	153530000	202630000	133610000	LAMA3	Laminin subunit alpha-3
A0A0A0MSA4	1154900000	853390000	1196100000	761820000	574510000	1034500000	1266800000	735580000	1525000000	615490000	513740000	696440000	1034400000	884030000	1319800000	1747000000	943380000	1413500000	314870000	240470000	107890000	299110000	445070000	202290000	1793900000	1645800000	1547300000	676130000	1306200000	1375400000	415530000	175570000	136740000	155910000	A0A0A0MSA4
A0A0A0MSB8	3441200000	4291500000	3715600000	2929400000	2366400000	2861200000	4157700000	3162000000	3300000000	3615700000	2045900000	3819000000	2831800000	3872200000	4071300000	3016500000	3578900000	3790300000	2341800000	2776300000	2292200000	4421300000	9101400000	6151900000	4018400000	2982200000	3398200000	6087200000	6446700000	5509300000	2801500000	5398300000	4259200000	7082500000	EXOC7	Exocyst complex component 7
A0A0A0MSC1		100490000	227850000	43847000		39893000			73944000													92718000	65627000					42492000		87077000	70624000	45226000	50611000	42072000	ADCY3	Adenylate cyclase type 3
A0A0A0MSE2																											447360000								HADH	Hydroxyacyl-coenzyme A dehydrogenase, mitochondrial
H7C5Z6						14815000																	11990000			14834000		14830000							BTBD9	BTB/POZ domain-containing protein 9
A0A0A0MSF9	41963000	88033000	37108000	18793000	38522000														36332000	8537200	23582000		25632000	82170000	26481000		57193000	30576000	55251000	16080000	87593000	25828000	240700000	99367000	GPATCH11	G patch domain-containing protein 11
A0A0A0MSG0	33119000	36759000	58660000	51107000				94539000	101150000	36019000	143420000		71563000		152980000	75278000	135030000	92607000			32529000	84544000			133660000	105600000	161560000					37091000	81039000		WIPF3	WAS/WASL-interacting protein family member 3
A0A0A0MSG2	385330000	804140000	991670000	200570000	98462000	217850000	743190000	1611600000	1214400000	1399400000	384310000	790550000	358110000	791820000	431570000	119060000	751980000	1315000000	90432000	113520000	49734000	256660000	258040000	463380000	29505000	53034000	19579000	3214700000	8321100000	4248700000	130330000	2460200000	301840000	2021300000	FHL2	Four and a half LIM domains protein 2
B3KPJ4	127030000	217170000	149550000	190590000	88936000	148310000	207730000	92270000	60107000	117110000	54495000	374320000	60225000	367320000	247850000		63855000	98584000	143170000	198250000	203920000	316190000	363830000	603530000	70746000	131110000	180640000	165420000	230530000	167650000	832040000	543090000	601440000	666480000	PHC2	Polyhomeotic-like protein 2
A0A0A0MSJ9	273610000	139160000	200350000	141610000	80764000	182950000		78247000	157380000	137300000	38967000	61120000	56280000	110100000	86445000	93621000	92516000		99903000	115040000	117060000	44795000	50581000		383570000	143830000	499990000	205440000	171920000	64089000	44503000	365780000	78991000	188220000	RASA2	Ras GTPase-activating protein 2
A0A0A0MSK4	26622000	86261000	79552000	123520000	52012000	47442000	90609000	76819000	66381000	156880000	208210000	99723000	282130000	73780000	105390000	24310000	86551000	165270000	99246000	223680000	124900000	136320000	1011200000	735970000	176760000	66404000	108180000	435240000	537390000	475000000	39041000	302390000	629300000	87566000	GPSM1	G-protein-signaling modulator 1
A0A0A0MSK6	527970000	426260000	471050000	295700000	322010000	385170000	285670000	190660000	344690000	598200000	475720000	500230000	567920000	685220000	363500000	426510000	473080000	485260000	613130000	583510000	925820000	300180000	424080000	345430000	498490000	569240000	275100000	473850000	518330000	476760000	769980000	609340000	452180000	351280000	ARHGAP5	Rho GTPase-activating protein 5
A0A0A0MSK8						22926000																											7449600	62911000	ASPH
A0A0A0MSP3																				4411300															PDLIM5
A0A0A0MSS8	6040300000	5954600000	7571900000	10999000000	10070000000	5302300000	405040000	422450000	432890000	472720000	642610000	896220000	776820000	451000000	551990000	402020000	391730000	181120000	1971700000	3275900000	318430000	17880000	131750000	9456000	419900000	398910000	460890000	175490000	93884000	239430000	10069000000	121760000	709680000	1290300000	AKR1C3	Aldo-keto reductase family 1 member C3
A0A0G2JKZ1	307440000	610110000	707410000	237580000	119680000	380870000	245210000	212620000	118940000	87642000	144540000	137440000	273430000	255970000	146040000	192470000	327030000		584370000	720950000	289370000	891330000	1556700000	1201900000	942150000	853520000	2097300000	374850000	211310000	541860000	100290000	1144100000	744830000	524570000	TAPBP	Tapasin
A0A0G2JNZ7																														26154000					DDR1	Epithelial discoidin domain-containing receptor 1
A0A0A0MSY4		50854000	55726000																				36142000									29481000			DOCK9	Dedicator of cytokinesis protein 9
X6R787																											5265800								PPAPDC1A	Phosphatidate phosphatase PPAPDC1A
A0A0C4DFN8																														60394000		56489000		151930000	FDXR	NADPH:adrenodoxin oxidoreductase, mitochondrial
X6R433	5963500000	3342200000	3282400000	1608800000	1031100000	2120900000	502580000	315740000	242360000	441940000	484810000	522450000	499910000	353820000	266330000	1382600000	574280000	453650000	3620200000	868390000	280570000	17237000	14859000	14467000	29907000000	11856000000	17834000000	9777200	61896000	28971000	121340000	137210000	72988000	70203000	PTPRC	Protein-tyrosine-phosphatase
A0A0A0MT23	428540000	276580000	392500000	241320000	313650000	401400000	647380000	420080000	376750000	806460000	540290000	278190000	631240000	2574800000	1220400000	758850000	783310000	689030000	388820000	346930000	279170000	204000000	356110000	405160000	164670000	308360000	360110000	556180000	454660000	328170000	339360000	448020000	369030000	499500000	MARK3	MAP/microtubule affinity-regulating kinase 3
A0A0A0MT32	702890000	488070000	437750000	248480000	150170000	251090000	102290000	46280000	133350000	36965000	121240000	35424000	100600000	157550000	135410000	73315000	69049000	111190000	229090000	1821700000	281520000	305700000	409650000	49147000	447560000	2223500000	1195200000	227350000	187440000	254870000	150650000	169600000	25655000	227660000	LIPA	Lysosomal acid lipase/cholesteryl ester hydrolase
A0A0A0MT33	287350000	221060000	177850000	104840000	117430000	214760000	130630000	100910000	200840000	242960000	204450000	170420000	119520000	312090000	242110000	615140000	335730000	418260000	335190000	221830000	140590000	307480000	477190000	755390000	463030000	272730000	299900000	425040000	423200000	322670000	612350000	336660000	429310000	320620000	SCAF8	Protein SCAF8
A0A0A0MT35	300260000	328090000	109550000	143470000	104370000	118460000			95081000	116600000			100770000	99567000						75039000	123270000	43201000	80024000		155590000	186960000	92085000	98789000	33183000	51730000	190260000	81909000	194710000	57431000	FAM213B	Prostamide/prostaglandin F synthase
A0A0A0MT36		52600000	40945000	12700000		12078000	130000000	202270000	273810000	35725000		74928000	77785000	179610000			249580000	85122000			16426000				39508000	62352000	53646000		53966000		15778000	22093000			IGKV6D-21
A0A0A0MT61		11090000	33944000	27094000	35651000	15941000	55130000				28278000					47135000			55585000	50916000	24111000		10009000	13765000				17562000				16937000	30120000	36921000	ATG4A	Cysteine protease ATG4A
A0A0A0MT72	131130000	99682000	88908000	64660000	50783000	173470000	104420000		73794000					85741000	61537000				146540000	115700000	117160000	66304000	214680000	112630000	172810000	171850000	209160000	140660000	208180000	155190000	32622000	115080000	46498000	111360000	CCM2	Cerebral cavernous malformations 2 protein
A0A0A0MT83	4329700000	4243200000	6275700000	12613000000	8923700000	9913200000	549240000	427060000	789930000	713880000	583390000	544620000	721030000	1096000000	932500000	652760000	981030000	1090700000	5631200000	14439000000	12511000000	1403900000	1325000000	1703100000	1525700000	5651600000	4065700000	1112600000	1138500000	1314800000	2637900000	2463900000	1857700000	2100800000	IVD	Isovaleryl-CoA dehydrogenase, mitochondrial
A0A0A0MTB8	193730000	161120000	216540000	135760000	176960000	163060000	65571000		34030000	54344000	54901000	44514000	36676000	21469000	63209000	38711000	59123000	33622000	792860000	713440000	770410000	1320900000	1110600000	1514000000	224260000	155270000	318570000	942760000	440270000	890100000	1406500000	1764800000	997050000	315470000	WDR36	WD repeat-containing protein 36
A0A0A0MTD1	136180000	126610000	138810000	88358000	71491000	132670000		141870000	77788000	129280000	67037000	46599000	15872000	194030000	121650000	141230000	226380000	166420000	129490000	130940000	128680000	299340000	378920000	597720000	70739000	61569000	92192000	153580000	242950000	163220000	169090000	237420000	340060000	242420000	STAU2	Double-stranded RNA-binding protein Staufen homolog 2
A0A0A0MTE6			77480000			118000000										74303000								116960000	79759000	202030000	89395000						253910000		PTPN22	Protein-tyrosine-phosphatase
A0A0A0MTL4	61878000	105120000	74007000	64695000						44773000			96662000				61513000			41416000			44210000								69138000	40287000	38986000	35716000	NAV2	Neuron navigator 2
A0A0A0MTH3	4308900000	3868100000	3992100000	2128700000	1982000000	2390600000	12966000000	13288000000	13451000000	18035000000	9847500000	13815000000	14532000000	18324000000	17191000000	7975900000	12017000000	8578800000	1419600000	1105700000	1320600000	2552000000	1756100000	2268000000	2800400000	1775600000	2576900000	3075600000	3000300000	2319400000	656460000	1934100000	2407000000	7557700000	ILK	Integrin-linked protein kinase
A0A0A0MTH9	216490000	263260000	142110000	102230000	80059000	133110000	70653000	19799000	16200000	35328000	17393000	61104000	72174000	16051000	54024000	31810000	20873000	20432000	122160000	109010000	120740000	41000000	116490000	198260000	184640000	104740000	123010000	316680000	308110000	151770000	829530000	588080000	467300000	623370000	BTAF1	TATA-binding protein-associated factor 172
A0A0A0MTJ5	30519000	40952000	16088000	13111000	36996000	42956000	150370000	58229000	26685000	22171000	33177000	32429000	62758000	64330000	35252000	23903000	59936000		53697000		48268000	15997000	9227300	13947000				16854000	287960000	641690000		20139000	6721400		ROR1	Tyrosine-protein kinase transmembrane receptor
A0A0A0MTK8	63064000	66222000	46864000	87253000	102290000	99809000	61153000		51252000						110120000	44476000	45874000		92540000	98824000	244510000									20330000	316930000	30546000			HNF1A	Hepatocyte nuclear factor 1-alpha
A0A0A0MTL6	652220000	605400000	774710000	410690000	365480000	448710000	692340000	944210000	881880000	544440000	1130200000	976430000	1527000000	447820000	281340000	894050000	1503700000	870260000	189380000	295730000	286430000	1598600000	1896400000	1762100000	707690000	780970000	600720000	1163100000	995560000	743610000	317850000	1222900000	1498300000	890760000	FAM65A	Protein FAM65A
A0A0A0MTN0	696170000	663300000	725810000	553850000	698530000	608750000	666080000	468010000	389960000	411810000	269910000	323220000	458270000	465340000	571150000	454620000	449270000	400720000	791250000	750450000	513270000	819190000	462280000	455380000	952980000	1105600000	899380000	1153400000	617040000	517340000	1108100000	915680000	1510500000	1448900000	CUL2	Cullin-2
A0A0A0MTR7	6662300000	5181500000	4454600000	3632200000	2717600000	4543500000	1357300000	1098800000	817510000	890190000	1060100000	1307700000	947260000	1020700000	1008700000	1770400000	810180000	1146500000	3353600000	2864700000	2405500000	3207800000	6321900000	4309900000	8168300000	6067200000	7561000000	3055100000	2775600000	2426800000	3844000000	5338100000	3248700000	4926500000	RNF213	E3 ubiquitin-protein ligase RNF213
A0A0A0MTS7	1768900000	1614600000	1210800000	1022100000	2063300000	845410000	651540000	768690000	1840900000	1253400000	22701000000	2022300000	1379900000	764360000	1127400000	1290900000	3545800000	3050200000	1981900000	1603700000	2821200000	2588200000	1523000000	2912800000	1577800000	1418900000	1783100000	1633200000	5614900000	2039500000	794330000	1928300000	3077700000	2418200000	TTN	Titin
A0A0A6YY96	1144900000	370840000	387410000	312400000	504190000	454160000	1078000000			229170000	1275800000	425170000	1021300000	947930000	307590000	733050000	4132200000		312670000	263940000	185520000	486210000		1779800000	868280000	1183400000	1085900000	240230000	543760000	406280000	1304300000	1861800000	316200000	1889900000	IREB2	Iron-responsive element-binding protein 2
A0A0A6YY99	15960000	11602000	126330000	67992000	19134000	14948000	419000000	998390000	877440000	873160000	389260000	1569800000	103540000	1619200000	446980000	782370000	285370000	1496700000		26272000	8987500					41905000	37729000	114210000			21231000	11183000	3053000	83379000	TNFSF12-TNFSF13	Tumor necrosis factor ligand superfamily member 12
A0A0A6YYG7				30366000	40801000	33342000														29623000		52127000	19100000	36756000	26209000	12773000			17340000	15844000	61385000	11707000	65842000	39406000	NCAPH2	Condensin-2 complex subunit H2
A0A0A6YYH1	239290000	296820000	213360000	201470000	107620000	153870000	82146000	238530000	320040000	260180000	203420000	183000000	192490000	162520000	314500000	143640000	141350000	158920000	67060000	205170000	104540000	179700000	108990000	246120000	136790000	288700000	208270000	94459000	134780000	143070000	71875000	219180000	244470000	120180000	C15orf38-AP3S2	Arpin
A0A0A6YYJ5	215210000	283570000	274210000	373500000	2267600000	233540000	442190000	216860000	271760000	283500000	309200000	126040000	158730000	187720000	548020000	274090000	313080000		133050000	133230000	157800000	195340000	529520000	281300000	515650000	443850000	212050000	920190000	1666500000	1313000000	836190000	558420000	246940000	205010000	MACF1
A0A0A6YYJ8	1227300000	855460000	758070000	803470000	686400000	1071500000	470170000	727150000	556390000	737970000	789160000	662300000	1334000000	1057100000	660820000	499680000	657510000	457820000	884030000	413730000	637440000	1209700000	1107200000	1214200000	1228400000	879120000	1416800000	748140000	1417900000	586830000	2899100000	2516000000	2573600000	2213000000	LUC7L2	UPF0562 protein C7orf55
A0A0A6YYL2	346720000	635340000	208370000	447490000	69411000	88862000	24775000	234110000	208480000	45613000	52415000	126310000	126360000	277720000	74283000	119040000	258000000	101420000	662210000	377340000	64695000	12907000	249620000	15204000	1425900000	449980000	729840000	23822000	29996000	5232400	1579700000	30576000	18275000	18888000	SULT1A4	Sulfotransferase
A0A0A6YYL4	1841600000	1412100000	1689800000	1324200000	1275900000	1682600000	619580000	386410000	229810000	216870000	436650000	232430000	393970000	430810000	227460000	469120000	423180000	555760000	639170000	1060900000	263490000	1448900000	1332400000	770260000	5302100000	3889100000	3329500000	703260000	294810000	412860000	637980000	1056100000	718720000	625120000	CORO7-PAM16	Coronin
A0A0B4J1R2	6776900000	6487300000	7001700000	11429000000	6756100000	7668400000	998330000	796910000	315360000	567240000	803980000	704210000	1083600000	601120000	297740000	329270000	816980000	694050000	5575500000	6501300000	6130400000	181140000	195860000	138040000	328210000	2180200000	1098400000	216060000	94943000	1117300000	5695900000	330820000	345130000	188480000	ACSS3	Acyl-CoA synthetase short-chain family member 3, mitochondrial
A0A0B4J1U3	20281000						58657000																												IGLV1-36
A0A0B4J1V0	56551000	153290000	29152000	12978000	23157000		132950000	185360000	599190000	30358000				174420000											14735000										IGHV3-15
A0A0B4J1V2		61337000	28409000				137210000	245860000	61138000	44192000			75506000	409010000			47226000	131160000													9746300	22263000	8556000	37558000	IGHV2-26
A0A0B4J1V6																									4553300										IGHV3-73
A0A0B4J1V8	393820000	354530000	254820000	207110000	98371000	225600000	209600000	55836000	1080800000	381190000	273690000	465350000	167460000	452280000	196400000	586850000	341470000	501350000	528670000	371850000	286330000	672290000	674100000	193510000	219870000	209400000	245420000	415950000	299650000	340510000	923600000	1142600000	328650000	263980000	PPAN-P2RY11	Suppressor of SWI4 1 homolog
A0A0B4J1V9	9898500	11752000		22236000	9639300				15104000			16568000	21157000			12166000	5011900	27139000	14976000	13456000	36383000	22237000	17874000	25185000		38844000	19066000	15091000	13235000		1127500000	12877000	324630000	22875000	HELLS	Lymphoid-specific helicase
F5GY88	24089000	44276000	39292000	114970000	59060000	33701000	166550000	114360000					70088000		85289000	135590000	45553000	85172000		65992000	100900000	119520000	154960000	241070000	47461000		51174000	106080000	73810000	82852000	139800000	141040000	98386000	94576000	MED24	Mediator of RNA polymerase II transcription subunit 24
A0A0B4J1W8					87870000	269780000	79088000	89673000	165700000	62314000		324350000	227330000		69164000				88404000		54922000							109200000							FAM150B	Protein FAM150B
A0A0B4J1X5	328230000	151700000	144470000	100460000	26580000	73207000	777650000	923690000	1139400000	377700000	72459000	271450000	432610000	903860000	269010000	139800000	212820000	124260000		41328000	30661000		17443000	86119000	110810000	143890000	139920000		13138000	14924000	79051000	30459000	27099000	27591000	IGHV3-74
A0A0B4J1Y8								51816000	45107000	57628000		32701000	166100000			83144000																			IGLV9-49
A0A0B4J1Y9	299220000	361210000		360590000		145030000	783020000	537300000	1602500000	679520000	566510000		800980000	833620000	468130000			578960000																	IGHV3-72
A0A0B4J1Z1	687450000	860500000	1669000000	837440000	910830000	1397700000	714720000	467870000	450110000	493010000	436700000	485160000	585160000	608130000	656170000	346830000	386540000	480380000	1230700000	1607800000	695260000	11175000000	3685900000	5865900000	2957800000	2043200000	2575700000	3612700000	2589000000	2359500000	4259500000	3756000000	3750700000	2970100000	SRSF7	Serine/arginine-rich splicing factor 7
A0A0B4J203	228930000	255340000	247530000	121510000	125900000	128990000		49840000	297820000	230380000		48850000	43245000	87833000	90841000	334770000	365300000	558140000	66566000	174840000	423070000	604620000	508540000	1009200000	140540000	95644000	112170000	131280000	220620000	296810000	650750000	483730000	473550000	152160000	FIP1L1
A0A0B4J220	46563000	38402000	79230000	90605000	78944000	70736000		39387000	33861000		21354000	24363000	48963000	58831000	61784000	51749000	37218000	69999000	77533000	75919000	59732000	147160000	150700000	256590000	62352000	35376000	46931000	148750000	123420000	69076000	927150000	446440000	353930000	346370000	C11orf98
F6V803	13007000				5579900														20524000		13457000				80800000		56570000	8472800			8453900				ADAMTS13	A disintegrin and metalloproteinase with thrombospondin motifs 13
A0A0B4J231	10122000000	10349000000	8741700000	3941100000	1588300000	2590900000	18961000000	32887000000	71091000000	15709000000	25065000000	14730000000	17237000000	26315000000	10616000000	6678700000	18463000000	11665000000	118440000	137340000	88785000	41588000	16387000	35548000	184230000	115880000	102110000	94533000	193740000	75458000	102720000	102020000	64709000	57648000	IGLL5	Immunoglobulin lambda-like polypeptide 5
A0A0B4J243							50879000	60329000	196450000	60577000			92377000	458450000	91888000	77439000	89427000		46891000		28472000								48907000					25700000	FAM180B	Protein FAM180B
A0A0B4J294	73874000	65976000	108970000	88982000	96365000	75210000	56441000	39339000		47765000			59949000	66404000	45652000		62599000		115230000	77206000	120830000		63692000	45188000	188380000	133080000	160560000	66021000	73153000	118180000	76001000	86476000	26218000	94440000	TRAPPC2L	Trafficking protein particle complex subunit 2-like protein
A0A0B4J297					18876000	13709000				13286000										15011000	21322000							18582000	38243000	35161000	11822000	20639000	43993000	16391000	NAA38	N-alpha-acetyltransferase 38, NatC auxiliary subunit
A0A0B4J2A0	1276600000	1298100000	1262400000	1253600000	1499800000	1485100000	72804000	325130000	288570000	98016000	439330000	106020000	364250000	314100000	102630000	346480000	242790000	333700000	442330000	248760000	109780000	88063000	90805000	136440000	316310000	363020000	375310000	404030000	103550000	58050000	889250000	206800000	324730000	176250000	TRPV1	Sedoheptulokinase
A0A0B4J2A3	2407000	3461700					53408000	102780000	293390000	34128000	47138000	100270000	98896000	66965000	35383000	83075000	45987000	18349000												15566000	2250700	1640300	11322000		PPP1R14A
A0A0B4J2B4		11805000																																	RPS15
S4R460	2339800000	1083800000	1172800000	626850000	479470000	535690000	2913800000	1821000000	4561500000	2315600000	2026800000	1127700000	4652000000	2301300000	899500000	2309900000	2491300000	2932700000	168530000	9484800	131160000	29237000	30652000	219590000	104280000	18173000	47572000	53320000	70210000	140650000	118730000	42867000	46570000	35496000	IGHV3OR16-9	Ig heavy chain V-III region BRO
Q5W0H4	3593500000	5564700000	6406000000	2786600000	4493200000	3175900000	2081300000	2505000000	3776900000	2453900000	3950600000	2200100000	5477500000	2818000000	3392100000	1629000000	3103200000	1731800000	207510000	329350000	276050000	860730000	831540000	964020000	2932700000	2071100000	2436400000	2362500000	765350000	1418800000	3465900000	4537500000	7350600000	6404100000	TPT1	Translationally-controlled tumor protein
A0A0B4J2D5																					2590600														C21orf33	ES1 protein homolog, mitochondrial
A0A0B4J2F0																											118310000								PIGBOS1
A0A0B4J2F8	106050000	195750000	83591000	74786000	52190000	82891000	67947000	49866000	50543000	61996000	78558000	64797000	67100000	49632000	68838000	73511000	26485000	29305000	124710000	230780000	216350000	317180000	183600000	134760000	157530000	112280000	161260000	97629000	147450000	195570000	238760000	184750000	181480000	174350000	POLR2J3	DNA-directed RNA polymerase II subunit RPB11-a
A0A0B4J2G4	140480000	235630000	129090000	148250000	128460000	252820000	519320000	208470000	346260000	299960000	246150000	491290000	89264000	145940000	326130000	1089700000	586190000	1290300000	709180000	159950000	258110000	124120000	177180000	103750000	95747000	113760000	67934000	176280000	205250000	151470000	166060000	89522000	133460000	188300000	LRRC41	Leucine-rich repeat-containing protein 41
A0A0B4J2H0																	80048000											4953100			3563400		4398000		IGHV1-69-2
A0A0C4DFL7	614500000	450560000	545680000	1112600000	827830000	887820000	176990000	143950000	145290000	161910000	288270000	256930000	118540000	239630000	362310000	473650000	190480000	222440000	6940200000	1545100000	4221700000	4489000000	1826900000	5075800000	446430000	315870000	643190000	1610200000	1260800000	995240000	1484900000	819290000	1053000000	1000400000	CYP51A1	Lanosterol 14-alpha demethylase
A0A0C4DFL8	30983000	32410000			22925000	67914000	40177000			34233000		70997000					27536000		55776000									42126000	67555000		163350000	41276000	42032000	42668000	KDM4B	Lysine-specific demethylase 4B
A0A0C4DFM1	617600000	497000000	343740000	233400000	261100000	296700000	164530000	67546000	203840000	180170000	173550000	163620000	129480000	102700000	174550000	179070000	176290000	72206000	1135100000	1370600000	1036000000	2274400000	1684000000	2303100000	744420000	899880000	788900000	1444200000	1577900000	1806400000	2456500000	414420000	790180000	906090000	TM9SF4	Transmembrane 9 superfamily member 4
A0A0C4DFM2																						27677000	48151000					27774000			33094000	17060000	13720000		ZNF574	Zinc finger protein 574
A0A0C4DFM7	299370000	46766000	149950000	180230000	94317000	250120000			70989000	73033000		135520000	72254000		179290000	231010000	61632000	80683000	45736000	115530000		37395000		87213000	94927000	107580000	130660000	61863000	63457000	99909000	174290000	843290000	393410000	303450000	ZCCHC11	Terminal uridylyltransferase 4
A0A0C4DFN1	295050000	281500000	289170000	284290000	363230000	350340000	198030000	157740000	196450000	248670000	202980000	160710000	212890000	261870000	397210000	236740000	208990000	106370000	763470000	600520000	652430000	1013200000	618040000	983250000	213080000	457800000	213700000	403010000	302800000	289360000	467150000	557710000	286590000	434330000	MFN1	Mitofusin-1
A0A0C4DFN3	1244200000	2295000000	1663900000	1725100000	1868800000	1594400000	488460000	274210000	579660000	406940000	332430000	228070000	522930000	545110000	704930000	434630000	706330000	445920000	3156300000	10338000000	5930100000	379560000	250780000	148030000	467820000	919740000	649750000	861230000	537530000	573860000	75345000	913650000	150100000	570700000	MGLL	Monoglyceride lipase
A0A0C4DFN5	23643000					28337000		157900000																					67253000	27873000				22979000	TCTN3	Tectonic-3
A0A0C4DFP2																											20510000								OR1L6	Olfactory receptor 1L4
A0A0C4DFP8																							31798000	36783000				31657000	38876000	51066000		22170000			TMEM67	Meckelin
A0A140T9I7	125380000	114980000	213530000		372530000	74246000	514000000	245730000	227800000	535280000	317040000	122870000	873410000	180820000	189130000	445640000	553200000	545890000	103910000			244970000	175820000		326360000	90242000	300470000	187720000	216840000	217760000		161280000		197210000	COL11A2	Collagen alpha-2(XI) chain
A0A0C4DFS6	52201000					46217000						33738000								24137000		150540000	136230000	226050000				84950000	59159000	44105000	194820000	51953000			SPRY4	Protein sprouty homolog 4
A0A0C4DFT3	975470000	1144600000	884370000	997030000	868600000	682540000	727450000	734250000	530220000	649920000	362280000	736840000	586880000	994990000	721940000	527440000	545690000	561460000	871140000	909070000	1217100000	474120000	662280000	498480000	309810000	368090000	267490000	1079300000	1720300000	1410400000	942560000	2250000000	1524200000	630390000	DLG1	Disks large homolog 1
B5MBX1	12588000	14599000												13070000										22513000	19112000		16748000	12826000					8818800	11962000	JADE2	Protein Jade-2
A0A0C4DFU2	8050700000	8917100000	20513000000	26903000000	16842000000	20301000000	3920700000	3120400000	7610400000	6436600000	2863000000	4046400000	6009800000	6027900000	12191000000	5178900000	5107400000	7728700000	17509000000	25416000000	28917000000	8926700000	2724700000	3956500000	4549900000	9493600000	5567800000	13533000000	34247000000	8900900000	11158000000	20858000000	10476000000	40393000000	SOD2	Superoxide dismutase
X6RJB2	13948000				10247000																										13093000				FBXL15	F-box/LRR-repeat protein 15
A0A0C4DFW2					8319700							41202000																				10098000	49643000	10578000	ING1	Inhibitor of growth protein
A0A0C4DFW4						13412000					15518000																					9870000	25344000		TEX30	Testis-expressed sequence 30 protein
A0A0C4DFX9	298930000	210340000	150390000	210060000	118770000	125420000	55122000	104570000	99412000	68693000	54684000	66736000	66207000	65445000	76530000	49321000	18729000	82332000	209500000	159750000	284860000	121340000	217420000	231660000	424330000	229470000	340020000	210500000	137940000	124570000	658670000	366800000	702950000	291850000	NELFA	Negative elongation factor A
A0A0C4DFY0	22150000	30312000											14542000						24004000	16653000	37044000		15903000		717590000	46204000	436170000	26969000	15680000						SELPLG	P-selectin glycoprotein ligand 1
A8MXZ4	73219000	47579000	38353000	50856000	73887000	73482000	87761000	84846000	44671000		79422000	93937000		94858000		85778000			64522000	57414000	137120000	73411000			306400000	195630000	254530000		85078000	25200000	66619000	34954000	43102000	47668000	GPRC5C	G-protein coupled receptor family C group 5 member C
A0A0C4DFZ2	930660000	666640000	1131800000	1552100000	595310000	940980000	109260000	115200000	194280000	238820000	579680000	144600000	175530000	130020000	78454000	204300000	144970000	133550000	53219000	392270000	218300000	102510000	260630000	134310000	356430000	312800000	650380000	286470000	312680000	689860000	365620000	441950000	111320000	709640000	ARSA	Arylsulfatase A
C9J9K3	4665700000	4107400000	4567300000	8821700000	11792000000	6914300000	1182300000	1463200000	2108100000	2417800000	2373400000	1951700000	1758800000	977530000	2139700000	2938300000	2162300000	1463700000	4928100000	8401900000	4750100000	9271500000	9855600000	17899000000	4985500000	4716300000	4560400000	14154000000	9045600000	11683000000	15109000000	13997000000	12683000000	12617000000	RPSA	40S ribosomal protein SA
E7EW77	77795000	25416000	44323000	35103000	50177000	24638000	86215000	63992000	61213000	44651000	70317000		110260000	68618000	114880000	69947000	44278000	69572000	33700000		55933000	95570000	204300000	135580000	18043000	27717000	20222000	199770000	189440000	127400000	116320000	134990000	278200000	236670000	ABI2	Abl interactor 2
A0A0C4DG40							68846000					76949000	40081000				38264000								43448000	24673000	29374000	29839000	74488000	127910000		17306000		9254900	SYNE1	Nesprin-1
A0A0C4DG49	203600000	123540000	142250000	110030000	75280000	131800000	347690000		164530000	113580000	139560000		29295000					29446000	63193000	50080000	183060000	755500000	340250000	387190000	67945000	52287000	187910000	407020000	1027700000	1069800000	104390000	156120000	297030000	261760000	PVR	Poliovirus receptor
A0A0C4DG76	614180000	505340000	487750000	62084000			1084700000	3837700000		128430000	634580000	7683300000	298860000	460250000	825490000		1061300000	2178400000		82925000	726870000			229280000							124360000	638780000	1145500000	1252300000	HEPH	Hephaestin
B7Z4D2	360660000	76325000		99790000	42734000	68681000	266400000	199980000	224930000	217040000		198000000		212780000		141070000	86642000	191950000	42992000	23730000	26107000	29551000		95525000	28974000					100090000	62095000	44731000	40889000		SYBU	Syntabulin
A0A0C4DG88	108140000	86432000	82975000	45034000	62154000	83457000	97137000	264830000		192960000	133730000	56786000		109140000	75674000	58641000	140720000		80711000		91334000	102390000		65243000	292360000	201300000	287820000	63458000	54177000		196460000	146950000	163710000	61243000	POU2F1	POU domain protein
A0A0C4DG89	1504700000	1143000000	1297000000	1214400000	947250000	1325900000	844770000	853730000	727700000	630750000	421770000	585030000	565110000	1245100000	696770000	589890000	476420000	535380000	1026300000	645100000	948140000	1680600000	1699200000	2292700000	2396800000	1558600000	2329600000	1280500000	1353800000	1292700000	3123700000	2705300000	4047200000	1855300000	DDX46	Probable ATP-dependent RNA helicase DDX46
C9J9V6	65532000	79655000	43756000	26918000	51896000	68275000		86815000	61616000	167870000	76412000	99013000		78193000		104530000	94651000	109460000		42721000	120880000	71296000	71374000	115440000	340870000		115190000	39843000	48315000	80998000	175540000	157930000	73733000	78751000	NME6	Nucleoside diphosphate kinase
E9PD56	98809000	121890000	145320000	80858000	65397000	51710000		56404000	113500000	108620000	94755000	107320000		95123000	181690000	187180000		142380000	122640000				67201000	141800000	204370000	123470000	127490000	120770000	83143000	106560000	36868000	110740000	90633000	98939000	PXK	PX domain-containing protein kinase-like protein
A0A0C4DGA2	5497900000	9340300000	11386000000	10226000000	9535300000	12611000000	471460000	344170000	578920000	307510000	517940000	382030000	678130000	737550000	736310000	417810000	582630000	532060000	6871100000	24426000000	10323000000	2863900000	1655100000	1931700000	979820000	4512600000	2546100000	2843900000	1829100000	1858700000	5019600000	5394200000	2348400000	2565000000	ECI2	Enoyl-CoA delta isomerase 2, mitochondrial
A0A0C4DGA6	216630000	126400000	93571000	71401000	59158000	71728000	110320000		116320000	448910000	153090000	110310000	79924000	78634000	100440000	81826000	89444000	98885000	43543000	130890000	178640000	69113000	159150000		33327000	102770000	66530000	207030000	288690000	146200000	487500000	387540000	2435000000	377010000	HLTF	Helicase-like transcription factor
A0A0C4DGB0																												210340000	171210000						SCOC	Short coiled-coil protein
A0A0C4DGB9	86572000	136030000	79550000	162910000	272520000	194280000				37542000		55681000	87143000	35590000	135900000	38342000	98068000	119920000	101240000	128710000	50888000		66623000	53236000	94268000	65937000	90881000	39686000	40175000	81966000	85261000	96674000	79866000	112360000	PPA2
F5GWX5	1687200000	1432400000	1381100000	1106700000	1001400000	1228300000	900410000	701530000	701520000	833450000	773370000	875710000	590790000	1277400000	871330000	1076700000	765810000	1026100000	1743600000	1311500000	1827400000	3293000000	3134900000	7458000000	3123400000	2146300000	2707800000	2290500000	1914900000	1944800000	4532100000	2467700000	5133300000	2739600000	CHD4	Chromodomain-helicase-DNA-binding protein 4
A0A0C4DGH0	187850000	190020000	247100000	406560000	135660000	318080000	74115000	295640000	142950000	143350000	135790000	193220000	205220000	311780000	312260000	140970000	314060000	303620000	231050000	204170000	168910000	250480000	404660000	705220000	41667000	140020000	106070000	508110000	569920000	1177000000	152940000	109660000	204320000	744680000	CD276	CD276 antigen
A0A0C4DGH3	147990000	74615000	72021000	59599000	55164000	59351000	96036000	127870000	66601000	91882000	95443000	90559000	93791000	90054000	41721000	94512000	98187000	93460000	22247000	66002000	17420000	102290000	197080000	104160000			95138000	179440000	412480000	177780000	48918000	210300000	160990000	121590000	NUMBL	Numb-like protein
A0A0C4DGJ8	12040000	29539000	185910000	59729000	68433000	55647000			21205000		16208000		6211100						344350000	316780000	236120000		14507000	9642900		208120000	138150000				31454000	14223000	23907000	12188000	LYRM5	LYR motif-containing protein 5
E7EU35	52155000	39436000	17644000	28239000	24790000	18302000	32494000		86733000			21421000															48770000	40462000			24507000	21360000		80613000	PITPNC1	Cytoplasmic phosphatidylinositol transfer protein 1
A0A0C4DGQ3																															22520000				ZNF556	Zinc finger protein 556
A0A0C4DGQ5	5472300000	3241800000	2852000000	2670100000	1998700000	1872000000	3005600000	3952700000	4569000000	3795500000	3481500000	3505200000	3339900000	3394100000	4652700000	3367500000	4022100000	2993400000	845640000	1231900000	1145300000	3005600000	2735100000	2491600000	3098600000	1772600000	2351500000	3149000000	3496700000	3516000000	1059600000	4707100000	4790300000	6543100000	CAPNS1	Calpain small subunit 1
A0A0C4DGQ8	449680000	354200000	842220000	412090000	127950000	339660000	220780000	106070000	142490000	126990000	111260000	27123000	232740000	34028000	45332000	93037000	105990000	93684000	1273100000	1464100000	997630000	377050000	720420000	173370000	314120000	769700000	679110000	722250000	1292700000	1545500000	588960000	68490000	305430000	123670000	DHRS7B	Dehydrogenase/reductase SDR family member 7B
A0A0C4DGS0	1760100000	1247900000	780070000	1157500000	1205200000	811830000	736380000	309180000	618270000	381110000	433800000	286700000	1342600000	652470000	758710000	608490000	218470000	277170000	3017900000	2369300000	6493300000	2101800000	1742900000	1397200000	1289100000	1068600000	1890900000	1275600000	359960000	800600000	839910000	673160000	330240000	440610000	NDUFA6	NADH dehydrogenase [ubiquinone] 1 alpha subcomplex subunit 6
A0A0C4DGS1	3958000000	5462700000	5551900000	5338900000	10187000000	6908600000	1838400000	1072500000	1530200000	1945100000	937950000	1585000000	2150600000	1176500000	2188200000	2011200000	1799000000	1379600000	15591000000	14690000000	16438000000	13742000000	11787000000	9019000000	5181100000	5321100000	5643500000	12051000000	10182000000	15865000000	13599000000	5346700000	8185600000	10741000000	DDOST	Dolichyl-diphosphooligosaccharide--protein glycosyltransferase 48 kDa subunit
R4GNJ5																					13849000		22515000	27011000			17374000	11029000	14972000		13339000	15152000	48318000	18897000	ACD	Adrenocortical dysplasia protein homolog
A0A0C4DGU2	33311000	49726000		34346000		48917000													235600000												27985000	17355000	26638000		MMACHC	Methylmalonic aciduria and homocystinuria type C protein
A0A0C4DGV8	23172000	12815000	124470000	15494000	31868000	17426000	347300000	436430000	1209100000	1043800000	869600000	451160000	12909000	359640000	90280000	45278000	96714000	150330000	28700000		22603000	59671000	17169000		25546000	28107000	36939000	18323000	23923000	10848000	51222000	20513000	21067000	20064000	SEMA3B	Semaphorin-3B
H7C5F7								57769000													14806000		28290000	51985000		54916000			45517000	76073000	24982000			19486000	NDFIP2	NEDD4 family-interacting protein 2
A0A0C4DGW2																													41095000			16309000		33412000	SNX16	Sorting nexin-16
A0A0C4DGY3																												50182000							TTC8	Tetratricopeptide repeat protein 8
A0A0C4DGZ1																															21848000	19054000	14621000		ZC3H8	Zinc finger CCCH domain-containing protein 8
A0A0C4DGZ4																																		18791000	INSIG2	Insulin-induced gene protein
A0A0C4DGZ8	77271000				144550000		90156000		72143000	74710000		32859000	73329000		45009000			186790000			41308000					74385000						51396000		37648000	GP1BA	Platelet glycoprotein Ib alpha chain
A0A0C4DH01		46489000	34441000							95080000		69702000			49414000				114500000	59097000			41652000	153950000				110190000		66786000	209150000	45076000	55507000	42303000	POLR3E	DNA-directed RNA polymerase III subunit RPC5
A0A0C4DH22	506460000	400660000	390770000	194960000	53795000	98016000	658380000	874610000	632900000	451050000	217290000	655250000	845680000	835980000	839050000	613520000	820590000	488610000	15089000	55973000	29123000	29622000	170560000	40496000	19778000	10808000	20753000	220750000	453500000	410170000	130680000	122380000	458400000	67155000	EPB41L1	Band 4.1-like protein 1
A0A0C4DH24				17929000																															IGKV6-21
A0A0C4DH29																				141060000															IGHV1-3
A0A0C4DH31	90959000	123350000	47043000	42701000	46430000	23593000	199070000	171720000	210690000				133480000	195070000			100040000																		IGHV1-18
A0A0C4DH33			75922000				101010000	141930000	241650000	255100000	370460000		199880000	148690000																					IGHV1-24
A0A0C4DH34				73137000	96484000	42428000			61772000																		38288000					21650000			IGHV4-28
A0A0C4DH35	26053000	23560000																								60913000							15583000		IGHV3-35
A0A0C4DH36								97394000																											IGHV3-38
A0A0C4DH38	59289000	79658000	46820000	33370000	21983000	35195000	465120000	517380000	345200000	154350000	105510000		48026000	683100000	50061000	263270000	482550000	128920000	73939000	25687000											24021000	30989000	33374000	13652000	IGHV5-51
A0A0C4DH67	26799000	33817000	59621000	23314000	30773000	53465000	533170000	652250000	621410000	135200000	41100000	147840000	580340000	442340000	54970000	95309000	327800000	107850000								90252000	67423000					7970700	42494000	27468000	IGKV1-8
A0A1W2PRN0																										61404000									KIR3DL1	Killer cell immunoglobulin-like receptor 3DL1
A0A0D2X7Z3		12513000																																	CRY2	Cryptochrome-2
A0A0D5XQ77	128100000	135440000	8585700	38111000	26426000			17243000																	150010000	156760000									HLA-DQB1
A0A0D9SEI0	89723000	78769000	107070000	130740000	125570000	166010000	74236000	105430000	37627000			73339000	59453000	59841000	44193000	56170000	94224000		88479000	144370000	73966000	148990000	24739000	76058000	65382000	93627000	145850000	67899000	279530000	73729000	142980000	86901000	154730000	191000000	C6orf203	Uncharacterized protein C6orf203
A0A0D9SEI3	291870000	337680000	344040000	351350000	325130000	435050000	94276000	219250000	236010000	159740000	286290000	109590000	141800000	254810000	327510000	161530000	229100000	403450000	443960000	170330000	627410000	772860000	937810000	1067300000	946940000	698300000	718730000	538280000	474950000	301090000	1811900000	1039100000	697290000	751330000	CDK11B	Cyclin-dependent kinase 11B
A0A0D9SEJ5	302980000	270870000	159400000	145480000	164590000	222790000	165750000	221230000	170790000	217330000	159940000	96703000	288320000	120050000	268930000	168760000	346040000	237440000	433930000	301740000	311370000	133120000	400380000	386990000	243420000	91732000	191040000	272010000	441300000	264260000	139610000	193400000	584600000	198790000	FAM120B	Constitutive coactivator of peroxisome proliferator-activated receptor gamma
A0A0D9SEN1	208710000	98449000	175270000	236220000	92143000	104200000	187610000	196380000	50584000	65315000	110830000	117160000	22520000	85893000	67637000	42233000	95741000	231100000	135810000	167140000	95750000	2917200000	281480000	1044000000	25055000	116330000	55599000	4587300000	8341600000	5655500000	110430000	146150000	288090000	3858500000	FAP	Prolyl endopeptidase FAP
A0A0D9SEU5	107600000	77953000	103510000	70194000	82962000	106590000		135280000		70705000		300510000			108760000		107300000		109640000	98830000	80621000	85838000	124200000	180290000	88466000	63545000	66330000	33401000	83912000	43520000	62222000	72520000	45503000	45036000	RANBP10	Ran-binding protein 10
Q5T321	82100000	49147000	99509000	67576000	47274000	73658000	71080000	205610000	109860000		84737000	122750000	125400000	105760000	150960000	106670000	185850000	94482000	89652000	92464000	74748000		50658000		69761000	86592000	85227000	106740000	58363000	44251000	49037000	96138000	141740000	102050000	NBEA	Neurobeachin
A0A0D9SF44			38534000	53887000																68439000					101400000		65069000	49854000			27152000		21219000	24600000	R3HCC1	R3H and coiled-coil domain-containing protein 1
A0A0D9SFB3	3834100000	3072400000	3951800000	2851200000	3224300000	3795500000	3490300000	2719400000	2589000000	4668700000	3518600000	3431200000	3114000000	4286500000	3753100000	3883800000	4015900000	2745100000	5362100000	4060200000	4507900000	11889000000	10055000000	17541000000	5948400000	4609800000	3596900000	7844200000	9199200000	7969200000	8960600000	8018800000	6136300000	8462300000	DDX3X	ATP-dependent RNA helicase DDX3X
A0A0D9SFB5	60645000000	62248000000	53163000000	104880000000	139260000000	98527000000	3547000000	1801600000	1226700000	3623800000	2461600000	862460000	1482800000	979980000	4697300000	3213300000	7737500000	393590000	15772000000	32595000000	17696000000	883580000	225010000	284330000	3095500000	17712000000	5693500000	402560000	225980000	210040000	3628800000	12244000000	2101300000	1014300000	ADH4	Alcohol dehydrogenase 4
A0A0D9SFD2	83114000	65561000	26621000	89934000	146310000			145830000			104760000		161600000				199520000				59134000				64508000	63144000					81206000	59424000	57513000		THEMIS	Protein THEMIS
A0A0D9SFE4	15937000	8974900	21308000	91228000	34096000	52385000			28181000	29893000		51617000	30313000	14742000	44498000		125280000	63197000	31309000		21841000		30306000	42278000				46310000	17602000	46713000	34744000	4665200	313060000	564560000	DNM1
A0A0D9SFF0																																	38387000		FOXM1	Forkhead box protein M1
A0A0D9SFG6	51015000																								29146000						21445000			20033000	CYTH2	Cytohesin-2
A0A0D9SFP2	6880300000	12217000000	11907000000	17587000000	18878000000	19122000000	4571700000	3551900000	6796900000	5481800000	2554500000	3045000000	5965400000	3863600000	4703000000	4417300000	4211500000	3353500000	5659100000	16543000000	8453900000	2536600000	769470000	340390000	3246000000	10777000000	4679700000	1849100000	1233700000	975630000	4423000000	3277500000	3244300000	4677000000	A0A0D9SFP2
A0A0D9SFU4							23428000			54198000		55137000																							LGI1	Leucine-rich glioma-inactivated protein 1
A0A0D9SG04					22681000									27159000																					COBLL1
A0A0D9SG71	35157000	31074000	19558000	46089000		35810000				41594000		59430000			65037000		70910000	88420000					46336000		26151000				19720000	72739000		120460000	103340000	59639000	UBE2A	Ubiquitin-conjugating enzyme E2 A
A0A0D9SG72	327830000	288230000	294840000	150230000	94050000	163150000	621100000	580980000	565220000	354590000	165280000	326420000	663100000	601310000	481470000	613320000	562680000	463460000	96209000	50825000	40515000	588670000	564160000	707250000	126140000	128040000	155830000	977150000	953070000	864190000	113130000	381760000	776200000	643850000	STXBP1	Syntaxin-binding protein 1
A0A0D9SGF6	83907000000	80616000000	76066000000	67500000000	51559000000	61342000000	43369000000	53120000000	51598000000	36708000000	18536000000	29557000000	47784000000	57279000000	49171000000	52300000000	50504000000	37040000000	34370000000	61300000000	69411000000	48546000000	68890000000	44019000000	11682000000	15231000000	17531000000	49768000000	51982000000	65120000000	46027000000	21530000000	37326000000	28762000000	SPTAN1
A0A0E3D6M1																														15633000					MAGI2	Membrane-associated guanylate kinase, WW and PDZ domain-containing protein 2
A0A0D9SGJ6	182880000	173680000	124740000	110020000	182300000	163990000	103000000		122300000	113720000	108970000	188100000		135560000	153830000	91733000	111430000		222070000	129130000	60669000	65099000	195710000	191740000	326430000	238670000	270740000	126600000	162090000	69570000	71865000	147270000	232380000	252840000	SYNJ1	Synaptojanin-1
A0A0G2JH50	111480000	62192000	8874200	21737000																									60312000						HLA-C	HLA class I histocompatibility antigen, Cw-5 alpha chain
A0A140T9H4									84728000																						73347000		38925000		MICB	MHC class I polypeptide-related sequence B
A0A140T9V0	199740000	209610000	159220000	120180000	59235000	75761000		80473000	61902000	43476000	73238000	86848000	102120000	97356000	70393000	54713000	42438000	190210000	70218000	53369000	46306000		209380000		292960000	154140000	274590000	34309000		21955000	51439000	339330000	68186000	133440000	HLA-F	HLA class I histocompatibility antigen, alpha chain F
A0A0G2JH68	5573700000	6141200000	5769200000	6886000000	5294600000	8958000000	2355500000	2324800000	1894700000	1678400000	1976900000	2120300000	1414800000	1711200000	1492100000	1890700000	1688500000	1929700000	6247500000	6469900000	6200200000	2498500000	2814400000	4025000000	8527500000	4705300000	6155700000	2846000000	2580700000	1550300000	3981000000	3516100000	6142900000	2963100000	DIAPH1	Protein diaphanous homolog 1
A0A0G2JHC2	730810000	549390000	560150000	341730000	301040000	335730000	342130000	337050000	301420000	499150000	511880000	547770000	285880000	267110000	515850000	429500000	331960000	559570000	147250000	95913000	143550000	793420000	764250000	1247700000	867720000	486130000	542900000	989020000	1754800000	1109000000	174620000	1913000000	831110000	1144500000	PPP1R18	Phostensin
A0A0G2JHL1																															12981000				GPANK1	G patch domain and ankyrin repeat-containing protein 1
A0A140TA45	284660000	313860000	302500000	200220000	473750000	519450000	122090000	60623000	47386000	110710000		81747000		118210000	59545000	58177000		96507000	274800000	438020000	781100000	275560000	178530000	613160000	182260000	897530000	285500000	162350000	108520000	180710000	2399300000	726930000	107070000	110120000	VARS2	Valine--tRNA ligase, mitochondrial
A0A0G2JIF2			560760000	183750000					40068000									34804000	39658000		27336000		283170000			25872000	72175000			410740000					HLA-A	HLA class I histocompatibility antigen, A-36 alpha chain
A0A0G2JIS2	65418000	66647000	52080000	64728000	103220000	114620000	55570000		38772000	46421000	93386000	110860000	159000000	59669000	30608000	49208000	78950000			54933000	104680000	201350000	371060000	439890000	87144000	77431000	115540000	185410000	143970000	182710000	244160000	208180000	286610000	130590000	EHMT2	Histone-lysine N-methyltransferase EHMT2
A0A0G2JIW1	21488000000	15415000000	14221000000	22742000000	19350000000	19183000000	33447000000	35601000000	59598000000	64586000000	57613000000	42469000000	43033000000	38604000000	58977000000	41075000000	43977000000	32319000000	10990000000	16670000000	17692000000	6679600000	12196000000	9591900000	29168000000	33423000000	37395000000	16333000000	17876000000	14755000000	31510000000	13891000000	35316000000	20642000000	HSPA1B	Heat shock 70 kDa protein 1B
A0A0G2JJD3	764520000	765200000	928950000	732530000	752580000	886430000	349620000	400880000	272390000	201440000	265970000	278810000	283290000	388920000	497120000	432870000	269230000	448450000	1553000000	2012200000	1567700000	600040000	712570000	584210000	604660000	1032600000	998090000	534120000	576880000	613300000	303950000	501650000	302960000	579600000	ABHD16A	Abhydrolase domain-containing protein 16A
A0A0G2JJF2																			210780000	37011000															P450-CYP21B	Steroid 21-hydroxylase
A0A140T9L0																							21036000	346060000				12224000			208560000	192500000	9041100	54794000	A0A140T9L0
A0A0G2JJP1	196920000	93491000	131990000	60508000	47896000	152270000			207990000		230290000							226180000	79340000	87960000	44349000		86871000	111230000		74742000		107120000	111000000		300940000	62785000	56168000	74849000	TRIM15	Tripartite motif-containing protein 15
X5D2U9	134940000	9789900	15798000			15639000		21870000		30549000	21544000	28015000	18793000	30978000	16756000	62832000	34900000			23510000					283560000	613480000			10635000		26852000	26252000		24668000	HLA-DRB4	HLA class II histocompatibility antigen, DR beta 4 chain
H0Y6K2	111660000	82077000	83335000	80180000	114970000	85015000	44190000		35022000	26836000		35295000	18756000	34086000	35894000	34148000		74217000	51128000	51914000	139850000	219950000	292850000	374160000	200980000	178400000	174500000	185810000	164600000	98605000	489050000	594380000	671170000	256620000	BRD2	Bromodomain-containing protein 2
B7ZL25								9929800																											VARS2
A0A0G2JLR5																															12956000	14177000			RASSF7	Ras association domain-containing protein 7
A0A0G2JLT7			2888600										8016800													89685000	375710000								LILRB3
A0A0G2JLV0						12971000																													A0A0G2JLV0
A0A0G2JNK8	153830000	73947000	127050000	30057000	28821000	55696000									72604000	73701000			37681000	10626000		52824000	24995000		391480000	204640000	218360000	43038000		31524000	33656000	20321000		18691000	LAIR1	Leukocyte-associated immunoglobulin-like receptor 1
A0A0G2JN36	9364700																																		LILRA6	Leukocyte immunoglobulin-like receptor subfamily A member 6
A0A0G2JM46	95584000	83272000	84775000	70339000	73692000	84327000	129160000	100950000	53501000	35776000	66882000	88748000	31641000	69266000	56416000		43728000	58639000	28082000	24460000		64200000	62967000		857910000	710850000	664190000	44102000	22087000		148290000	198250000	167550000		LILRB3	Leukocyte immunoglobulin-like receptor subfamily B member 3
A0A0G2JMB2						136660000																													A0A0G2JMB2
K7ERG0																																	27015000		NLRP7	NACHT, LRR and PYD domains-containing protein 7
A8MZH0																									77158000	104550000	41090000								LILRA2	Leukocyte immunoglobulin-like receptor subfamily A member 2
A0A0G2JMG3																					398340000														A0A0G2JMG3
A0A0G2JMG8																																	31528000		NLRP2	NACHT, LRR and PYD domains-containing protein 2
A0A0G2JMH6	4142900000	3527300000	3428200000	876510000	664340000	2354000000	424840000	480780000	455770000	395330000	436090000	466260000	751060000	500200000	300790000	587410000	645160000	671740000	506910000	1684600000	113390000	25591000	86621000	5694200	2503900000	7487500000	3807600000	42384000	56892000	47892000	49774000	88675000	211520000	106020000	HLA-DRA	HLA class II histocompatibility antigen, DR alpha chain
A0A0G2JMI3							64122000				144100000		93576000																						A0A0G2JMI3
A0A0G2JP44	39709000	33443000	31857000	103140000	33232000	70284000												35446000	189280000	182470000	293440000					18813000			8887900		10638000			23163000	CDHR5	Cadherin-related family member 5
A0A0G2JMX5	9278700		18957000																28867000							23005000	37811000								A0A0G2JMX5
A0A0G2JMY9																									44112000	44703000	148180000		29504000				23028000		LILRA3	Leukocyte immunoglobulin-like receptor subfamily A member 3
A0A0G2JMZ5																											12617000								A0A0G2JMZ5
A0A0G2JMZ8	407610000	246790000	285780000	186460000	232140000	374400000		63238000		47510000	77935000	81043000	60684000		62624000	52296000	51421000	20808000	197730000	214270000	487810000	19528000	82521000	41562000	53119000	48627000	33807000	29197000	25366000	54047000	302100000	48505000	78567000	37009000	OCLN	Occludin
A0A0G2JNT8	62559000	120580000	160020000	56674000	132480000	52764000			176790000	84806000				77961000		78300000		60729000	115130000					34812000	952940000	631540000	934320000		24744000		28278000	20942000	24670000	22133000	LILRB2	Leukocyte immunoglobulin-like receptor subfamily B member 2
A0A0G2JNJ8			37048000																								39808000								MUC6	Mucin-6
A0A1W2PRB5	201870000	116170000	133850000	146550000	223570000	132910000	537900000	260720000	193970000	315210000		548680000	113200000	245390000	300120000	328110000					100720000			99769000			169640000			79786000	72473000	61689000	65192000	62327000	KANSL1	KAT8 regulatory NSL complex subunit 1
A0A0G2JPR7																					14135000						23406000								KIR2DL3	Killer cell immunoglobulin-like receptor 2DS2
A0A0G2JNW7	841530000	510260000	525480000	240890000	276020000	378890000	46872000	109040000	80196000	81373000	444920000	132800000	110410000	165570000	171520000	85479000	193640000	429320000	557020000	325630000	740540000	253400000	938710000	187520000	746590000	318930000	892570000	368310000	435740000	624160000	366650000	85325000	637540000	156220000	SLC12A7	Solute carrier family 12 member 7
A0A0G2JPD5	53973000	83375000	130250000	30014000	46843000	451780000	354220000	77880000	535590000	216500000	226250000	111020000	915470000	183580000	1953000000	566470000	416000000	324870000				87836000		82564000					50748000	34779000	281300000	74543000	243570000	41870000	MAPT	Microtubule-associated protein tau
A0A0G2JPF8														116500000																					HNRNPCL4	Heterogeneous nuclear ribonucleoprotein C-like 4
A0A0G2JPM8	18129000000	4513500000	7492100000	2138300000	4733300000	2247400000	2093300000		4547600000	8169700000		4192300000	1895600000	1987900000	2517700000	6793500000	27838000000	5235200000	8658700000	1715400000	2177100000	954720000	1717600000		8870100000	13813000000	32201000000	966730000	2706300000	3148800000	3553800000	1628500000	1178700000	1407000000	A0A0G2JPM8
A0A0G2JPP5	1666400000	1514800000	1300300000	1470800000	1318600000	1491400000	755120000	870900000	679300000	750120000	625370000	921920000	809730000	983320000	900380000	986050000	988790000	1006700000	2069600000	1862400000	2600600000	2270800000	1851900000	2071600000	834440000	880420000	981830000	1240100000	1361000000	1269400000	1884200000	2239900000	1390900000	1468800000	SCRIB	Protein scribble homolog
Q8MH48																							1401700000												HLA-G	HLA class I histocompatibility antigen, alpha chain G
H7C340																											35119000								VSTM1	V-set and transmembrane domain-containing protein 1
A0A0G2JPT2																							32920000												A0A0G2JPT2
A0A0G2JPT5		280840000																					394300000	412280000			215330000	105970000		260560000	664890000	345090000	807340000	180640000	RAD17	Cell cycle checkpoint protein RAD17
A0A0G2JQ42																			50691000	86182000	54004000											40526000			PRB2	Basic salivary proline-rich protein 2
A0A0G2JR96													85581000																						A0A0G2JR96
A0A0G2JR50	95654000	81649000		72140000			326310000	274740000	128460000				228940000								39857000	104460000	174970000	171670000	188490000	65979000	156340000	217680000	137890000	92147000	84149000	175610000	53071000	56969000	SDCCAG8	Serologically defined colon cancer antigen 8
A0A0G2JRQ6	182970000	152180000	234850000	111620000		175230000	236280000	645500000	434500000	201020000	383130000	296580000	205580000	239970000	185390000	126890000	264830000		130080000	127420000	92172000	64391000			128050000	69987000	99893000			86131000					A0A0G2JRQ6
A0A0G2JS53	977630000	279620000	364030000	250860000	278480000	407660000	836310000	325070000	361500000	280590000	118990000	332440000	246160000	1393600000	297230000	214590000	136230000	273990000	180300000	76922000	164020000	125260000	199000000	122330000	3132400000	1709800000	1468300000	36589000	54919000	44195000	181850000	131940000	200720000	56552000	NAIP	Baculoviral IAP repeat-containing protein 1
F6RP06	139490000	153530000	124900000	243580000	159110000	207250000			48346000	51187000		88460000	62717000		72678000		156480000	261420000	646950000	521140000	755990000	120760000	43727000	21705000	18249000	52397000	65431000	914010000	435590000	269440000	1658000000	141470000	235160000	614910000	BNIP3	BCL2/adenovirus E1B 19 kDa protein-interacting protein 3
A0A0J9YW40																	272940000																		TMEM132E	Transmembrane protein 132E
E9PJ24	81841000	67615000	80477000	58151000	47479000	61778000	90656000	95745000		42613000	58168000		53124000	70338000	62591000	51668000			141280000	14164000	118960000	103190000	154190000	347920000	122410000	56993000	94076000	119940000	69441000	79992000	138740000	148260000	73830000	67947000	PHRF1	PHD and RING finger domain-containing protein 1
A0A0J9YWL0	427420000	193600000	310860000	178700000	186830000	194710000	113430000	142630000	94278000	391060000	75937000	171010000	229710000	79575000	141110000	103030000	140920000	60015000	130510000	159200000	113390000	136970000	621940000	949390000	718970000	446810000	548570000	222150000	135280000	130100000	311360000	46050000	139360000	129440000	AIM1	Absent in melanoma 1 protein
X6RFI8			23642000		26576000	28423000																		70056000											RAB11FIP3	Rab11 family-interacting protein 3
A0A0J9YWY6																																5459200			A0A0J9YWY6
A0A0J9YX35									47025000																										A0A0J9YX35
V9GYD9	606570000	540160000	321900000	220830000	156460000	215400000	855240000	529710000	370580000	221140000	159480000	641900000	616100000	482420000	365760000	551530000	412500000	436410000	97952000	294540000	51113000	188750000	89512000	142300000	2804800000	2283000000	2203400000	705450000	1125500000	1221100000	224180000	310050000	167930000	1132100000	CELF2	CUGBP Elav-like family member 2
H3BMP0	180320000			30605000																63150000						43449000	37705000				39344000	43904000	52505000	63064000	GOLGA8N	Golgin subfamily A member 8N
A0A0J9YXF2	2409100000	2060200000	3777100000	4651400000	4476500000	3247200000	673770000	386430000	652190000	542080000	333110000	778010000	704760000	460300000	884340000	790700000	427700000	708620000	7449000000	7134900000	10394000000	4778000000	6639300000	2730800000	337370000	1369200000	1056900000	4020300000	3087300000	4045200000	3560600000	1142600000	722350000	1950500000	PON2
A0A0J9YXM6	676730000	432890000	485220000	444870000	293890000	730300000	454610000	174150000	206900000	158000000	97149000	114280000	147150000	182360000	493130000	149260000	225110000	237020000	1004300000	1230200000	787810000	59593000	669130000	223050000	1117300000	565220000	836100000	269750000	322780000	241450000	246410000	478060000	120530000	131250000	WDR81	WD repeat-containing protein 81
A0A0J9YXN7	1672400000	2138800000	2263000000	901090000	2617900000	1553600000	3000100000	1306900000	3948100000	2853000000	1806500000	2735100000	13637000000	6902300000	11067000000	9934700000	10547000000	4949700000	2022500000	7058000000	3697800000	326790000	95816000	158470000	51457000	214790000	60498000	111630000	108010000	458280000	227740000	214620000	248690000	148540000	A0A0J9YXN7
A0A0J9YXX1	28369000						219440000		239470000				97002000			82401000																			A0A0J9YXX1
A0A1W2PQQ1	99723000	58072000	42827000	45171000	42925000	20451000		39320000	66926000	69199000			85732000	60115000	46958000				30748000	141430000			248160000	23657000	86953000	51806000	30880000	79420000	24417000		38575000	50831000	29460000	29416000	NHSL2	NHS-like protein 2
A0A0J9YY76		13445000																																	A0A0J9YY76
A0A0J9YYD9	111610000	137490000	65894000																		66392000														LIME1
A0A0J9YYF7	240410000	134300000	48907000	81422000	118860000	371360000	1707500000	1010900000	765710000	1548500000	653900000	1139100000	1942800000	1180800000	887520000	449280000	851150000	1224000000	392720000	179560000	292520000	126070000	69244000	104840000	131500000	190270000	190180000	92347000	232920000	436210000	115720000	61162000	69172000	96777000	DAAM2	Disheveled-associated activator of morphogenesis 2
D6RIU2	42842000	39943000	30697000			21614000													38427000	31210000	47724000	97443000	165900000	167520000	41996000	53385000	47953000	51442000	113980000	185220000	105520000	45805000	129630000	218490000	CLDND1	Claudin domain-containing protein 1
A0A0R4J2F6		14008000			5384800					10751000					6201200				26288000			16218000			18167000	25000000	21200000	33843000	45012000		35119000	64969000	38358000	7029200	IFRD2	Interferon-related developmental regulator 2
A0A0R4J2G3	628160000	368110000	446750000	225230000	207250000	620350000	371470000	268700000	111600000	96947000	153230000	217780000	185230000	251630000	207330000	138950000	122160000	71651000	1376500000	940060000	701220000	4215000000	1464700000	8132400000	1607800000	3557300000	2688400000	6252700000	2877500000	2871000000	1750500000	2735300000	1772400000	1261700000	NCEH1	Neutral cholesterol ester hydrolase 1
A0A0U1RRJ0																													4526800						NRXN3	Neurexin-3-beta
A0A0U1RQC9		6656800			4023600													8568800	5109000		6308100		7693200		2599900			6205700		5445300	3390300	16045000	4051800000	20126000	TP53	Cellular tumor antigen p53
A0A0U1RQD2																													38804000		199330000	73705000	107240000	101020000	CCDC149	Coiled-coil domain-containing protein 149
A8MTU2																						58725000													FOXP2	Forkhead box protein P2
A0A0U1RQE4	546290000	327100000	412490000	380020000	413030000	232690000	222090000	551960000	361610000	783580000	495220000	447790000	623110000	518680000	745960000	685410000	820130000	599600000	272350000	130770000	223690000	294810000	620500000	455850000	660450000	267940000	114960000	353170000	553100000	470910000	162360000	213330000	105220000	270770000	SH3D19	SH3 domain-containing protein 19
A0A0U1RQK7	1136700000	908310000	709550000	600280000	705550000	542260000	223090000	507370000	543170000	666550000	573090000	738150000	528990000	314140000	632510000	680390000	406390000	878940000	466190000	438780000	498920000	1989800000	1775500000	1949600000	752980000	854180000	644440000	2309700000	3405200000	1711500000	1338100000	1440900000	1688600000	2083100000	EIF4G3	Eukaryotic translation initiation factor 4 gamma 3
A0A0U1RQL8																														12667000					A0A0U1RQL8
A0A0U1RR93	112520000	110570000	97531000	129430000	74255000	161460000	38211000	46486000	27666000	22819000	13774000	24193000	10310000	12649000		25648000	11486000	29156000	23361000	14615000	33219000	17504000	5109000000	15976000	18241000	20531000	15778000	18093000	24462000	36153000	53859000	24975000	19632000	29860000	SHANK3	SH3 and multiple ankyrin repeat domains protein 3
U3KQA5		9888900	17706000			11481000				9894000						14095000				19352000			99003000		48916000	34410000	36973000	67527000	82138000	54564000	26270000	31416000	36302000	32139000	hCG_2004507	Casein kinase I isoform gamma-1
A0A0U1RR06	88349000	26914000	52724000	35509000	105590000	71393000	204890000			139250000	416570000	72636000	299050000	2076400000	642170000	136850000	117770000		80763000	90495000	74640000	109660000	76708000	165600000	80848000	114030000	80302000	52995000	93351000	42446000	32072000	61927000	36974000	39517000	WDR45	WD repeat domain phosphoinositide-interacting protein 4
A0A0U1RR07	39708000	73418000		37857000	53596000	56203000	72192000	139640000	69706000	199900000	54783000		335750000	302470000	355640000	227090000	324530000	217570000	33082000	37281000	56851000	92775000	69555000	81514000	111680000	70707000	128600000	44676000		16906000	46154000	41723000	60706000	32826000	SYTL2	Synaptotagmin-like protein 2
A0A0U1RR20	593680000	1453000000	3970300000	1105200000	1147600000	1909200000	572420000	1255800000	356380000	2139800000	1920600000	457350000	1576600000	283270000	1336800000	1043000000	1442100000	373450000	1804800000	428850000	1857400000	1476400000	675380000	915120000	452570000	433830000	513270000	659970000	409980000	559000000	225980000	378020000	330630000	1070200000	PRG4	Proteoglycan 4
A0A0U1RR27	164170000	97285000	261390000	72215000	64367000	188000000	80495000			29417000		65187000	103150000	115790000	34863000	100130000		97951000	426450000	258920000	91515000	114270000	373150000	168370000	163100000	92840000	151890000	44045000	100430000	160250000	371360000	176220000	91020000	103610000	DENND4A	C-myc promoter-binding protein
A0A0U1RR32			33919000	137140000	802040000				28958000	24885000	26895000	45715000		3864500		137220000	6082200	14366000	122290000	332670000	41767000							641010000	36369000			98176000	160410000	4907600000	HIST1H2AJ	Histone H2A type 1-J
G5E9L9	16625000		14561000																13826000	28453000			19705000	13066000				21139000	41382000	21951000		11374000	27289000	17644000	DCLK2	Serine/threonine-protein kinase DCLK2
A0A0U1RRA6	36557000	56962000		33961000	47126000														50446000	27028000	32139000									38945000	73819000	75100000	57932000	42283000	R3HDM2	R3H domain-containing protein 2
A0A0U1RRB6	522330000	400610000	429040000	310880000	360030000	379920000	409810000	501550000	451940000	608110000	387800000	594410000	457010000	664410000	488010000	729480000	677470000	584630000	519340000	431930000	464390000	683400000	804870000	653730000	207680000	275770000	311540000	948210000	1714600000	1101900000	482070000	1206100000	684000000	812190000	EXOC6B	Exocyst complex component 6B
A0A0U1RRH6	117650000	66290000	92724000	128200000	88611000	75141000	110010000	272400000	70441000	103800000			97490000				67425000		53408000	40655000	75721000	367090000	210650000	478910000	93500000	148930000	146460000	124690000	87057000	101520000	119980000	235200000	130570000	150690000	PHF14	PHD finger protein 14
F6XEV2	246890000	307520000	144720000	122850000	90008000	162010000	221040000	65178000	204840000	259260000	508520000	125010000	250200000	236760000	447860000	217240000	282990000	231040000	89238000	107010000	110330000	531210000	241460000	317350000	435460000	220040000	412300000	375790000	328740000	571580000	318000000	131100000	180860000	367210000	MICU1	Calcium uptake protein 1, mitochondrial
A0A0U1RRL5	118030000	178530000	83685000	70509000	120590000	80841000			74519000		142340000	121770000		238730000					52390000	38182000	92091000	62012000	168260000	180800000	225190000	128730000	111320000	83963000	61223000	77190000	139600000	112190000	76692000	91508000	ELF1	ETS-related transcription factor Elf-1
A0A0U1RRL7	141700000	120400000	90477000	59358000		86523000	83028000						79774000		87481000	115500000	66413000		80318000					94224000				88742000	82284000	97263000		59234000	57055000	87387000	A0A0U1RRL7
A0A0U1RRL8	212690000	165050000	345420000	92919000	202520000	260610000	68816000	136830000	51421000	77108000	133070000	80080000	186520000	104440000	111870000	93546000	101650000	105070000	125730000	143130000	189880000	199910000	103430000	181700000	52604000	94096000	57502000	83929000	46616000	128730000	261040000	936780000	161750000	197480000	SPATA20	Spermatogenesis-associated protein 20
A0A0U1RRM1	132270000	188990000	123440000	147100000	89633000	168780000	67608000	94757000	86319000	134020000	58371000	138930000	87177000	81125000	195580000	184590000	183460000	243150000	169930000	172190000	245220000	396160000	532790000	735570000	285510000	135810000	213000000	474610000	284680000	412420000	279330000	268560000	518400000	274320000	GATAD2B	Transcriptional repressor p66-beta
A0A0U1RRM4	5375000000	5045900000	5529400000	5349800000	4392900000	4730600000	1832100000	2262700000	2888600000	2184300000	1358500000	2829900000	1280900000	2665800000	2705000000	2634900000	1577700000	2048500000	4830000000	7363100000	5196400000	18417000000	12244000000	12700000000	7479800000	6407100000	7449200000	8816900000	7742400000	8155600000	14135000000	12561000000	13181000000	9640000000	PTBP1	Polypyrimidine tract-binding protein 1
A0A0U1RRM6																													7892300						A0A0U1RRM6
A0A0X1KG71	269880000	197900000	248050000	267750000	161860000	199740000	131310000	56776000	279840000	186020000	270330000	190540000	126070000	55598000	146010000	152580000	111730000	120400000	111920000	153510000	284480000	142040000	277380000	385940000	507150000	621170000	557930000	328410000	374250000	219060000	1650400000	860840000	1001300000	788570000	NELFB	Negative elongation factor B
A0A0X1KG75	1526600000	1600900000	1174400000	2144000000	3150900000	3248300000	596070000	852220000	581010000	893520000	662230000	781330000	507810000	1006800000	772590000	498680000	826440000	874020000	1262300000	1497400000	2053800000	20993000	61643000	79426000	131900000	285820000	182850000	275550000	1276600000	461570000	1029100000	356080000	138060000	201290000	COBLL1	Cordon-bleu protein-like 1
A0A140LJL2																												11391000	57340000	12709000	8934300				DOS	Protein Dos
A0A140TA40																																20172000			A0A140TA40
A0A1U9X989																							490480000	9950700				3504400			5889600			7026500	NOTCH4	Neurogenic locus notch homolog protein 4
J3KQ99	709270000	1141100000	669980000	394320000	257930000	543330000	310800000	189370000	145350000	120480000	113440000	258000000	231920000	161180000	247450000	232190000	191900000	228230000		234390000	59987000		79413000		187120000	1113600000	735780000	39107000	83391000	65037000		44006000	24713000		HLA-DPA1	HLA class II histocompatibility antigen, DP alpha 1 chain
A0A140T9I0	536000000	4383900000	169980000	40656000	375830000	1000400000	132900000	651380000	68187000	106740000	15925000	115200000	95571000	1162400000	68188000	216340000	747820000	173010000	90950000	1085000000	54297000	340650000	272300000	838610000	82201000	1600300000	37597000	98222000	829990000	213660000	788260000	3367500000	90047000	42261000	HLA-A	HLA class I histocompatibility antigen, A-2 alpha chain
F6S093	301170000	82238000	270570000	201100000		212380000							48246000		32051000	35674000	47088000														150150000	15585000	34750000		HLA-DMA	HLA class II histocompatibility antigen, DM alpha chain
A0A140T9H5	96065000	118950000	42763000	227490000	79638000	142030000													679610000	31431000	236570000	382410000	4956900000	186960000	512890000		1494100000	222380000	155360000	1716000000		78994000	1124000000	169340000	HLA-C	HLA class I histocompatibility antigen, Cw-7 alpha chain
A0A140T9J9	57554000	161140000		70738000		157750000							69584000						34844000		32443000	25361000	87907000		388010000	41933000	235040000	124480000		123220000		50430000		709330000	HLA-C	HLA class I histocompatibility antigen, Cw-6 alpha chain
A0A140T9S8	287700000	91547000		12558000						122210000		23523000	130650000												372350000	738200000						35491000			A0A140T9S8
A0A140T9T7	1073100000	966070000	1001600000	400050000	241650000	558360000	217780000	160010000	161420000	239300000	118270000	177040000	222800000	53903000	254320000	211570000	207230000	250850000	473250000	525510000	360820000	402910000	1766900000	1542200000	1716300000	843420000	1706300000	629780000	354300000	920280000	440910000	1890200000	907280000	810430000	TAP1	Antigen peptide transporter 1
A0A140TA09		25679000	21719000	26798000	42085000	26292000																			23136000	30914000	48413000	45501000							RNF5	E3 ubiquitin-protein ligase RNF5
A0A140TA33						9569100																													A0A140TA33
A0A140TA41		199940000				279960000	125360000			151870000	302710000	627740000		172700000	208200000	423040000	869590000	580800000																	A0A140TA41
A0A140TA86	53562000	136130000	191910000	95043000	45787000	50387000	101800000	35011000	167930000	280110000		82455000	108760000	119790000	135730000	71148000	353860000	158400000		394320000	57929000		280440000		288060000	229360000	96602000	164030000	142360000	198270000	118580000	172000000	164080000	220760000	QIL1	Protein QIL1
A0A182DWE9	60118000	47667000	36995000	142220000		653060000		183700000		92164000	110710000	75258000	79377000		79643000					74265000					69919000	1250500000									A0A182DWE9
A0A182DWF2	1390600000	1265900000	1921300000	2385400000	3149300000	5239800000	407060000	254790000	264610000	265510000	256510000	242310000	253630000	353530000	640780000	333770000	399800000	278130000	1432100000	3313100000	2069000000	663700000	317070000	604020000	866350000	1643700000	1652100000	346820000	407970000	545600000	675820000	760310000	408470000	668540000	TXNRD2	Thioredoxin reductase 2, mitochondrial
A0A182DWH4	46408000	387290000	207010000	97584000	45654000			170710000	20439000	27677000				136490000			110370000	91290000	46090000	67172000			11675000		380830000	892950000	455590000		75134000	119700000		21883000			A0A182DWH4
A0A182DWH7	388900000	368330000	360850000	362700000	87106000	130130000	403790000	1455100000	1225700000	409200000	359970000	1236300000	211450000	358540000	333180000	1045200000	358860000	645920000			256790000			49990000	189680000	106680000	194760000	31703000	125920000		99053000		92989000	130470000	SEPP1	Selenoprotein P
A0A1B0GTB6	1444900																																		A0A1B0GTB6
A0A1B0GTC3	305120000	377750000	401140000	327320000	352050000	448110000	218580000	284180000	286570000	280880000	360240000	249100000	246460000	198810000	320930000	440790000	284620000	176440000	116270000	112990000	137430000	288400000	265120000	74358000	362830000	267390000	369170000	214750000	166100000	94029000	1195400000	424710000	973950000	735590000	FTO	Alpha-ketoglutarate-dependent dioxygenase FTO
A0A1B0GTI9	37156000	83605000	31297000	16563000	39786000	37902000	152370000	706410000	307490000	1992500000	2045900000	1203300000	96361000	1622800000	808160000	2961100000	290660000	275470000	51375000	77941000	34331000		79974000		15350000	20729000			11992000	34528000		33648000			A0A1B0GTI9
A0A1B0GWJ0	1185100000	810260000	1025400000	1189400000	1117100000	974490000	904030000	641290000	675860000	874770000	1134300000	537390000	708770000	623810000	886600000	619240000	825310000	585560000	608460000	266900000	200290000	645370000	971540000	731210000	1760100000	1162500000	1382300000	1128500000	596180000	916380000	1785100000	1823700000	1851300000	1126600000	ADSL	Adenylosuccinate lyase
A0A1B0GTK8	67947000	38059000	48585000	29138000	46858000	21334000	210340000	171350000	215040000	74170000	220060000	197870000	278260000	188130000	94657000	102070000	172670000	247530000		27875000	112370000	93948000		43383000		40877000		195820000	70962000	113010000	83209000	33602000	83637000	84516000	TNFAIP8L3	Tumor necrosis factor alpha-induced protein 8-like protein 3
A0A1B0GTL5	665490000	707620000	478420000	270070000	280680000	265280000	948030000	593230000	606740000	1027300000	493560000	1074200000	722530000	619320000	827070000	929570000	932590000	863640000	134170000	111750000	79612000	592790000	1684200000	1027800000	134050000	568430000	106120000	1941600000	4810700000	2436100000	495820000	2393700000	2049100000	2064700000	A0A1B0GTL5
E7EMM4	5717600000	2857400000	6709000000	4574600000	4429900000	3448300000	1552800000	1338500000	2683200000	2065700000	1165600000	956230000	3402500000	1704600000	2222900000	2237200000	2447800000	1532600000	4960300000	5625100000	4879600000	752220000	2210900000	500980000	7670000000	13778000000	14504000000	1397500000	4534800000	2753400000	1516900000	1269300000	527450000	1970000000	ASAH1	Acid ceramidase
A0A1B0GTW1	1925000000	2053400000	1859600000	1743900000	1981200000	2032100000	1445900000	1634400000	1575800000	1250300000	954010000	1749500000	967990000	1056100000	986950000	933100000	912180000	1223500000	1396600000	1160200000	3909100000	1022500000	4939800000	5337500000	304000000	834740000	560570000	484910000	489530000	754470000	3661400000	1442700000	3032900000	1025100000	TJP2	Tight junction protein ZO-2
A0A1B0GU45	77026000	37873000	51605000	9547700	26204000	28337000		20937000		31686000	57501000	35501000	42217000	34406000			37879000		28769000	23673000	18548000		25881000		565490000	140710000	585610000		15186000	16405000	26072000	25827000	44973000	40255000	LRMP	Lymphoid-restricted membrane protein
A0A1B0GU61		4362600																																	A0A1B0GU61
A0A1B0GU72																			22529000																CYP2D6
A0A1B0GW37	121230000	111920000	94933000	123490000	55813000	139820000	109940000	85081000	116580000	108370000	69690000	92871000	103350000	66328000		102840000	121990000	80499000	77816000	45667000	135700000	181670000	332900000	334310000			44363000	107220000	73935000	71923000	48294000	29580000	66081000	50773000	NFIB	Nuclear factor 1
A0A1B0GUA3	752740000	460440000	311020000	446440000	533650000	420280000	451050000	477870000	506820000	383660000	899080000	583370000	274270000	1174600000	740060000	702190000	812210000	7988000000	1560500000	175930000	552370000	515520000	480110000	1670300000	402070000	784180000	465080000	929370000	378210000	772420000	1141200000	773090000	943350000	1812900000	KIAA1279	KIF1-binding protein
A0A1B0GUD6	64307000			92570000		64840000	94018000												60687000	59550000	49363000	101360000	43706000	141590000			182360000	109910000	168840000	41213000	117790000	119230000	132100000	244810000	hCG_39893	GRAM domain-containing protein 1B
A0A1B0GUF4																					54198000							29435000	54009000	38142000			34587000	35957000	A0A1B0GUF4
A0A1B0GUI1	175820000	62853000	66679000	77569000	64483000	177470000	50287000	340450000	236060000	125150000	113800000	107970000		158940000	172350000	58341000	198750000	54185000	128120000	167380000	45569000		278140000	61911000	15752000	60437000	43389000	108010000	136140000	370460000	393910000	89262000	52863000	63674000	RALGAPA1	Ral GTPase-activating protein subunit alpha-1
A0A1B0GUL7																											38087000								A0A1B0GUL7
Q5VTI5	963650000	1053800000	672520000	1130800000	625650000	849570000	77323000	246320000	256820000	791650000	203380000	871670000	176340000	80053000	572430000	82460000	56473000	65395000	811560000	435010000	981120000	52732000		57581000	289900000	203270000	462260000	74413000		86746000	227160000	95110000	291770000	92249000	PLEKHA6	Pleckstrin homology domain-containing family A member 6
A0A1B0GUS7	269330000	187420000	282140000	222900000	163370000	182270000	300370000	171380000	196430000	270420000	186460000	191460000	537000000	198500000	207040000		200010000		247520000	388700000	191320000	177080000	174920000	303870000	267730000	194300000	201460000	130420000	295120000	113150000	167800000	95874000	119130000	145480000	UNC13B	Protein unc-13 homolog B
A0A1B0GUU9	12605000000	14133000000	11539000000	3799200000	802480000	7580200000	42710000000	38364000000	43571000000	14544000000	16471000000	16567000000	34693000000	24487000000	11706000000	15484000000	33057000000	19763000000	1238600000	702980000	87453000	14937000	33879000	27453000	741820000	617340000	402350000	22073000	3839800	65565000	101390000	87119000	167480000	227350000	IGHM	Ig mu chain C region
A0A1B0GUZ7	704810000	807180000	720910000	374390000	412050000	529560000	825320000	497760000	542210000	430920000	615120000	598170000	673470000	528030000	801570000	702120000	870010000	759240000	690920000	525450000	1048300000	729580000	1192100000	904380000	536040000	658650000	685050000	455830000	1078000000	1037000000	282250000	599490000	226480000	852280000	EFR3A	Protein EFR3 homolog A
A0A1B0GW50	387210000	169600000	235870000	176730000	123800000	285580000	95595000	162400000	178210000	315740000	152410000	829800000	94766000	365040000	464730000	285370000	375710000	628220000	217750000	831450000	171740000	479030000	273140000	313200000	572540000	657570000	457110000	384330000	134310000	192390000	136680000	538400000	336090000	223980000	ZEB2	Zinc finger E-box-binding homeobox 2
A0A1B0GV05	11176000		6916300			7715400	13547000						14257000	15938000											396180000	54199000	218330000				9071300	6866500	30005000	17135000	RAP1GAP2	Rap1 GTPase-activating protein 2
A0A1B0GV47	720720000	540000000	515710000	252200000	291420000	452900000	299420000	177710000	370000000	107040000	234720000	65243000	182020000	248290000	354610000	250080000	340880000	203710000	381590000	369910000	466190000		25327000	120860000	122960000	374390000	311760000	192400000	200490000	114520000	1354000000	364720000	876690000	204840000	KIF21A	Kinesin-like protein KIF21A
A0A1B0GV70																													21952000		39860000	32667000	31375000		ENTHD2	AP-4 complex accessory subunit tepsin
A0A1B0GVD3																													38323000		143980000				LIN28B	Protein lin-28 homolog B
A0A1B0GVI7	60369000	39799000	118850000	102600000	106090000	279790000		196010000		80355000		329370000				332740000	172440000	352000000	463620000	50471000	183280000	77740000	255020000	68206000	154270000		81930000	197190000	95368000	222240000	111140000	90336000	30585000	230590000	AHR	Aryl hydrocarbon receptor
A0A1B0GVJ7																																2421700			A0A1B0GVJ7
A0A1B0GVL4																															51861000	27249000	33733000	27326000	FAM193A	Protein FAM193A
A0A1B0GVR6	22966000						57217000				52111000												73719000					19681000					24858000		TCF4	Transcription factor 4
A0A1B0GVU9																									10323000000										QARS
A0A1B0GW05	1009300000	751390000	743940000	718690000	350540000	740000000	462700000	1002800000	170530000	253250000	108240000	299770000	446880000	294930000	99089000	483170000	168370000	390120000	1871400000	1262300000	2442700000	1838100000	3130000000	2634900000	826450000	1094200000	741340000	1632400000	1715900000	1220300000	550310000	540510000	442440000	2374900000	DPY19L1	Probable C-mannosyltransferase DPY19L1
A0A1B0GW23	15128000000	20317000000	24731000000	26998000000	29139000000	20636000000	1154400000	1094100000	369670000	293410000	309830000	440860000	2122500000	627470000	822880000	558430000	1151200000	570500000	4895000000	4131300000	2319500000	326010000	138740000	470510000	704140000	1211300000	894740000	444920000	204300000	251390000	3219700000	1295400000	700180000	680550000	A0A1B0GW23
A0A1B0GW41	74412000																								122280000	111370000	189750000					79019000			ING5	Inhibitor of growth protein 5
A0A1B0GWA0																					51033000											27095000			A0A1B0GWA0
A0A1B0GWE8	31185000000	24959000000	40451000000	30666000000	34329000000	23490000000	4163400000	5899700000	5999900000	4482000000	3026900000	6065100000	5179000000	4098600000	5177700000	4330800000	3291100000	3017200000	24367000000	21945000000	28328000000	2774400000	5453200000	1303700000	24246000000	32418000000	37642000000	5459700000	9370700000	6838800000	11478000000	9423400000	2638900000	19087000000	CTSD	Cathepsin D
A0A1B0GWG0		50199000																																	A0A1B0GWG0
A0A1B0GWJ6																6953400																			A0A1B0GWJ6
A0A1C7CYW6																						32086000						32667000	18953000	19446000		52762000	36336000	28817000	RAB34	Ras-related protein Rab-34, isoform NARR
A0A1C7CYX0	481410000	342630000	286840000	218600000	313010000	251650000	301530000	188550000	212760000	324290000	369540000	501360000	267960000	214720000	85559000	217590000	430930000	565700000	284240000	210510000	437550000	201500000	1794500000	99800000	442560000	163370000	311640000	264860000	251280000	315500000	263720000	163490000	264350000	131110000	A0A1C7CYX0
A0A1C7CYX1	71581000	80099000	41725000	67332000	76636000					36552000		134740000				104390000						124530000	113570000	242360000	127800000	34747000	113510000	60466000	46609000	61485000	58354000	107760000	72009000	45407000	ELMSAN1	ELM2 and SANT domain-containing protein 1
A0A1C7CYX9	9361700000	6822300000	8051000000	6274000000	3722800000	5638000000	9919300000	12503000000	13084000000	11376000000	7456900000	12997000000	11760000000	12633000000	13118000000	14365000000	15608000000	11249000000	1674700000	2297700000	663920000	6734500000	21055000000	9705200000	7914800000	9469900000	6810800000	16880000000	27709000000	17878000000	8667000000	10578000000	11643000000	17728000000	DPYSL2	Dihydropyrimidinase-related protein 2
A0A1C7CYY3				17975000					34387000	50714000	30684000	22789000	29782000	57775000	61024000	41330000	61462000									28737000		20116000			12743000	20242000	11028000	20844000	REEP1	Receptor expression-enhancing protein 1
I3L1K6				33367000	40218000	27925000					118670000	15495000	93347000			63816000	27269000		67959000	58609000	61421000		40561000			62322000	36600000	39483000	28452000	329250000			17338000	29821000	MYL4	Myosin light chain 4
A0A1C7CYZ0	1252000000	1406800000	1280400000	649130000	507420000	880440000	3620800000	2651100000	3099300000	3421100000	2568900000	2736800000	3282000000	3179200000	1502600000	2157100000	2146200000	2110100000	1423200000	543980000	1424600000	766380000	1005800000	632130000	1953500000	2805200000	2979500000	1380700000	779050000	1228900000	1728200000	5826800000	3083900000	1961500000	ABR	Active breakpoint cluster region-related protein
A0A1C7CYZ1																										114000000									MAPK15	Mitogen-activated protein kinase 15
A0A1P0AZG4																			41835000												18323000				LCOR	Ligand-dependent corepressor
K7ELE1	42350000		69230000	35367000	40546000	57082000			31733000	49454000	60846000							51637000	55854000	76768000	49280000	66269000	136310000	48503000	71356000	97566000	107560000	121810000	54706000	95686000	83371000	78132000	72005000	105810000	PIGN	GPI ethanolamine phosphate transferase 1
A0A1W2PNP0	323540000	317740000	473830000	121540000	207590000	220220000	175860000	37962000	64478000	81513000	107690000	94765000	70405000	91388000	202450000	123890000	203160000	220770000	324980000	529830000	527280000	1021800000	1192200000	1575200000	478610000	653450000	557790000	1022100000	1093700000	1396100000	1193900000	660350000	851070000	538120000	PIGT	GPI transamidase component PIG-T
A0A1W2PNR9	32809000	123350000	97154000	86873000	36960000	406310000	28458000	12723000	16141000			18381000	52588000	55455000					629550000	763380000	495760000	41819000	834040000	781840000	215950000	97221000	152820000	767230000	354900000	433110000	284540000	12917000	167020000	418440000	IER3IP1	Immediate early response 3-interacting protein 1
A0A1W2PNV4	2888500000	4662700000	4296800000	1963400000	2164300000	3570000000	3961600000	3477500000	3315100000	5677400000	3011100000	4169400000	4132700000	4276700000	3670300000	2377700000	3302400000	2768800000	710780000	1205500000	1100000000	833610000	2181300000	2931400000	6845600000	2353400000	4335800000	2765800000	2746300000	3716600000	1844500000	2163600000	3432100000	4259200000	A0A1W2PNV4
A0A1W2PNW1	687130000	599370000	697550000	518570000	527030000	595180000	658700000	925770000	727560000	688260000	506560000	721040000	641690000	973840000	705670000	564040000	599570000	606450000	813950000	898070000	376960000	860830000	982370000	1637400000	916840000	640320000	785720000	818340000	795010000	430690000	273460000	748210000	578000000	703240000	STAT6	Signal transducer and activator of transcription 6
A0A1W2PNY5	87670000	56310000	31475000	49048000	56099000	72157000	66614000	93806000	64285000	58922000	62556000	105070000	127830000		63189000	42365000		41170000		37884000	20618000	35556000	74317000		43866000	62495000	43117000	12535000	41248000	52005000	39645000	70226000	78163000	74122000	ELP4	Elongator complex protein 4
A0A1W2PNY8	38218000	301130000	67886000	84333000	98193000	88097000	879450000	242530000	350910000	382510000	341170000	536520000	846750000	468150000	658300000	357810000	447940000	333890000	115840000	59587000	111190000	88621000	57472000			248420000	72927000	300960000	130080000	470530000	106690000	186350000	151840000	199080000	KCNMA1	Calcium-activated potassium channel subunit alpha-1
A0A1W2PNZ9	67933000	57893000				276430000				204490000	118110000				103150000		155230000			52109000	73767000		174500000	106460000	148250000					63291000	134670000	157110000	73049000	106020000	JMJD1C	Probable JmjC domain-containing histone demethylation protein 2C
A0A1W2PP04	33351000	73064000	72382000	58931000	64259000	85981000										140490000			70716000	65266000	30830000		100310000	105220000	164760000	142950000	120430000	59862000	75876000		102950000	78624000	136660000	94990000	RBMX2	RNA-binding motif protein, X-linked 2
A0A1W2PP11	53161000	78502000	55897000	119700000	185140000	77248000			74880000		78726000		129880000		86870000	101990000	109430000	130760000		84667000	87986000	89517000	57088000	294760000	50089000	80613000	34123000	51793000	99843000	116190000	54653000	142510000	103460000	82867000	PARL	Presenilins-associated rhomboid-like protein, mitochondrial
A0A1W2PPC6	239840000	255060000	105400000	72034000	36500000	638570000	102990000	136300000	128070000	108470000		248300000	163320000	58274000	67085000	152310000	96525000	267110000	511550000	855700000	831040000		291970000	218850000	108700000	112850000	174990000	298480000	414570000	273530000	202300000	49791000	51072000	298710000	DPAGT1	UDP-N-acetylglucosamine--dolichyl-phosphate N-acetylglucosaminephosphotransferase
A0A1W2PPG0						22544000																													A0A1W2PPG0
A0A1W2PPH1	2088800000	2107200000	1994500000	1052200000	1220800000	963280000	794950000	632460000	538720000	691210000	667590000	679540000	1127200000	673220000	879750000	946580000	1000700000	988960000	2106300000	966150000	1150800000	1800900000	1463900000	2234800000	7704800000	6387000000	11514000000	1352700000	912890000	1032000000	1289400000	1785700000	1723000000	1452300000	ME2	NAD-dependent malic enzyme, mitochondrial
A0A1W2PPJ5	382100000	660180000	216890000	294540000	174880000	190220000	356750000	253630000	153400000	29542000		627520000	340920000		140580000	422580000	245760000	180400000	193770000		147200000	112520000	110030000	179080000	237050000	216450000	152630000	147920000	120930000	63259000	122910000	111800000	218720000	118040000	CRBN	Protein cereblon
A0A1W2PPJ9				8687200	7643600																						12072000								STRADA	STE20-related kinase adapter protein alpha
A0A1W2PPN1																							81005000						50356000						MICA	MHC class I polypeptide-related sequence A
A0A1W2PPP5	250680000	373930000	297400000	279320000	100460000	161180000	59335000	126700000	73601000	78883000	157910000	65362000	23219000	111360000	77340000	88788000	121480000	91127000	494390000	724450000	810660000	632400000	574750000	928310000	287290000	327570000	257130000	626380000	692670000	414510000	200510000	119680000	250530000	336920000	GOSR2	Golgi SNAP receptor complex member 2
A0A1W2PPZ5	699080000	809390000	654410000	449340000	372910000	481110000	308280000	234910000	364070000	260760000	78735000	145550000	175080000	172830000	92953000	109540000	320960000	130270000	127140000	92696000	98283000	91985000	130590000	361970000	694650000	389000000	550300000	289930000	109190000	168650000	1966700000	2068100000	1446000000	947240000	TCEA1	Transcription elongation factor A protein 1
A0A1W2PQ13	84279000	136510000	91891000	180020000	12776000	142040000							36932000			98920000			113580000	123920000	145550000	45809000	72157000	101000000	18063000	35330000	57376000	78354000		88790000	186740000	98154000		61764000	SLC35A3	UDP-N-acetylglucosamine transporter
A0A1X7SBZ2	3407200000	3215900000	2950600000	2529800000	1998700000	3525000000	1254200000	1320100000	1710700000	1478400000	1015900000	1475600000	1549800000	1721700000	1622000000	1333900000	1571400000	1326500000	2588800000	2295800000	3109800000	6411500000	7946400000	9627500000	4889600000	3296800000	4794600000	4186300000	3844200000	3418400000	8844800000	7340900000	8454000000	6691200000	DDX17	Probable ATP-dependent RNA helicase DDX17
A0A1W2PQB1	450480000	535970000	548470000	305640000	313980000	1081600000	120990000	247630000	118940000	128070000	149940000	165510000	146440000	101690000	76232000	85084000	360260000	171510000	102560000	169350000	38851000	144860000	58264000	101660000	994640000	673920000	1505900000	268880000	149310000		43985000	203430000	109550000		FCGR3A	Low affinity immunoglobulin gamma Fc region receptor III-A
A0A1W2PQC2																							9571800												A0A1W2PQC2
A0A1W2PQM2																							9120100												A0A1W2PQM2
A0A1W2PRC6	51797000	34342000	133700000	84837000					147720000	131050000						67508000			25004000	28184000		145760000	58640000	65665000				204480000	70798000	162900000				22802000	ST3GAL5	Lactosylceramide alpha-2,3-sialyltransferase
A0A1W2PQS6	4347500000	3393600000	4093600000	4118500000	4500600000	4514300000	1395800000	1197800000	1598400000	2025700000	1274000000	1566700000	1054200000	1342100000	2081400000	1878000000	1410500000	1016900000	4092200000	3926600000	3255800000	4646800000	7292700000	4035500000	3793800000	5635700000	4483900000	6011400000	5592900000	4086300000	7949800000	6481900000	5135000000	6662100000	RPS10
A0A1W2PQT7																									25724000		7851200								LAT	Linker for activation of T-cells family member 1
A0A1W2PR06	452960000	383140000	229850000	98552000	70633000	117520000	58343000	56180000	72612000	141710000	177470000	44955000	86252000	175450000	50653000	166620000	130500000	122810000	700100000	264800000	567650000	1058900000	110690000	682010000		187120000	40067000	201610000	65398000	198890000	287750000	57773000	81371000	11810000	SLC7A2	Cationic amino acid transporter 2
F5GYH1	160820000	55963000	58506000	26516000	30869000	76529000	33874000					71207000	48812000			53623000		102460000	165840000	155220000	124470000		57079000	20451000	59465000	86597000	31063000	67959000	89695000	97367000	54243000	96638000	118720000	55878000	NECAP1	Adaptin ear-binding coat-associated protein 1
Q5W015	101460000	72943000	108810000	83940000		50509000					41189000						40333000			86834000		142780000	86329000		98258000	98268000	72613000	72423000	112160000		101050000	97409000	176540000	212740000	PFKFB3	6-phosphofructo-2-kinase/fructose-2,6-bisphosphatase 3
H0YBI6	321990000	281810000	233120000	51733000	207860000	234340000											84564000									61288000			40650000	70588000					TXNRD3	Thioredoxin reductase 3
H0Y860	68732000	58227000	54364000	27085000	35129000	57954000						210770000		98839000			77985000		55266000	43988000	69378000	76062000	117910000	146490000	81678000	68822000	74378000	72999000	180470000	118820000	33428000		66158000	48164000	STIM2	Stromal interaction molecule 2
A0A1W2PRB8	2184500000	2927900000	4178300000	4833200000	5027600000	4473000000	743280000	303390000	1002900000	276960000	456330000	712090000	519040000	857330000	1078100000	262850000	477960000	392140000	2182200000	758110000	914270000	383290000	350480000	715780000	530160000	328790000	456290000	244610000	230290000	233350000	556140000	726140000	538020000	598950000	A0A1W2PRB8
A0A1W2PRV5	85762000	35051000	26407000		26953000	65824000				38249000	51969000	23850000				51944000				29480000	69574000		46534000	65446000		45898000		33749000	53691000	81125000	117060000	58475000	204370000	69073000	SMN1	Survival motor neuron protein
A0A1W2PRW4	35648000	38353000	36249000	24162000	26827000	12662000				28018000		24858000			16509000				20249000	38691000	17247000		18072000							19552000		269110000	110910000	13364000	PLA2G16	HRAS-like suppressor 3
A0A1W2PS05	413720000	366410000	370950000	223990000	224610000	443290000	357960000	233160000	232800000	200420000	434360000	437300000	154980000	93251000	110890000	340080000	248570000	202460000	623400000	423080000	384620000	247760000	912910000	816950000	670170000	542070000	601320000	507790000	695740000	392570000	385630000	476880000	611900000	537270000	PIK3C3	Phosphatidylinositol 3-kinase catalytic subunit type 3
A0A1W2PS24	702710000	146180000	3108400000	502610000	405900000	480400000	232110000	67451000	926190000	280500000	122370000	396430000	234550000		796180000	339800000		1260700000	311060000	54655000	197630000	1828600000	4199700000	66638000	495380000	129890000	855810000	922810000	181450000	2312200000	227320000	1673500000	914840000	241460000	HLA-A	HLA class I histocompatibility antigen, A-3 alpha chain
A0A1W2PS43	3584800000	2893900000	2917200000	2268900000	1716300000	2398700000	865830000	866610000	1387600000	783080000	503730000	921030000	706600000	681580000	964590000	759720000	811240000	1007500000	3264700000	4427300000	4077800000	7979700000	7563600000	6140700000	4337300000	3886300000	5152100000	7366100000	12932000000	14486000000	918260000	1532900000	1137800000	8951800000	SCARB2	Lysosome membrane protein 2
C9JF71																						15342000													PIGX	Phosphatidylinositol-glycan biosynthesis class X protein
A0A1X7SBW3																												62215000							RNF187	E3 ubiquitin-protein ligase RNF187
F8VYC4	28533000																																		RGPD1	RANBP2-like and GRIP domain-containing protein 1
A0A286YEW8	20031000				22567000	19242000													27169000	24114000	22509000		26622000					25629000		37933000	15092000	14929000	8129400	17294000	MFSD8	Major facilitator superfamily domain-containing protein 8
A0A286YEY5	51186000						138000000																								35187000				IGHA2	Ig alpha-2 chain C region
A0A286YF10	40823000	58860000	33207000	51510000	84134000	31244000		49449000											45573000	21026000						56869000				104470000					LTC4S	Leukotriene C4 synthase
A0A286YF22	7249900000	15017000000	6459600000	16346000000	23712000000	29599000000	5655500000	4542800000	10481000000	7807500000	6077000000	6793200000	1595500000	3024900000	3324800000	3375800000	2589600000	1766500000	7198700000	17173000000	11561000000	2520800000	1896800000	4039500000	3026700000	3183900000	3442500000	6997400000	10660000000	15884000000	16416000000	14375000000	15119000000	4068000000	PHGDH	D-3-phosphoglycerate dehydrogenase
A0A286YF28	177160000	59675000	80271000	127050000	38701000	137990000	106360000	308440000	386820000	313980000	130110000	481350000	71832000	39002000	163070000	232790000	203970000	213000000	191510000	58159000	117110000	116500000	1231700000	39611000	596850000	570300000	718820000	161280000	193080000	286290000	142440000	229150000	150620000	169580000	STX3	Syntaxin-3
A0A286YF37	230900000	645790000	114850000	28147000		9315600	38741000	31907000	64615000	36371000	27504000	60983000	58151000	28716000	84536000	203860000	19411000			19077000	7104100		15793000	9226400	26276000		7583500	21004000		9979500	2527300000	31654000	69188000	8439300	FBXO2	F-box only protein 2
A0A286YFA9	161390000	160680000	205440000	30480000	50420000	72630000	487830000	265260000	151610000	429710000	97163000	117860000	334370000	224740000	144350000	214020000	334710000	106300000	126190000	85861000	380650000	138490000	404300000	449500000	51862000	225930000	89373000	153360000	327410000	267220000	79397000	71296000		106440000	FRY	Protein furry homolog
A0A2C9F2P4	816310000	627990000	1254800000	632540000	445020000	760740000	429160000	417680000	558590000	445820000	270580000	367610000	231820000	415690000	411240000	523000000	293850000	395790000	346000000	250920000	283850000	260690000	249630000	274260000	474940000	916830000	1040200000	181410000	284140000	235270000	926290000	608400000	588560000	1042800000	PPT1	Palmitoyl-protein thioesterase 1
A0A286YFF8	388060000	280550000	385020000	699300000	521120000	537850000	305560000	252070000	176720000	259180000	209700000	203590000	217700000	136720000	198550000	221560000	145590000	177910000	996530000	1074500000	679910000	506880000	618330000	860000000	429790000	311230000	312140000	750450000	658900000	443160000	635370000	569160000	717880000	593810000	MON2	Protein MON2 homolog
A0A286YFJ8	1751500000	1506100000	1191400000	552510000	589380000	307170000	2540000000	1545300000	4180500000	2234600000	3838400000	1086900000	3946000000	1974800000	796520000	1200200000	1674300000	1714300000	26228000	47379000		19569000	28995000	38421000	63809000	78060000	89466000	30620000	67897000	73502000	45439000	41536000	30107000	99275000	IGHG4	Ig gamma-4 chain C region
A0A2C9F2R7																								27179000											A0A2C9F2R7
A0A5E8		260610000	212800000			57066000		69418000	126710000	65320000	72913000	81000000										60953000	77374000	105400000		83951000		47943000	116620000	64927000	159790000	124560000	91759000	71330000	GAS2L1	GAS2-like protein 1
A0AV02-5																					41089000										22732000				SLC12A8	Solute carrier family 12 member 8
A0AV96	149550000	327870000	322560000	160230000	307030000	299480000	84951000	95587000	50900000	51757000		306840000	77362000	50422000	114910000	110300000	98230000	84672000	328410000	397480000	259250000	35505000	52972000	113390000	183580000	288280000	243760000	31323000	23125000	25746000	128760000	63953000	39597000	38504000	RBM47	RNA-binding protein 47
B7Z2T3										42229000			24550000	13464000											8483400	16952000	23053000	12612000	30213000	47242000					TTC26	Intraflagellar transport protein 56
A0AVT1	1921400000	2397400000	2193600000	1645900000	1521000000	1751300000	895030000	1039800000	752340000	763930000	890760000	943430000	1181100000	1220000000	1023000000	995690000	924000000	972750000	758450000	800500000	522600000	865120000	657090000	1397300000	2208500000	1871400000	2180500000	1584900000	828000000	947830000	2120400000	2501000000	4612200000	2362000000	UBA6	Ubiquitin-like modifier-activating enzyme 6
J3KR33																								18739000				13047000		12991000	26654000		28881000		MED19	Mediator of RNA polymerase II transcription subunit 19
A0JNW5	153140000	231610000	203570000	114240000	101560000	351070000	42464000	76028000	42982000	125180000	53971000	42757000	66451000	58147000	74560000		70470000		150120000	101870000	51940000	66996000	42851000	154850000	199040000	172420000	205210000	192020000	313040000	137300000	102090000	115810000	254090000	124500000	UHRF1BP1L	UHRF1-binding protein 1-like
A0M8Q6	2422000000	15170000	63430000	59814000			262240000	137220000	3419100000	49008000		82316000	57481000	76120000	106470000						32191000	529230000	325380000	2665700000		54053000				61630000	78436000	56164000			IGLC7	Ig lambda-7 chain C region
A0MZ66	3356900000	2482900000	2403900000	2524800000	1081500000	1236600000	38793000	74009000	171450000	124280000	99266000	53788000	136400000	69533000	121560000	68398000	39862000	50007000	1026100000	595590000	508600000	31519000	205790000	39455000	2263700000	1129600000	1477200000	84718000	79237000	72915000	3427900000	310720000	554290000	756230000	KIAA1598	Shootin-1
A0PJW6		84973000	91200000	67392000	48427000	82769000	156310000	75066000		203990000	168300000										220860000	160180000	57598000	171310000	89603000	101620000	67234000	177750000	19871000	177180000	73080000	101510000	129370000	103630000	TMEM223	Transmembrane protein 223
A0PJX8	29148000	30997000	53739000	58512000	49874000	54554000	88390000							11521000		16992000			148270000	148960000	163650000	32417000													TMEM82	Transmembrane protein 82
A0PK00	67742000	34393000	42400000		69319000	48713000		39510000			104010000					63759000				64216000			33714000					60132000	51379000	81577000	25156000	31121000	33870000	24394000	TMEM120B	Transmembrane protein 120B
A1A4S6	75697000	62996000	53608000	35294000	49443000	58922000	1213300000	528990000	430060000	631820000	682970000	463940000	1069500000	506500000	409030000	1141300000	283510000	281610000	119330000	140190000	83538000	94651000	53943000	152970000	43416000	88017000	151480000	148330000	570110000	266690000	32909000	399330000	155660000	135300000	ARHGAP10	Rho GTPase-activating protein 10
C9J4Z0																					31060000	53964000		89004000					97334000	64237000	81047000			170990000	SLC22A23	Solute carrier family 22 member 23
A1BQX2	53242000	48875000	37138000	51636000	49656000	90617000														29576000	42884000										31028000				MARVELD2	MARVEL domain-containing protein 2
A1IGU5	99494000	41191000	58859000	45679000	59524000	91369000	127910000	114190000	96606000	101070000	104130000	199030000	227280000	124830000	353130000	223620000	310470000	245780000	112730000	58838000	60666000	48754000	46192000	55378000				132910000	119810000	38098000	67099000	64162000	148980000	38721000	ARHGEF37	Rho guanine nucleotide exchange factor 37
A1L020				2327800000																											1732600000	952340000			MEX3A	RNA-binding protein MEX3A
A1L0T0	1680500000	2499100000	1810400000	2502100000	2728500000	3413100000	506760000	250580000	494460000	483990000	536630000	352670000	576630000	587140000	777620000	642600000	506820000	608980000	5317300000	10097000000	6085100000	830260000	2289100000	1065700000	914680000	2364700000	1580600000	1933000000	2941500000	2681900000	1602300000	957130000	789160000	1324600000	ILVBL	Acetolactate synthase-like protein
A1L170	76987000	70315000	37317000	76603000	93181000	68602000	43109000	78028000					28848000							93463000	124950000							48622000			138080000		28729000		C1orf226	Uncharacterized protein C1orf226
A1L188						29955000																													C17orf89	Uncharacterized protein C17orf89
A1L390	80000000	85168000	67611000	31625000	54097000	59382000	60074000	67392000	54868000	56521000	68900000		67144000	39853000	32120000	54194000	51127000		39603000	57634000	131690000						60168000			31246000	28615000	30102000	33229000		PLEKHG3	Pleckstrin homology domain-containing family G member 3
A1L4H1	455520000	564180000	493300000	271940000	270250000	179880000	753890000	566020000	278710000	393010000	388530000	1052200000	743520000	1305800000	814220000	547190000	891750000	693580000	207700000	52511000	212680000	141060000	158300000	109970000	151360000	165110000	249740000	108960000	122670000	49212000	342940000	159490000	129470000	85816000	SSC5D	Soluble scavenger receptor cysteine-rich domain-containing protein SSC5D
A1X283	309820000	269330000	268860000	217890000	319700000	164910000	583930000	800610000	454100000	586140000	750000000	1081400000	567550000	819190000	779700000	731710000	634410000	678970000	145930000	170160000	104320000	373830000	445630000	1112200000	327140000	91470000	236690000	674520000	837840000	524820000	254430000	597350000	943770000	1761600000	SH3PXD2B	SH3 and PX domain-containing protein 2B
A1Z1Q3			38545000		57763000			70580000	60100000		47194000	119730000	124530000	101090000	59252000	57243000	144500000	57508000								125040000						34347000			MACROD2	O-acetyl-ADP-ribose deacetylase MACROD2
A2A274	20718000000	20855000000	23067000000	11507000000	17698000000	17869000000	6313500000	5246400000	9475000000	9157600000	5243700000	4876800000	12759000000	11133000000	14806000000	9300600000	10241000000	8384900000	8049800000	15529000000	20049000000	5145000000	4813600000	4469300000	10686000000	12101000000	15319000000	4641000000	5056800000	5140800000	7491100000	10534000000	6864400000	8945800000	ACO2	Aconitate hydratase, mitochondrial
A2A2F4																															54292000				PMEPA1	Protein TMEPAI
A2A2G4	220230000	120640000	232290000	123360000	49789000	151980000	55272000	159110000	243090000	127830000	190660000	182150000	54033000			56588000	76098000	177130000	159820000	559700000	410140000	190310000	243620000	118430000	95677000	67453000	131090000	210610000	158270000	138540000	101940000	85814000	98957000	66846000	ALG6	Dolichyl pyrophosphate Man9GlcNAc2 alpha-1,3-glucosyltransferase
A2A2Q9	73730000		170510000	140930000	176160000	280930000	113930000	296930000	87244000	139730000	125480000	107760000	218770000	136530000	266840000	311050000	205460000		297330000	288300000	102930000		197780000	382770000	311830000		191750000	187270000	208040000	278240000	855700000	359790000	454250000	387170000	AAR2	Protein AAR2 homolog
A2A2V1	139020000	248020000	79561000	82548000	211060000	66532000	150310000	202570000	194180000	246720000	195220000	385500000	540090000	407120000	467430000	143240000	436800000	256300000	28390000	52954000	22511000	88408000	37215000	142970000	60121000	59649000	163910000	250710000	525130000	623540000	296640000	1952400000	664320000	176690000	PRNP	Major prion protein
A2A3R5																									15095000										RPS6	40S ribosomal protein S6
A2ACR1	1276200000	2999500000	847910000	475400000	235450000	627250000	282930000	334730000	442190000	169620000	115530000	227930000	348510000	60091000	274580000	148590000	125810000	203640000	80543000	464340000	64349000	370720000	248270000	101460000	1177500000	1838400000	1018000000	372830000	116600000	260180000	60058000	880950000	636930000	444890000	PSMB9	Proteasome subunit beta type
A2AJT9-3	26909000				42069000								39122000	40120000					27021000		61074000	35894000	67025000	72935000			40170000	31980000	29311000	36943000		68806000	30024000	37333000	CXorf23	Uncharacterized protein CXorf23
A2CJ06										57050000			95797000	145400000																					DYTN	Dystrotelin
A2RRP1	1224700000	1202600000	925150000	1275500000	1623100000	1434500000	535660000	688350000	430380000	462250000	579180000	553980000	828680000	396560000	619170000	976220000	574350000	744660000	2457000000	3640200000	4182600000	5933600000	2886400000	5511100000	1663800000	1519800000	1640000000	3134200000	2816600000	3810100000	1684100000	1467300000	1116500000	1546300000	NBAS	Neuroblastoma-amplified sequence
A2RTX5	77248000	52352000	64220000	50551000	74964000	90073000		59193000	77108000	71678000	139620000	95250000	56460000	46779000	87430000	300910000	72017000	218300000									108070000	80238000	289420000	65820000	65265000	75798000	62633000		TARSL2	Probable threonine--tRNA ligase 2, cytoplasmic
A2RU67	836690000	2489500000	1064400000	657200000			2397400000				349230000									539160000	677390000	418170000	469680000					411620000	305040000	501060000	453690000		644480000		KIAA1467	Uncharacterized protein KIAA1467
A2RUC4	28407000	87219000	51299000			215370000			60153000														202820000					21852000			68641000	107180000		46871000	TYW5	tRNA wybutosine-synthesizing protein 5
A2VDF0-2	339150000	628580000	583200000	687650000	379600000	797420000	14418000	15521000	39825000	20560000	57038000	31248000		18690000	68671000		44181000			71036000					24683000	32569000		22440000		94376000	20398000	32974000	33677000	18033000	FUOM	Fucose mutarotase
A2VDJ0-2	207660000	207480000	138270000				121560000	157800000				522000000	159070000			464830000			281830000	1234100000	520360000		108020000		126510000	166450000		78643000		169810000	113200000				KIAA0922	Transmembrane protein 131-like
A3KMH1-3	2996400000	3569600000	3724700000	4326200000	4100400000	5416400000	478880000	597750000	387940000	391430000	627180000	550040000	1037200000	630050000	976270000	488710000	842160000	535640000	5288400000	5612000000	5825300000	3334200000	986890000	1836000000	1007500000	2008100000	1417100000	1596800000	1102300000	811560000	2691000000	1646200000	935400000	991750000	VWA8	von Willebrand factor A domain-containing protein 8
A3KN83-3	89659000	52369000	70051000	61074000	65756000	78510000	87755000	84490000	86236000	21905000	67073000	129060000	73395000		36319000			47821000	27761000	36389000	20139000	44394000	99712000	181040000	163210000	92844000	92909000	48594000	59070000	30912000	454380000	158020000	286000000	71476000	SBNO1	Protein strawberry notch homolog 1
A4D104	44303000	36161000	23810000	18244000		29603000	134390000	90099000		99027000	70015000	86951000	72864000	57308000	114100000	50204000	87688000			9326500	9564000	43662000	18712000		16633000	34179000	42511000	38352000	47831000	42259000	32099000	48205000	39536000	26706000	LOC401307	UBAP1-MVB12-associated (UMA)-domain containing protein 1
A4D126-2	38414000	55546000	60156000	62291000	73496000	52075000	59341000	74797000	66211000			55809000	99865000	132900000					41635000			96221000	76358000									37947000			ISPD	Isoprenoid synthase domain-containing protein
A4D1E9	39101000	77685000	185520000	146620000	183720000	136880000	249300000		497950000	119120000	354360000		106440000	36477000	24619000	66295000		75699000	265460000	103420000	473830000	433890000	292060000	289790000	84808000	82771000	115790000	118500000	65703000	143820000	516080000	451650000	207310000	210150000	GTPBP10	GTP-binding protein 10
C9J1X0	1114400000	1114500000	1135100000	1127600000	1094000000	1123500000	617490000	1008500000	569040000	551920000	351290000	407810000	472660000	463690000	730760000	405230000	778120000	991260000	1264900000	1907200000	1350400000	363660000	1052300000	561390000	946060000	991870000	965830000	373730000	507620000	424040000	655200000	227870000	337810000	341120000	WDR91	WD repeat-containing protein 91
A4D1S5						146310000																													RAB19	Ras-related protein Rab-19
A4D1U4	86554000	74467000	72172000	61112000	29058000	26216000	80321000	99531000									48721000		81077000	42931000	64304000				61017000	90496000	99011000	18372000	9345600	19522000	10904000	35439000	24099000	38809000	LCHN	Protein LCHN
A5A3E0	248970000	465210000	42648000	80776000	106720000		1150600000	100070000	472990000	6272400000	386060000	158690000	429970000	379610000	903310000		427380000	236250000	15574000	46082000	24245000					307470000		32227000			145180000	252370000	324790000	873060000	POTEF	POTE ankyrin domain family member F
A5D6W6																			143830000				28865000					14993000					37449000		FITM1	Fat storage-inducing transmembrane protein 1
F5H4Q5	103190000	441930000	86343000	109980000	230410000	69488000	57623000	240580000	81222000	239560000	85209000	206810000	1081500000	220950000	76742000	198830000	163480000	134430000	54281000		23830000	26190000	140550000		239600000	371890000	220480000	149590000	278540000	121100000	36905000	90579000	37781000	276950000	VPS37C	Vacuolar protein sorting-associated protein 37C
A5PLL7-2	21627000				33128000							39288000							18362000	39494000		69239000	106580000	72715000	53034000			294860000	216560000	182010000	13649000		34555000	26814000	TMEM189	Transmembrane protein 189
A5PLN9-2	323180000	311610000	321740000	153720000	156750000	166350000	241680000	73491000	80987000	122720000		175690000	141460000	93467000	246360000	158500000	412750000	193020000	119450000	159480000	152430000	197030000	297260000	263910000	619260000	245710000	658540000	214810000	301440000	353060000	198290000	247890000	218960000	100420000	TRAPPC13	Trafficking protein particle complex subunit 13
A5YKK6	2643500000	1839400000	1555800000	1671400000	1630600000	1740200000	992650000	1320700000	1125900000	1180800000	1247400000	1331500000	874350000	607510000	1020600000	856670000	670320000	822250000	2374000000	1778900000	3130500000	3202400000	3346800000	3253900000	3052900000	2298400000	2307700000	2948000000	2700500000	2375200000	3532400000	3819100000	3523700000	3195600000	CNOT1	CCR4-NOT transcription complex subunit 1
A6NC48	713140000	461500000	129680000	207470000	150850000	179890000	393880000	834030000	856830000	1468300000	388880000	589390000	756210000	916250000	536930000	817100000	440850000	123620000	739150000	349360000	145650000	33940000	1289500000	11775000	2229100000	2306900000	2798900000	1386000000	4160200000	5396000000	115390000	27593000	507920000	220960000	BST1	ADP-ribosyl cyclase/cyclic ADP-ribose hydrolase 2
A6NC98	230780000	251050000	259540000	103420000	117160000	43803000	300750000	154800000	67901000	97717000	105440000	111620000	73908000	381080000	63539000	133500000	154360000	173340000	133470000	75996000	101510000	93789000	70616000	55422000	2853100000	1754700000	1496500000	186310000	223450000	73116000	235130000	83836000	84029000	156520000	CCDC88B	Coiled-coil domain-containing protein 88B
A6NCC9	109700000	115550000	119240000	73792000	67291000	58547000		87876000		99990000	29299000	20413000	97792000	77025000	106880000		50878000	89226000	83157000	52792000	55249000		65791000	182080000	105780000	32489000	51201000	61955000	38264000	58943000	179120000	82031000	53833000	164690000	TSSC4	Protein TSSC4
H3BTL1	58868000	14542000	10071000	26044000	11954000	18188000	340090000	70237000	60551000	86901000	220420000	37355000	111110000	63169000	36874000	377120000	150140000					1152400000	404040000	586120000				3267800000	2273100000	2184300000	23535000	19812000	64326000	81389000	MAP1LC3B	Microtubule-associated proteins 1A/1B light chain 3B
A6NCF6																															132800000				MAGEA13P	Putative MAGE domain-containing protein MAGEA13P
A6NCS6	382270000	365920000	469300000	869350000	696320000	858670000	159530000	92475000		78590000	76542000	69857000	110560000	16612000	33777000	68356000	73008000	85585000	3423500000	2052100000	861250000	70261000	38623000	84299000	96176000	274900000	186950000	45177000	45295000	45682000	763150000	109260000	27569000	88110000	C2orf72	Uncharacterized protein C2orf72
A6ND36																			64036000									48003000		12262000	25574000	30888000	16066000	18627000	FAM83G	Protein FAM83G
A6ND91	6098900000	5443200000	7755500000	5248200000	8867100000	6393800000	90101000	311970000	148120000	219560000	245440000	523440000	133450000	422860000	160140000	142110000	122220000	132300000	1616500000	1949200000	2317700000	363300000	65533000	22046000	131750000	203570000	173600000	64831000	68687000	117760000	119000000	239960000	47705000	70586000	ASPDH	Putative L-aspartate dehydrogenase
A6NDB9	2346600000	2576300000	1334100000	2787400000	2861300000	1325000000	230500000	289080000	129780000	310450000	522290000	282210000	298570000	449160000	330220000	415170000	477420000	371670000	3121500000	2824300000	3657100000	301490000	123400000	78971000	45855000	885220000	280640000	31055000	37769000	70015000	147380000	84018000	131310000	55187000	PALM3	Paralemmin-3
A6NDG6	372430000	331420000	318890000	196520000	160490000	95305000	185270000	136630000	109200000	138610000	260070000	131510000	119430000	135470000	138650000	142430000	259340000	167780000	86429000	102290000	39267000	177650000	200560000	127740000	238870000	241360000	194780000	146240000	62620000	140120000	639700000	314340000	488580000	240630000	PGP	Phosphoglycolate phosphatase
A6NDU8	123000000	111220000	108780000	66087000	75932000	51034000	83547000	70175000	57699000		15360000	194940000	158490000	148040000	136910000	98206000	148600000	38916000	41194000			101050000	43772000	138130000	65973000	78731000	43183000	64445000	42042000	100320000	74619000	206170000	468030000	124670000	C5orf51	UPF0600 protein C5orf51
A6NDY5																															36291000				SLC39A4	Zinc transporter ZIP4
A6NED2	21741000				15706000																						13300000	15731000			38145000	14371000	19428000		RCCD1	RCC1 domain-containing protein 1
A6NEL2	179740000	156230000			129770000	228910000								234640000					242710000	487300000	520780000				630960000	1267400000		95334000			147020000		244370000		SOWAHB	Ankyrin repeat domain-containing protein SOWAHB
A6NEM2	851240000	872360000	1249900000	1144400000	1051700000	1318000000	840100000	672540000	908620000	868840000	601600000	753190000	906400000	785140000	939710000	701100000	658900000	992190000	1403600000	1091600000	1126600000	1853900000	3089000000	3329000000	2464800000	1616400000	2522900000	1349800000	1731600000	1701200000	2197400000	2070300000	3460300000	1803700000	HCFC1	Host cell factor 1
A6NF31			190250000	239660000	154670000				109380000						169070000						152570000	298350000	379260000	238040000				32895000		55077000	108380000	115780000			OFD1	Oral-facial-digital syndrome 1 protein
A6NFI3																							27722000	28972000				18631000	26135000			25174000			ZNF316	Zinc finger protein 316
A6NFQ2-2	55313000	30560000	117820000	80478000	66769000	91601000												29396000	67275000	37171000	33120000	209350000	229230000	173850000	79034000	29314000	67928000	93124000	64009000	55874000	81139000	55134000	77110000	40257000	TCAF2	TRPM8 channel-associated factor 2
A6NFX8	3730600000	5951900000	4249600000	6006100000	7788500000	4774600000	836700000	1068400000	1560100000	1386500000	1302100000	780100000	888250000	806180000	1460100000	965530000	1054600000	903720000	2713700000	2184500000	2296600000	207230000	912280000	852830000	1832400000	1366600000	1711600000	1785900000	693930000	863970000	5798900000	2922500000	3312000000	4208900000	NUDT5	ADP-sugar pyrophosphatase
A6NG10	91167000	117730000	176530000	249660000	246210000	229050000	296100000	266230000	358610000	236960000	458350000	203560000	299810000	124760000	322000000	285150000	231990000	254060000	294110000	171660000	188360000	360070000	256180000	532160000	165800000	169860000	210100000	146330000	159560000	228000000	91034000	524160000	242960000	495260000	WBP2	WW domain-binding protein 2
A6NGJ0		187070000	174530000	52645000	110470000	105890000	201120000	138520000			103710000		338280000	365130000									47613000	118490000	48923000	40995000	52026000	132780000	264670000	146840000	56983000	162310000	123930000	58363000	DYNLT3	Dynein light chain Tctex-type 3
A6NGJ7																																18571000	29233000		HDAC8	Histone deacetylase 8
A6NH11	126390000	111080000	117200000	172450000	150710000	209280000	67370000	65184000	21313000	35288000	67852000	83776000	16009000	183410000	28693000	143220000	85442000	188190000	389980000	518870000	557590000		66883000				79910000				280690000	12176000	23248000	99617000	GLTPD2	Glycolipid transfer protein domain-containing protein 2
A6NHN7	90433000	171000000	106500000	119660000	105970000	121970000	86064000	349130000	125620000	70559000	180970000	344830000	17183000	58788000	91921000	100480000	83593000	129300000		22295000	72242000	159710000	231990000	216210000	112920000	124150000	205910000	119260000	60406000	140860000	1310000000	194050000	194410000	124640000	ZMYM3	Zinc finger MYM-type protein 3
A6NHL2-2																						318340000	613290000	566070000											TUBAL3	Tubulin alpha chain-like 3
A6NHQ2		184860000	305580000	453010000	190540000	210010000							93478000						722200000	198240000	361910000	201130000	568190000	360530000		211420000		530840000	341500000	357590000	1411900000	799070000	333400000		FBLL1	rRNA/tRNA 2-O-methyltransferase fibrillarin-like protein 1
A6NHR9	1124300000	1019300000	843650000	487010000	498350000	806230000	942480000	354540000	721940000	303140000	340100000	237060000	1174100000	204430000	981980000	434790000	399810000	343670000	649000000	809580000	835110000	3510200000	2757700000	3205800000	2623100000	1936000000	2797800000	1979500000	1366700000	1116200000	3221300000	1953900000	5933100000	2272900000	SMCHD1	Structural maintenance of chromosomes flexible hinge domain-containing protein 1
A6NI73-2				11211000																					110510000	47211000	172550000								LILRA5	Leukocyte immunoglobulin-like receptor subfamily A member 5
A6NI79	29564000			19819000		40843000							46401000		37162000				58648000	17782000	22125000										23676000	20144000			CCDC69	Coiled-coil domain-containing protein 69
A6NIH7	45388000	78216000	37918000	93620000	94673000	50720000	97530000		72158000	45624000	122730000	119630000	142220000	62300000	98738000		161830000	88979000	89524000	96550000	115310000	78102000	58748000	92222000	114480000	91610000	120650000	197670000	73122000	81408000	68631000	130650000	255610000	150060000	UNC119B	Protein unc-119 homolog B
A6NIT2	242990000	525770000	286160000	248060000	768560000	261250000		460490000	524840000	236700000		306920000	605080000	500440000	275690000	490980000	595470000			465390000	295920000	565520000	253630000	607160000		1589800000	583280000	530640000		558680000	882400000	265630000	481240000	547520000	PHKA1	Phosphorylase b kinase regulatory subunit alpha, skeletal muscle isoform
A6NIW2	888020000	708700000	654410000	436390000	677170000	689140000	806940000	417500000	259690000	722670000	472410000	884420000	951650000	826470000	553750000	893300000	911580000	434440000	350150000	398200000	521760000	116810000	370560000	227870000	3127300000	2519400000	2564300000	637280000	791010000	1433300000	289180000	263940000	383590000	302060000	DOCK11	Dedicator of cytokinesis protein 11
A6NJ78	118480000	83435000	177700000	74941000	58475000	74356000			226230000	94697000	128230000		74046000				73049000	134410000	107390000	40472000	62858000	160460000	66251000	169550000	43365000	36674000	45611000	48280000	39985000	38946000	164150000	113530000	50872000	76933000	METTL15	Probable methyltransferase-like protein 15
A6NJG2	9296100		16251000	23376000															17601000						61841000	34909000	64178000				24835000	77957000	16431000	15649000	SOWAHD	Ankyrin repeat domain-containing protein SOWAHD
E9PD41	26926000	10770000																																	CD8B	T-cell surface glycoprotein CD8 beta chain
A6NJX0																												40414000	24744000						ST6GALNAC4	Alpha-N-acetyl-neuraminyl-2,3-beta-galactosyl-1,3-N-acetyl-galactosaminide alpha-2,6-sialyltransferase
H7C348	18919000	33593000	57551000		34196000	49508000											64896000		27026000	35767000	18315000					20272000	13457000					14536000			GLOD5	Glyoxalase domain-containing protein 5
A6NKD9	83890000	51475000	65128000	25773000	55310000	30665000				27007000	31246000				55789000	61252000	77052000		41308000	17210000	100660000		66732000				34389000	21412000	35930000	26092000	99703000	23565000	108820000	18067000	CCDC85C	Coiled-coil domain-containing protein 85C
F8WC89		62822000	60105000				184050000						73841000																		35691000	42536000	49436000	32157000	SAC3D1	SAC3 domain-containing protein 1
A6NKN8	25020000		14346000	7230400	11485000	30208000							52919000		205590000		53763000	51436000																	PCP4L1	Purkinje cell protein 4-like protein 1
J3KNE0												127290000							129470000	64078000	102060000	130050000	115840000	208580000				187140000		137420000	106630000	107090000	88134000	79885000	RGPD3	RanBP2-like and GRIP domain-containing protein 3
A6NKZ2	543470000	134550000	203030000	80335000	134680000	267000000	66826000	62821000	127820000	53416000	44469000	228130000	113490000	356510000	143320000	111770000	91556000	82342000	48187000			71873000	83622000	20739000	471060000	497450000	602360000	43827000		90516000	22343000	45279000	8762700		RENBP	N-acylglucosamine 2-epimerase
A6NLH6																														523680000	61366000		56807000		CNIH4	Protein cornichon homolog 4
A6NLP5	2259800000	3051900000	2947500000	2628700000	3294500000	2961900000	123270000	144800000	116570000	237710000	79587000	222600000	155210000	193880000	144290000	92348000	254030000	84375000	1431100000	1458300000	1279900000	33464000	29599000	43616000	83002000	240610000	74065000	39645000	32078000	35389000	82694000	110480000	36671000	104720000	TTC36	Tetratricopeptide repeat protein 36
A6NLP5-2						69961000																													TTC36	Tetratricopeptide repeat protein 36
A6NM71		44936000	47504000	12115000	21711000	34595000	91323000		25076000	41687000	84779000	46457000	21396000	25551000		45642000	38082000	60745000	14833000	55002000		1017800000	576960000	1104500000	15553000	92469000	53130000	810230000	977330000	1714700000	18853000	20059000	27774000	36189000	A6NM71
A6NMH6	1343500000	1037900000	909050000	700120000	406410000	395090000	1815600000	1496100000	1274000000	1791000000	1109300000	1139800000	1620000000	1805400000	823150000	849660000	1141100000	1184500000	213590000	280680000	210980000	299390000	990510000	820810000	104940000	149650000	90789000	648430000	608190000	898860000	422370000	1333500000	1011400000	1256100000	2020-09-08	Septin-8
E9PRJ8	1972800000	1903300000	2093500000	1376000000	292280000	2025000000	978510000	1707100000	1898900000	1858400000	1109500000	1501000000	2324100000	2013800000	1938000000	988370000	1729000000	1601100000	869380000	243120000	1024700000	388570000	1747100000	425000000	153190000	229000000	260950000	351040000	2178100000	1680600000	70680000	233950000	483360000	386720000	CD81	Tetraspanin
A6NML8	987270000	736490000	648020000	565340000	691080000	680630000	982330000	760920000	916380000	1018900000	536870000	1081300000	1350900000	1138000000	1320500000	963790000	901760000	790060000	959390000	691860000	730380000	492390000	735860000	688290000	772790000	647450000	671260000	597050000	688200000	300840000	287290000	906020000	129750000	753790000	DIAPH2	Protein diaphanous homolog 2
A6NMQ3	664870000	693440000	586570000	336890000	318830000	443730000	483280000	479920000	568500000	300810000	274420000	345630000	558940000	193960000	897240000	337010000	958390000	841340000	183650000	224890000	258130000	131250000	363440000	343540000	997770000	446410000	557980000	213260000	140440000	182730000	439820000	678360000	877480000	275580000	ENSA	Alpha-endosulfine
A6NMZ7	390080000	1573700000	586770000	344940000	311940000	587330000	152200000	92823000	124910000	188220000	101620000	384810000	194010000	464470000	89355000	221910000	127260000	1728900000	145830000	207900000	146000000	78848000	47165000	77409000	126160000	206300000	132300000	84734000	43140000	42497000	81249000	65584000	50964000	42901000	COL6A6	Collagen alpha-6(VI) chain
A6NN50	204130000	80479000	95874000	255280000	219690000	130460000		119080000			310150000	134570000		441010000		77665000	158190000	243130000	175920000	108800000	102740000		124720000	242010000	176090000	131690000	141460000	228930000	405920000	391770000	837440000	276750000	104430000	152910000	OBSL1	Obscurin-like protein 1
A6NNI4	75544000	75365000	150020000	472090000	251830000	224520000	4181500000	6798900000	4537300000	2109300000	1475100000	6292600000	1051800000	4543500000	3080000000	1974200000	3332000000	1444700000	189000000		143520000	2216500000	5119500000	2231800000	109710000	173910000	263990000	934520000	2189100000	1473900000	94539000	805460000	54050000	744240000	CD9	Tetraspanin
A6PVN5	1289900000	1174200000	974490000	970520000	861670000	720100000	606510000	733040000	626220000	719670000	1278500000	315040000	1247800000	850550000	915970000	684450000	941070000	773970000	761180000	576400000	296720000	106610000	147650000	278400000	946740000	679890000	700790000	682020000	166780000	179550000	588680000	556200000	996450000	427140000	PPP2R4	Serine/threonine-protein phosphatase 2A activator
A6PVX1															9012000																				SELENBP1
A6PW57	51940000	33046000	36413000	38097000	22723000	15560000		55976000			33359000			52461000					32392000		10285000	49328000	58181000	65256000		53264000		51515000	112670000	131690000	66019000	78502000	270370000	37428000	PIP5K1A	Phosphatidylinositol 4-phosphate 5-kinase type-1 alpha
B3KWK7	924270000	1736000000	1108700000	181710000	322040000	478330000	384450000	412650000	473720000	117740000	87507000	304700000	441590000	771340000	262520000	1171200000	1141300000	347570000	387520000	260410000	102790000	375650000	99889000	165450000	802890000	69894000	396220000	628080000	2216500000	232850000	109140000	129850000	102180000	78716000	IGFBP3	Insulin-like growth factor-binding protein 3
F5H8D9															49562000																				ORAOV1	Oral cancer-overexpressed protein 1
A6ZKI3																			500760000	36625000	190140000							36089000	11030000						FAM127A	Protein FAM127A
C9J1B5																											9151300								GOLGA8B	Golgin subfamily A member 8B
S4R393	68618000	66145000	49846000	51290000	49374000	80292000		81982000	281060000	202850000	103390000	70492000	73632000	107740000	48696000	93660000	73735000	87151000	94732000	57135000	70214000	164420000	190160000	209590000	104070000	85970000	55152000	78389000	193910000	94712000	72740000	66968000	48421000	64153000	ZSWIM8	Zinc finger SWIM domain-containing protein 8
G3V174																															10746000				ARHGAP32	Rho GTPase-activating protein 32
A8K727	123750000	105290000	81819000	85971000	76123000	113580000	104500000	59201000	164630000	126770000	51427000	148400000	65582000		51796000	33154000	61601000		113200000	52999000	119530000	34718000	61913000	50646000	196270000	166970000	245390000	58524000	87034000		38065000	105520000	217890000	21994000	PLEKHA2	Pleckstrin homology domain-containing family A member 2
A8K7Q2	116850000	66323000	110390000	30448000	58256000	148480000		66792000	100700000		97222000	77447000			57849000	68186000	133770000			51305000	42150000		42992000			36187000	17039000	30977000		17278000	14860000		17084000	20817000	HSPA8
A8K878	2307300000	3054100000	2814800000	2442400000	2190900000	3021800000	473130000	660580000	609970000	687660000	595420000	1171600000	610490000	619820000	771250000	664460000	698370000	699020000	1779300000	2212500000	2373900000	781590000	767520000	296930000	2244400000	2005100000	2137500000	1703700000	1470000000	1314900000	2889300000	1730400000	2539200000	2847200000	MANF	Mesencephalic astrocyte-derived neurotrophic factor
A8KAH6	18691000					18372000		72400000	49768000	88347000	57785000	184680000	131800000	187590000	90490000	83236000	47127000	142410000		22868000	61431000									42005000					HSPB2	Heat shock protein beta-2
A8MPS7	118650000		44275000	37452000	17029000																								175850000	168600000		55177000			YDJC	Carbohydrate deacetylase
A8MQ02		19433000	65514000	45503000																	16788000									15738000	57753000		23825000		MLLT4
A8MST6																							22359000		43577000						20691000		79848000		CEP78	Centrosomal protein of 78 kDa
A8MU21																										29702000									TMEM147	Transmembrane protein 147
A8MUA9	237790000	213760000	128650000	89426000	21555000	96354000	56630000	139750000	89156000			72217000	35681000	91082000						17789000		101480000			223430000	221850000	127720000	167290000	199640000	66856000	32318000	617540000	673970000	499410000	SUMO3	Small ubiquitin-related modifier 3
A8MUM1	156030000	166680000	100920000	93527000	107660000	67213000	74743000	104990000	77450000	269000000	79264000	49377000	143450000	81765000	139420000	121560000	117290000	106830000	86212000	205690000	54418000	82481000	174070000	94175000	193730000	189710000	220680000	136320000	160320000	142430000	296580000	343290000	188330000	284200000	TSSC1	Protein TSSC1
H7BY10	7926700000	5897000000	6302600000	6806000000	7301100000	7443400000	1437300000	1133700000	1802100000	2383000000	1999000000	1611700000	1307900000	999420000	2445400000	1281500000	1246700000	856110000	4897900000	3407200000	5275600000	10001000000	7448200000	13995000000	3798700000	3663900000	3452000000	6508500000	8004300000	5000100000	12295000000	12600000000	7508600000	9155800000	RPL23A	60S ribosomal protein L23a
A8MVS5																									50397000	39232000	46345000								HIDE1	Protein HIDE1
A8MVW0																											26610000				46844000		107020000	40452000	FAM171A2	Protein FAM171A2
A8MVZ6	44002000		495770000	250030000	188220000	129390000	176570000	136240000	176950000	271810000	133750000		326530000	142820000	296340000	200660000	353470000	503060000				153060000	145100000	235350000			104420000	256580000	360260000	181130000	65633000	230630000	196880000	227330000	BICD1	Protein bicaudal D homolog 1
A8MW78	34210000																																		GRAP	GRB2-related adapter protein
P62308	63011000	128040000	163600000	505730000	296730000	1185800000	91733000	69243000	205980000	252450000	173790000	121330000	116980000		160020000	91568000	87876000	44803000	1233300000	1154500000	1282000000	1870100000	2172600000	1721000000	1544900000	1000500000	1433800000	1354300000	1101700000	2049400000	1054100000	321250000	1072100000	847940000	SNRPG	Small nuclear ribonucleoprotein G
C9JA41																						25753000	31665000						72586000		12721000		11569000	7650200	KIAA1324L	UPF0577 protein KIAA1324-like
A8MX75	84603000	111340000	106290000	84632000	71972000	161860000		87389000	66525000	92765000	62170000	40288000	233810000	111430000	161850000	96564000	96897000	117930000	255560000	269100000	305010000	152650000	351580000	551870000	163450000	141340000	203450000	368560000	340480000	453030000	249050000	705320000	219240000	457420000	ERCC2	TFIIH basal transcription factor complex helicase XPD subunit
A8MXB7				15057000	20831000	18577000				37249000								44474000	66393000	88639000	58977000	51867000	37384000					61667000	51971000	29917000	20800000	44118000	35583000	35785000	SNX24	Sorting nexin-24
A8MXP9	4543300000	3790600000	3817700000	3509200000	2771500000	3468000000	2275000000	2144200000	1912000000	2249600000	1953900000	2339600000	2015300000	2440400000	3068400000	2559500000	1761400000	2208900000	4966900000	5811900000	8633900000	20450000000	16968000000	22171000000	5836600000	3729300000	5866100000	12339000000	8998200000	11946000000	11963000000	8792800000	13443000000	10376000000	MATR3	Matrin-3
A8MXV4	112220000	90381000	175050000	128470000	61124000	197370000	30553000	51438000	42066000	50204000		21568000	53568000		50606000	22014000	203240000	67091000	38513000	114160000	100460000	48760000	143870000	60381000	108030000	153180000	288290000	50156000	124810000	334720000	159620000	368780000	36339000	56219000	NUDT19	Nucleoside diphosphate-linked moiety X motif 19, mitochondrial
A8MYB8	68686000		55610000	90458000	31798000	54053000			120350000	112020000	112970000		136280000		107660000																				ALDH3A1	Aldehyde dehydrogenase, dimeric NADP-preferring
A8MZH8	100180000					103840000											71133000	89770000	156080000		68802000	77434000	322740000		56300000	55977000	161590000	169610000	161980000	161680000	49196000	164900000	32954000	64841000	PTTG1IP	Pituitary tumor-transforming gene 1 protein-interacting protein
A9IYQ1	29972000																						25966000		22716000		23733000				39222000	18780000	31226000	33724000	PDS5B
J3QRZ6	133500000	202440000	182400000	118290000	209080000	193250000	178680000	204180000	141910000	282470000	154440000	253820000	302290000	256810000	180770000	248360000	185150000	131880000	209740000	195970000	129190000	127960000	196030000	124780000	117740000	452780000	129580000	81299000	271160000	118190000	306300000	356800000	212370000	234120000	MIF4GD	MIF4G domain-containing protein
A9Z1X7	669080000	701230000	429540000	267610000	381550000	608130000	157280000	225670000	106480000	211870000	161180000	138700000	246340000	1320100000	220070000	362080000	184320000	256920000	389410000	192940000	188710000	1208500000	732930000	1175400000	996110000	526640000	988510000	512990000	613060000	614580000	1550900000	1010600000	1133000000	1195000000	SRRM1	Serine/arginine repetitive matrix protein 1
B0I1T2	1036000000	602440000	771200000	188280000	53738000	389870000	47624000	13638000	13373000	29501000	22683000	45464000	69684000	26004000	37202000	62640000	57418000	55572000	166690000	47186000	61693000	20436000	28806000	23818000	6448100000	2491500000	4748600000	58302000	85807000	30283000	99320000	41977000	79357000	67601000	MYO1G	Unconventional myosin-Ig
B0QY01													114280000																						TOM1
B0QY63																															8383600				SUN2
B0QY95	69640000	50838000	67210000	86031000	76468000	102660000		241360000	177520000		182520000								131400000	221440000	81713000	273330000	135030000	131840000			67559000	72076000	50982000	57281000	65297000	45849000	44655000	54018000	MIEF1	Mitochondrial dynamics protein MID51
B0QYC0								19714000	12934000					19942000											16734000		39139000				17900000				IL2RB	Interleukin-2 receptor subunit beta
B0QYD3	62606000			21460000	45182000	33656000		459220000		62808000							67160000			60951000		189890000	54514000	155950000	79027000	68301000	96445000	40158000		56553000	49202000	109380000	37271000	46792000	APOBEC3B	DNA dC->dU-editing enzyme APOBEC-3B
B0QYF8	32021000	41861000	27231000	36153000	59493000	27662000	74263000	191880000	125700000	108320000	274390000	212030000	310060000	458830000	266740000	30396000	295610000	159320000	615820000	83341000	355020000	47759000	216210000	45374000	51448000	17431000	44559000	100500000	133050000	11688000	15844000	73616000	10110000	56986000	MB	Myoglobin
B0QYK0	698520000	795370000	1171900000	782160000	741960000	1028000000	201050000	210870000	285020000	310050000	128470000	350020000	349500000	327630000	561250000	223220000	275690000	247290000	371510000	359760000	218460000	1317200000	1585700000	1569200000	1616400000	802960000	1351300000	553030000	578740000	860980000	1128700000	2443000000	1084800000	1365500000	EWSR1	RNA-binding protein EWS
H3BQQ9	907010000	703720000	691150000	405680000	193460000	339840000	384140000	433770000	312010000	133680000	148050000	269060000	193840000	363010000	314150000	201270000	288590000	319360000	145660000	314490000	300510000	574010000	661670000	810540000	1215200000	1061800000	1164300000	729610000	23565000	489010000	1220800000	1005500000	1640500000	1039000000	UBE2I	SUMO-conjugating enzyme UBC9
B0QYP5																														3863300					TTC28
B0QYS6	354830000	564420000	354070000	115190000	405160000	167720000	167750000		223740000	174580000	75806000	268890000	159100000	357530000	214870000	176420000	160710000	218340000	142850000	223250000	102980000	321570000	61508000	139360000	361290000	527890000	257320000	101040000	200810000	123080000	187300000	184920000	168130000	237680000	TFEB	Transcription factor EB
B0YIW2	1993700000	4929100000	1920000000	6372000000	3911300000	2436200000	2094700000	3069200000	3284800000	938020000	1359600000	737520000	567210000	1724300000	773000000	921170000	2241100000	1085500000	3662300000	2202700000	7483900000	6997700000	1421800000	3001500000	2881300000	2344900000	5195700000	1731800000	4258600000	5158700000	738180000	830720000	654070000	1764400000	APOC3	Apolipoprotein C-III
B0YJ81																												39134000	90094000	91684000	27468000	57971000	12926000		HACD1	Very-long-chain (3R)-3-hydroxyacyl-CoA dehydratase 1
B1AH87	1024200000	711420000	785620000	409640000	416780000	395820000	1135100000	831970000	595670000	725110000	760130000	366980000	1309900000	974570000	707290000	834450000	800790000	520060000	1167700000	1615400000	1435500000	9991300000	4689500000	19875000000	4479000000	2324100000	3267900000	4422100000	2431400000	4516300000	544770000	1641500000	797710000	321140000	TSPO	Translocator protein
B1AK53	151640000	96222000	321540000	70076000	86279000	86752000	111660000	166650000		162830000		81938000		285710000		105350000	217780000		56848000	254300000	177860000	79775000		35339000		87603000	88271000	32527000			325830000				ESPN	Espin
B1AKI6		34133000		84522000															119470000	56205000	86058000					16943000	23115000				267900000				MBNL3	Muscleblind-like protein 3
B1AKJ5	884940000	957470000	1049600000	1069800000	1196400000	971740000	543120000	248460000	316170000	391410000	471090000	367830000	360620000	181460000	502400000	721280000	477990000	1058400000	605590000	221980000	239180000	377910000	383340000	1438500000	940120000	681430000	664120000	912440000	1188600000	972860000	1663100000	1591500000	1313100000	1252500000	NRD1	Nardilysin
B1AKL4	23664000	24403000	22098000	18818000	31766000	30393000	91243000	55515000	34914000	23307000	45813000	39259000				24607000	77535000	49481000	47736000	56995000	49891000	78431000	134520000	84921000	72231000	31072000	53179000	44309000	108410000	63091000	21909000	32791000	94395000	17918000	EIF4ENIF1	Eukaryotic translation initiation factor 4E transporter
B1AKP2		18221000	25360000			20963000	83912000			68708000		23209000																13126000	14101000				14789000		TSPAN2	Tetraspanin
B1AKY9	208960000	220070000	209160000	234030000	331310000	215110000	1415100000	876900000	2287700000	664990000	233430000	1893300000	3238200000	2860000000	1206800000	1282200000	2522200000	1586000000	56450000	189100000	416070000	71868000	114980000	71815000	51198000	427500000	102830000	256530000	417170000	166570000	511740000	121930000	560100000	352160000	ATP1A2	Sodium/potassium-transporting ATPase subunit alpha-2
B1AL69	592650000	336290000	312630000	358240000	132530000	249170000	221530000	181640000	127410000	155060000	212700000	62897000	242570000	247630000	269600000	251910000	384060000	286680000	77848000	114750000	88107000	101510000				167750000	242050000	206700000	139930000	117820000	327580000	165130000	123620000	180250000	CDC37L1	Hsp90 co-chaperone Cdc37-like 1
B1ALD9							751460000	918710000		467900000	567210000	2120200000		1449300000				237250000		170680000	111480000	202230000			84604000		59327000	64531000			125700000				POSTN
B1ALH6	1219200000	1106600000	1159100000	2445300000	2186200000	3051800000	82801000	33145000	29217000	16541000	27281000	36538000	11806000	10502000	42438000	28839000	28256000	27049000	595740000	4569000000	1756700000	113510000	74237000	74989000	72501000	1525200000	565530000	79662000	83387000	52488000	139310000	398040000	137420000	73632000	PHYH	Phytanoyl-CoA dioxygenase, peroxisomal
B1ALK7	535770000	659190000	673250000	563370000	402050000	429390000	480630000	545260000	606050000	660120000	349360000	442050000	570730000	928930000	600000000	490540000	582330000	602050000	532310000	385940000	397440000	577190000	1905700000	1025800000	764810000	629920000	611250000	640800000	1096200000	602620000	379690000	697130000	907160000	527980000	ARHGEF7	Rho guanine nucleotide exchange factor 7
B1ALM5	24940000			40026000	30729000	40547000													39737000	41168000	81435000	134320000	124100000	173280000				97288000	119800000	112800000	73053000	36146000	89938000	86439000	TMEM9	Transmembrane protein 9
B1ALU1	311550000	220760000	240990000	182270000	183730000	133540000	198180000	95347000	269090000	519460000	351070000	112420000	150130000	87211000	133530000	126730000	93110000	130500000	82029000	115340000	157650000	226770000	271690000	175910000	183680000	156420000	161440000	322070000	413470000	477290000	221800000	77877000	93910000	139860000	ADGRL2	Latrophilin-2
B1ALY0	261740000	305660000	195490000	218260000	229360000	589840000	85950000	60138000	39860000	84981000	20902000	106460000	32071000	112100000	32027000	93867000	116890000	68607000	161350000	185140000	301060000				38235000	57011000	38952000	90343000	196030000	118150000	28666000	13537000	66266000	65109000	PALM2-AKAP2
B1AMS2	786350000	631980000	585470000	767560000	431450000	444240000	340310000	331620000	410280000	655440000	418770000	450360000	640900000	297690000	649500000	417430000	414310000	296040000	194250000	186200000	255240000	117470000	253090000	205820000	1366100000	686310000	1342800000	202010000	177370000	177440000	203940000	579340000	473770000	159260000	2020-09-06	Septin-6
B1AMW1	124580000	139510000	52896000			31396000	197810000	163600000	314740000	145390000					166160000	281640000	74296000	142480000	71741000	51261000	65360000	74314000	160230000		272820000	203010000	298450000	97546000	168270000	118070000		51543000	70717000	111840000	CD58	Lymphocyte function-associated antigen 3
B1AP13	68914000	94303000	173510000	66413000	19206000	18603000	558440000	434330000	304670000	907580000	154040000	397820000	256120000	524490000	503560000	480000000	143280000	237750000	54907000	21404000	56218000	92349000	316700000		113770000		122460000	19493000	109340000	35038000	113990000	76140000	65752000	74850000	CD55	Complement decay-accelerating factor
B1AP22																							27272000						47307000	14172000		27386000			PSEN2	Presenilin
B1APH0																						19412000	16733000	50434000				35077000	15355000	25397000				18854000	BNC2	Zinc finger protein basonuclin-2
B1AQP1	58578000	57223000	42345000	48565000	56740000	30280000		42336000				25956000							28549000	61454000		172890000	69021000	44394000	60213000	37238000	64806000	28652000	36909000	50943000	102540000		26674000	21811000	USF1	Upstream stimulatory factor 1
B1AVT0																											52543000					26419000		45873000	CLK2	Dual specificity protein kinase CLK2
B1B0D4	37904000	32919000	14613000	23257000		25809000							34985000	30312000	24702000		33759000																17091000	24238000	ADAMTSL2	ADAMTS-like protein 2
B2RNG4																									33530000		9875300								TRIM6-TRIM34	Tripartite motif-containing protein 34
H3BRD5	110660000	56740000	147310000	122010000		93019000		109870000			168820000	116670000				69686000			115430000			169220000	126730000	97054000			102740000	69848000	97709000	105240000		70658000	67713000	72995000	MYO9A	Unconventional myosin-IXa
H3BS66	22351000	56128000	32389000	20978000	35400000	89313000	138240000			27749000	33481000		53236000	38089000			62437000			65827000	92877000			32813000		33171000		15130000			94197000	27323000	19239000		SMIM1	Small integral membrane protein 1
B2WTI3	10393000	4112900	14336000	28750000	18017000	15816000			14894000		45299000	23868000	11639000	11806000		29099000		21948000	38151000	17397000	40801000		25956000	32958000	202220000	51580000	81214000	152950000	88116000	22682000	668690000	362490000	386760000	211230000	JMJD6	Bifunctional arginine demethylase and lysyl-hydroxylase JMJD6
B3KPU0																22043000																			PDLIM2
B3KQ25																4063000																			PSME3
B3KS59																											12702000					11681000			DPEP2	Dipeptidase
B3KS98	1340100000	1079700000	1159900000	1032800000	1173400000	1246100000	334770000	408090000	389860000	460790000	314940000	447750000	556940000	840590000	616840000	377900000	432280000	304600000	921510000	558570000	752210000	1419200000	1414000000	2460200000	1743900000	1306500000	1323400000	1861000000	2241900000	1222900000	2111600000	1995300000	1600000000	1544400000	EIF3H	Eukaryotic translation initiation factor 3 subunit H
B3KTM8	38764000	35248000	45267000	14992000		37706000	46861000	27311000		24654000	44640000	44570000	35352000		26675000	20796000	15717000	25426000	107560000	30511000	16148000		101280000	24239000	160050000	83749000	135640000	97141000	88331000	90817000	303420000	81851000	363200000	198790000	MORF4L1	Mortality factor 4-like protein 1
B3KU38-2																																	14987000		SCHIP1
B3KVL5																												8554600							ZCCHC10	Zinc finger CCHC domain-containing protein 10
B3KVN2					120510000	29954000														175610000											82695000	60331000			FNTA
B3KVZ3																					24678000	49046000	32973000	54052000				29539000	26688000	49671000	68965000	29771000	269710000	41523000	CENPH	Centromere protein H
B5ME25																																19393000			METTL8	Methyltransferase-like protein 8
B3KW70	50687000	100380000	190640000	117190000	44740000		462060000	594350000	232980000	423930000	371150000	612520000	636410000	1741300000	1521600000	1690900000	843620000	971570000			83939000	129530000		52071000		189610000		156220000	109560000	181820000		118380000		54300000	MFAP5	Microfibrillar-associated protein 5
B3KY94	299600000	217410000	201360000	232100000	127510000	224940000	97190000	108600000	144050000	155990000	105750000	109750000	216100000	162630000	190980000	102890000	140470000	142050000	416840000	198620000	209190000	316960000	356950000	267120000	277260000	291150000	459430000	348810000	650780000	684650000	95570000	67091000	165680000	200610000	CDIPT	CDP-diacylglycerol--inositol 3-phosphatidyltransferase
O95086	186050000	256770000	217810000	131920000	172170000	83875000	779310000	227420000	93044000	92912000	654670000	41928000	888270000	278950000	279330000	157650000	352400000	396200000							23694000	48395000			32030000	31488000		26434000			CLN3	Battenin
B4DFW0																														14270000					MAP3K7CL	MAP3K7 C-terminal-like protein
B4DGI9	49796000	22596000	20043000	39990000	19744000			21136000														68681000	152390000	68573000				41861000	37559000	24859000	25289000	43048000	110210000	37451000	TCF12	Transcription factor 12
B4DGM3	527710000	385930000	357920000	173120000	99522000	220070000	181370000	163080000	121080000	156630000	54511000	152300000	170900000	85478000	172030000	178410000	77679000	223900000	293910000	435730000	457380000	1033700000	830010000	1523600000	677320000	487300000	706170000	732100000	339310000	562600000	846530000	625350000	994310000	558800000	SMARCE1	SWI/SNF-related matrix-associated actin-dependent regulator of chromatin subfamily E member 1
B4DH95			13677000	20958000	33099000	23028000						35364000				33136000							26551000		185350000	58379000	98130000				20551000		50993000		GIMAP6	GTPase IMAP family member 6
B4DHE8	196300000	226090000	386350000	187830000	129900000	127600000	98923000	148580000	143530000	108060000	79175000	134680000	154390000	191470000	105050000	123750000	76867000	120660000	188660000	249430000	266980000	180110000	307420000	88880000	127560000	97690000	169880000	771310000	601020000	207550000	435980000	708290000	428520000	137810000	MSI2	RNA-binding protein Musashi homolog 2
B4DJL6	69857000	128210000	145770000	161280000	229150000	359410000	441460000	75646000	179590000	104350000	58800000	208230000	175670000		154620000	94604000	499330000	175660000	516060000	309730000	472800000	392960000	403740000	177550000	222250000	215480000	286010000	252530000	220480000	292590000	506420000	503190000	422040000	201930000	VWA9	von Willebrand factor A domain-containing protein 9
B4DJV2	3023600000	4960100000	7667100000	6023200000	3087400000	4192500000	3666900000	2545700000	3278800000	3561800000	1267600000	1922500000	3439600000	5547300000	5740000000	3900100000	2865500000	3380300000	4348800000	3809800000	5732700000	9389400000	5576200000	4410600000	12255000000	10110000000	13103000000	4856400000	2085300000	3589500000	9555300000	9221000000	8354500000	10538000000	CS	Citrate synthase
B4DL54	317210000	171740000	539650000	253130000	127740000	130250000	852030000	100060000	454970000	177620000	280250000	227240000	528060000	167490000	252710000	382790000	170600000	279960000	198800000	129050000	167630000	136760000	133450000	128160000	231500000	231910000	204190000	188700000	204300000	184910000	356270000	235610000	222350000	275790000	CHURC1-FNTB
B4DLN1	1958200000	2622700000	2993000000	2035700000	2826500000	2375200000	429400000	195810000	211020000	168970000	200250000	45280000	348690000	249410000	715270000	317130000	191070000	138670000	5980500000	8575200000	11636000000	2301600000	1504300000	1703600000	757980000	1406200000	853220000	1072500000	628670000	1054300000	4779700000	1577900000	1456800000	1891500000	B4DLN1
B4DPQ0	949740000	1151100000	897810000	1040300000	873030000	1512800000	1275200000	1630800000	1353700000	1138000000	1160300000	2443200000	958600000	1784100000	1945300000	1881700000	1572800000	1437700000	972090000	919150000	907350000	173850000	138370000	82122000	81866000	426370000	144040000	72249000	155770000	262890000	162250000	208430000	208160000	166930000	C1R	Complement C1r subcomponent
B4DR61	3488200000	3566600000	3703800000	2220400000	2448000000	4273100000	616400000	667910000	417350000	554450000	331790000	556630000	795180000	395010000	917920000	883180000	571990000	503680000	8560400000	5470300000	6360200000	13309000000	6163400000	11254000000	2636300000	2524600000	3261100000	4538100000	4167900000	5822400000	4494500000	2149900000	1925000000	4003800000	SEC61A1	Protein transport protein Sec61 subunit alpha isoform 1
B4DR80	883690000	670690000	827340000	581390000	512590000	581690000	532790000	569880000	936450000	778220000	647330000	584560000	896220000	766440000	613690000	461490000	813420000	676990000	58098000	129910000	128010000	418620000	314490000	924830000	902710000	407240000	608390000	556330000	933730000	573520000	747150000	1031500000	1637100000	1128300000	STK24	Serine/threonine-protein kinase 24
B4DRN8	28397000	24550000	42324000		49372000	28201000		118670000				69546000				71934000	224890000		29330000		48119000	103300000	138190000	63706000	105630000		72697000	59396000	89192000	55390000	41292000	39410000	67106000	84766000	ZDHHC20	Palmitoyltransferase
B4DTS2	194670000	230060000	318880000	84425000	118620000	85968000	30457000	112350000	112250000	45704000	24324000	32828000	68255000	55615000		31986000	117890000	114960000	75615000	50329000	34692000	177540000	1311500000	109320000	262960000	125830000	247720000	264070000	152710000	135440000	173370000	293480000	185800000	142260000	PRKD2	Serine/threonine-protein kinase
B4DUA7	93646000	85120000	47844000	67911000	54201000	49280000	91641000												28058000	19084000	91554000	145290000	159350000	348630000	160000000	162450000	101800000	125610000	123790000	125960000	200310000	385880000	212200000	182170000	IXL	Mediator of RNA polymerase II transcription subunit 29
C9JEN3	315300000	176290000	235530000	24793000	63073000	53663000	163830000	82577000	95910000	179050000	114470000	201070000	196260000	105380000	135690000	76531000	82300000		46485000	59069000	49959000	205580000	145150000	238560000	38824000		71942000	98700000	152020000	344280000	157370000	60076000	32845000	156220000	TMBIM1	Protein lifeguard 3
B4DUT8	1302600000	1899300000	1644200000	762450000	500770000	920740000	1678200000	2579200000	1326900000	2761600000	2207200000	2528200000	2281200000	3900900000	1627800000	1449600000	2202500000	3718000000	312520000	612890000	210030000	1061900000	863170000	1495400000	1290000000	770970000	797040000	2198300000	5312800000	3842100000	802740000	1707900000	3017800000	4685700000	CNN2	Calponin
B4DWG0																									41424000										RCBTB2	RCC1 and BTB domain-containing protein 2
B4DY26	23160000	29356000	11591000	20259000	25873000	34742000		14292000	11428000						12008000					29193000		35861000	25925000	35598000	37845000	54906000	55445000	114730000	197560000	685560000	11944000	25087000	39001000	8465100	TGFBR1	Receptor protein serine/threonine kinase
B4DZS0	26402000	41200000	27810000	15144000																					96862000			16241000	13263000		55692000	11812000	47941000	18181000	DFFB	DNA fragmentation factor subunit beta
B4E0T2	487170000	457780000	413310000	269200000	344200000	577010000	56314000	80049000	65478000	98193000	77079000	34568000	80604000	145760000	200180000	161230000	84269000	101240000	512000000	524450000	814580000	119320000	306720000	175960000	43504000	158800000	145440000	184980000	377210000	233300000	139520000	239040000	266110000	217530000	PEX5	Peroxisomal targeting signal 1 receptor
Q8NBY1	1020300000	529290000	969140000	355810000	571330000	1172600000	3045200000	2790800000	1212700000	1554600000	1820800000	1308800000	1254200000	507730000	1575500000	2260800000	1533400000	5063000000	623480000	638850000	683800000	359250000			1280400000	844630000	1077200000	391780000	599190000	464910000	1729500000	2526900000	527130000	269210000	STK26	Serine/threonine-protein kinase 26
B4E171																							20934000												PRRG1	Tetraspanin
B4E1Q4		43811000	60263000	40744000		116510000					292100000					119290000													28400000	48291000	52540000	69246000	51357000		RIOK3	Serine/threonine-protein kinase RIO3
B4E1Z4	6146800000	7409600000	3995100000	4787400000	4331400000	5493900000	5288300000	8386700000	10045000000	7585800000	5962700000	7560300000	6728900000	7693500000	4414100000	5239800000	7404000000	4119300000	3556000000	2971100000	4268100000	300590000	204860000	182080000	662910000	1152000000	734940000	238630000	205080000	146140000	729170000	201780000	253580000	267210000	CFB	Complement factor B
B4E2Q0	139680000	49761000	140990000	56903000	106390000	246450000	36484000	62469000	43726000	113180000	106150000	28736000	217950000	51047000	60109000	73487000	131080000	181080000	212210000	219130000	319310000	1010400000	1180600000	1784200000	230930000	348100000	313770000	1109600000	1064000000	1217500000	265930000	858750000	403960000	1095900000	ATP2C1	Calcium-transporting ATPase
B4E3H9						10787000																													GNLY	Granulysin
B4E3Q4	360320000	673490000	558480000	154250000	77556000	441360000	87481000	126610000	128590000	132990000	148130000	217690000	271720000	138460000	91246000	61876000	96082000	62145000	123730000	146810000	62833000	60546000	23723000	63197000	1474000000	1565800000	1420400000	21708000		55157000	50328000	57991000	71826000	96782000	CECR1	Adenosine deaminase CECR1
B5MBX0																							34199000								57299000		210410000		CDCA5	Sororin
B5MBX5	292560000	237410000	160780000	59452000	230010000	74698000	157080000	150620000	45409000	243580000		97226000	245680000	173000000	89955000	498570000	602650000	210910000	50863000	78194000					62836000	64800000	52902000	133260000	95279000		27167000		113990000	16236000	LBH	Protein LBH
B5MC51	113190000	96058000	84906000		69546000				82646000	75339000	134840000	65999000			146480000	35490000	83449000		108810000			165660000	87770000	64950000	145220000	78444000	124700000	153780000	105560000	130080000	63973000	102810000	93872000	75918000	LIMK2	LIM domain kinase 2
B5MC53													73731000										273490000							126760000					MPV17	Protein Mpv17
B5MC67																												137880000	85394000						FRMD5	FERM domain-containing protein 5
B5MCA4	473810000	619160000	561660000	53273000	64936000	111130000	480260000		76489000	148160000	221590000		78305000		86831000		214270000	83245000	30312000		44810000			84971000		131010000	71078000			55698000	810780000	118640000	54303000	46240000	EPCAM	Epithelial cell adhesion molecule
B5MCD7	47415000	40460000		38437000		29193000			23844000			21293000			28827000	40491000	37848000			74386000		20275000	12004000		141590000	163230000	75352000	102260000	212180000	158440000	22479000				SYNGR1	Synaptogyrin-1
B5MCF9	454130000	318130000	323800000	172590000	174540000	338550000	28229000	88870000	83815000	126110000	133580000		65028000	18478000	152270000	175260000	126140000	163290000	2326900000	663590000	776090000	1642200000	2176500000	2026200000	643360000	773770000	472980000	1675000000	694630000	1403400000	3329500000	1813900000	885740000	938950000	PES1	Pescadillo homolog
B5MCI0	31727000		29389000			15900000		50473000		54762000	54225000	70749000	304280000	49235000	95955000	77080000		55099000													25594000	34045000		10378000	SMTN
B5MCR8	30956000	42449000	24020000	13857000	62815000	30383000			39462000			35342000							47309000	93206000	141120000	45954000	191680000	298110000	45338000	43036000	43854000	156960000	211460000	115050000	49343000	54533000	49212000	73908000	SLC30A6	Zinc transporter 6
B5MCZ3	23732000	47536000				23922000					54495000	50991000	40211000												44366000	36684000	53573000	89673000	141740000	34552000	26200000	34287000	46703000	84113000	IL6	Interleukin-6
B5MD23	123430000	159720000	253500000	149860000	90396000	126440000	138480000	168270000	49375000	115810000	72388000	44054000	112610000	90773000	38490000	48989000	40621000	75944000	92961000	293530000	181530000		162050000	46479000	35935000			26179000	40545000	79937000	94236000	47238000	43703000	45695000	TSPAN9	Tetraspanin
B5MDE0	68191000	99464000	128530000	157130000	126310000	68585000	42226000		52734000			92379000		68892000	22039000			52046000	195100000	180770000	173770000	352060000	353790000	216540000	156330000	185790000	181880000	248220000	357940000	456980000	168290000	75968000	131710000	149560000	RFT1	Protein RFT1 homolog
B5MDL5																															20640000	19440000			MAPK12	Mitogen-activated protein kinase 12
B5MDU6	273680000	246560000	225800000	210310000	249090000	301640000		70930000	43013000	67474000	78506000		65499000	122340000	72746000	62506000	56100000	133410000	414670000	704270000	610570000	545400000	450840000	484290000	392170000	144030000	274460000	183170000	107010000	143770000	466900000	284190000	97244000	72147000	LDAH	UPF0554 protein C2orf43
H0YNW1		33489000		43716000						74979000																58731000	33228000					71350000			POU2F2	POU domain protein
E7EW69	1124900000	1010200000	1132300000	559780000	688200000	618220000	2268500000	1593700000	1541700000	1489900000	1029800000	1550700000	2107600000	1340300000	1830100000	1159000000	1158300000	880330000	719430000	835990000	485390000	1175900000	2262200000	2195300000	381190000	627930000	503780000	1321300000	1496600000	885460000	1137300000	1955900000	897060000	1023300000	2020-09-10	Septin-10
B5MED8		14652000	7200700		25317000	18308000	12881000				13741000	30876000		11278000				12813000	17675000	8672100			20836000	10770000	10199000	25850000			36040000	683860000	19339000	47360000	18606000	11302000	SORCS2	VPS10 domain-containing receptor SorCS2
M0R0R3	44192000	75573000	57757000	32472000	50775000	55948000		82404000					85179000			32287000	49424000		76322000	82515000	82672000		76551000	206820000	76064000	86222000	79586000	116420000	115960000	81161000	131280000	42391000	37436000	75264000	SMIM7	Small integral membrane protein 7
B7WPE2	1125400000	636240000	1007700000	742240000	660570000	1020900000	499810000	240730000	270400000	352180000	355500000	755690000	466800000	419260000	387220000	506760000	658900000	413990000	226740000	176140000	211850000	719480000	1309400000	1127200000	1456100000	536890000	1095100000	515680000	841240000	423500000	544500000	1698800000	739140000	1039400000	EML3	Echinoderm microtubule-associated protein-like 3
B7XGB9																									25817000	19577000									ppm1m	Protein phosphatase 1M
B7Z1T1	58353000		35840000				85235000		181460000										77308000		62512000	47573000	116250000				18769000	40336000		144070000		35081000		127590000	WRB	Tail-anchored protein insertion receptor WRB
B7Z278				26670000	121940000	187770000																										72045000	132980000		RAPGEF4	Rap guanine nucleotide exchange factor 4
B7Z2J6	270950000		253540000	308720000	140760000	217760000	1119500000	908560000		523620000		310810000		304130000	691890000				148890000	211310000	199090000	779080000	511960000	505390000		154330000	676690000	141330000	226900000	170930000	328180000	233700000	164560000	438880000	ZMYND11	Zinc finger MYND domain-containing protein 11
B7Z2R7	928070000	1138000000	1008700000	1145500000	1045600000	1601500000	72996000	67570000	208740000	164950000	362650000	149710000	111840000	93234000	218350000	241770000	256550000	263590000	1679900000	2657900000	2823800000	725010000	335420000	717990000	420920000	751740000	749610000	256800000	443400000	313520000	420540000	487110000	241470000	367070000	ACBD5	Acyl-CoA-binding domain-containing protein 5
C9J2P0															8431300																				UBE2E1	Ubiquitin-conjugating enzyme E2 E1
B7Z317																							14007000						10474000						TSPAN5	Tetraspanin
B7Z4W5	177100000	285260000	319590000	130030000	140100000	322890000	52422000	37832000	185950000	50089000	90848000	93134000	121050000	114320000	48121000	68467000	106400000	90371000	61975000	45581000	77888000	84326000	27720000	51134000	45027000	64172000	73258000	69950000	62014000	62851000	222820000	101060000	233550000	56878000	CCBL1	Kynurenine--oxoglutarate transaminase 1
B7Z589																												53214000	150450000	134100000	55889000	44504000	85995000	69385000	SLC6A9	Transporter
B7Z6D5	214790000	286820000	278760000	156340000	263210000	266310000	149790000	60801000	180250000	142490000	78528000	45119000	113580000	27488000	119510000	56442000	131730000	63166000	517710000	290400000	476540000	1852200000	1316100000	3381600000	409040000	118150000	313570000	1657800000	652180000	1092200000	1801400000	2059800000	838040000	668210000	DDX27	Probable ATP-dependent RNA helicase DDX27
B7Z6Q0	16126000			26099000																							16124000	17317000				19762000			NPRL3	Nitrogen permease regulator 3-like protein
B7Z779																							16690000		64267000	74821000	125330000			15283000					TMEM106A	Transmembrane protein 106A
B7Z7M5					63793000												77631000					73282000		107140000	60809000		69008000	30440000	36433000		41797000	17595000	57170000		POT1	Protection of telomeres protein 1
B7Z8Q8	36547000	225900000	346590000	190380000	158530000						27912000	31298000			120820000				47415000	284230000	86324000		28885000	22459000	23516000	33637000		29962000	50111000	23899000	104030000	93165000	49176000		UGT3A1	UDP-glucuronosyltransferase 3A1
B7Z8V7	21216000	29783000	73046000	119380000	166290000															157180000	47142000						26957000					6205300	10108000		NADK2
B7Z964									93055000	176250000	52468000	178940000	254110000	26622000	152220000		90197000	65558000																	SLMAP	Sarcolemmal membrane-associated protein
B7ZAG0																													15027000	8102400					PDZRN3
B7ZAQ6-2	163420000	290410000	103400000	178160000	173570000	315330000					90810000	81357000				66476000		31535000	687770000	400560000	709220000	194990000	191370000	200930000	114220000	144040000	176350000	192000000	339890000	252750000	235540000	73399000	184570000	132980000	GPR89A	Golgi pH regulator A
B7ZBB8			40450000		27995000	51254000																													PPP1R3G	Protein phosphatase 1 regulatory subunit 3G
B7ZBM3			14554000																								7471300			19839000	62364000	28660000	25056000	13771000	FOXP4	Forkhead box protein P4
B7ZC38	546370000	485520000	389900000	417240000	353500000	344970000	1037500000	941850000	949860000	779210000	671170000	1307300000	963970000	960970000	1026900000	755780000	869410000	762360000	397930000	772180000	404440000	228470000	897650000	432550000	655050000	581950000	571760000	608240000	432650000	380820000	345420000	785880000	1381900000	1129200000	SH3GLB2	Endophilin-B2
B7ZKW7		73760000	43139000	41754000	52918000	31514000					72331000						98946000	85088000		60017000			59112000					30829000	94786000	38042000	64467000	43694000	58624000	174110000	EPHA5	Receptor protein-tyrosine kinase
B7ZKJ8	4321000000	4231200000	3705600000	4413600000	3166100000	2936400000	8608100000	8771300000	13849000000	5386000000	5650300000	4132600000	6812100000	7387700000	4270500000	7063300000	7285100000	5140500000	2447600000	2903200000	2616300000	135200000	142550000	123790000	698870000	1228900000	1330800000	469790000	351580000	170280000	373040000	358770000	206380000	211300000	ITIH4	Inter-alpha-trypsin inhibitor heavy chain H4
B7ZKQ9	1257400000	1540500000	1567300000	1397100000	807840000	1406600000	57462000	61361000	13806000	25269000	50991000	29170000	64178000	22290000	19057000	74798000	29299000	46638000	2948900000	3837100000	4857600000	1831600000	1453600000	1119400000	171440000	1136600000	1118600000	161000000	117050000	527590000	1041800000	104000000	53036000	44871000	SCARB1	Scavenger receptor class B member 1
B7ZL14	964490000	774700000	847270000	552910000	327030000	703640000	433220000	379600000	626820000	448600000	549780000	592700000	1246900000	981620000	1655600000	625710000	819750000	534670000	71639000	85369000	134420000	75104000	666100000	220060000	1906300000	1268800000	1901600000	250160000	390640000	332290000	172060000	490780000	361140000	421670000	FNBP1
B7ZL88	193590000	298030000	231910000	72174000	44477000	118640000	230170000		328620000	340370000	256640000	137730000	251510000	410620000	187620000	83377000	350820000	67371000	133240000	212300000	192670000	354520000	75561000	145720000	59262000	78292000	53313000	68766000	71372000	79424000	189450000	39849000	28454000	44172000	COX18	Mitochondrial inner membrane protein COX18
B7ZLQ5	268980000	172980000	140700000	172380000	287950000	369670000	276040000	116100000	138990000	124460000	76056000	181760000	26062000	52847000	267940000	141170000	121750000	120200000	363790000	208100000	324650000	1367500000	527670000	1498400000	85703000	134520000	73623000	708180000	451520000	546660000	2527500000	1502400000	1137500000	1035800000	SMARCA1	Probable global transcription activator SNF2L1
E5RJM0	43559000	46184000	24309000	16897000		31500000				78109000	99572000		26703000						58843000	71247000	35695000		14517000		18612000	28826000	28266000	35131000	46161000	16858000	60034000	30854000	32228000	45643000	CPEB4	Cytoplasmic polyadenylation element-binding protein 4
E7ET55	32189000	42483000	14561000	26333000	26628000	26332000													286850000	334830000	488990000	344220000	127650000			66244000	40131000	42641000	51360000	142330000	167120000	29204000	33128000	27411000	ATP7B	Copper-transporting ATPase 2
B7ZM87	292120000	259120000	231010000	160580000	99546000	202780000	114880000	188880000	207580000	126650000	102580000	147720000	222090000	169620000	103370000	174540000	193520000	123640000	126570000	176810000	68345000	241400000	765790000	425420000	460270000	527400000	784560000	477300000	369330000	334760000	436760000	663090000	789370000	492450000	SRGAP2	SLIT-ROBO Rho GTPase-activating protein 2
B8ZZ87	63619000	43560000	46326000	18632000		54120000	66900000	61923000	27073000	46937000		30798000			44621000	36552000	44551000	21368000	139710000		71146000	43865000	73504000	139010000	19251000	49431000	55742000	61803000	78986000	95526000	49054000	69478000	114730000	46592000	MZT2B	Mitotic-spindle organizing protein 2B
B8ZZA8																															33506000				GLS
B8ZZB8	400750000	398850000	502410000	255790000	519530000	236520000	367870000	262540000	529800000	432520000	478580000	385240000	633820000	439560000	621700000	758840000	805730000	683770000	355890000	373070000		84260000	83024000	94120000	43366000	138700000	146280000	65114000		78955000		648200000	470100000	106870000	CNRIP1	CB1 cannabinoid receptor-interacting protein 1
B8ZZF5	205820000	209040000		51664000	229470000	221860000		88785000				33088000			31125000					86233000										15406000		109910000			EVA1A	Protein eva-1 homolog A
B8ZZN3																			22679000				28724000					17993000							STK16	Serine/threonine-protein kinase 16
B8ZZN6	444290000	243640000	406940000	213100000	175840000	477330000		177990000	123390000	168900000			91589000	114350000	149630000	79935000	76950000	187180000	337910000	151190000	271970000	845900000	703550000	502280000	505490000	305090000	521570000	319020000	241520000	281240000	1827700000	1439100000	1031100000	959550000	SUMO1	Small ubiquitin-related modifier 1
B8ZZQ6	3647100000	3237100000	2783300000	2335800000	1375500000	2297300000	1348400000	2000300000	2235100000	1305000000	1805900000	3056300000	1395000000	1555100000	2791900000	2209500000	1860300000	1219900000	504510000	143660000	217150000	1511700000	420760000	533680000	6706200000	2964500000	8648200000	822220000	169640000	538280000	6006100000	4206200000	9777100000	3914300000	PTMA	Prothymosin alpha
B8ZZU8	1052800000	1355200000	1064600000	912910000	1298200000	1930800000	578000000	343710000	443970000	1042600000	668970000	420340000	990500000	368420000	766010000	745480000	1091200000	870480000	510860000	429630000	466230000	1039400000	1351900000	1607300000	1191900000	983050000	876830000	1771600000	1461500000	1080100000	2043000000	2787000000	3098000000	1952000000	TCEB2	Transcription elongation factor B polypeptide 2
B8ZZV6	17751000																26073000											13170000		19746000	14979000	13940000			SLC35F5	Solute carrier family 35 member F5
B8ZZV9	31310000	47027000	63061000	19577000		47662000				19339000			37582000				52096000	33351000	194530000	36152000	163360000	28929000	14330000		66946000	29510000	38125000				27531000		55264000	29881000	COQ10B	Coenzyme Q-binding protein COQ10 homolog B, mitochondrial
B9A049					25359000																							27294000	16680000		13028000	23072000		20515000	WDR54	WD repeat-containing protein 54
B9A057						13506000																													COA5	Cytochrome c oxidase assembly factor 5
B9A058	12197000	39824000																								19055000					15215000				HIBCH
J3KMX2	432130000	263320000	362530000	205180000	230490000	301220000	35595000	85210000	90357000	113620000	216280000	88699000	34447000	53075000	93678000	137240000	134630000	67472000	190060000	325520000	324640000	684330000	826230000	1005400000	927850000	576470000	996070000	468920000	230970000	489220000	1122000000	583170000	984250000	400080000	SMARCD2	SWI/SNF-related matrix-associated actin-dependent regulator of chromatin subfamily D member 2
B9EGE7																									42611000	47688000	74550000								ZNF507	Zinc finger protein 507
C0LTP6		9383400	7466800	16494000	9082300	16708000	35685000				23494000						14169000		29644000			19878000	17591000	13281000	360970000	214600000	209750000	5612800		10756000	26227000	20059000	18524000		RASGRP4	RAS guanyl-releasing protein 4
C4AMC7	429260000	259920000	227870000	142460000	352960000	355200000	96710000	251970000	278880000	245580000	192300000	219590000	238900000	450620000	152620000	278460000	163270000	220580000	139800000	292590000	169270000	198140000	672950000	461780000	419740000	537530000	163760000	384760000	642230000	353250000	151880000	486490000	207120000	280550000	WASH3P	Putative WAS protein family homolog 3
C6EMZ7																											16159000								OAS1
C9IYN3	641300000	550000000	459700000	540650000	446940000	560230000	522130000	413740000	520110000	405960000	268030000	366760000	658440000	458380000	495270000	414310000	441460000	404110000	533530000	567640000	258390000	1226100000	1236200000	1507200000	572680000	739060000	492270000	861830000	759400000	693710000	2420000000	1518200000	1963200000	1166200000	HNRNPLL	Heterogeneous nuclear ribonucleoprotein L-like
C9IZ57																								8466100											YAE1D1	Yae1 domain-containing protein 1
C9IZP8				17601000		42250000					41987000		44373000								400200000								33671000		27205000	22293000			C1S
C9J0A4																						68487000		260520000				53322000	78859000						PCBP4	Poly(rC)-binding protein 4
C9J0E8																				544000000															SLC2A2
C9J0I9	477190000	384510000	315790000	221770000	245690000	237190000	949480000		211850000				1118200000		622450000	424130000		193120000	271090000	530620000	409690000	470030000	541740000	887710000	407230000	328480000	364030000	566500000	277110000	246990000	1282700000	1045100000	739890000	330710000	ZC3HC1	Nuclear-interacting partner of ALK
C9J0J0																				34252000										13587000					CCDC126	Coiled-coil domain-containing protein 126
C9J0J7	257190000	192670000	166670000	233100000	160890000	133580000	696410000	916170000	845980000	2182700000	391580000	1487300000	537430000	564480000	707320000	557660000	769240000	414490000	272340000	265860000	88973000	163870000	208680000	462150000	78130000	107770000	100350000	893340000	448440000	439810000	1155600000	1957200000	2480800000	902890000	PFN2	Profilin
C9J0K6	1758000000	1872100000	2554900000	1516000000	837240000	999590000	5202100000	3184800000	3043100000	2327400000	2075100000	1679800000	3491400000	2592100000	2844400000	2572500000	2420000000	4144600000	689190000	453590000	645160000	1696900000	1079500000	1627100000	1823200000	1017000000	1902200000	1563200000	1420600000	903960000	180310000	4866700000	3014200000	2168900000	SRI	Sorcin
C9JE98	595920000	685570000	313480000	225420000	236380000	93687000	592600000	1145300000	571100000	265840000	173170000	184780000	519280000	323150000	242750000	232160000	348140000	370320000	356320000	399630000	287100000	506160000	469930000	2517100000	337260000	547850000	562380000	1168600000	1113400000	602120000	329170000	676030000	1448900000	435240000	NCOR2	Nuclear receptor corepressor 2
C9J0W7																													28322000		27108000	20216000			ADIPOR1	Adiponectin receptor protein 1
C9J155																											7523300								NCF1
C9J1X3		52122000						23477000							20320000	19527000	16480000									163040000	17765000			12398000					TNK2	Activated CDC42 kinase 1
C9J2C0			31098000			314210000				280330000	156660000				164460000														68338000	152670000	127470000	287000000	80524000	51938000	TUBA8	Tubulin alpha-8 chain
C9J2H1	192220000	183720000	205390000	260510000	112930000	125550000	2924900000	3803200000	4905300000	5678800000	3628800000	3250700000	1956700000	2127600000	856650000	2346200000	1000000000	1116300000	110660000	144460000	232660000	49299000	45718000	74193000	44881000	147600000	50551000	60453000	93053000	71858000	85861000	124180000	252570000	240780000	ITIH5	Inter-alpha-trypsin inhibitor heavy chain H5
C9JUY6																								22320000											ORAI2	Protein orai-2
C9J2V2	20803000		12055000			7657900						14494000											23115000		16696000			22674000	29274000	13094000	6628100		9481700	9305400	IKBKG
C9J2Y9	1215100000	872070000	830520000	620060000	750970000	836790000	658610000	536380000	501870000	523650000	617340000	728760000	698460000	412790000	615780000	649330000	632220000	497550000	1219300000	1007800000	1130500000	1672100000	1948700000	2075200000	1890500000	1042700000	1706200000	1250700000	1378200000	1280500000	2526500000	1791900000	1355600000	1484700000	POLR2B	DNA-directed RNA polymerase
C9J384		491840000	154600000	312560000	396830000	266050000		154170000		495160000	463600000		347320000	279550000	282390000	259040000	311180000	252720000	212540000	149970000		184520000	392940000	1958000000	160520000	150130000	272940000	1332300000		382140000	682220000	1871700000	1038500000	597020000	CMSS1	Protein CMSS1
C9J3D7	120190000	436210000	197300000	352360000	222300000	491550000	60778000	22048000	61545000	39842000	167940000	54024000	75560000		29063000	54730000	63339000		31637000	367390000	55986000	24139000	36899000	64935000	37988000	236340000	83703000	58221000	112490000	213090000	97938000	85705000	86475000	78497000	CROT	Peroxisomal carnitine O-octanoyltransferase
C9J406	78882000		343510000			321740000			95679000	84993000			90596000		89868000	128480000			1106900000	2859000000	1938000000		296640000			85379000	152260000	355260000	181650000		257860000	528790000	148380000	162890000	IMMT
C9J473	41076000																																		MPV17
C9J494	49532000	31985000	69453000	96560000	107330000	121790000	89872000	65569000	91031000	131010000		101800000	60725000	35749000	120000000	122610000	64269000	55627000	243480000	248550000	233610000	206840000	175930000	276600000	81661000	105650000	76103000	168610000	165120000	194170000	113120000	162500000	136130000	94542000	MKRN2	Probable E3 ubiquitin-protein ligase makorin-2
G5E9P4					82114000									36006000						132810000			85165000				108090000	79654000		101140000	41797000	48883000	66571000	19218000	PQLC3	PQ-loop repeat-containing protein 3
C9J4K0		34488000	43746000																45016000	22911000	28745000		18512000	25438000	73583000		64257000	28538000	54361000	35383000	113010000	50617000	143480000	41813000	C2orf49	Ashwin
C9J4T6																								22660000											CXCL8	C-X-C motif chemokine
C9J4X5																								135370000											ING2	Inhibitor of growth protein 2
C9J4Z3	494040000	743010000	802370000	390490000	347350000	1292400000	362770000	212540000	183960000	390670000	212140000	147000000	232660000	336670000	367030000	210640000	193730000	503980000	299230000	382230000	425320000	468780000	852800000	1399100000	440240000	615210000	299540000	840710000	924660000	970270000	949750000	1230900000	1326400000	567420000	RPL37A	60S ribosomal protein L37a
C9J5N1	1177500000	879130000	740610000	411850000	651330000	490790000	374010000	340650000	263560000	286480000	665670000	265440000	621880000	255780000	348000000	384920000	265290000	240940000	446930000	417380000	372650000	290170000	519650000	772620000	380870000	238280000	183420000	688200000	351780000	374190000	425440000	1252300000	169240000	314410000	PTGES3L-AARSD1	Alanyl-tRNA editing protein Aarsd1
C9J5X1			18237000				32253000	62362000	18087000			39683000										24416000	54003000	73619000	22222000		19259000	24662000	65433000	48256000	197120000	19536000	38012000	47103000	IGF1R	Tyrosine-protein kinase receptor
C9J5X9				170100000	85277000				42152000	80927000			46484000	61772000												78379000					89719000	63508000	120310000		FANCB	Fanconi anemia group B protein
C9J623					17150000																		21644000					21218000		67061000					SPRED2	Sprouty-related, EVH1 domain-containing protein 2
C9J6Q4						5585500																													TM4SF18	Transmembrane 4 L6 family member 18
J9JIC8																																	44346000		TMEM98	Transmembrane protein 98
C9J712	43025000	32322000	19465000	28712000	29392000	48870000	1161100000	389630000	307590000	171550000	318680000	731030000		185250000	823560000		253900000	123040000					17836000		74873000	290640000	122580000	146870000		47358000	268060000	557060000	188700000	363730000	PFN2	Profilin-2
C9J7Z4				21665000	36184000																							23256000			32242000	46432000	25249000		TSEN2	tRNA-splicing endonuclease subunit Sen2
C9J879																															52534000	24266000		20708000	KDM4C	Lysine-specific demethylase 4C
C9J8B8	155080000	231820000	93130000	82946000	82285000	125740000	210890000	250960000		327900000			116200000	167150000		158810000	148330000			150460000					215830000	137130000	105670000	103920000			50472000	42916000	48640000	54125000	HDAC10	Histone deacetylase 10
C9J8T4	93239000	138140000	174000000	335250000	181020000	85460000		150180000	565800000	595830000	926410000	248130000	276340000	213660000	526090000	235330000	63621000	75357000		250250000	198620000		92963000	13381000	525690000	286090000	187690000	133180000	615330000	654160000	113340000	220950000	66826000	169340000	RNF13	E3 ubiquitin-protein ligase RNF13
C9J8T6	166090000	297390000	427920000	292350000	237660000	374810000	132170000	34825000	114170000	103500000	85704000	89637000	141140000	75363000	157270000	44732000			42165000	121030000	227000000					128250000	93110000	29128000	79642000	20728000	303770000	258090000	124310000	108250000	COX17	Cytochrome c oxidase copper chaperone
C9J9B2	33643000	25469000	52098000	16736000	18618000	22603000	32625000	90166000	58069000		23687000	34328000	33874000	61230000	38647000	34164000	41178000		38917000			30412000	111300000	205810000				103880000	223540000	250790000	20294000	24065000	29833000	20378000	RBMS3	RNA-binding motif, single-stranded-interacting protein 3
C9JA08	273440000	193680000	233460000	335530000	133530000	236800000	114890000	85563000	83336000	132470000	100520000	60385000	250910000	47132000	111070000	85595000	95013000	65555000	148110000	227450000	231440000	124230000	132820000	420350000	77405000	120020000	87358000	197030000	221130000	128840000	299030000	531750000	381110000	218500000	NMD3	60S ribosomal export protein NMD3
C9JA28	944980000	982090000	828510000	613930000	1051600000	1273600000	154500000	144960000	111970000	82796000		94293000		89977000	258500000	204730000	136640000	221290000	1102200000	475460000	1628000000	2161900000	891490000	1892300000	99410000		39034000	450540000	1379000000	713160000	52243000	309370000	49339000	645420000	SSR3	Translocon-associated protein subunit gamma
C9JA38																							30740000						70327000			69472000	32339000	22831000	DALRD3	DALR anticodon-binding domain-containing protein 3
C9JAX1	612930000	582090000	718320000	518080000	776760000	756810000	98909000	149470000	154130000	56690000	146770000	124190000	289260000	61281000	187470000	184840000	197820000	96680000	421730000	493250000	890820000	156430000	94357000	283160000	369190000	309830000	504860000	196360000	190720000	137000000	999490000	364590000	241040000	350290000	FXN	Frataxin, mitochondrial
C9JBU3				6228500																															WDR82
C9JWL4	33884000		66274000			52765000	58293000		40234000	41394000									50378000				34283000	65282000	47669000	60734000	53316000	38468000	113060000	59425000	29358000	83738000	101540000	47754000	AP4M1	AP-4 complex subunit mu-1
C9JCA5				4390100							996960000	9825400	6035800															13395000			5181600				TNNT3	Troponin T, fast skeletal muscle
C9JCC6	64673000	127310000	126710000	43114000	39504000	57115000	20262000		18534000	56630000	17531000	23578000	71496000	23799000	52100000	31742000	68298000		50805000	54156000	30661000	194640000	328670000	136330000	157210000	172290000	221880000	146520000	68010000	123840000	262560000	522290000	1198500000	443140000	DRAP1	Dr1-associated corepressor
C9JCE4																										28849000									CLEC5A	C-type lectin domain family 5 member A
C9JE12	364500000	164500000	273070000	204190000	278940000	313030000						147810000			39346000				346150000	750100000	471340000	322890000	187620000	449240000	100690000	91741000	97959000	251080000	186760000	242860000	254740000	164780000	169810000	384560000	TMUB1	Transmembrane and ubiquitin-like domain-containing protein 1
C9JDQ1						17711000																													MOGS
C9JE79				12682000	11815000								38746000				144670000	22080000																	CALD1
C9JE82	128920000	182930000	133990000	208470000	68395000	61189000	212500000		57268000			199080000	163190000	133040000	44944000	83067000	121670000	70548000	79049000	96572000			86369000	72666000	158730000	79134000	62781000				42662000	89567000	24294000	28760000	CACNA2D2	Voltage-dependent calcium channel subunit alpha-2/delta-2
C9JG97	230880000	230410000	183610000	236460000	337930000	404140000		22767000	58878000	187470000	112160000	68653000	58277000		117940000	362600000	230180000		139440000	80453000	50179000	123620000	190260000	421080000	428200000	250380000	243730000	182030000	140070000	205850000	1262200000	709730000	295260000	243780000	AAMP	Angio-associated migratory cell protein
C9JEH7	372570000	640930000	641050000	179410000	64529000	181330000	105800000	149700000	115660000		169870000	121190000	144470000	245190000	339680000		121720000	318960000	68848000	1031700000		180670000	33295000	692550000	96800000	476010000	49508000	52094000	774640000	37475000	1670900000	84584000	276750000	33369000	RPS4Y1	40S ribosomal protein S4, Y isoform 1
C9JEJ2	1045900000	757140000	779120000	745660000	418580000	1008300000	467060000	419520000	629550000	550450000	473420000	451220000	585780000	490150000	563610000	674520000	404770000	679680000	811080000	735430000	945250000	1096700000	978580000	1310100000	1382500000	1012600000	1165300000	1050100000	1664400000	694740000	1460300000	1436100000	1219800000	735400000	PCYT1A	Choline-phosphate cytidylyltransferase A
C9JEZ4	28331000	13726000	18613000			19049000		29128000				44838000	40311000	28671000	45936000					21348000					15496000			32698000	65062000	71187000		108800000	26549000		CDC42EP3	Cdc42 effector protein 3
C9JF17	5244900000	4387000000	5213600000	1401400000	2695300000	3139400000	1571400000	2906000000	3862900000	1190700000	2030000000	1045900000	2047300000	2549000000	1652600000	852880000	3682600000	1262700000	2561100000	3807300000	6112100000	515290000	76551000	427760000	561930000	2201000000	2506600000	59647000		88361000	275300000	81809000	51542000	77224000	APOD	Apolipoprotein D
C9JFE4	848310000	442290000	680040000	568740000	791610000	630170000	1083500000	568330000	780440000	747460000	695660000	549200000	1006800000	1110100000	756430000	453620000	884400000	614280000	519320000	723110000	276160000	942900000	867250000	1370800000	1117600000	772120000	1062000000	1007800000	590760000	893000000	886290000	1361400000	1473700000	947310000	GPS1	COP9 signalosome complex subunit 1
C9JFR7	915940000	1440200000	1991800000	2185400000	1356800000	1416600000	994540000	820940000	881860000	855520000	746710000	472700000	1470100000	1426600000	1505800000	756870000	1508900000	1413300000	301720000	752910000	826900000	747740000	160570000	260560000	1019900000	868510000	877620000	396500000	1524600000	515650000	1137900000	2398300000	1346600000	1049300000	CYCS	Cytochrome c
C9JFW8												39409000					44033000		61657000		48910000			41635000							24688000				NAALADL1	N-acetylated-alpha-linked acidic dipeptidase-like protein
F5GZZ9	1233700000	1569400000	1312100000	713840000	1523400000	2299000000	468740000	197950000	393960000	695880000	459950000	726960000	439440000	770020000	1821800000	1585400000	471160000	672270000	1045800000	941340000	1020300000	113460000	101840000	220790000	3234600000	3369900000	5817300000	77779000	107590000	80142000	109900000	95758000	63699000	84176000	CD163	Scavenger receptor cysteine-rich type 1 protein M130
C9JI87						180700000																													VDAC1
C9JI98				242690000		76371000		255670000					504520000																						TMEM238	Transmembrane protein 238
C9JIF9	4153400000	2873600000	4068600000	3432300000	4426300000	4062400000	1834200000	1416300000	1049800000	1298300000	1815500000	1175600000	1784000000	856090000	1475200000	1002900000	1041100000	1052100000	925860000	747150000	534470000	844310000	469310000	653080000	2223400000	1731000000	2133300000	1228500000	550630000	723290000	2282400000	1718000000	1774300000	1544100000	APEH	Acylamino-acid-releasing enzyme
C9JIS1																											35739000								GNB2
C9JJ19	196950000	154960000	320370000	134290000	154870000	128910000	78393000	60174000	54934000	45134000	40860000	31212000	79439000	72580000	90305000	50040000	70547000	84360000	648740000	535350000	914020000	1996400000	992850000	712640000	298250000	218030000	354620000	559340000	382370000	517210000	772880000	793390000	227060000	216840000	MRPS34	28S ribosomal protein S34, mitochondrial
C9JRT9																				47779000															TMEM176A	Transmembrane protein 176A
C9JJ79																										11879000									PILRA	Paired immunoglobulin-like type 2 receptor alpha
C9JJN9	161360000	172480000	234620000	170450000	138650000	242190000	187100000	442700000	103190000	241530000	318040000	140530000	286310000	208640000	121710000	220460000	311890000	209560000	210260000	285450000	158610000	147460000	499600000	96620000	327430000	449990000	545880000	276800000	501140000	377890000	151130000	174910000	237080000	293050000	VPS8	Vacuolar protein sorting-associated protein 8 homolog
C9JJX6	207330000	252850000	190220000	157950000	176520000	197920000	126320000	318440000	149650000	182890000	38500000	223870000	229820000	406820000	179170000	161600000	207740000	105890000	310710000	514650000	233500000	20454000	766020000		18506000	35117000	34978000	45722000	26276000	273620000	38365000	40208000	76603000	43863000	ARVCF	Armadillo repeat protein deleted in velo-cardio-facial syndrome
C9JPX5	45878000	57866000	11966000		25078000	49541000	90170000				36574000			25267000		90090000	34123000	141990000	19810000	36093000	28173000	615440000	392390000	560710000	115920000	44429000	192090000	224670000	217720000	106110000	36148000	69245000	27629000	128950000	STARD3NL	MLN64 N-terminal domain homolog
U3KQU8	130220000	154500000	149910000	82378000	50582000	87269000			74443000		314850000		146730000				86464000	228290000	109960000	141700000	119190000				103880000	98661000	73561000	32361000			136550000	42469000	59717000	65109000	OXNAD1	Oxidoreductase NAD-binding domain-containing protein 1
C9JLU1	266010000	354970000	253750000	383930000	421760000	610430000	742520000	461170000	402700000	240750000	634720000	399840000	290470000	179490000	452300000	412920000	726810000	197370000	241600000	254860000	275150000	925080000	817320000	796550000	974790000	290650000	596790000	558120000	407060000	614600000	947010000	1098300000	748260000	623590000	POLR2H	DNA-directed RNA polymerases I, II, and III subunit RPABC3
C9JLV4	553200000	546800000	375560000	295880000	368930000	438530000	87391000		265300000	232380000		108260000	386890000	186290000	131610000	414500000	89461000	29451000	412990000	314090000	435320000	242640000	180050000	471030000	1606900000	1797900000	1356300000	347560000	76513000	215140000	544450000	377380000	413680000	289430000	APAF1	Apoptotic protease-activating factor 1
I3L2L5	179090000	113780000	117010000	43612000	62500000	130750000		63575000	135700000	149330000	261370000	102500000	98737000	52016000	174360000	240140000	141350000	133430000		97678000	72205000	239110000	557450000	352100000	131090000	88832000	89446000	277700000	317660000	208720000	611950000	306340000	561670000	524540000	FAM195B	Protein FAM195B
C9JME2	2171300000	1787100000	2178700000	1605500000	1599800000	1377700000	1720400000	1140900000	927720000	1759900000	804810000	444590000	1219800000	1428700000	896280000	892990000	747840000	687110000	2032200000	1597100000	1889500000	173050000	560800000	178250000	212940000	759570000	675980000	758220000	986950000	684490000	2011100000	1156800000	976980000	865760000	FARP1	FERM, RhoGEF and pleckstrin domain-containing protein 1
C9JN61																													25674000						DLG1
C9JNE2	99170000	112860000	225940000	191610000	422530000	197060000	156120000	37929000	142980000	2308300000	405420000	79849000	101840000	161440000	354810000	43053000	132130000	273280000	229800000	148330000	190690000	26987000	42496000	196450000	204790000	167780000	119760000	88527000	43612000	76821000	240920000	134170000	215290000	62910000	OARD1	O-acetyl-ADP-ribose deacetylase 1
C9JXB8	1635500000	2429300000	3308800000	2965000000	1945300000	3250700000	415710000	747640000	655810000	877290000	701670000	891150000	375730000	700990000	960420000	799280000	551620000	819240000	2254400000	2109800000	2881000000	4844800000	5112800000	12080000000	936610000	1043300000	885600000	6576400000	3051400000	3278200000	3881800000	4075000000	4676600000	3711500000	RPL24	60S ribosomal protein L24
C9JRY4	71162000	40172000	40449000	41370000	27213000				83777000			40800000		71035000	21307000			18451000	49402000	29327000	46243000	124340000	114580000	148090000	24854000	45352000	41270000	43364000	53064000	85656000	61190000	43136000	67868000	76767000	SEC22A	Vesicle-trafficking protein SEC22a
C9JP23																										12335000									CCRL2	C-C chemokine receptor-like 2
C9JPC3																																		17209000	FKBP10	Peptidyl-prolyl cis-trans isomerase
C9JQD1	23010000	95020000	55535000	94908000	167930000	110300000	64656000	88274000		118940000	55152000	60227000	33350000			47647000			73325000	65959000	61042000	53878000		54250000		76556000	44407000		67560000		53098000	24455000	41371000	28056000	GCK	Hexokinase
C9JQV0	111720000	84872000	104300000	34837000	53796000	65940000	24144000	65289000	49982000	84264000	27941000	86717000	54746000	26548000	40314000	55335000	33626000	55002000		45314000	59897000	160990000	338520000	653010000	100810000	192960000	155000000	143810000	135450000	214100000	510300000	316730000	325670000	162440000	C7orf50	Uncharacterized protein C7orf50
C9JQV3	149020000	115590000	155500000	179020000	178140000	170830000	174890000	271610000	317000000	253680000	550810000	62558000	323990000	111690000	206150000	153910000	85145000	60417000	298760000	101280000	116600000	405410000	434450000	543320000	499730000	475370000	711960000	222870000	325510000	658040000	111430000	251830000	43875000	178920000	STK11IP	Serine/threonine-protein kinase 11-interacting protein
C9JRJ5	497860000	589920000	415900000	592480000	405920000	577170000	981730000	768520000	967450000	1114400000	805900000	934850000	848230000	517270000	759360000	736290000	633190000	495730000	312440000	385130000	668550000	440210000	330410000	191570000	333350000	308130000	251140000	196330000	455550000	179480000	162600000	781870000	525090000	263620000	LIMD1	LIM domain-containing protein 1
C9JRL4		29625000	46056000		111580000	43470000	132700000	447980000	178910000		13491000	132630000				91720000	67398000						25948000								86974000	112890000	68413000	141610000	MDH1
C9JRZ6	2060100000	2681600000	2263800000	2684900000	2288800000	2475600000	1697600000	1005900000	2082700000	1845500000	847050000	1144700000	1002200000	1081200000	1761000000	1502100000	2430600000	1583200000	2113900000	3186600000	3052700000	3703700000	1665800000	4066900000	2133000000	1212900000	1883100000	1691400000	1606100000	2812900000	5010300000	5205600000	2425300000	2713000000	CHCHD3	MICOS complex subunit MIC19
C9JT30			20272000																																SIGLEC8	Sialic acid-binding Ig-like lectin 8
C9JTK4																																81022000			AP2M1
C9JVC4																															34956000				IQCB1	IQ calmodulin-binding motif-containing protein 1
C9JVE2	409200000	509290000	412910000	158130000	156690000	248070000	241650000	81958000	279420000	263130000	307460000	118590000	285040000	76510000	245720000	211200000	154740000	139620000	111110000	286460000	128650000	154720000	54523000		203220000	171990000	45931000	266070000	83542000	198300000	226770000	181630000	377690000	480470000	DCUN1D1	DCN1-like protein
E5RIL0																													16423000						LEPROTL1	Leptin receptor overlapping transcript-like 1
C9JW74	51109000	88051000	133510000	130100000	27825000	110850000	229610000	187650000	300490000		138760000	84791000	227770000	75477000	115700000	438500000	97635000	729100000	23938000	410730000	37218000	51784000	37913000	30109000	64242000		39983000	631510000	267680000	2299900000	25083000	50553000	531490000	21160000	MEST	Mesoderm-specific transcript homolog protein
C9JWG0																					32876000														UGP2
C9JXC6																																	3394000		SEC61A1
C9JXF9	49844000	80294000	68652000	40026000	35032000	48910000																									510840000	13717000	18107000	69450000	IGFBP1	Insulin-like growth factor-binding protein 1
C9JY04																														56691000					TMEM243	Transmembrane protein 243
K7EIG3																															23138000				NOTUM	Palmitoleoyl-protein carboxylesterase NOTUM
C9JYM0	91332000		35543000	83035000	57956000	86563000	37807000	46073000	78802000		85941000				62151000	87892000	86821000	205470000	50669000	89684000	51180000		93176000	57755000		41049000		176030000	152350000	183080000	113310000	149700000	62718000	54719000	POP7	Ribonuclease P protein subunit p20
C9JYQ9				43018000												99231000			22085000		28784000	1126000000	523710000	5408100000				248910000	18460000	125640000	17215000	498250000	112080000	16009000	RPL22L1	60S ribosomal protein L22-like 1
J3KS67	48980000	18885000	39086000			20308000						49398000							36788000	48792000			59393000	83886000				53381000	35519000	39807000	79238000	66049000	30999000	46749000	TVP23B	Golgi apparatus membrane protein TVP23 homolog
C9JYY6					33968000																	35274000		257560000	35643000						38560000		20035000	37885000	NRCAM	Neuronal cell adhesion molecule
C9JZE5		11867000	15962000																																KLC4
C9K0J5	15549000																						33356000						19523000						RAPH1	Ras-associated and pleckstrin homology domains-containing protein 1
CON__P02768-1	250780000000	301830000000	312160000000	471320000000	381190000000	250170000000	550160000000	927530000000	1789700000000	771880000000	1135700000000	686250000000	728920000000	1049800000000	1116700000000	475880000000	877370000000	725770000000	28989000000	65595000000	63419000000	4645800000	3609100000	3965300000	18864000000	26124000000	27967000000	4695400000	3093000000	1837200000	30411000000	22653000000	9323200000	5017300000	ALB	Serum albumin
D3DPN2	85450000	81199000	65408000		40720000	35002000			60293000	44011000	65929000			42244000	29204000															28570000	22441000		70558000	16438000	SDC3	Syndecan
D3DSM0	448140000	348280000	350650000	182090000	73353000	331530000	157750000	19945000	15164000	64315000			226150000		31701000	99743000			334150000	59506000	28043000				3853400000	3273500000	3042200000	17033000		41318000	37834000	67256000			ITGB2	Integrin beta
D3DTX6	825460000	742000000	640240000	406320000	255370000	307820000	428140000	418920000	169730000	281900000	92881000	753600000	192520000	238890000	338940000	440020000	445980000	375020000	136680000	136710000	100330000	672100000	730380000	860290000	1227300000	1027500000	1087300000	687410000	951070000	625850000	524750000	1508700000	1043300000	1106200000	PPP1R9B	Neurabin-2
D3DUE4					85457000																		22565000					30371000	32158000	44936000	101940000	55220000	35032000	34610000	ANKS3	Ankyrin repeat and SAM domain-containing protein 3
D3DVS1	142870000	27215000	39652000	46805000	49091000	187080000				21489000				12331000					44288000	27708000		44516000	223110000	90140000	126420000		70606000	154920000		209050000	106760000		81557000	106200000	TMEM128	Transmembrane protein 128
Q5HY75			16097000		32677000	34033000							48735000							28990000	40487000	111000000		77619000	14308000			32049000	62145000	85001000				55124000	FAM3A	Protein FAM3A
D3DX19	41505000	7076100	26449000			23330000		11288000	14231000				23336000		12362000					6979300			1287200000		18740000		16685000	12033000						7104800	CLDN5	Claudin
D3YTB1	1140800000	1414200000	1931000000	1603200000	3109200000	3320500000	725970000	408150000	504360000	802270000	572450000	543760000	458250000	385190000	2178100000	334230000	686980000	584350000	4008000000	2405300000	2517300000	4844500000	4236500000	6831500000	1708600000	1207100000	1399900000	4274900000	3573900000	3248800000	3017400000	4209800000	3046100000	3209100000	RPL32	60S ribosomal protein L32
D3YTB5		24250000	19839000	9214100	22120000		29765000		18100000				16986000		17068000								12627000	46797000	16973000	32445000	35350000	18081000	42149000	30419000		42686000	49272000	13313000	IRAK1	Interleukin-1 receptor-associated kinase 1
D3YTC7				43130000	34397000	61982000															11644000										7829800			11351000	PEMT	Phosphatidylethanolamine N-methyltransferase
D3YTC9	36445000			23441000	19353000				42104000	13132000							20959000		20343000			50193000		36905000		18139000		33645000	29665000	29184000	58197000	61350000	74953000	40518000	ANKRD54	Ankyrin repeat domain-containing protein 54
D3YTG3	400760000	475000000	306930000	492470000	138090000	102090000	15753000000	8995100000	8212700000	13296000000	9018600000	8601700000	7135500000	11911000000	7045500000	7641400000	7924100000	5728200000	47022000	115910000	84402000	3647000	11056000	62375000	22247000	88881000	43632000	270440000	520980000	114390000	133920000	58703000	153650000	31016000	ABI3BP
D4PHA4																															10095000		28201000	11446000	GPBP1	Vasculin
D4Q8H0	37673000	17870000	13008000	9426400			29674000	86299000	155400000	191770000	8144500	73557000	211110000	75283000	275250000	132940000	135460000	52615000					33959000					20790000	14203000	16528000		50566000	20201000	25138000	pk	Mitogen-activated protein kinase kinase kinase MLT
D6R927	50550000	87010000	65641000	61722000	42910000	77879000		78892000	72788000		87868000		75889000	94384000				47824000	96666000	29067000		97458000	166500000	197780000	91211000	107800000	129470000	153690000	54973000	35952000	135640000	48011000	221080000	48087000	RBPJ	Recombining binding protein suppressor of hairless
D6R934	2112200000	1362200000	5435500000	1652900000	97380000	980570000	4197600000	4555900000	3758700000	1960300000	1035200000	10086000000	1658600000	2038300000	1020100000	2532000000	1873500000	5704700000	283000000	147090000	45842000	32097000	37468000	16916000	568140000	790480000	1150400000	30510000	17479000	23684000	87129000	31397000	63619000	40268000	C1QB	Complement C1q subcomponent subunit B
D6R941				34786000	56985000	86766000							46107000					45623000																	MRPS36
D6R9B4			6946200																																CD164	Sialomucin core protein 24
D6R9C7	59031000			45772000	64676000	65915000								29389000		82085000			34073000			42349000	12593000	98311000	29358000	24156000	23534000	24994000	48754000	41332000	73029000	61345000	46030000	56642000	RWDD4	RWD domain-containing protein 4
D6R9E3															14760000																16671000		27296000		MND1	Meiotic nuclear division protein 1 homolog
D6R9T3		28917000	23151000			20713000									25155000		35614000		20068000	31186000			20908000	16823000					18711000		28270000	25675000	23757000	19460000	HMCES	Embryonic stem cell-specific 5-hydroxymethylcytosine-binding protein
D6R9U7																															69166000	85408000	124650000		POLR3G	DNA-directed RNA polymerase III subunit RPC7
D6R9W4																								42932000											DBN1
D6RAM3	173150000	104900000	148480000	82031000	47798000	166690000	152500000	127520000	195290000	154370000	223250000	128020000	208790000		57067000	186320000	415720000		116470000	65531000	69669000			50427000	2495100000	1578400000	929710000	37374000	68547000		38163000	92067000	80340000	13902000	DOK3	Docking protein 3
D6RAN8	348480000	421380000	910680000	540260000	529590000	445690000	875270000	4158100000	398820000		165680000	535410000	265440000	436430000	1027700000		5633200000	704650000	361490000	401930000	384280000	2837000000	1804400000	1761800000	515090000	424170000	388120000	772830000	577680000	719570000	1621200000	1226300000	556290000	416760000	MRPL27	39S ribosomal protein L27, mitochondrial
D6RB81	493640000	1682000000	1711000000	3083200000	2988300000	2917800000			72992000	126140000	20550000	48604000	134010000	32224000	48030000	80041000	114060000	44823000	952360000	1496500000	2084900000	52001000	95133000	59972000	125390000	1310700000	700980000	102420000	143840000	215570000	244460000	168330000	77839000	154730000	AMACR	Alpha-methylacyl-CoA racemase
D6RBB0	20737000	17487000	24106000	37421000						18275000			20167000				16181000		76353000	58851000	39265000	31875000	34234000	36085000		83057000	18743000	39452000	23042000	48356000		24718000	23429000	23287000	PEX10	Peroxisome biogenesis factor 10
D6RBE3																											40841000								FAM173B	Protein FAM173B
D6RDH5																										69821000									GNGT2	Guanine nucleotide-binding protein subunit gamma
D6RDX7		19740000					74603000								19798000				18319000			39222000	49306000	29147000	81727000	48399000	98966000	80043000	56027000	63758000			92715000	88455000	EMB	Embigin
D6REL0																																	10096000		CDC42SE2	CDC42 small effector protein 2
D6RFG3																					64621000														EPN3	Epsin-3
D6RGI3	6001900000	3639200000	3250900000	2848400000	1801300000	2422600000	2906500000	3136700000	3435000000	3372400000	1798200000	3624500000	4227100000	4643000000	4097800000	3329000000	3145700000	3209800000	939910000	784460000	824410000	3331700000	4244600000	4990100000	1511100000	979250000	1199600000	6497500000	7424800000	9516800000	1636400000	6504700000	5606600000	6234800000	2020-09-11	Septin-11
D6REX3	7177600000	6406400000	6129100000	6192700000	6467000000	6719900000	2295400000	1769000000	1817600000	3197500000	2063500000	2512800000	2228100000	2252000000	2405700000	2476300000	2315200000	2195900000	8717900000	6034500000	7661300000	6599800000	10840000000	13032000000	3648300000	3351000000	3183800000	12767000000	19691000000	7376900000	7489000000	4640800000	5496500000	10869000000	SEC31A	Protein transport protein Sec31A
D6REX7						22420000																													SPRY1	Protein sprouty homolog 1
D6RF35	4843200000	5524100000	3583500000	4338800000	2625400000	5032500000	4182300000	9813700000	13522000000	4643600000	5888900000	4865900000	9100100000	11733000000	5177100000	4654000000	13308000000	4463400000	4636900000	1872800000	2524300000	139330000	175190000	53308000	990340000	550370000	543350000	186290000	95958000	114930000	416770000	376170000	1426300000	581920000	GC
D6RF48	402100000	219250000	251350000	175890000	80812000	179550000	104170000	25227000	57958000	47149000	55403000	92108000	55313000	65088000	48160000	59243000	62902000	47125000	273390000	365760000	263470000	513920000	556060000	962160000	168700000	162030000	284890000	516930000	424660000	748580000	393710000	180160000	51199000	119470000	STX18	Syntaxin-18
D6RFG8	97996000	167610000	101550000	36953000		51002000	34796000		52805000				43128000				77582000	101890000	93800000	26183000		43975000	33243000	67612000	356320000	377360000	244950000	92912000	41037000	33382000	274500000	78312000	514400000	280030000	DCK	Deoxycytidine kinase
D6RH08		199050000	473830000	520230000	138570000	167810000																												20360000	UGT2B7
D6RH31	436250000	415560000	296880000	137630000	223270000	91105000	908460000	1850300000	285070000	632900000	536260000	3514800000	64618000	451040000	49981000	435730000	190350000	244510000	72435000	53256000	44765000	13969000	129520000	83914000	82278000	166670000	103710000	45995000	50112000	19880000	15367000	49882000	13231000	14581000	NPNT	Nephronectin
D6RHD3																																	70112000		CENPK	Centromere protein K
D6RIT3	27762000			17955000		17704000																				29925000	16007000								C4orf33	UPF0462 protein C4orf33
D6RJ07																							12804000												ZNF346
D6RJ90	260060000	202150000	158220000	208070000	172940000	213630000	80778000	115190000	140080000	160290000	128800000	142360000	132460000	89245000	172680000	116190000	120680000	133580000	152120000	208680000	195470000	216940000	309940000	167570000	343940000	285070000	379330000	206310000	393190000	210580000	225690000	256710000	229100000	287850000	COMMD10	COMM domain-containing protein 10
D6RJC3	46259000	35671000	41554000	44034000		32312000				53023000		48077000	28917000	37151000			57735000		48404000												81240000		37286000	36968000	INPP4B	Type II inositol 3,4-bisphosphate 4-phosphatase
E1CKY7													150380000																						sm-M20
E2QRD4		129290000																				82358000				369040000		69283000			231740000	65420000	203130000	108910000	MMS22L	Protein MMS22-like
H7C608																															66929000		31400000		GMNN	Geminin
E3W994																											27582000								CLASP2	CLIP-associating protein 2
E5RFJ1	104710000	55480000	35827000	61177000	30147000	77986000				25524000			52442000						65570000	70115000	56759000	296010000	125610000	154090000	51164000	94185000	56499000	62284000	35948000	74273000	281490000	106610000	183700000	42424000	NSMCE2	E3 SUMO-protein ligase NSE2
E5RFP2																		30820000																	CPEB4	Cytoplasmic polyadenylation element-binding protein 4
E5RG29																														22235000					ASPH
E5RGS2	37827000	51206000	42158000	40367000	53161000	60163000					84526000	23557000		45624000			96619000	52118000	53486000	38765000	43621000		181490000	176320000	212960000	89942000	116040000	149530000	95937000	185650000	189080000	82025000	62499000	23908000	REEP4	Receptor expression-enhancing protein
E5RGS9		14866000	15909000	10342000	6558700	16117000	35495000		13529000																51118000	23104000	51294000				54865000	11842000	58142000	24103000	CHRAC1	Chromatin accessibility complex protein 1
E5RGW4																					13127000														NPM1
E5RGX5	646960000	562460000					288970000	351080000	242730000	464650000	430030000	563610000		228230000		212100000									828320000	624080000	565660000	542810000			896030000	1092600000		629150000	STMN2	Stathmin
E5RHG9	77979000	63442000	22998000			69627000																				100460000	26681000								UQCRB
E5RHW4	4439500000	4308400000	3959500000	5518600000	5335800000	7585600000	2160800000	1677400000	1966400000	2038900000	1497000000	2029900000	1769700000	1473700000	1512400000	1647700000	1565300000	1641400000	7314000000	9648500000	9484700000	9568900000	4788500000	6857200000	2928100000	3641900000	4001500000	6445600000	4328700000	5119400000	4357200000	2326500000	1713700000	4035200000	ERLIN2	Erlin-2
E5RIH3																																93644000			PSD3
E5RIH5			41704000																	47902000		35223000	41585000	89304000							73066000	28602000	29527000		TTI2	TELO2-interacting protein 2
E5RIL2	65741000	53440000		50931000			34004000	24672000											71257000					71428000		30373000		31441000	41130000	38784000	88044000	83533000	61219000	80467000	CNOT8	CCR4-NOT transcription complex subunit 8
E5RIW3	2757000000	3317000000	2168000000	3565000000	3332600000	4657700000	1420100000	1132700000	1316700000	655970000	1183100000	1488600000	1247200000	1356200000	1804000000	1224800000	1814200000	933170000	520040000	167310000	310030000	702960000	270110000	1019400000	1509600000	768260000	961830000	874750000	137490000	483610000	1859300000	3416200000	3651600000	2311700000	TBCA	Tubulin-specific chaperone A
E5RK82	41586000	19730000	19894000			21536000															42222000	58399000	35234000	56722000	55934000	44325000	34098000	29681000	27880000		86656000	56799000	125840000	44087000	CETN3	Centrin-3
E5RK69	706590000	566270000	1289100000	1184400000		660710000		356000000	609510000			295110000		587450000	575420000	381330000	230250000		483760000	270980000	532830000		213550000	275820000	450560000	238660000	627020000	311970000	842950000	480090000	148430000	130770000	160920000	797880000	ANXA6	Annexin
E7EM64	246400000	328850000	399860000	305460000	337040000	580560000	481400000	181810000	238780000	436870000	348370000	220540000	651750000	530560000	404430000	236860000	311670000	690470000	249190000	221200000	98302000	383500000	308030000	480150000	303230000	293720000	311010000	430320000	359030000	371910000	580230000	629610000	986490000	469590000	COPS6	COP9 signalosome complex subunit 6
E7EMA9	59822000	25375000	41955000	25541000	25508000	75420000	36821000	21730000		19226000					13798000	12579000	21702000	24409000					48865000		33824000	23476000	21946000	18490000	28162000		36162000	48604000	12056000	50305000	ATHL1	Acid trehalase-like protein 1
E7EMB8	68488000	18671000																27803000							56334000	31935000	41527000								PTPN18	Tyrosine-protein phosphatase non-receptor type 18
E7EMN6	557020000	165450000	287420000	237080000	203960000	266830000	361680000	300690000	203600000	740750000	241250000	289110000	783290000	410200000	803930000	319890000	470740000	531120000	97244000	40112000	27154000	85936000	133490000	217100000	154750000	69482000	179550000	184060000	95109000	62823000	565910000	278810000	628950000	385400000	PPP1R2	Protein phosphatase inhibitor 2
J3KMY5	723650000	605360000	1335800000	407310000	776000000	1205500000	21246000	60556000	66460000	88947000	147200000	89105000	117930000	69314000	229040000	60717000	140670000	101560000	87041000	136940000	139840000	8200600		60129000	67878000	226010000	163530000	113730000	218460000	75354000	762120000	1097100000	597150000	828750000	NPC2	Epididymal secretory protein E1
E7EMT5	51556000	66049000		28179000	566110000	2347400000	17089000		34099000	115550000	61230000	16140000	15534000	14832000	111050000	28710000	17371000	21380000	87906000		36419000					61575000	15206000	29342000	14226000		82879000	23701000	36504000	148820000	CYP1A1	Cytochrome P450
E7EMZ9	360380000	350560000	274320000	254940000	384280000	252560000	298630000	294750000	367050000	512100000	375860000	467140000	858660000	545750000	926880000	358810000	671120000	354790000	363860000	405220000	290000000	290170000	368180000	342530000	424130000	500360000	567340000	182680000	215920000	268150000	432760000	670460000	172000000	411040000	TACC2	Transforming acidic coiled-coil-containing protein 2
E7EN32	70893000	44501000	39163000	57158000	28751000	36542000			43926000				25051000							22218000	27455000	44557000	47659000	92367000			99610000	54075000	50351000	53972000	101030000	109210000	195620000	41898000	MEN1	Menin
E7EN73	206010000	110380000	125700000	111370000	116860000	144990000	84480000	44978000	73266000	149760000		40491000	54793000		40427000	30958000	31282000	42036000	330440000	711000000	495140000	180770000	154490000	238750000	51374000	76940000	102330000	190180000	176350000	184910000	482940000	124090000	71961000	92150000	KIAA0319L	Dyslexia-associated protein KIAA0319-like protein
Q5T8T7	30569000	31520000		14557000	14706000	29454000													106740000	29688000	45967000	85732000	32042000	69789000	74950000	31784000	73744000	45609000	147520000						MED22	Mediator of RNA polymerase II transcription subunit 22
E7END6	192980000	383700000	307700000	332160000		336460000	123500000	343150000	313300000		156130000			149660000		186980000	109230000	421310000	712880000	690620000	468850000				43349000	115740000	44593000		26467000		283420000	153580000		43809000	PROC	Vitamin K-dependent protein C
E7ENE7	5426400000	4744800000	6756000000	9360900000	15472000000	13406000000	59295000	250470000	118410000	66507000	241850000	157900000	220170000	46894000	56852000	118620000	153250000	173590000	25661000000	18467000000	32985000000	7895200	19361000	9220000	848790000	4470500000	2408200000	913200000	42421000	38643000	27080000	316740000	81627000	41437000	CYP2D6	Cytochrome P450 2D6
E7ENL6	2880400000	2089900000	2777900000	723720000	454470000	438210000	1941700000	1728000000	13290000000	4946600000	1070000000	5801400000	764540000	14779000000	634970000	7152300000	1822000000	17496000000		6623500	26090000		118440000	33284000					75012000			25594000		428020000	COL6A3	Collagen alpha-3(VI) chain
G3V2F4	30432000	44357000	22038000	67001000	61219000	49311000		90370000	107980000		65901000	40048000	52855000						45521000	47967000			28497000		53666000					47524000	95007000	67541000	63071000	31684000	TDP1	Tyrosyl-DNA phosphodiesterase 1
E7EPD9	51579000	82768000	117730000	25060000	32759000	68455000	48208000	267490000		125020000	80803000	37857000	53544000	52437000	50872000	71958000		43981000	138840000	199280000	319220000	47119000	172690000	245470000	104470000	76366000	149220000	134370000	234800000	118410000	22784000	34863000	57268000	110050000	ST7	Suppressor of tumorigenicity 7 protein
E7EPI0	159840000	78413000	101540000			66370000	308430000	174120000		95087000	319650000			109190000							79828000		39894000					46069000	81842000	107640000	50268000	86280000	52534000		IBTK	Inhibitor of Bruton tyrosine kinase
E7EPN9	1367200000	1288700000	903650000	977470000	804570000	1093300000	462270000	436360000	286610000	673680000	592700000	593840000	392680000	330660000	832520000	746730000	551210000	347400000	452730000	447510000	826810000	2023100000	1726200000	3892700000	1152200000	688580000	806390000	1414600000	2619100000	1444100000	2524900000	2584000000	2564100000	1685400000	PRRC2C	Protein PRRC2C
E7EPS7	13572000	13244000			12248000	21240000														11756000	23608000		10512000			25756000					112470000	47726000		11950000	TM2D3	TM2 domain-containing protein 3
E7EPS8	187570000	248510000	168880000	286810000	221020000	294050000	120400000	724540000	382050000	174560000	624100000	1219500000	445790000	448200000	498570000	782900000	457490000	772230000	219970000	233680000	106260000	25219000	513350000	169390000	461880000	542280000	166810000	227550000	661070000	1190100000	100690000	392150000	462870000	206850000	PTPRM	Protein-tyrosine-phosphatase
E7EPT4	3551700000	3668200000	2120300000	3126400000	1417200000	4026000000	1257200000	1160400000	1716700000	1706800000	1051000000	1132400000	2585200000	1959700000	2398400000	2180400000	2529100000	1619000000	4208500000	5880100000	8197300000	2843900000	3343500000	2706500000	1669900000	1770300000	2311500000	1587000000	1176400000	2495300000	2197900000	1884400000	841400000	1815500000	NDUFV2	NADH dehydrogenase [ubiquinone] flavoprotein 2, mitochondrial
E7EPV7	258480000	240140000	608170000	534420000	222020000	272180000	3233500000	822690000	762910000	580310000	4007000000	547020000	888880000	548390000	825390000	258910000	1201500000	1246900000	177110000	173650000	79148000	77045000	203640000	60356000	91546000	225780000	81740000			13717000	40674000	37000000	77254000	419530000	SNCA	Alpha-synuclein
E7EQ12																														5501300					CAST
E7EQ69	529640000	367980000	313720000	450910000	411150000	457500000	111380000	329480000	233700000	215080000	167470000	224020000	148300000	245840000	263100000	192550000	225490000	113400000	160020000	125660000	150210000	300020000	306930000	916360000	747210000	415080000	551110000	655710000	272470000	447720000	995060000	1021500000	1408600000	727740000	NAA50	N-alpha-acetyltransferase 50
E7EQB2	3641000000	2763900000	3033700000	5206800000	3136200000	1887200000	6344600000	3086000000	550190000	2189800000	1667300000	3049000000	11490000000	5580400000	1393400000	12746000000	10621000000	2386600000	9529600000	3460300000	1823200000	1476800000	202370000	327510000	28608000000	54575000000	53085000000	225530000	142490000	124040000	302550000	203560000	620090000	141070000	LTF	Lactotransferrin
E7EQH1	11795000		9935300																										24612000	10218000		16234000			BBS1	Bardet-Biedl syndrome 1 protein
E7EQH8																1215300000																			ELN
E7EQR4	6829300000	6798700000	5833400000	3637500000	3063900000	4203000000	2439100000	2101400000	2943300000	2467500000	2081900000	1568000000	4222900000	3469300000	5069900000	3097800000	2907900000	2963600000	916350000	745430000	509990000	1336900000	2000600000	5403900000	7428900000	4600100000	4185000000	1369100000	622600000	1608700000	3542100000	6422300000	10574000000	2222900000	EZR	Ezrin
E7EQR8	66436000	90186000	96427000	87108000		137930000		262000000		29477000	43744000	58458000	57347000	171420000	72325000	57975000			279660000	185380000	317080000	367350000	236920000	632830000	94435000	65853000	98052000	178350000	250990000	239960000	183190000	60828000	49340000	149720000	YIPF3	Protein YIPF3
E7EQT4	3177000000	2443200000	2455700000	2034600000	1849300000	2471500000	973250000	1167500000	711620000	1043800000	987800000	933450000	988750000	803100000	1068600000	1268100000	1132400000	954370000	2000400000	1703000000	2299600000	6911200000	6075400000	8978700000	3780900000	1954500000	3214000000	2749800000	2531200000	2464700000	8072500000	4732100000	4942600000	3393500000	ACIN1	Apoptotic chromatin condensation inducer in the nucleus
E9PES6	640560000	522740000	426810000	271650000	166590000	425740000			52441000		37520000	149650000		112900000	51514000				404640000	296210000		249470000	438740000	992500000	696720000	265310000	472370000	206320000		75266000	1361500000	785290000	1269800000	580550000	HMGB3	High mobility group protein B3
E7ER45	52476000	37805000	15085000	51612000	68712000	25842000	48567000	51572000	96388000	28215000	137410000		20014000	58871000	73518000	24848000	126860000	46059000	266700000	20617000	29272000		24149000	34432000	1927900000	1549400000	2376600000	35133000	20199000	31178000	75500000	28785000	52708000	19915000	MGAM	Maltase-glucoamylase, intestinal
E7ERD7	42373000		71167000	46358000	99765000	56621000			80660000	118120000	71868000						86007000		70882000	73992000	56072000		67501000				67117000				52262000		30157000	29967000	ACSL6	Long-chain-fatty-acid--CoA ligase 6
E7ERH1	77354000	49277000	64376000	57784000	74127000	67643000	663070000	350170000	232920000	292470000	212650000	864320000	186840000	337290000	326170000	231610000	348370000	226330000	224220000	144070000	155740000			418610000				166740000	158780000	94326000	33780000			63415000	TNS1	Tensin-1
E7ERI8	444920000	303900000	385340000	389710000	265970000	347100000	438260000	840830000	378990000	344560000	461490000	664060000	391650000	540690000	447180000	564590000	528430000	534630000	418970000	328560000	692950000	150840000	443010000	329400000	465520000	467560000	504240000	408800000	663940000	246210000	550060000	301170000	778320000	397450000	CLASP2	CLIP-associating protein 2
F5H6L3																																	7335400		ARHGAP44	Rho GTPase-activating protein 44
E7ERK9	553720000	471690000	546720000	477490000	371220000	603610000	227170000	230330000	263510000	234620000	247590000	379460000	243050000	398050000	409490000	339340000	257910000	301030000	953230000	632190000	532370000	512280000	726380000	626470000	321760000	218450000	259770000	517610000	818050000	370730000	667330000	595650000	488350000	492360000	EIF2B4	Translation initiation factor eIF-2B subunit delta
E7ERS3	1062000000	430890000	342840000	256350000	282000000	415240000	236620000	87631000	142610000	122820000	293940000	230950000	448350000	81791000	264090000	224380000	579870000	118780000	175190000	193660000	115850000	1061000000	559340000	979880000	549540000	485250000	455790000	266290000	333770000	596360000	1424900000	614510000	723560000	417640000	ZC3H18	Zinc finger CCCH domain-containing protein 18
E7EX21	81224000	69804000	52745000	22705000	60984000	147580000										40755000	34309000		29195000		25822000	178020000	69729000	78484000		39807000		174260000	67275000			72403000		41437000	COL13A1	Collagen alpha-1(XIII) chain
E7ESC7	114480000	64056000	79501000	65668000	82905000	108960000	176250000		153850000	204640000	124200000	62252000	1468800000		130090000	183820000		300990000	72668000	124480000	95989000	120470000	140560000	191190000	205470000	149070000	155930000	117810000	107590000	125390000	117300000	91474000	35031000	67902000	MAEA	Macrophage erythroblast attacher
E7ESG2						17147000													34206000		20107000			28184000	26781000			38866000			52505000		31189000		CLSPN	Claspin
E7ESK6	275170000	176710000	130370000	153800000	49882000	137540000	693330000	516730000	467300000	685430000	374030000	745730000	604730000	575290000	546590000	209810000	413660000	189720000	59269000	30363000	89348000	56969000	79437000	63269000				160310000	191680000	665540000	681410000	17748000	123640000	90571000	SDC2	Syndecan
E7ESL0	135340000	149040000	94882000	98305000	173050000	177720000	63316000	62418000	59136000	98033000		54597000	35974000	132430000	80759000	69555000	24424000	74366000	117250000	51548000	143950000	293970000	319920000	347440000	131720000	121910000	112080000	172630000	112320000	166010000	607090000	344120000	159150000	170460000	MRPL22	39S ribosomal protein L22, mitochondrial
E7ESP4			110520000																				215330000						641840000	565280000	171380000	123820000	83325000	1463600000	ITGA2
E7ESP9	364780000	243400000	815000000	952220000	378300000	320210000	2283500000	2295200000	3049100000	919170000	710120000	486890000	321370000	265920000	1657400000	4411600000	970190000	1154200000	135220000	34391000	89228000	477460000	85912000	48526000	506980000	2204600000	784700000	1899900000	3385700000	1680600000	685930000	2024100000	428200000	517220000	NEFM	Neurofilament medium polypeptide
E7ESX1	16653000									24369000	19194000	40037000																							CHRD	Chordin
E7ESZ3				27520000																				37167000				14224000	32244000	42526000					PLEKHG2	Pleckstrin homology domain-containing family G member 2
E7ET07			23525000			21205000													46138000	32315000	41646000	36527000	35820000	60853000	41764000	24723000	41692000	23042000				27273000	23967000	24081000	ING3	Inhibitor of growth protein
E7ET40				17832000						22496000	37099000	27565000				24127000												137750000	68619000	14602000		313650000	23908000	128530000	PLAU	Urokinase-type plasminogen activator
E7ET49	80742000	70904000	35689000	82004000	42649000	55126000	66709000	41771000	35071000	24207000	72206000	106050000	33463000	36514000	39810000	139680000	162510000	32959000	241180000	188440000	243760000	75899000	227200000	351880000	272490000	463480000	360970000	137440000	460550000	371130000	114940000	525400000	107570000	115070000	DAGLB	Sn1-specific diacylglycerol lipase beta
Q75MM6																											34479000	18643000		21015000			34979000	61635000	DTX2	Probable E3 ubiquitin-protein ligase DTX2
E7ETA6	658860000	414330000	596940000	334670000	314260000	580040000	200020000	85628000	138970000	206770000	191060000	63002000	244520000	503970000	162440000	170910000	197410000	99608000	491630000	265770000	577680000	862080000	939180000	1805900000	887000000	431290000	486550000	446870000	842920000	605960000	2576800000	669960000	668880000	497750000	PCM1
E7ETB3	2732700000	3225200000	3843900000	2999100000	2983100000	4441900000	1402200000	1789500000	1646100000	1590100000	1254200000	1765600000	896610000	2102100000	2102500000	1267100000	1487900000	1665600000	1581500000	973020000	839930000	407190000	1010400000	819710000	1112800000	1037700000	1441800000	947220000	1144700000	870440000	1768300000	2269100000	1059400000	936420000	DNPEP	Aspartyl aminopeptidase
E7ETC6																							49754000	191700000				51298000	93748000	382460000					PDPN	Podoplanin
G3XAM2	565310000	684270000	323610000	474400000	425070000	512330000	502910000	1344900000	1340900000	700230000	431690000	451510000	521260000	1003700000	318480000	940690000	912430000	309270000	589290000	1216500000	811470000	38657000	132180000	18707000	73105000	64188000	91354000	29946000	37332000	33094000	276990000	35180000	63270000	126200000	CFI	Complement factor I
F2Z2A3																																	11070000		SYS1-DBNDD2	Protein SYS1 homolog
H0Y9G6	130380000	41049000	237500000	79266000	126770000	100970000	124620000	32980000	63858000	124300000	75450000	101510000	103390000	37153000	89730000	34407000	59977000	68604000	311150000	281390000	291110000	255250000	647790000	218730000	299610000	232000000	304820000	477330000	257740000	625230000	900930000	538180000	175650000	290930000	MRPL3	39S ribosomal protein L3, mitochondrial
E7ETY2																															20381000	29169000			TCOF1	Treacle protein
E7ETZ4	703540000	583150000	506870000	336190000	322870000	650010000	241160000	81855000	153360000	533630000	496250000	265660000	332980000	280680000	364440000	426140000	246670000	122880000	333370000	238060000	192400000	976150000	978550000	2628600000	814820000	391390000	449100000	1104000000	734310000	561230000	1371700000	2652600000	1458800000	1075800000	BZW2	Basic leucine zipper and W2 domain-containing protein 2
E7EU05	114780000	398490000	152260000	204990000	185720000	190150000	575540000	120310000	80343000	45282000	49020000	48019000	77789000	141570000	64223000	126480000	190170000	37165000	90028000	238620000	104170000	96423000	1267900000	157930000	1169000000	490150000	1140500000	33053000	79786000	117150000	92544000	108970000	86526000	46871000	CD36	Platelet glycoprotein 4
E7EU09																		28951000					35247000	41029000		30194000		42614000	48184000	45776000	36891000	30798000	22755000	29641000	FGFR1	Fibroblast growth factor receptor
E7EU96	1658700000	1169900000	1559400000	1521000000	911240000	1197700000	1461600000	937160000	1277700000	1610200000	1027700000	1420200000	1935400000	1084200000	1279100000	1307700000	1155500000	2155300000	1433400000	1624900000	1916400000	2688500000	2669200000	4279300000	2518900000	1892700000	2473900000	3818500000	3641100000	2839500000	4337000000	3461700000	7329700000	2103600000	CSNK2A1	Casein kinase II subunit alpha
E7EUF1							1282000																												ENPP2	Ectonucleotide pyrophosphatase/phosphodiesterase family member 2
E7EUI6								41725000	78768000	791640000			193340000	30982000			80593000					129960000									86772000	25044000			ITGB1	Integrin beta
E7EUN2	78518000	66142000		60208000	83824000	37717000	82598000	100600000		205470000				51866000			165050000						32136000						43604000		112660000	62848000	39500000	29425000	AGAP1
E7EV01	748080000	658930000	479590000	445200000	531340000	605720000	394030000	310790000	344260000	161520000	148530000	278940000	347200000	497020000	301900000	269520000	257090000	267080000	1118700000	1247900000	925470000	214610000	314250000	507990000	176710000	290590000	255860000	513940000	656680000	1163000000	66751000	105890000	634610000	283280000	CAPN5	Calpain-5
E7EVA0	9846700000	7708400000	7818800000	6887200000	5048400000	4863600000	11540000000	15475000000	14646000000	18407000000	12390000000	15925000000	15690000000	10342000000	17539000000	12573000000	14574000000	10380000000	2745000000	2391300000	3179000000	5775900000	11656000000	14300000000	2413700000	1876200000	2155300000	8215500000	17192000000	10212000000	10114000000	22531000000	27262000000	10144000000	MAP4	Microtubule-associated protein
E7EVB6	114580000	153620000	108730000	99454000	181170000	184170000	88657000	146680000	217680000			206880000			90914000	160160000			426330000	500330000	388190000		138760000		89731000		133300000	94538000	30236000	142400000	102690000	124100000	51172000	432760000	DTNB	Dystrobrevin
E7EVH9	267670000	114490000	162000000	228250000	178930000	197040000	46616000	109700000	162240000		225370000	95922000	203810000	106370000	93768000	95809000	59267000	112010000	68751000	188160000		80575000	155160000		139410000	86584000	150620000	171900000	56754000	166760000	65420000	171530000	92229000	203430000	HDHD1	Pseudouridine-5-phosphatase
E7EVJ5	245130000	253560000	332400000	208770000	231770000	205490000	106370000	196280000	302750000	112200000	272780000	241610000	103020000	110060000	87229000	303150000	268020000	263180000	122590000	200310000	97945000	125480000	143780000	96442000	770720000	734640000	1067900000	154480000	307620000	191370000	720060000	360290000	272200000	297720000	CYFIP2	Cytoplasmic FMR1-interacting protein 2
E7EVL8			28284000		44126000	79698000													55508000	219930000	169630000														CYP4A11
E7EVM7										172900000													514860000					204680000							PIEZO2	Piezo-type mechanosensitive ion channel component
E7EVQ3				6290800	7743300						5856500						7379600						970250000								6001700	13407000	5913400	8965600	ANGPT2	Angiopoietin-2
E7EVS6																									36821000										ACTB
E7EVX2											175630000		966070000	689710000			136810000			13378000								78281000	531470000	585660000			15178000	24686000	GOLGA4
E7EVX8	341630000	427850000	468480000	426610000	367850000	637940000	329130000	447980000	140110000	112580000	657030000	220770000	240230000	254950000	204610000	259840000	192830000	187680000	531720000	434400000	823680000	1780600000	933510000	1873000000	972960000	582390000	724700000	598180000	589440000	667140000	1312400000	1476900000	1452200000	951920000	PRPF31	U4/U6 small nuclear ribonucleoprotein Prp31
E7EVZ1											25323000										18067000	22748000						94218000		34179000	29156000	16271000	12417000	35198000	ZFHX4	Zinc finger homeobox protein 4
E7EW39																														94468000		31893000		59333000	SLC36A1	Proton-coupled amino acid transporter 1
E7EWD9																					135420000					398090000									ESRRB	Steroid hormone receptor ERR2
E7EWM1																								420550000											NCOA2
E7EWM2	314310000																																		CEP170	Cep170-like protein
E7EWQ5	52058000	38753000	35575000			29169000	42787000													16002000	19335000		139530000	58096000				48507000	40716000	37213000	22903000	11476000	26680000	21034000	MAST4	Microtubule-associated serine/threonine-protein kinase 4
E7EX17	2209400000	1622500000	1742300000	2672600000	1802800000	2041100000	1106300000	1159800000	889360000	1206300000	1105900000	1526600000	937930000	1145600000	1635800000	864800000	739710000	1263200000	1169000000	869730000	667280000	1712900000	1286100000	3689400000	2096200000	1211000000	1377100000	2025000000	1695200000	1942000000	3435700000	3402900000	2732000000	2730200000	EIF4B	Eukaryotic translation initiation factor 4B
E7EX44	182700000	117740000	38169000	72239000	16994000	46871000	133540000	121930000	177440000	98725000	42746000	136490000	131280000	119050000	130370000		141360000	40305000	188020000	176480000	277410000	26739000	17449000		18566000			14339000	118310000	90776000	27051000		54685000	39657000	CALD1	Caldesmon
E7EX90	5091100000	4026200000	4140100000	3427000000	2820300000	3783500000	3428800000	3857900000	4338500000	4177500000	3251800000	4470900000	4420300000	4417600000	4153600000	4009700000	4052000000	3239400000	1789400000	1572600000	1272500000	4001600000	6085600000	4528600000	3179000000	2600100000	3345900000	6175600000	6116100000	5415900000	3881000000	4024500000	5370900000	6540700000	DCTN1	Dynactin subunit 1
E7EXA6					66679000																		52901000					34579000	73796000		115380000	55264000	142300000	56268000	CHTF18	Chromosome transmission fidelity protein 18 homolog
E9PAM4	58147000	341560000	404570000	201040000	975950000	785300000			577210000										1975600000	1273000000	2631200000					943390000	777230000	202150000			190810000	262460000	405980000	395430000	E9PAM4
E9PAV3	1032700000	887020000	1665400000	2470100000	2292800000	1168400000	697950000	407750000	1039000000	739730000	623900000	1158600000	406110000	486290000	891740000	1134800000	788980000	410820000	859140000	1075700000	1192300000	1269200000	2803400000	1275200000	1911500000	1208400000	1416500000	2914400000	2353100000	1404300000	4997300000	6270500000	3797000000	4362300000	NACA	Nascent polypeptide-associated complex subunit alpha, muscle-specific form
E9PB61	1727000000	1687500000	2371300000	1449800000	1243400000	2037400000	552840000	561300000	679010000	816120000	584430000	600530000	447980000	646510000	1079700000	468570000	621580000	824620000	565710000	699010000	839630000	3395800000	1622000000	1549600000	1308800000	935670000	1315800000	1376700000	877610000	1129600000	5893600000	4300500000	4702700000	1998900000	ALYREF	THO complex subunit 4
E9PBP8					573210000																														UGT2B7
E9PC47	32526000	49578000				52679000	67747000												67267000	38916000	201360000				185660000	100710000	203200000	52078000	54886000		80732000	20459000	76367000		LIMK1	LIM domain kinase 1
E9PC69	748610000	361860000	468930000	356970000	277050000	282170000	483760000	472110000	245100000	343410000	335770000	340800000	615790000	431820000	265740000	640850000	444740000	320190000	271730000	194930000	313190000	543420000	412610000	930150000	728060000	513830000	655950000	651660000	778360000	394040000	490370000	641000000	1177800000	614470000	MARK2	Serine/threonine-protein kinase MARK2
E9PC84										49926000																									TNC
E9PC87	137530000	171410000	169520000	119780000	68317000	105140000		165540000	228340000			150080000		131110000					170220000	191150000	212110000	160570000	168490000	38465000	81417000	61899000	231840000	128480000	106320000	160110000	551040000	66697000	58303000	101150000	TMCC1	Transmembrane and coiled-coil domains protein 1
E9PCD7	200690000	137790000	80940000	128490000	165920000	147790000	58303000		103450000	94672000	130030000		101710000	64295000		103500000	89354000	113020000	133050000	116040000	90362000	94652000	66129000	80472000	101880000	119190000	67417000	104640000	218190000	176470000	66814000	164670000	41921000	485370000	MAN2B2	Alpha-mannosidase
E9PCH4	221080000	184280000	157020000		201030000	120210000						617130000						1617300000		214550000					324880000	207950000	204390000	86467000	516770000		382680000	343100000	464160000	128180000	RAPGEF6	Rap guanine nucleotide exchange factor 6
E9PCX7	255980000	120140000	51304000	17585000	84364000	310680000							65228000						61785000	13885000	75803000				17716000	51057000	20556000				35884000				NNT
F2Z2L2				68831000	224690000	71009000					96999000				97138000		147560000	247150000	131020000	86843000	115820000	57877000			116510000	114330000	162400000	76401000	135060000	109160000	78833000	56772000	62537000	66520000	MIB2	E3 ubiquitin-protein ligase MIB2
E9PD35	77050000	239700000	449180000	247830000	252380000	110150000	74993000		147300000	60906000	136860000	249230000	127760000	130030000	182180000	207680000	244590000	279510000		217740000	125890000		814950000		81948000	338640000	164490000	73500000	104980000	95170000	338030000	292570000	340330000	429290000	FLT4	Receptor protein-tyrosine kinase
E9PD50	56913000	54551000	31761000	38359000	20194000	10780000		109470000	25606000	54237000		44852000		55647000	54393000	45990000	33068000		33611000	16010000	22057000	45832000	61015000	82235000	30597000	42049000	23956000	24566000	53397000	15626000	62105000	58423000	47432000	35730000	SMG7	Protein SMG7
E9PD55																												25225000	11611000						RCAN1	Calcipressin-1
E9PDF6	5500700000	5332300000	5970100000	7337200000	6610900000	7870200000	1161500000	1306200000	940580000	1222400000	850280000	1567800000	713180000	600530000	1060300000	588370000	779830000	612040000	16043000000	10661000000	10172000000	2493400000	1988500000	3816600000	642690000	2115700000	1295200000	8286300000	8185200000	10932000000	5538800000	10212000000	6481800000	6446600000	MYO1B	Unconventional myosin-Ib
E9PDL4																			39682000		19325000														ICA1	Islet cell autoantigen 1
E9PDR0	4918700000	5472100000	6496700000	6230300000	9598900000	7419500000	1593300000	981870000	1538000000	838900000	768800000	1049600000	1583300000	1139900000	1073200000	946230000	1001800000	1326900000	6543100000	8316600000	10880000000	1626600000	1509900000	511340000	1251400000	3410000000	2525900000	835260000	441360000	777040000	2040000000	1354700000	863420000	1068400000	PCCB	Propionyl-CoA carboxylase beta chain, mitochondrial
E9PE63	41856000	27813000	45777000	69907000	75787000	79986000			52493000		52775000								168850000	73196000	238350000	24287000	19134000	25886000	53978000	46034000	37440000	34718000	89436000	48230000	27764000			13028000	SLC9B2	Mitochondrial sodium/hydrogen exchanger 9B2
E9PEI0	72174000									185650000						73133000	52435000	90868000						37278000		80608000	77208000		35640000		142830000		251090000	28363000	CDCA2	Cell division cycle-associated protein 2
E9PEJ6	223860000	46071000	196670000	85347000	276880000	129020000	211630000	80220000	119000000	140060000	54359000	78750000	77131000	240030000	128430000	174500000	180920000	216390000	61374000	193780000	184450000	580950000	999800000	537160000	979510000	529910000	825530000	472160000	683820000	1172900000	482890000	173790000	339120000	160030000	ATP11A	Phospholipid-transporting ATPase
E9PEP7			81892000	13342000	19371000	24116000		21847000	20020000			29452000	18255000	11808000					54896000	13051000	143990000	136040000	50479000		52542000		45888000	47320000	30285000	43376000	128780000	56173000	16581000	53920000	ZFX	Zinc finger X-chromosomal protein
E9PER6	169790000	102680000	201570000	121380000	153120000	237660000	185840000		134230000	132870000	203930000	36866000	133220000	116170000	113350000	144850000	205070000	234170000	163670000	129390000	87529000	130610000	196450000	186530000	184760000	142710000	208470000	206900000	151810000	180900000	297280000	155530000	165800000	225970000	PDPK1	3-phosphoinositide-dependent protein kinase 1
E9PF19	1542200000	1475000000	1768500000	1467400000	1181700000	1985100000	660450000	475130000	587040000	495860000	383530000	390260000	338140000	560940000	566410000	340850000	314310000	580290000	2418800000	2266000000	2378500000	4036900000	1653400000	5299300000	660670000	887250000	777570000	2251000000	3332500000	3315800000	2108700000	639000000	1489600000	1667600000	TBL2	Transducin beta-like protein 2
H0YAY3	196080000	172200000	89757000	79056000	104830000	145530000	114290000	98965000	91331000	85264000	104900000	34316000	147650000	112990000	81693000	164200000	105250000	66279000	344700000	42614000	42995000	511860000	186630000	96423000	895890000	749610000	748510000	34853000	43086000	60028000	79860000	45466000	150480000	41098000	DENND3	DENN domain-containing protein 3
E9PFI4																							54012000								32101000				LDB2	LIM domain-binding protein 2
E9PFK9	833780000	1071600000	803430000	603140000	600350000	1043100000	974960000	301680000	675910000	807990000	1052700000	615340000	652020000	394660000	336540000	622470000	1162400000	1109800000	669310000	459230000	730450000	785970000	1302600000	1060000000	2050100000	1286800000	1656000000	1754900000	2804300000	1101900000	626340000	1372500000	1538400000	910790000	RABGEF1	Rab5 GDP/GTP exchange factor
E9PG19	123950000	71186000	68446000	65425000	75674000	89056000			210880000	65912000				101340000	151580000	158960000			50581000	71401000	95933000	164830000	194660000	137190000	96766000	123460000	95942000	44662000	41435000	104750000	59395000	77686000	130210000	109060000	FCHSD2	F-BAR and double SH3 domains protein 2
E9PGC0	221010000	253230000	233990000	144110000	180620000	263180000	92692000	104280000	113150000	170070000	116530000	231280000	225720000	214450000	172530000	266640000	287100000	215800000	213510000	231750000	359110000	107920000	303240000	481510000	334800000	338590000	335300000	1028900000	390390000	392070000	302190000	793570000	1030400000	1143800000	RASA1	Ras GTPase-activating protein 1
E9PGC8	440470000	194730000	236900000	304570000	197670000	200270000	1125300000	1477300000	1456500000	2623400000	2249000000	1973100000	1630500000	2082800000	2571800000	1864000000	1742000000	1836600000	117340000	265450000	286860000	684890000	821300000	1610200000	151500000	266310000	226800000	5241500000	9419600000	4260900000	155580000	196320000	1213700000	3025400000	MAP1A	Microtubule-associated protein 1A
E9PGF5	137560000	101290000	130600000	53327000	16105000	49526000	125690000	238740000	231550000		115100000	185500000	73035000	246890000	112190000	48507000	223580000	175340000	17365000		15692000		17944000					9461100	169040000				35745000	44006000	TNS1
E9PGP6	41922000	92295000	27809000	47841000	89955000	25506000	80174000	145350000	40627000	148000000		181570000	424930000	149340000	171910000	386050000	245630000	174460000	66868000	105710000	85650000		125820000	65974000	65699000	55593000	40246000	77213000	35138000	67705000	4090400	171060000	134450000	44545000	PRKAG2	5-AMP-activated protein kinase subunit gamma-2
E9PGQ0	32558000	38123000	39667000	31663000	55892000	56729000								46455000	36018000				89080000	53490000	56579000		37410000	144370000	32359000	28231000	20437000	39458000		27957000	24658000	35346000	29795000	23574000	SLC25A44	Solute carrier family 25 member 44
E9PH99	44941000	42563000	50721000	68701000	80321000	151410000													89233000	88124000	161320000	90032000	91343000	157980000	119630000	97348000	158380000	189570000	122660000	60949000	277500000	77101000	192920000	110940000	ZNF451	Zinc finger protein 451
E9PHA2	10392000	23446000	18892000	66428000	30490000	30620000	16325000	105720000	56950000	36696000	29151000	24917000	83283000		16043000	19341000	58625000	22386000	19530000	78382000	16775000	214560000	181660000	461230000	119660000	65235000	55215000	165560000	25966000	79004000	1473100000	92852000	3151900000	272670000	NCAPH	Condensin complex subunit 2
E9PHH8																				20133000				23976000					34017000						PIAS3	E3 SUMO-protein ligase PIAS3
E9PHH9	64601000	58439000	57885000	35106000		51219000	35390000												51636000	53950000	36793000	63628000	63476000	155830000	65523000	75778000	67635000	63422000		47022000	109470000	64150000	64135000	47983000	POLR3C	DNA-directed RNA polymerase III subunit RPC3
E9PHK0	1671400000	1166600000	986280000	1074700000	669540000	482530000	2243400000	2204200000	1273600000	1315200000	1543300000	2661400000	2664900000	4215100000	1048200000	836250000	2786900000	1351100000	216020000	122380000	192170000	16047000			150020000	157090000	159220000	28453000	105850000		193070000	253460000	57919000	170860000	CLEC3B	Tetranectin
E9PHV5	886630000	854130000	498390000	811160000	1045500000	942100000	273150000	62365000	87101000	173470000	416500000	178370000	401010000	236730000	229630000	502770000	419490000	716980000	742380000	466290000	1262700000	1017800000	1403200000	1289100000	296210000	354460000	367580000	712370000	850340000	541990000	353540000	1001900000	425770000	611760000	SSFA2	Sperm-specific antigen 2
E9PHY5	173180000	60519000	167850000	34999000	49262000	73340000		112950000		81453000	158680000	59423000	62408000	141330000	47012000		79029000	59633000		16296000			81867000	56998000		83315000	131340000	82943000	97173000		170390000	43178000	108770000	66813000	EPB41L2	Band 4.1-like protein 2
E9PHY8	185220000	166670000	252870000	145450000	162170000	131400000	104290000	114270000	251730000	273580000	127290000	166260000	159820000	168010000	259610000	144450000	199210000	132310000	418990000	374930000	274440000	212110000	806410000	186590000	259840000	305440000	276150000	539810000	510220000	408040000	49903000	443080000	190800000	325150000	MROH1	Maestro heat-like repeat-containing protein family member 1
E9PI08																																		9466600	RCE1	CAAX prenyl protease 2
U3KQ69	62933000		58970000	93013000	126010000	90627000	347020000	36700000	62758000	104010000		140130000		212730000	39786000	104550000		144570000			116090000	139240000	104530000	130160000	76332000	32314000	128020000	96748000	37048000	80907000	412260000	205250000	57556000	123020000	MTG1	Mitochondrial GTPase 1
E9PI68	1880400000	1468000000	2612900000	1790600000	2299400000	1373500000	466010000	472740000	622440000	556410000	438550000	550060000	366170000	379020000	529410000	1255500000	756050000	878800000	1593700000	5791900000	4299100000	4732000000	2602600000	3770900000	1974800000	1090100000	2581700000	1513700000	3620700000	4637900000	1768100000	974620000	1604900000	1901500000	SPCS2	Signal peptidase complex subunit 2
E9PIE4																					370440000														MTCH2
E9PIG5																												3241700							RHOD	Rho-related GTP-binding protein RhoD
E9PN66	128720000	128570000	96678000	47831000	42739000	60050000	197080000	161760000	235600000	357980000	362910000	130650000	487740000	280390000	291100000	297300000	303880000	332120000	50230000	66504000	26579000	205760000	1239400000	259500000	106140000	92588000	104060000	640930000	4164300000	4978100000	13257000	41569000	332370000		TP53I11	Tumor protein p53-inducible protein 11
E9PIM6	373110000	1452600000	500680000	1236500000	122890000	240220000	1006200000	653140000	293790000	483290000	310750000	397920000	560980000	1065000000	1346100000	903120000	1096100000	704310000	155070000	182030000	106810000	1253200000	428520000	78164000		18036000	23250000	9811800000	6505000000	9012600000	29433000	599470000	609820000	638190000	THY1	Thy-1 membrane glycoprotein
E9PIP3	67835000	15711000	63114000		25789000		27445000	37175000	10066000	12338000			31411000	27935000	16254000	75909000	19705000			56471000			45842000		188020000	130570000	167350000				13303000	62495000	22640000	7504100	GPSM3	G-protein-signaling modulator 3
F8W1V1																																	6983600		IL32	Interleukin-32
E9PLP2																												11398000							SSR2	Translocon-associated protein subunit beta
E9PJ55	57685000	47295000	21520000	58659000	93054000	37241000	52487000	88816000	68474000	113240000	50124000	163550000	66733000	126550000	162770000	159330000	73358000	81540000	153010000	188560000	16005000	126890000	241120000	90442000	117990000	229160000	129710000	268140000	657040000	189200000	60276000	86664000	82436000	489800000	TCP11L1	T-complex protein 11-like protein 1
E9PJD7	52326000	31628000	68118000	33026000	50717000	40094000		137250000	221840000				56466000		108690000				122690000		63775000	26064000			95245000		81154000	119480000	118830000	88752000	82506000	221640000	95815000	125180000	CYHR1	Cysteine and histidine-rich protein 1
E9PJF5																								22326000		10972000	43472000						25541000		BRMS1	Breast cancer metastasis-suppressor 1
E9PJM3	122530000	64227000	72415000	99757000	83328000	114380000	67051000	81612000	88606000	121660000	90680000	40813000	94121000	98102000	104940000	120570000	80936000	63311000	64274000	128700000	55471000	52522000	44277000	50693000	56002000	87722000	68986000	98822000	99514000	37372000	203530000	56123000	82037000	73282000	FBXO3	F-box only protein 3
E9PJN1	348680000	328680000	471720000	118080000	115410000	317770000	280750000	183010000	211130000	105480000	278260000	71076000	168470000		115270000	147360000	136470000	87109000	166340000	43903000	86017000	207070000	520240000	629090000	697490000	874250000	732230000	188830000	382810000	122150000	238510000	417340000	999500000	671150000	RPS6KA4	Ribosomal protein S6 kinase
E9PK14						1278700																													SEC16B
E9PK67	455160000	265750000	353640000	261800000	213250000	281420000	528540000	619980000	235000000	1496400000		61056000	382060000	448130000	258270000	289320000	171350000	351440000	334800000	250560000	318980000	204460000	436420000	171400000	564810000	695230000	745450000	347920000	247330000	108770000	225180000	321590000	184740000	119180000	PARP10	Poly [ADP-ribose] polymerase 10
E9PK91																														20030000		9883600			BCLAF1	Bcl-2-associated transcription factor 1
E9PKC0	534480000	781050000	477310000	454010000	647690000	1106400000	142800000	118140000	23652000	115940000	88355000	113660000	69123000	76215000		43008000	198000000	145620000	1052600000	1537400000	1589700000	107430000	56570000	53907000	96489000	273500000	70137000	31209000	65795000	50453000	247390000	85498000	182080000	91464000	PLEKHA7
E9PKF3	435030000	871270000	245270000	537560000	1687500000	1075000000										103790000			127750000	250570000	473000000	71313000			55997000	293100000	128240000		66852000	76624000	122520000	121470000		50799000	ACAT1
H7BXH2	791650000	855500000	824170000	552290000	788850000	734960000	965390000	637920000	508990000	773180000	513230000	637480000	627640000	1052700000	1021000000	738820000	681100000	1100800000	996280000	744320000	447010000	1077800000	1066500000	1516100000	1236800000	595970000	760530000	865940000	1243700000	620230000	901790000	1488100000	2156200000	1299100000	PPP6R3	Serine/threonine-protein phosphatase 6 regulatory subunit 3
E9PKH8		10696000				15032000																		15103000											MS4A1	B-lymphocyte antigen CD20
E9PKP7	973590000	1024200000	900120000	607610000	434520000	526620000	473330000	350220000	179610000	347630000	47602000	366640000	310300000	309380000	301070000	143410000	327820000	299860000	356650000	251370000	525380000	1855600000	1674500000	1821400000	961770000	434680000	1148400000	825230000	657090000	844260000	1712000000	1224800000	890110000	991390000	UBTF	Nucleolar transcription factor 1
E9PKT9	212250000	210040000	119220000	129130000	54911000		28410000	139490000	133060000	95735000		125860000		137230000	99688000	72938000	100400000					59129000	15765000			64623000			10570000	85218000	45858000	66734000	31603000	134850000	MOCS2	Molybdopterin synthase sulfur carrier subunit
E9PL24	39218000	50894000	68281000	302560000	187260000	104560000													245910000	234740000	186340000	156840000	81909000	259630000	100030000			241550000	339500000	123610000	109890000	253930000	266230000	508540000	PDE4DIP
E9PL40																							28018000												TSPAN18	Tetraspanin
E9PL57	342480000	362760000	683610000	198490000	323240000	396050000	446330000	581350000	264860000	272090000	493630000	316710000	731690000	417310000	378470000	309520000	448240000	330060000	91139000	91368000	48477000	60162000	107490000	156020000	166330000	148160000	129700000	207600000	175970000	110790000	174500000	209680000	556920000	538450000	NEDD8-MDP1	Magnesium-dependent phosphatase 1
E9PLI6	120280000	70481000	86608000	30355000	194110000	111910000			259730000	150360000	150950000	126720000	150640000		135470000	296710000				117420000			103770000	399310000	196460000	94453000	131090000	339260000	92755000	57412000	347320000	349220000	678910000	119540000	EIF1AD	Probable RNA-binding protein EIF1AD
E9PLK3	5123000000	4644500000	4364800000	3006600000	2748100000	3006500000	3082000000	3192300000	4184000000	3623300000	3077000000	3883200000	7527700000	5013400000	6433800000	5017400000	5422300000	3998400000	1115900000	719790000	822480000	1632600000	1480900000	1971700000	4036000000	4506900000	3739800000	4458300000	2179300000	2272900000	6904900000	8464600000	10126000000	5842200000	NPEPPS	Puromycin-sensitive aminopeptidase
E9PPJ5	35315000	70557000	88309000			33873000				26947000																			24617000		53500000	36613000	108770000	61397000	MDK	Midkine
E9PLX2	44637000	18285000		18284000	25169000	13545000			25345000											35831000				13072000	53065000	29553000	40592000			37281000		21428000			RNF141	RING finger protein 141
E9PLY5		23052000																									12112000		48136000	21682000		144350000	34537000		MACF1
E9PM19	36023000	47769000	50213000	59791000	88622000	58990000			100230000	82548000	60535000	37730000	34846000	127950000	36320000		54637000		58003000	52410000	70619000	83215000	167330000	131870000	153430000	98773000	146760000	80930000	100950000	43506000	60162000	75062000	89867000	80839000	TYK2	Tyrosine-protein kinase
E9PM75	232900000	361400000	545870000	279640000	544810000	482950000	30142000	160440000	113820000	62442000	190190000	37983000	108920000	108110000	141010000	88035000	96617000	92757000	218050000	878340000	363780000		86772000	47025000	59707000	118690000	61628000	100370000	82819000	59294000	201410000	125060000	31941000	63814000	SIRT3	NAD-dependent protein deacetylase sirtuin-3, mitochondrial
E9PMB9	32847000	86523000	95837000	12016000	102760000	31818000	83211000	37711000	42243000	65147000	86349000	23551000	148800000		52809000	109390000	118190000	48152000	42097000	26084000	68135000	55113000	103100000	23681000	43411000	65462000	46026000	47615000	24950000	179400000	20897000	472590000	136800000	142750000	ME3	Malic enzyme
E9PMC9	230940000	241650000	316480000	266740000	199130000	268510000	159810000	380340000			129950000		223290000	100050000	99434000	195440000	135630000	312620000	57843000	67650000	66146000	410660000	168610000	590690000	268810000	212050000	223020000	219280000	345490000	427690000	360200000	322590000	771530000	248850000	C11orf30	Protein EMSY
E9PMG4																					37400000										40524000	21266000	33630000		WRAP53	Telomerase Cajal body protein 1
E9PMH5	163070000	167660000	131010000	1366700000	616090000	127870000	386900000	142120000								450030000	395430000					287610000			194620000	794670000	252200000	220760000	323800000	508460000	296140000	474180000	675490000	237860000	BIRC2	Baculoviral IAP repeat-containing protein 2
E9PMI6	80221000	81754000	114730000	224140000	104740000	160160000		113020000	51992000	66579000	35591000		46785000		69542000		80029000	88373000	244230000	136700000	104610000		115740000	139270000	147450000	114130000	129630000	114060000	82360000		184620000	176920000	289620000	149970000	CLNS1A	Methylosome subunit pICln
E9PMJ2		26523000	16015000																												35251000	25037000	59259000	46948000	FAM118B	Protein FAM118B
E9PMR4	250090000	444310000	241040000	211820000	194430000	182430000	2686500000	1513400000	1486100000	1790200000	1543500000	3151300000	2481900000	2563700000	1501100000	1500000000	1487500000	1249100000	366230000	331480000	208670000	897860000	2030500000	1981300000	170550000	149140000	222350000	2993800000	3878600000	2837100000	399640000	2290900000	2000000000	1243600000	CD151	Tetraspanin
E9PMS6	90100000	55926000	13552000	88397000		34318000		67317000	45760000	87501000			27935000							61167000		26542000	19974000	21171000				89538000	590050000	215190000	30827000	38779000	60870000	129010000	LMO7
E9PMV2	57283000	53745000	230520000	51882000	24815000	41899000				54362000				46633000						41948000					18340000	962760000	382980000				4211500			25784000	HLA-DQA1
E9PND3																42643000			54126000	57367000	107950000					42045000		72468000		32427000					EBAG9	Receptor-binding cancer antigen expressed on SiSo cells
E9PN17	2352100000	3748600000	6050800000	3220600000	2734700000	3601300000	1886900000	992690000	1804400000	1311600000	711620000	884080000	1931400000	711040000	936380000	1011800000	663570000	971200000	11942000000	14067000000	17442000000	4262500000	5624500000	4577700000	2254600000	2811700000	3104300000	3642100000	3168500000	3993600000	2792700000	1946900000	1128300000	2531100000	ATP5L	ATP synthase subunit g, mitochondrial
E9PN81	28172000					44735000							26341000		36631000		50997000			38283000			17975000	30281000	85179000	39058000	31352000	32391000	27957000		27525000	45648000	77797000	19705000	RNASEH2C	Ribonuclease H2 subunit C
E9PN89	417720000	480070000	236210000	208930000	369820000		26394000										129750000		63565000	32776000	56470000	120800000	253320000	886910000	76140000	103090000	69050000	251690000		150700000	622070000	1282800000	627580000	115830000	HSPA8
K4DIA9	11461000					20330000						11446000	40238000			45191000												48324000	18790000	34482000				53378000	SLC39A13	Zinc transporter ZIP13
E9PNK6	271160000	443610000	378820000	349530000	103300000	303560000	224630000	194540000	489550000	334580000	125390000	107560000	636980000	470610000	409050000	725830000	449710000	741950000	294120000	551710000	475310000	62743000		50079000	152420000	84204000	195400000	81533000	89973000	277270000	48910000	49545000	21109000	88496000	TPD52L1	Tumor protein D53
E9PNP3	481520000	294250000	266380000	322030000	301930000	448120000	838570000	731580000	878720000	696650000	614720000	948990000	2213200000	659630000	1655600000	1021100000	1032100000	584640000	32862000		36908000	151960000	91894000	117150000	125800000	86290000	149790000	111120000	28448000	125710000	291450000	237200000	1008800000	73870000	AAMDC	Mth938 domain-containing protein
E9PNT2	71435000	25506000	39755000	18929000	19140000	40474000			17171000	19508000		31069000	29606000		17065000		28235000		25844000	55973000			15546000		198350000	171650000	235910000		60524000		16863000	14291000		12265000	ARHGAP27	Rho GTPase-activating protein 27
E9PNV3	207330000																																		RDX
E9PNW4	637740000	1195300000	1839700000		449240000	1186900000	2779300000	1413100000	860770000	1776900000	1283100000	1964300000	5536300000	3416600000	3301600000	2436800000	4984700000	2072500000	167660000	158500000	253480000	4558300000	11050000000	4022400000	235710000	265850000	340800000	2980600000	3216800000	4930200000	1910800000	3590800000	3015200000	4045800000	CD59	CD59 glycoprotein
E9PNW5					43736000	25040000			60004000	91958000	70473000		97019000						75381000	54444000											77340000	76594000			C4orf50
E9PP00																											14625000					18436000			ZC3H12C	Probable ribonuclease ZC3H12C
E9PP13	66445000	73213000	58404000	60483000		25879000	178860000	139440000	105920000	92606000	163260000	99257000	215500000	105950000	185030000	90642000	157930000	202940000						88438000				79976000	43457000	15180000	23925000	103890000	38955000		POLR2M	DNA-directed RNA polymerase II subunit GRINL1A, isoforms 4/5
H0YCC7	96122000		57467000			26497000																			43557000		21515000			14552000		13400000	27784000	10397000	TATDN3	Putative deoxyribonuclease TATDN3
E9PPB1																													3263000						MPZL3
F2Z3M0																								15353000											TSEN15	tRNA-splicing endonuclease subunit Sen15
E9PQ56																																		27308000	PUF60
E9PQL1																																	16431000		FAM76A	Protein FAM76A
E9PQT8	34313000	31036000													20983000																				PHF1	PHD finger protein 1
E9PQW1																											140460000								CARD16	Caspase recruitment domain-containing protein 16
E9PRT0																			45102000									25177000	30656000	40409000					IFT46	Intraflagellar transport protein 46 homolog
E9PR26																			37314000						60019000	62931000	102110000								AMICA1	Junctional adhesion molecule-like
E9PR30	135680000	2065600000	6649200000		60129000					47122000	161590000	1747600000				89981000	171200000		368690000	4503300000	633800000	180020000	334500000		61700000	260400000	134530000	3466300000	843050000					270130000	FAU	40S ribosomal protein S30
E9PR44	1481800000	1519800000	1431000000	1068800000	696350000	1304000000	15327000000	16952000000	20920000000	52470000000	33055000000	22832000000	20172000000	28906000000	20032000000	17525000000	21429000000	18667000000	142200000	203310000	99588000	105200000	693340000	740520000	110060000	114640000	130310000	2385800000	7188200000	5568800000	81118000	139660000	93860000	187520000	CRYAB	Alpha-crystallin B chain
E9PR76																																	9495500		MAF1	Repressor of RNA polymerase III transcription MAF1 homolog
E9PRW8																									44286000										MS4A3	Membrane-spanning 4-domains subfamily A member 3
E9PRY8																																20462000			EEF1D	Elongation factor 1-delta
E9PS00	100060000	71097000	35032000	50303000	89937000	23472000	33798000	45590000	73320000	249210000	84476000	193030000		45863000	51135000	102450000	30701000	200370000	65414000	56285000	71149000	156630000	182650000	250020000	27023000	63205000	34600000	386080000	148500000	800820000	174100000	584770000	165540000	343890000	FADS3	Fatty acid desaturase 3
E9PSG1	27288000																																		CAST
E9PSH8	180370000	73485000	67778000		26767000	32658000			23921000	42148000		42224000	26415000			48873000		28376000							137220000		41720000	16441000				20613000			CD3E	T-cell surface glycoprotein CD3 epsilon chain
E9PSI1	1788600000	1436800000	1341700000	1617800000	1157800000	1703100000	1477200000	1090700000	1196400000	1243200000	1570100000	1170800000	1923900000	671600000	1135000000	970750000	1750700000	1156700000	2523600000	1039000000	1580700000	1895700000	1414600000	3669800000	1479500000	1239100000	1453300000	1657000000	1227200000	1435900000	3927900000	1623300000	1394200000	1706500000	E9PSI1
F1DAM0																															52848000				NR5A1	Steroidogenic factor 1
F1T0E5				30458000	46876000	29355000							55803000	33966000	28305000	56796000	102470000	37877000													35889000	28785000		15339000	CADPS	Calcium-dependent secretion activator 1
F2Z2T2	102890000	26524000	28669000		26468000	19403000	26349000	23037000		46998000			35027000		20879000						41527000				56857000	46149000		39753000			23594000	29815000	25694000	12677000	XPA	DNA repair protein complementing XP-A cells
F2Z2U4																						25357000													TRRAP
F2Z2W7	107910000	162930000	95516000	61251000	108830000	132520000	84245000	201740000	125940000	103160000		56269000	238460000		63209000	72436000	68763000		98285000	80865000	131120000	98840000	152100000	356910000	136500000	80758000	130650000	85146000	140410000	53737000	188350000	425220000	228080000	110900000	TRMT2A	tRNA (uracil-5-)-methyltransferase homolog A
Q4TT34							259780000			48438000	22005000	31568000	65147000	42393000	29552000	70677000	26904000	58109000	53687000	29232000	47081000	118940000	54682000	54873000	49906000	35247000	25082000	109720000	30968000	63751000	23243000	49059000	11355000	27072000	NME4	Nucleoside diphosphate kinase
F2Z2X4	454430000	268390000	639960000	223480000	342990000	450760000	128970000	149540000	108820000	132540000	174690000	215800000	200000000	145110000	95325000	165500000	151140000	155820000	288170000	224640000	106290000	148430000	430160000	158850000	360520000	460760000	344330000	200790000	76094000	80305000	231600000	114600000	420210000	189190000	XPO4	Exportin-4
F2Z388	1673600000	987170000	1418200000	83141000	516940000	146780000	125330000	197990000		349060000		46837000	304780000		77437000	229950000	89713000	114650000	5338600000	1178800000	4693700000	9565500000	514980000	179780000	1093200000	489500000	1282800000	4770900000		782790000	502830000	179420000	2685500000	193130000	RPL35	60S ribosomal protein L35
F2Z3K5																				17362000															RPN2
F5GWA4	159240000	64160000	49415000	29296000	176090000	102960000	69816000	140210000		115530000		366470000	117140000		138110000	294640000		244850000		61625000	57318000	173180000	174640000	191230000	92826000	61296000	48289000	134740000	165910000	136610000	104880000	93523000	181920000	216340000	KCTD10	BTB/POZ domain-containing adapter for CUL3-mediated RhoA degradation protein 3
F5GWN5																							75016000								28809000	35778000	57295000	52627000	PIK3C2B	Phosphatidylinositol 4-phosphate 3-kinase C2 domain-containing subunit beta
F5GWT4	1041200000	703650000	806220000	514430000	721990000	759640000	918460000	777980000	563980000	957640000	715220000	724180000	940270000	816360000	987060000	679220000	1046900000	686710000	1016000000	299960000	534880000	625170000	1136000000	1492800000	992940000	1120400000	869240000	1061700000	1838000000	785990000	976310000	1169100000	1296800000	598200000	WNK1	Serine/threonine-protein kinase WNK1
F5GX09	24687000		17700000	32139000	26117000	37357000																	22244000		48479000	31515000	49025000			20207000	93775000	46018000	37633000	32319000	FAM76B	Protein FAM76B
F5GX51	29925000	14302000	14263000	25916000	20022000	32189000			75321000		18545000										8852200				273260000	38470000	68687000		35186000		26849000				FAM65B	Protein FAM65B
F5GXE4	1695000000	1424200000	1159300000	705450000	777020000	957520000	864540000	573740000	853980000	826120000	617310000	1164400000	1320500000	620680000	1024400000	888850000	907680000	718940000	258190000		573570000	306570000	489010000	821000000	461580000	687820000	505740000	215470000	265030000	291410000	1062100000	590980000	359020000	616630000	ATE1	Arginyl-tRNA--protein transferase 1
F5GXF0			50567000	67244000		37123000				44767000			194290000	56847000		233290000	80612000	40439000															34004000		NR4A1	Nuclear receptor subfamily 4 group A member 1
F5GXW6																														41852000			52958000		BRI3	Brain protein I3
F5GXX5	1103000000	839460000	772260000	679130000	1131400000	1319700000	269050000	197850000	120170000	232070000	150370000	168620000	275530000	179570000	244850000	381710000	191280000	211670000	3048100000	2816800000	4230300000	3204700000	2926700000	3953400000	1022800000	1053400000	1280400000	3226400000	2033500000	2859000000	2388900000	982730000	1297100000	1611000000	DAD1	Dolichyl-diphosphooligosaccharide--protein glycosyltransferase subunit DAD1
F5GY04																																10664000			BNC1	Zinc finger protein basonuclin-1
F5GYJ5		69742000	70215000	94112000	73126000	98486000													69419000	58344000	121720000		24287000	22292000					24092000	38560000	75990000	60313000	437720000	53267000	SDHAF2	Succinate dehydrogenase assembly factor 2, mitochondrial
F5GYQ1	608260000	378510000	470430000	450520000	226500000	788660000	104550000	204680000	277220000	184630000	174150000	342020000	279060000	177300000	301170000	137380000	210260000	264830000	1068800000	926910000	1235800000	2394100000	2193700000	2195800000	2585200000	1626800000	3256600000	2641900000	2213900000	4236800000	511630000	446910000	557020000	1834100000	ATP6V0D1	V-type proton ATPase subunit d 1
F5GYV5	229490000	141860000	181310000	117650000	107460000	192250000	89295000	63181000		56740000	43581000		45399000			49008000	43164000	111830000	75469000	52922000	99509000		139690000	78110000	107510000	50348000	122960000	70766000	76106000		233350000	179220000	216810000	129870000	ARL6IP4	ADP-ribosylation factor-like protein 6-interacting protein 4
F5GYW0	142420000	38942000	282260000			142990000													48909000	70859000	72697000	95896000	194750000	141690000	116390000	105700000	87989000				43724000	59968000	40701000		CEP57	Centrosomal protein of 57 kDa
F5H324	577650000	339730000	505340000	953580000	1478100000	1257600000	18175000	17545000	30317000	34850000	45811000	61459000	53569000	8966400	13046000	7324600	15434000	123300000	345690000	5425600000	3726300000		36080000	4009900	11852000	718170000	368260000	35983000	34114000	16321000	452850000	40342000	27793000	25729000	ARSE	Arylsulfatase E
F5GZ97	276250000	224170000	145900000	174750000	85105000	193880000	125690000	202540000	95828000	92633000	75516000	197600000	169770000	131840000	197500000	116430000	471220000	189330000	121830000	129320000	159170000	107000000	196770000	303790000	368830000	192490000	260150000	176430000	252450000	112990000	107130000	499930000	183180000	216850000	CCDC53	WASH complex subunit CCDC53
F5GZG1	15352000	19503000	23295000	18961000	29028000	44605000	39850000	9786200					30630000	13483000			18865000		9532400				21364000	9895800	409120000	546940000	69675000	84135000	25065000	151140000	5816000	19181000	11015000	3586700	RAP1B
F8WCM7	79905000	99818000	92850000	55443000	69524000	55186000			57634000				84853000	37695000	41692000	28031000						36704000	32879000		118040000	131630000	109290000	20507000		18102000	15092000	47423000	51366000	27612000	TPK1	Thiamin pyrophosphokinase 1
F5GZH1												38745000													80549000	45412000	137550000				41766000				OLR1	Oxidized low-density lipoprotein receptor 1
F5GZK2	21379000	98753000	64193000	11903000	17831000	26065000	562410000	6153300000	2296300000	2140600000	749930000	5073200000	446340000	2144100000	1296100000	2547200000	1663400000	2251500000	16436000	2749100	17427000			17289000	3302600	59691000		27802000	21010000	3843400	3425300	2690400	4011400	6286500	COL21A1	Collagen alpha-1(XXI) chain
F5GZS6	1024600000	608010000	699960000	611570000	556760000	936980000	335590000	315460000	471090000	492600000	535250000	736150000	251400000	306820000	726140000	657470000	252630000	350770000	1721100000	1540400000	1113600000	9988900000	4836600000	5248100000	3446900000	3027100000	3278600000	3758200000	6179500000	15850000000	7762800000	7347100000	2504700000	1985600000	SLC3A2	4F2 cell-surface antigen heavy chain
F5H061	61439000	45690000	53340000		19479000							136960000			93411000	90399000	107780000			27488000	41344000			96874000				87502000	138140000	65208000			53297000		TNFRSF1A	Tumor necrosis factor receptor superfamily member 1A
F5H070				20113000	12827000	15474000					13182000								7426300	10745000	14300000	44476000	16785000		15891000	19808000	11937000		24110000		549840000	11374000	134240000	15948000	KDM3A	Lysine-specific demethylase 3A
F5H0F9	218780000	183180000	131640000	73694000	70592000	91740000	187960000	126870000	47681000		287410000	167280000	259600000	164750000		118490000	157480000	162110000	194680000	56545000	122070000	193870000	271010000	316250000	170100000	144360000	130900000	251610000	226360000	212940000	321240000	477380000	235900000	204360000	ANAPC5	Anaphase-promoting complex subunit 5
F5H0R1	713430000	142100000	249960000	208040000	136060000	190920000				289770000	442490000						419020000			799760000	890020000	355320000			846200000	354860000	176320000	404720000	200960000	204240000	577860000		641160000	423950000	TUT1	Speckle targeted PIP5K1A-regulated poly(A) polymerase
F5H136									71268000																										TCP1	T-complex protein 1 subunit alpha
F5H1M8	132350000	286720000	100400000	91551000	164320000	161610000	100100000	130350000	65760000	70458000	76017000	60864000	81819000	164560000	95863000	112500000	209090000	67680000		318860000			138950000			75573000	71935000	114680000	69343000	34469000	71248000	140410000	37193000	101620000	PCMTD1	Protein-L-isoaspartate O-methyltransferase domain-containing protein 1
F5H1S1																			56774000	66825000								38476000	56616000						PIGB	GPI mannosyltransferase 3
F5H1Y0				64142000																											74045000		177020000	41154000	RAD51AP1	RAD51-associated protein 1
F5H1Z6	1377600000	938560000	1119400000	1297800000	1402400000	2141000000	122150000	152980000	289390000	140460000	510680000	572710000	256430000	251670000	147790000	149800000	467510000	772040000	1059700000	936970000	592340000	30986000	46710000	37479000	158730000	162500000	114340000	53960000	96490000	28378000	912690000	190010000	277570000	99129000	STARD10
F5H269	239880000	332770000	173410000	208620000	262950000	316590000	1296400000	219660000	243680000	430470000	754110000		429210000	185260000	240710000	257470000	492920000	1447100000	277050000	514140000	418370000	121210000	287410000	202280000	203260000	338480000	238290000	171480000	601080000	280590000	290030000	114300000	277560000	171900000	DMXL1	DmX-like protein 1
F5H2F4																															632120000				MTHFD1
F5H2X7	28285000	37880000		57233000	39336000	25349000				70567000			141950000		55624000	96608000	100620000					85147000	131330000	156410000	47999000	38294000	45591000	53624000	34969000	48187000	64835000	67134000	57415000	54525000	CIZ1	Cip1-interacting zinc finger protein
F5H369				98019000	99947000	96050000							79452000						105430000	81362000	58751000														PIK3C2G	Phosphatidylinositol 4-phosphate 3-kinase C2 domain-containing subunit gamma
F5H385																	33165000											20806000	72448000	76390000					SLC39A3	Zinc transporter ZIP3
F5H3C5																																22804000			SOD2
F5H3H7																												19293000		30560000	13715000				RFNG	Beta-1,3-N-acetylglucosaminyltransferase radical fringe
F5H3M2																			39000000	23804000	27792000										44528000				KIFC3	Kinesin-like protein
F5H3Z4	132230000	101890000	166660000	16290000	34685000	244950000	15594000			43555000			68772000	38078000			39713000	39014000	20426000						11950000	155040000	125820000	6706000			10348000	21130000	5674700	21405000	FOLR2	Folate receptor beta
F5H442	678420000	293150000	481150000	331740000	407670000	425680000	453910000	476510000	547660000	787250000	451110000	640080000	1104300000	430740000	596740000	832670000	856460000	588360000	352280000	290150000	377330000	377120000	863760000	983760000	723010000	615770000	833200000	912740000	1056600000	792890000	591230000	1126600000	844250000	1087000000	TSG101	Tumor susceptibility gene 101 protein
F5H4R6	1286900000	837530000	1135200000	920590000	597370000	1190500000	1015800000	852310000	1325400000	1513600000	1658600000	1422100000	1508100000	1135300000	1874900000	1571300000	1591200000	1007500000	363360000	433640000	270030000	633730000	2934400000	1818500000	513190000	241270000	384290000	3078800000	1857600000	2047300000	4109900000	5303400000	6298400000	6036800000	NAP1L1	Nucleosome assembly protein 1-like 1
F5H4V9																																		30710000	PDCD2	Programmed cell death protein 2
F5H4W1					17631000																		23658000												EXOC3L1	Exocyst complex component 3-like protein
F5H4X5				11193000							21446000																				12161000	19071000	18365000		C12orf65	Probable peptide chain release factor C12orf65, mitochondrial
F5H4X8																							35459000	97656000				99567000	32338000	136040000	12794000	67814000	39346000	17882000	FXYD5	FXYD domain-containing ion transport regulator 5
F5H4Z8	740670000	1460100000	2052300000	459570000			1811200000	1632800000	2142600000		2627200000	3536900000	1815600000	2901600000	678500000	773730000												835070000	677410000	357940000	887120000			432950000	THBS3	Thrombospondin-3
J3KNB8	90593000	108110000	36240000	63576000	58287000	89834000										98640000				80184000	75687000		125000000	288940000	206720000	97912000	80727000	80392000	84732000	94120000	184080000	97575000	107590000	63725000	MAP3K4	Mitogen-activated protein kinase kinase kinase 4
F5H5D3	108200000	63140000	113200000	128240000	151260000	87019000	22972000	112220000	50431000	110780000	288990000	140940000	76741000	35651000	161410000	44799000	104230000	40466000	88717000	1597300000	60789000	108460000	587340000	74631000	71127000	116940000	82841000	897050000	968650000	1674700000	1068500000	864300000	943020000	873890000	TUBA1C	Tubulin alpha-1C chain
F5H5G1	32589000	40072000	26369000	140690000	68343000	37187000	91251000	100050000	181080000				32420000	31199000	17911000	107140000	20869000		41527000	37719000	37108000			136320000		75879000			19716000			26620000		67784000	LSAMP	Limbic system-associated membrane protein
F5H5I6	375820000	499320000	637130000	438410000	487760000	521600000	568120000	81645000	209490000	194520000	100930000	307010000	178210000	85714000	345380000	359510000	196620000	309440000	542170000	395740000	735930000	1518800000	696280000	1346900000	578810000	508690000	830780000	973520000	932040000	1279100000	2022900000	855280000	615460000	879760000	GRSF1	G-rich sequence factor 1
F5H5P2	2673500000	3027600000	3252700000	4222900000	2607900000	4033700000	469150000	373340000	411310000	449600000	285420000	417360000	515700000	361610000	392320000	316690000	502330000	482070000	3400700000	3015300000	4784100000	795150000	450190000	706860000	710750000	1336900000	1216200000	414940000	442730000	565970000	569380000	330410000	316840000	367590000	BCKDHA	2-oxoisovalerate dehydrogenase subunit alpha, mitochondrial
F5H5P4	422880000	468090000	469480000	132190000	107030000	171610000	32357000	15473000	26908000	82919000	46530000	31621000	26483000	66499000	50990000	102440000	25589000	56681000	127040000	130070000	36520000	21172000	14143000	18640000	1623500000	1649100000	1601900000	58761000	58213000	66963000	50543000	69560000	13786000	47609000	VAV1	Proto-oncogene vav
F5H5R8	689940000	735630000	598320000	248110000	265390000	432650000	143540000		285860000	106640000	208120000	479060000	154360000	174260000	151090000		135100000	81317000	630220000	522780000	91426000	156510000	70191000	127990000	386270000	444570000	318580000	326860000	406360000	143170000	194430000	980730000	594670000	518840000	NAT1	Arylamine N-acetyltransferase 1
F5H5U2	114250000	49272000	69959000	79877000	33354000	33472000			76774000	25255000						68045000				86039000	85747000	104510000	82566000	80350000	78536000	57120000	89342000	41917000			277150000	116890000	136850000	56813000	DDX55	ATP-dependent RNA helicase DDX55
F5H619	154260000	155710000	177880000	92498000	165510000	176950000	185690000	228400000	68917000	248540000	78942000	205650000	128630000	91914000	266840000	190990000	276140000	186530000	242110000	369690000	306910000	109160000	138390000	215990000	162210000	90875000	146770000	619370000	957640000	779840000	683110000	260570000	271420000	227060000	HEATR5A	HEAT repeat-containing protein 5A
F5H631																							97544000	29776000											CLEC2B	C-type lectin domain family 2 member B
F5H6I7														29691000																					ATL3
F5H6T1	137640000																																		ACTR2
F5H6T4																																	30892000		ITGB7	Integrin beta
F5H702	87747000	100590000	133150000	71306000	137840000	128480000	81420000	174430000	77619000	122340000	155520000	150040000	102670000	82808000	89092000	58912000	86492000	51959000	203220000	139960000	364510000	192540000	239750000	564720000	136880000	144660000	185690000	265710000	225480000	267320000	362750000	201360000	72676000	153780000	MRPL48	39S ribosomal protein L48, mitochondrial
J3QS47	19168000		57914000			31939000													29534000		75852000		57187000					36472000	41328000	47255000		42410000	22715000		CYB561	Cytochrome b561
F5H7W8		16122000	28202000	25651000	20029000	37372000					13168000	24145000							34103000	72418000	88124000	95675000	84509000	104980000	38022000	32151000		52650000	88797000	60983000	124170000	84260000	129140000	105780000	C12orf43	Uncharacterized protein C12orf43
F5H8D7	303590000	282320000	239060000	166010000	231120000	177060000	135730000	140370000	157950000	205340000	200420000	205110000	124300000	235070000	225650000	133370000	91309000	151340000	518050000	386460000	312710000	610180000	754960000	834280000	501060000	425050000	357440000	212770000	317340000	199150000	1005000000	997080000	1099400000	618820000	XRCC1
F5H8H2	914920000	1311600000	2017700000	1833800000	1901300000	1813600000	100050000	28896000	51063000	198730000	39500000	127810000	88862000	11703000	138180000	101150000	154430000	33158000	3864200000	5830200000	926670000	282260000	326490000	165290000	197490000	549540000	158090000	191480000	40276000	108410000	1233200000	451340000	629890000	464040000	MVK	Mevalonate kinase
F5H8L4	51249000	22482000	103160000	40882000	65826000	45694000	200650000	69562000	40898000	63377000			171660000	131440000	137260000	60353000	29392000		453400000	345880000	356290000	351610000	169070000	51006000	142910000	228220000	299690000	356620000	903850000	549920000	53839000	94376000	26433000	557220000	SIDT2	SID1 transmembrane family member 2
F6QDS0																				237290000															DDX19A
F6QMI7																		268410000				62797000	49859000	91559000	85903000			59325000	56738000		27015000	123100000	118680000	120380000	DST	Dystonin
R4GND2																								34058000		24484000		16226000			27403000	21137000	37946000	16357000	SUPT20H	Transcription factor SPT20 homolog
H0Y3C5	223680000	149120000	231970000	67114000	34070000	261280000	75963000	33168000	19732000	15220000	31933000	75535000	50651000	46928000	17352000	101040000	20420000	20385000	262550000	44437000	79809000	11765000	7797000	62550000	2257400000	2196900000	1726200000	34252000	33364000	19108000	24528000	35312000	33424000	46583000	HCK	Non-specific protein-tyrosine kinase
F6SYF8				25533000						40522000		37270000											52969000					8818800	25361000			18799000	60634000	140100000	DKK3	Dickkopf-related protein 3
F6SYP7			14821000																		9969000							12340000	25134000	21349000	4361800				DGCR2	Integral membrane protein DGCR2/IDD
Q5SZR4	157100000	196420000	114240000	182050000	70774000	151750000							54394000				111470000		166660000	230170000	219400000	200880000	157650000		74289000	159950000	142860000	61408000	219520000	88835000	253890000	60645000	190370000	27805000	TDRKH	Tudor and KH domain-containing protein
F6TX30					26321000																				18033000	15455000		48831000							ASB6	Ankyrin repeat and SOCS box protein 6
F6U1T9	549210000	372890000	283340000	501030000	242140000	207570000	312960000	492770000	431300000	477420000	318490000	376830000	521720000	456390000	831490000	410820000	421940000	431750000	102830000	82366000	53871000	234370000	336180000	162090000	548350000	651410000	525900000	616110000	602150000	827220000	413740000	632430000	1206300000	1270400000	PPP3R1	Calcineurin subunit B type 1
F6U236		41702000		217140000	187530000					36529000		63790000									57878000		100100000	46243000					411130000	402880000	129340000			516880000	PACSIN1	Protein kinase C and casein kinase substrate in neurons protein 1
F6UJY1	445240000	470130000	382540000	525660000	380910000	361210000	399610000	426630000	498230000	164620000	138220000	396700000	288480000	258980000	376550000	319720000	325180000	165810000	141980000	115050000	66258000		121710000	96344000	63845000	57264000	36354000	309110000	30094000	49651000	36928000	224870000	59668000	1336500000	HYI	Putative hydroxypyruvate isomerase
F6VZ39											28995000				29780000	39872000		48027000					59040000		20156000	13399000	57031000	40467000	60635000	17803000	44194000	94047000	79501000	23316000	RBM38	RNA-binding protein 24
F6WH68					37521000																										22863000				RTEL1-TNFRSF6B	Regulator of telomere elongation helicase 1
F6XHT0	57449000	40098000	49910000	35721000	75050000	81126000							38312000				95884000		99760000	162980000	326500000	185120000			74516000	46765000	166950000	113450000			44296000	18119000		37148000	SELK	Selenoprotein K
F8VPD4	1805400000	1298100000	1224500000	939590000	1008700000	1706600000	851050000	901920000	493710000	751110000	1220900000	838280000	668150000	1007200000	905710000	1305500000	938730000	917900000	1874800000	1770100000	1721900000	3755100000	3776800000	4548500000	2482200000	1926600000	2125700000	3368600000	2301100000	2458700000	4317600000	5668000000	4325200000	3114000000	CAD	CAD protein
F8VQD4	47492000	31614000	74372000				184310000	217040000	231080000	115760000	127520000	137060000	76641000	143570000		46150000	124910000	119150000			23373000		81102000	427960000		25684000		65975000	191300000	215240000		239140000	67389000	49810000	C12orf75	Overexpressed in colon carcinoma 1 protein
F8VQZ7																														22800000					METAP2	Methionine aminopeptidase 2
F8VRH0																													23184000	19437000	13018000	29144000	90280000		PCBP2
F8VSL3	72742000					35318000															101910000					137730000	84865000				127050000				NFYB	Nuclear transcription factor Y subunit beta
F8VUJ3	52124000	42538000	23499000	64081000	29323000	58885000			38230000			44227000	97758000			55195000	90033000	65211000		35557000	55609000	49857000	91587000	119310000	96887000	48247000	93657000	144580000	66694000	68858000	101260000	30575000	17117000	37226000	POC1B-GALNT4	Polypeptide N-acetylgalactosaminyltransferase
U3KQS0																																21006000			TGIF2	Homeobox protein TGIF2
F8VV52	311690000	218180000	249750000	168520000	79729000	170310000	82416000	95230000	103110000	96254000	61685000	96524000	84711000	40421000	105150000	213370000	95047000	93266000	124040000	228880000	235510000	312720000	386140000	541970000	268000000	105290000	161930000	347050000	319710000	191820000	115920000	258600000	233490000	163180000	CNOT2	CCR4-NOT transcription complex subunit 2
F8VV56	1456100000	576960000	2070200000	597560000	213980000	622700000	389590000	385330000	446980000	752830000	527520000	1244900000	341450000	266940000	529680000	334140000	346390000	441260000	407930000	476320000	323700000	7684900000	7228400000	9713800000	4299200000	2185700000	7307600000	2801000000	7467200000	7607600000	462550000	1953300000	1209400000	7016300000	CD63	Tetraspanin
F8VV59			61984000										79558000	67639000														34406000	46505000	38549000	37826000		27564000		NAP1L1	Nucleosome assembly protein 1-like 1
F8VVA7	817810000	648490000	640450000	700040000	911420000	598490000	59495000	199590000	120480000	229110000	297180000	256770000	119190000	150970000	233210000	317900000	197790000	163850000	650040000	1367200000	870090000	439040000	541140000	2120300000	735520000	431160000	320410000	636240000	1393800000	672690000	1552900000	939830000	1350400000	1202600000	COPZ1	Coatomer subunit zeta-1
F8VVI9	76310000	63795000	69405000					73882000	156860000	25555000			52915000		68836000				83490000		112940000			27578000		48803000		88022000	34846000						CDH19	Cadherin-19
J3KNM6	42931000	54566000	53680000	95895000	33757000	26554000	161110000	225720000		110610000	173270000	52464000	249540000	183160000	125530000	295460000	165070000	152960000			66148000	70882000		57367000	400070000	173690000	234400000	307930000		47730000		53851000		56813000	AGAP2	Arf-GAP with GTPase, ANK repeat and PH domain-containing protein 2
F8VW41	23920000	32336000	17811000	34230000	49906000	30526000		49427000	37743000	35882000	71774000		29876000		46090000	29335000	39454000	39664000	36966000	32268000	25689000		87058000		22968000	56013000	48150000	47735000	49862000	27726000	23378000	28753000	33929000	35105000	PACS2	Phosphofurin acidic cluster sorting protein 2
F8VW54																														6816000					TSPAN31	Tetraspanin-31
F8VWL3	392290000	435150000	341110000	321860000	382720000	470310000	267480000	292390000	368190000	374870000	311440000	282630000	257720000	311070000	222890000	96421000	226600000	236100000	454670000	317410000	486340000	164070000	152910000	202010000	251430000	271850000	289540000	122560000	313190000	128680000	95851000	54470000	162570000	56315000	FGD4	FYVE, RhoGEF and PH domain-containing protein 4
F8VWW7																							46824000	23843000	28757000	31089000	41382000	36369000	28465000	28054000	29072000	28888000		31393000	SPRYD3	SPRY domain-containing protein 3
F8VWW8	45297000	37134000	50178000		30174000						49365000			47384000			55530000															29794000			SMPDL3B	Acid sphingomyelinase-like phosphodiesterase 3b
F8VX04				70641000			64002000												206040000			69191000		86579000				56917000	150950000	325880000	215090000	440800000	30402000	78552000	SLC38A1	Sodium-coupled neutral amino acid transporter 1
H0YIQ8	17005000	20589000																	17537000	17770000	22891000	18761000	34991000	18373000	23121000	20451000	35819000	12718000	13123000	13425000	20696000	13697000	17340000	11678000	KANSL2	KAT8 regulatory NSL complex subunit 2
F8VXG7	593280000	425420000	276920000	294440000	410760000	607940000	829760000	298400000	1045000000	204130000	538600000	137810000	451930000	701190000	382900000	929190000	179970000	2385800000	314600000	168480000	453200000	777510000	623230000	832750000	1233300000	589350000	826180000	354690000	508300000	585100000	737870000	1223200000	1196200000	742220000	SCAF11	Protein SCAF11
F8VZX2																												6267700							PCBP2
F8W057	25519000	20163000	21011000	30090000	14677000	32139000						15048000								19906000			25435000	28528000				33209000		37570000	40926000	25017000	22285000	19509000	ACTR6	Actin-related protein 6
F8W0P7																																	83970000		ATP5B
F8W0Q9	90061000	95613000	68686000	81648000	56658000	68586000		42293000		62671000	176130000	138940000		58777000	59081000	84885000	172250000	182870000	69978000	44644000	26801000	294860000	187810000	371960000	147140000	77083000	109490000	137170000	44104000	91735000	113230000	118300000	191240000	109040000	PPHLN1	Periphilin-1
F8W130					70285000																												11171000		TROAP	Tastin
F8W1A4	6557600000	12144000000	12093000000	10322000000	12312000000	9482500000	905330000	1015300000	1330300000	1050500000	872100000	913680000	1734700000	1236800000	1400700000	1582800000	1178700000	1171400000	4060300000	4745600000	5417900000	2069900000	1740900000	2046400000	8864500000	5673400000	6030600000	1426400000	1491000000	1942700000	8457000000	7525400000	5159500000	3822100000	AK2	Adenylate kinase 2, mitochondrial
F8W1H0	110160000	71301000			33718000																											69219000	43642000		C17orf49
F8W1T6		25584000	21252000	21884000									30534000				128860000					89327000	245520000	1160500000				166610000	197580000	115200000		200220000	135300000	225450000	RBMS2	RNA-binding motif, single-stranded-interacting protein 2
F8W6A0																															20525000	12475000			PPHLN1	Periphilin-1
F8W717	778690000	618520000	532120000	452020000	603750000	416250000	1056800000	1196200000	1069400000	832230000	926050000	1237000000	5732300000	3686800000	3270500000	3258200000	4501100000	1936600000	123560000	180810000	146170000	171230000	950150000	182800000	261130000	213300000	372120000	236150000	723270000	353850000	163590000	501120000	206560000	190360000	EML1	Echinoderm microtubule-associated protein-like 1
F8W7A7																							22711000	35787000											CCDC178	Coiled-coil domain-containing protein 178
F8W7C6	541690000	746550000	258790000	109010000	56759000	538850000	88342000	129060000	149180000	237770000	62583000	66825000	135390000	113710000	122460000	114800000	133960000	99081000	84111000	57368000	79809000		105260000	120110000	141310000	98841000	81015000	124370000	272270000	63617000	626820000	566080000	571400000	259050000	RPL10
F8W7Q4	2621000000	3271000000	2421800000	2442300000	617290000	3249300000	660580000	664800000	734910000	665530000	1093800000	513550000	1732300000	708260000	1052200000	654030000	1258100000	854200000	2743100000	3474700000	4290300000	497010000	649600000	792210000	573950000	662680000	857620000	1176500000	938910000	1148400000	3129600000	826800000	1551900000	1381500000	FAM162A	Protein FAM162A
F8W7S1						70440000													49028000	38875000	123220000							57850000		24341000	13660000	23429000	17807000		FAM73A	Protein FAM73A
F8W7S5	239030000	72877000	138070000	94347000	44803000	220010000				30643000	102350000								24332000		27328000					27388000					76931000				RRBP1
F8W8D3																				23770000											44124000	26464000	150060000	16415000	SLBP	Histone RNA hairpin-binding protein
F8W8F7																			48232000						188310000	72250000	118110000					17981000			ADGRG3	Probable G-protein coupled receptor 97
F8W8I6	112140000	105860000	82581000	186960000	202930000	114670000	522690000	247790000	215510000	125330000	168650000	137330000	248690000	611510000	220920000	565620000	230780000		173520000	103280000	68253000	393830000	348740000	75264000	166420000	238220000	285450000	184510000	75305000	115970000	648510000	306660000	443760000	327630000	TIA1	Nucleolysin TIA-1 isoform p40
J3KQ45	1955800000	770620000	637470000	864590000	541170000	670580000	257050000	251610000	212190000	266610000	291110000	400790000	303920000	257610000	350990000	395900000	327960000	307390000	1059100000	1396000000	2390100000	3553300000	1372700000	1740600000	994590000	788190000	1292000000	1680400000	2727800000	1541600000	1567900000	1016200000	623230000	2470400000	TGOLN2	Trans-Golgi network integral membrane protein 2
F8W930	83988000	31861000	62710000	32463000	17902000	40280000	4773100	8232300	29305000	9943200	31196000	10488000	28201000	27370000	73976000	34325000	2422400	7473600	9320700	11303000	9599700	3885200000	2409900000	4030500000	55224000	73150000	73871000	1054400000	1602800000	992230000	3910000000	2815300000	3052000000	878690000	IGF2BP2	Insulin-like growth factor 2 mRNA-binding protein 2
F8W950																								7747700											AIMP2
F8W9F9	83355000	56580000	80082000			88345000				58106000			83115000			58992000		81427000				59482000	145850000						98236000		207690000		37203000		WNK2	Serine/threonine-protein kinase WNK2
F8W9X7	879310000	1059000000	839330000	858260000	793860000	962900000	581030000	439290000	447320000	400570000	541710000	476520000	466720000	388440000	445880000	515440000	494210000	476300000	595550000	315070000	359420000	407320000	545210000	460050000	889660000	881060000	925570000	550100000	672020000	407510000	538910000	739070000	577820000	936540000	CCDC93	Coiled-coil domain-containing protein 93
F8WA39	304230000	185540000	156300000	278100000	554080000	296150000	360600000	162280000	216920000	563340000		279380000	1557300000	205440000	337430000	373740000	329360000	258410000	542410000	510520000	247640000	97985000	94481000	167770000	341540000	363380000	400880000	387350000	431560000	341180000	207530000	477010000	248560000	253900000	MTMR1	Myotubularin-related protein 1
F8WAJ0	128170000	106550000	64090000	35604000	110500000	110790000	60780000		98684000	160640000	68801000	37135000	244710000	139970000	111150000	94783000	60346000	84636000	96758000	71254000	71234000	229470000	262790000	280560000	87488000	86949000	81144000	204640000	161880000	182600000	199210000	457680000	48464000	133570000	DDX31	Probable ATP-dependent RNA helicase DDX31
F8WB93																									21501000										SP4	Transcription factor Sp4
F8WC90						3205700																													EWSR1
J3QRU4	173160000	291140000	353580000	167300000	177160000	180200000	577020000	557840000	209610000	263610000	403300000	514960000	599080000	352790000	517780000	571720000	480140000	649700000		115210000	46645000		200800000		100620000	75486000	109710000	93942000	747970000	485250000	108830000	295360000	168230000	261960000	VAMP2	Vesicle-associated membrane protein 2
F8WCF6	5235100000	4323400000	4192400000	2322900000	1755500000	4016600000	3411400000	3294500000	2239100000	4029400000	2759100000	3507200000	3678200000	2092600000	3296800000	2858600000	2622900000	3220900000	2290900000	1903700000	1898300000	1720100000	2965900000	2604100000	8799600000	7198600000	9142200000	5868100000	4824400000	3584800000	2669500000	3944000000	4286700000	5028900000	ARPC4-TTLL3	Actin-related protein 2/3 complex subunit 4
F8WCM5																				38124000															INS-IGF2	Insulin, isoform 2
F8WD19																																	19803000		DONSON	Protein downstream neighbor of Son
F8WD26	3822400000	3529400000	3620600000	3309700000	3170700000	4267100000	1039600000	1479400000	724970000	903230000	1163700000	1496600000	2009600000	1839600000	1330100000	1732600000	1611300000	2548000000	2172400000	2818500000	4087300000	1284600000	761950000	1966700000	146000000	903820000	360760000	5873000000	11446000000	7861800000	3483000000	5651800000	2804000000	4959700000	LMO7	LIM domain only protein 7
F8WD64	32269000		83907000	93391000	158780000	107990000	183590000	182780000	370940000	257060000	87229000		90367000		79513000	108820000	127670000	115550000													170300000	92114000	122420000	92124000	C1orf95	Protein stum homolog
F8WDK9																															23760000				PDCD6IP
F8WDZ3	48859000	36577000	48951000																							82635000		88938000			32415000	42415000			CMTM7	CKLF-like MARVEL transmembrane domain-containing protein 7
F8WEC0					45295000	23253000											39010000	65782000					60761000					33385000	48026000			41132000		32282000	MMADHC	Methylmalonic aciduria and homocystinuria type D protein, mitochondrial
F8WJN3	636550000	803540000	664680000	497930000	560710000	458010000	269290000	282200000	252830000	328970000	152900000	321550000	285090000	300760000	422930000	428060000	278660000	215090000	965470000	535700000	702630000	1169500000	818600000	1405400000	1061700000	429850000	821060000	960430000	768550000	766240000	1214500000	1622600000	1375000000	1044500000	CPSF6	Cleavage and polyadenylation specificity factor subunit 6
G3V0I5	1679400000	2277000000	1397100000	1594000000	2703900000	3013600000	664990000	476250000	674680000	849870000	728750000	438220000	1672600000	1050100000	1681600000	1389800000	1250400000	699120000	3081700000	7735100000	6274800000	3469800000	2678600000	1757700000	1049100000	1257700000	1322900000	1117600000	1029100000	2260300000	2063700000	1300400000	702120000	1618800000	NDUFV1	NADH dehydrogenase [ubiquinone] flavoprotein 1, mitochondrial
G3V167	17558000				24706000	35412000				42781000		39609000	60989000	52913000		67558000	52129000	61339000	56529000	50827000	46978000	48280000		184620000	39340000	17606000	21246000	22348000	26377000		329420000	61718000	315430000	22827000	PARP2	Poly [ADP-ribose] polymerase 2
G3V1A6	383020000	423500000	618720000	644070000	488500000	504270000	79210000	131270000	87443000	80321000	120270000	134890000	134470000	134660000	167280000	121090000	114500000	45821000	575080000	579760000	377420000	105940000	716420000	84266000	437600000	306740000	561090000	95566000	42678000	119520000	162100000	601140000	444120000	474200000	GSDMD	Gasdermin-D
G3V1L9	3841900000	2964100000	3654900000	3759400000	2570600000	3552600000	3051400000	3510000000	2957900000	4809900000	3275000000	2159000000	3251500000	2873900000	2903300000	3145000000	2963200000	2725500000	2093700000	1700500000	3761100000	2638500000	5520600000	3942400000	173770000	583410000	687740000	2280200000	3481300000	2401000000	2751900000	3220700000	4373500000	2435200000	TJP1	Tight junction protein ZO-1
G3V1N2	656090000	2662200000	3763300000	1912800000	1544400000	1057700000	971310000	3074800000	1220400000	4669600000	4730500000	2277400000	3559900000	3334600000	1785900000	1526500000	4953700000	4610800000														186120000	84148000		HBA2
G3V1P3	110210000	125750000	115150000	331240000	118000000	208400000	142990000	204920000	255050000	186390000	341330000	192800000	166480000	251180000	119920000	243000000	169280000	268250000	414370000	457060000	515640000	144150000	429150000	273400000	593600000	695480000	724430000	556440000	499140000	369460000	153200000	217010000	165350000	208620000	LOH12CR1	Loss of heterozygosity 12 chromosomal region 1 protein
G3V1S3	47661000	30513000		34724000			47384000																			692220000	81987000					99060000	83347000	77792000	DENND5B	DENN domain-containing protein 5B
G3V5S9																										47144000	15221000	19676000		40097000	52226000	41650000	33373000		FCF1	rRNA-processing protein FCF1 homolog
G3V1S7	16447000	32322000		31912000	20878000	18120000							30901000		11676000							23656000			50683000	16046000		39748000	175130000	24224000	13343000	15822000	18004000		HAS1	Hyaluronan synthase 1
G3V1V0																																	19989000		MYL6
G3V1V1																																	83862000		ZCRB1	Zinc finger CCHC-type and RNA-binding motif-containing protein 1
G3V1W8	16545000		17811000			24588000			46799000		33993000	24447000	30516000	51199000	21889000			25356000				30942000	74064000	32198000	14970000	94136000	71187000	28014000	42168000	17759000	28299000	22276000	11185000		ACVRL1	Serine/threonine-protein kinase receptor
G3V1Y8	154740000	358440000	400260000	143840000	429230000	427470000	30435000			140940000	88487000		21938000		36941000	96239000	213870000	215100000	766150000	623400000	943370000	22088000	22002000		20569000	299750000	28404000	53472000	55952000		33404000	57192000	23090000	21335000	ASPG	60 kDa lysophospholipase
G3V200	94898000																									60015000									PPFIA2	Liprin-alpha-2
G3V203	2805200000	3728900000	4301100000	5435300000	10147000000	7201800000	678680000	811340000	1812800000	2280300000	1679300000	2031000000	1112000000	1067800000	2037400000	1848400000	1295800000	1159300000	6496000000	3790300000	6963300000	5973000000	10037000000	11767000000	3724900000	4209000000	4358400000	9459800000	6791300000	5650000000	10125000000	9627200000	8270100000	9846800000	RPL18	60S ribosomal protein L18
G3V238																																		30958000	METTL10	Protein-lysine N-methyltransferase METTL10
G3V2N3		61553000	7437900		15147000	41381000				30457000	53289000	58142000			21563000	25045000				45564000			21754000	160420000				140880000	91665000	91111000	16291000	14796000		142780000	PRRX1	Paired mesoderm homeobox protein 1
G3V2Q1	6321400000	5545100000	6811500000	7112500000	6689200000	7634100000	2131300000	2367000000	2566300000	3102100000	2137400000	3333900000	2497100000	2122400000	3052100000	2762400000	2757200000	2647000000	11399000000	14815000000	16717000000	74299000000	38977000000	55945000000	19901000000	11253000000	21427000000	26993000000	10636000000	17851000000	24550000000	19663000000	19135000000	14635000000	HNRNPC	Heterogeneous nuclear ribonucleoproteins C1/C2
G3V2U7	34259000	41936000	54016000	46824000	40262000	35599000	143340000	121220000	109530000	59488000	126080000	122740000	133090000	127240000	203940000	168890000	166610000	219820000		98410000	90932000	24406000		44587000	53676000	55610000	72462000	76494000		12178000	68936000	126260000	140320000	48340000	ACYP1	Acylphosphatase
G3V2W1	137520000	131830000	125240000	152870000	101970000	267810000	212630000	182670000	200350000	204390000	89201000	282690000	112820000	123150000	115460000	198150000	180480000	69791000	546630000	1028300000	1303600000	60759000	94740000	23347000	67222000	55978000	31021000	159970000	21300000	102690000	21290000	20255000	76713000	54728000	SERPINA10	Protein Z-dependent protease inhibitor
G3V325	1837700000	1163200000	1186100000	868050000	1034300000	1079400000	300310000	433560000	332480000	1045400000	990700000	299290000	512360000	678260000	687670000	439770000	402730000	443680000	3325000000	6137300000	6213000000	103890000	2250100000	95563000	98103000	305690000	734230000	1571700000	917670000	1156400000	1275900000	553920000	395310000	916380000	ATP5J2-PTCD1	Pentatricopeptide repeat-containing protein 1, mitochondrial
G3V357	12330000	8842100	14752000			86680000		74243000	164970000	64604000					28778000		51071000																		RNASE1	Ribonuclease pancreatic
G3V392						18868000																													NDRG2
G3V3A0						16378000																													SERPINA3
G3V3G9	854560000	997960000	977640000	682720000	820870000	1021300000	306780000	640490000	441770000	447640000	369580000	286820000	608810000	123390000	239950000	912080000	760700000	458850000	637760000	1463100000	1109900000	263940000	702320000	456920000	324640000	298400000	393930000	574710000	327100000	310540000	534920000	788860000	500280000	662240000	DCAF8	DDB1- and CUL4-associated factor 8
G3V3H3								29919000		35418000				37244000																					KLC1	Kinesin light chain 1
G3V3I4	68020000	69004000	44954000	23409000		47789000	50721000		68559000		39172000						48174000			30609000	25197000		71610000		29590000						44364000		39996000		NFKBIA	NF-kappa-B inhibitor alpha
G3V511	958160000	1691800000	864560000	849560000	75966000	121070000	3591000000	8660000000	1572300000	8028000000	4521900000	10938000000	2887200000	6518900000	1310900000	1264300000	4198900000	5194300000	11673000	13177000	26529000	188820000	34789000	666760000	21371000	39128000	82322000	214630000	712250000	515400000	29629000	17907000	67661000	333610000	LTBP2	Latent-transforming growth factor beta-binding protein 2
G3V4C1	142360000	354520000	389960000	327360000	275560000	518480000	45321000	74410000	118580000	47437000			117220000	142390000	74648000	128560000	221790000	66896000												78893000	843120000	884840000	560630000	282630000	HNRNPC	Heterogeneous nuclear ribonucleoproteins C1/C2
G3V4K0							43061000								37858000															137270000					CNIH1	Protein cornichon homolog 1
G3V4K3	1169500000	890470000	908160000	977010000	1104400000	1170600000	692020000	500910000	491620000	700160000	351620000	836880000	954120000	359630000	742330000	712620000	746140000	754560000	628460000	618300000	814550000	1423500000	1984500000	1557800000	953460000	712780000	745600000	1426100000	1042300000	983130000	1024900000	822220000	702870000	1120200000	VIPAS39	Spermatogenesis-defective protein 39 homolog
G3V4S2					27498000																														NDRG2
G3V4T6	4461800000	3468300000	3481900000	3540300000	8469100000	6412200000	137290000	129680000	82053000	82187000	19279000	49393000	329280000	51351000	232470000	145760000	251730000	66944000	2360200000	1740600000	1517600000	236640000	128790000	93816000	289420000	645900000	491030000	149460000	94368000	273140000	325390000	369660000	116380000	103060000	GSTZ1	Maleylacetoacetate isomerase
G3V4T7	80561000	44524000	28465000	22231000		14693000			87924000	60991000	80693000	74221000	85710000	33880000	69108000	24010000	31464000	53347000	45779000		32698000	30378000	30935000	156410000	36647000	49258000	29142000	366030000	508300000	128270000	20846000	711780000	410110000	291410000	FRMD6	FERM domain-containing protein 6
G3V4U0	2550700000	4839200000	3049800000	2526500000	137520000	58198000	7234400000	7986600000	4142900000	4798700000	2474800000	30477000000	4922300000	6002700000	3858800000	4179600000	6927700000	11152000000	44674000	38624000	18052000	28932000	30253000	25825000	60614000	43170000	42081000	56278000	46654000	207440000	73106000	63843000	77623000	36413000	FBLN5	Fibulin-5
G3V529	418140000	294160000	400860000	280160000	220130000	374370000	312990000	275020000	229540000	186410000	219540000	142100000	145080000	510820000	742910000	888520000	272260000	257010000	555090000	326170000	309430000	1662700000	809180000	1813300000	713020000	304820000	604590000	663430000	872400000	656970000	1208300000	2914600000	568020000	942570000	DDX24	ATP-dependent RNA helicase DDX24
G3V541	34454000			50967000		41978000									23382000		90718000			69202000	25301000	59544000	63689000	115270000	85246000	38505000	71277000	30760000	23873000		77184000	21304000	32360000	25854000	HAUS4	HAUS augmin-like complex subunit 4
G3V542																									127200000										TUBB3
G3V578																				29008000															NDRG2
G3V5N8	326770000	207450000	149220000	375120000	308750000	393820000	918440000	250560000	888020000	1119500000	2717300000	594970000	995080000	433710000	542220000	1036400000	1766300000	963280000	691130000	666000000	623920000	256010000	700480000	378300000	334820000	426760000	241170000	322220000	254180000	355660000	160400000	180950000	224810000	375250000	ZFYVE1	Zinc finger FYVE domain-containing protein 1
G3V5P5	75257000	61653000	87025000	31229000	37084000	54769000													112020000		133880000		39370000		114460000	95751000	129700000				60592000	16509000		11772000	FLVCR2	Feline leukemia virus subgroup C receptor-related protein 2
G3V5T9	128920000	74840000	105180000	40998000	90174000	135020000	52067000		18488000	61639000	76372000	68194000	120450000	53954000	62491000	80031000	64635000	158780000	109630000	61042000	57734000	49553000	73828000	75292000	115670000	136020000	67870000	155950000	107070000	46246000	401310000	166780000	729600000	152160000	CDK2	Cyclin-dependent kinase 2
G3V5V7																									35510000										HNRNPC
G3V5Z7	3055400000	3296000000	2490000000	2936800000	3797000000	3119600000	914590000	836320000	799350000	716650000	937230000	746780000	1389900000	918580000	868210000	757060000	838070000	682430000	1799700000	1703000000	1443500000	2061800000	2284700000	2568300000	2854900000	2730400000	2713800000	3791800000	2336300000	2356300000	4642100000	4949400000	2926000000	2298400000	PSMA6	Proteasome subunit alpha type
G3XAC1	26457000		9347300																							14994000					132060000		50511000	17362000	SLC26A6	Solute carrier family 26 member 6
G3XAG1	324430000	285310000	306450000	194540000	94077000	193870000	227010000	213660000	166340000	116530000	60854000	89115000	225760000	245920000	163020000	151540000	225360000	154170000	54127000	82490000	129270000	280180000	695910000	631100000	286320000	175590000	198980000	303260000	177910000	445400000	477580000	1148200000	286230000	351360000	ZNF512	Zinc finger protein 512
G3XAI2	2868400000	2544900000	2888400000	2105300000	461130000	920170000	4145200000	3719100000	3818700000	5516200000	2270900000	13773000000	3717700000	3606500000	4184500000	4774700000	2671200000	4993400000	258310000	317330000	740090000	5931300000	3278300000	4882900000	110160000	413860000	322530000	2886200000	1962000000	2162900000	2008400000	2120200000	1392500000	2338100000	LAMB1	Laminin subunit beta-1
G3XAK1	61516000	345780000	201210000	116460000	133230000	182750000	142420000	388280000	199310000	98224000	103430000	278330000	152360000	176590000	182300000	300420000	315280000	118950000	189980000	685640000	473910000	128850000		346770000	117660000	197370000	110340000	54305000	93528000	31721000	61372000	39851000	35906000	24934000	MST1	Hepatocyte growth factor-like protein
G3XAN4	1055400000	904960000	1327500000	415910000	686050000	708560000	276540000	137330000	124300000	148480000	165640000	238810000	592730000	245050000	516640000	230990000	407840000	328100000	1850300000	1587900000	1206800000	1506300000	1340800000	611250000	391090000	882860000	365360000	937590000	1302600000	1449700000	594420000	555950000	661500000	788120000	TRAM1	Translocating chain-associated membrane protein 1
G3XAP6	196580000	149530000	251840000	54910000	48712000	64953000	901280000	1136700000	424630000	1309000000	2101200000	1069500000	869300000	2228100000	257270000	437570000	1056300000	1877000000	248430000	149730000	346690000	221030000	102260000	234870000	667080000	246390000	429220000	241300000	165860000	96541000	158860000	250630000	314950000	156660000	COMP	Cartilage oligomeric matrix protein
G5E933	468320000	591740000	558410000	429400000	491260000	508570000	785640000	462660000	444840000	654790000	572410000	471600000	680270000	319790000	538600000	734980000	670510000	610480000	591770000	515920000	482610000	479670000	517660000	865700000	794250000	650360000	741940000	683370000	1011600000	737170000	551970000	411510000	362590000	743420000	SBF1	Myotubularin-related protein 5
G5E950	18045000	26267000	51176000	79500000	71891000	34713000	847990000	768900000	226180000	2842400000	1584000000	1545400000	324370000	1720900000	323960000	1126400000	338110000	1735500000		134400000													79051000		ELN
G5E968																										19211000									CHGA	Chromogranin-A
G5E972	32916000	17123000				17368000														16682000	40044000			19276000			36997000								TMPO
G5E9A6	285470000	528550000	295340000	209600000	201490000	199910000	200280000	67851000	202240000	201040000	194110000	165450000	221870000	101800000	195330000	113050000	96944000	88287000	99930000	145170000	229860000	290300000	486680000	334840000	407340000	837030000	294570000	549780000	910790000	420180000	1286800000	328900000	973850000	395830000	USP11	Ubiquitin carboxyl-terminal hydrolase
G5E9A7																												9178600	14230000			11320000			DMWD	Dystrophia myotonica WD repeat-containing protein
I3L4X3	51653000	50713000	59006000	41331000	79542000	76616000		56204000	36819000		63816000		35780000	32701000	45105000				43684000	40677000	49068000		112340000	107790000	103470000	60227000	72341000	73851000	147930000	53248000	97382000	77430000	156720000	103420000	NFKBIB	NF-kappa-B inhibitor beta
G5E9C8	328760000	203250000	268070000	161250000	114020000	164150000	312500000	253940000	201440000	215250000	121630000	100580000	287050000	173530000	234400000	118340000	161200000	226520000	146020000	62040000	123070000	174050000	191050000	143020000	239770000	211420000	160870000	213150000	336880000	151030000	337730000	382760000	343190000	220880000	SOS1	Son of sevenless homolog 1
G5E9W7	489750000	375520000	723690000	638990000	670590000	520410000	173930000	214820000	243280000	148770000	363760000	342020000	266050000	278510000	323290000	486380000	271160000	338410000	1328600000	874620000	2459400000	2658700000	1211100000	2095900000	616300000	588450000	577760000	862590000	812610000	1007400000	1859300000	1744400000	836740000	1190100000	MRPS22	28S ribosomal protein S22, mitochondrial
G5E9W2	39044000	67838000	111400000	74069000	79287000	90966000	39821000	29873000	193470000	63279000	29452000	43854000	95583000	42361000	34273000	45364000	68649000	43848000	130970000	37021000	51737000	978470000	266120000	634760000	121220000	102710000	75217000	410790000	579420000	607770000	58410000	141470000	64291000	338800000	CHPF2	Chondroitin sulfate glucuronyltransferase
G5E9Z2																												73525000							CLPTM1L
G5EA30	159220000	228880000	206490000	167570000	120850000	312850000	60200000	108440000		59064000	84519000	28491000	66878000	59604000	41440000	68906000	34477000	64635000	208180000	263760000	163550000	868140000	305720000	531870000	111480000	129720000	101380000	162190000	104020000	176920000	454430000	509520000	815660000	205780000	CELF1	CUGBP Elav-like family member 1
G5EA37	224400000	98801000	201840000	73590000	69020000	121860000	61892000		146790000	100880000	56274000	72939000	152110000					170400000	46029000		34617000	85392000		137100000		104760000	94367000	119160000	199180000	137490000	79593000	141280000	93170000	174850000	WIPI1	WD repeat domain phosphoinositide-interacting protein 1
G8JLB6	5083800000	6145900000	6618600000	6167500000	4211300000	6882000000	3059600000	3635100000	3150300000	4840000000	3539300000	3728900000	2721300000	3963400000	4823000000	4277800000	3934900000	3519200000	3350600000	4369300000	3292200000	15957000000	11846000000	14556000000	8069600000	4234500000	7591300000	7707200000	7104100000	8950800000	19768000000	13780000000	17858000000	12154000000	HNRNPH1	Heterogeneous nuclear ribonucleoprotein H
G8JLM4																							134370000												USHBP1	Usher syndrome type-1C protein-binding protein 1
G9CGD6-3	58095000	53836000		50940000	32347000	68103000			57203000							84312000				47734000	160770000		49792000		91373000	129040000	81593000				30594000	42377000	50012000		CNKSR3	Interactor protein for cytohesin exchange factors 1
H0UI06	2497200000	1569000000	1543300000	489630000	733140000	280200000	183140000		18409000	166940000	144460000		57006000	29572000	19549000	15940000	16138000	155810000	8802300000	9115800000	13240000000	2626300000	3693600000	5713200000	2792500000	2877000000	4439800000	1209800000	600920000	820300000	125390000	69252000	10124000		COX7A2	Cytochrome c oxidase subunit 7A2, mitochondrial
X6RLT1	186870000	110220000	299210000	252100000	154610000	110270000	80468000	67568000	114160000	74933000	156770000	110860000	170650000	52922000	139130000	92872000	129510000	65527000	263440000	183610000	754860000	92955000	651540000	171850000	750580000	453500000	459500000	289010000	288430000	187970000	863810000	873920000	1189200000	613790000	NELFCD	Negative elongation factor C/D
H0Y2P5																																	7588000		KLHL29	Kelch-like protein 29
H0Y2S9	2371900000	2200000000	2080200000	1437100000	622160000	979000000	1913500000	3118500000	1370900000	2494600000	2030100000	2088400000	2410100000	3302500000	1250000000	1307600000	2260100000	3267700000	707800000	525410000	1023800000	1719100000	2267700000	3185500000	458840000	536160000	453540000	2639000000	5953700000	5607000000	598800000	2326700000	2172900000	3526300000	MPRIP
H0Y300	14397000000	19774000000	20530000000	26406000000	35888000000	36881000000	11144000000	19233000000	28696000000	15656000000	34915000000	11953000000	10396000000	17603000000	17489000000	30181000000	20824000000	17945000000	38848000000	78098000000	39939000000	155220000	268320000	118860000	7142900000	21997000000	21469000000	727350000	347430000	164270000	523350000	1860100000	401560000	341740000	HP
H0Y304	35031000	79425000	33136000	32527000		41415000								48084000	44608000		33289000													25175000	19598000				DMD
H0Y322																															52306000	50642000	84504000	53863000	LIN9	Protein lin-9 homolog
H0Y360	2272200000	2015900000	1339400000	966830000	1329900000	1731500000	1167300000	511620000	532740000	780340000	405470000	866210000	492260000	550830000	420560000	735740000	925810000	613680000	454610000	173810000	166320000	684070000	271350000	944440000	1357300000	896730000	1175400000	1688200000	1484200000	1335200000	1315200000	1343300000	1234600000	1752800000	AMPD2	AMP deaminase 2
H0Y398		17912000				22609000																						11219000	19456000		28396000	32581000	12683000	16610000	ZFAND3	AN1-type zinc finger protein 3
[truncated: 8,965 more rows]

## Sheet: Tab2
Protein ID	Liver_R1	Liver_R2	Liver_R3	Liver_D1	Liver_D2	Liver_D3	HepA_R1	HepA_R2	HepA_R3	HepA_D1	HepA_D2	HepA_D3	PorV_R1	PorV_R2	PorV_R3	PorV_D1	PorV_D2	PorV_D3	hHEP_D1	hHEP_D2	hHEP_D3	hLSEC_D1	hLSEC_D2	hLSEC_D3	hKC_D1	hKC_D2	hKC_D3	hHSC_D1	hHSC_D2	hHSC_D3	Hep G2	hLSEC SK Hep1	LX2	hHSC TWNT4	Protein name
[truncated: 10,528 more rows]

[truncated: 5 more sheets: Tab3, Tab4, Tab5, Tab6, Tab7]
