# Supplementary material for: Dynamic human liver proteome atlas reveals functional insights into disease pathways
Source: Mol Syst Biol. 2022 May 17;18(5):e10947. doi: 10.15252/msb.202210947 (PMC9112488; doi:10.15252/msb.202210947)
Supplement: Supplementary file 4 — Dataset EV2 [file MSB-18-e10947-s008.xlsx]

## Sheet: Description
	Dataset EV2: Subcellular mass composition and protein copy number catalogue
	Sub-dataset	Description
	Tab1	Estimated subcellular proteome mass composition before and after normalization
	Tab2	Estimated cellular proteome mass percentage of selected mitochondria components
	Tab3	Estimated protein copy number catalogue of 10528 proteins across all 34 samples
	Tab4	Estimated total cellular protein content across primary cell types and tissue types
	Tab5	Protein copy number dataset of respiratory chain and ATP synthase subunits

## Sheet: Tab1
	Before nomralization									Normalized to 1
Column1	Liver	HepA	PorV	hHEP	hLSEC	hKC	hHSC		Column1	Liver	HepA	PorV	hHEP	hLSEC	hKC	hHSC
Mitochondria (GO:0005739)	0.13805	0.0591613	0.0537841	0.229	0.0976857	0.101028	0.100768		Mitochondria (GO:0005739)	0.0944974	0.0366091	0.033901	0.170036	0.064309	0.0682534	0.0619436
Cytosol (GO:0005829)	0.330321	0.360324	0.358686	0.215921	0.311932	0.314999	0.387204		Cytosol (GO:0005829)	0.22611	0.222969	0.226086	0.160325	0.205353	0.212809	0.238021
Endoplasmic reticulum (GO:0005783)	0.0934918	0.0916968	0.0956034	0.11236	0.101896	0.0657456	0.109643		Endoplasmic reticulum (GO:0005783)	0.0639968	0.0567422	0.0602603	0.0834293	0.067081	0.0444169	0.0673993
Nucleoplasm (GO:0005654)	0.121146	0.0752785	0.072769	0.096799	0.163089	0.172175	0.124238		Nucleoplasm (GO:0005654)	0.0829267	0.0465825	0.0458675	0.071875	0.107366	0.116319	0.076371
Nucleoli (GO:0005730)	0.0577936	0.015339	0.0169486	0.0805741	0.0654713	0.0555315	0.0441703		Nucleoli (GO:0005730)	0.0395608	0.00949181	0.010683	0.0598277	0.0431014	0.0375164	0.0271521
Vesicles (GO:0043231)	0.0913298	0.125152	0.115414	0.0765484	0.0720627	0.0865968	0.088136		Vesicles (GO:0043231)	0.0625169	0.0774442	0.0727471	0.0568386	0.0474407	0.0585037	0.0541786
Plasma membrane (GO:0005886)	0.117421	0.213744	0.219225	0.0613236	0.124514	0.122166	0.165946		Plasma membrane (GO:0005886)	0.0803764	0.132265	0.138181	0.0455339	0.0819706	0.0825339	0.102009
Nucleus (GO:0005634)	0.0530186	0.0288285	0.0287038	0.0483595	0.061294	0.0693336	0.0502875		Nucleus (GO:0005634)	0.0362922	0.0178392	0.0180925	0.0359078	0.0403514	0.0468409	0.0309125
Golgi apparatus (GO:0005794)	0.0520238	0.068408	0.0644734	0.038013	0.0457362	0.0359004	0.0428245		Golgi apparatus (GO:0005794)	0.0356112	0.042331	0.0406386	0.0282253	0.0301093	0.0242539	0.0263249
remaining	0.0460871	0.0644365	0.0651219	0.0356808	0.0808917	0.0600635	0.0751989		remaining	0.0315474	0.0398734	0.0410474	0.0264936	0.0532531	0.0405781	0.0462259
Microtubules (GO:0015630)	0.0178254	0.0309311	0.0301936	0.020664	0.0278342	0.0177912	0.0321393		Microtubules (GO:0015630)	0.0122018	0.0191402	0.0190315	0.0153434	0.0183239	0.0120195	0.0197565
Actin filaments (GO:0015629)	0.0381417	0.180605	0.154948	0.0193944	0.0445113	0.0465877	0.129321		Actin filaments (GO:0015629)	0.0261087	0.111759	0.0976663	0.0144007	0.0293029	0.0314741	0.0794957
Nuclear membrane (GO:0031965)	0.00817588	0.00514814	0.00491803	0.0103145	0.0175086	0.0161646	0.0143442		Nuclear membrane (GO:0031965)	0.00559654	0.00318568	0.00309991	0.00765869	0.0115263	0.0109206	0.00881759
Nuclear bodies (GO:0016604)	0.0143047	0.0151503	0.0131538	0.00993708	0.0164388	0.014482	0.0157715		Nuclear bodies (GO:0016604)	0.00979183	0.00937502	0.00829106	0.00737846	0.010822	0.00978387	0.00969496
Peroxisomes (GO:0005777)	0.00607206	0.000322013	0.000438234	0.00974131	0.00304141	0.00548579	0.00264155		Peroxisomes (GO:0005777)	0.00415643	0.000199262	0.000276226	0.0072331	0.00200223	0.00370613	0.0016238
Cell Junctions (GO:0030054)	0.0105772	0.00828811	0.00829889	0.00918848	0.0104993	0.017854	0.0111987		Cell Junctions (GO:0030054)	0.00724029	0.0051287	0.00523092	0.00682261	0.00691197	0.0120619	0.00688398
Centrosome (GO:0005813)	0.0115529	0.00572782	0.00678642	0.00771793	0.0103865	0.00971791	0.0102754		Centrosome (GO:0005813)	0.00790817	0.00354438	0.00427759	0.00573071	0.00683768	0.0065653	0.00631646
Intermediate filaments (GO:0045111)	0.0140493	0.037522	0.0345997	0.00761118	0.0774022	0.0325705	0.0454027		Intermediate filaments (GO:0045111)	0.009617	0.0232187	0.0218088	0.00565144	0.0509558	0.0220042	0.0279097
unassigned	0.239501	0.229962	0.242441	0.257621	0.186811	0.236	0.177259		unassigned	0.163943	0.142301	0.152814	0.191288	0.122982	0.159439	0.108964

## Sheet: Tab2
Column1	Liver	HepA	PorV	hHEP	hLSEC	hKC	hHSC
MT ribosome	0.00435122	0.00352413	0.00514887	0.00413328	0.022772	0.00832182	0.0105846
Solute carrier	0.0198663	0.0126207	0.0198595	0.0452191	0.0584231	0.0351841	0.0351268
MT_enzymes	0.709361	0.233822	0.335195	0.68155	0.439138	0.61154	0.324304
ATPase	0.0603912	0.0428891	0.0564828	0.0984229	0.123179	0.101272	0.0774375
Complex1	0.0162313	0.010078	0.0213134	0.0265629	0.0448788	0.0252685	0.0197906
Complex2	0.0103178	0.00331214	0.00563325	0.0195336	0.00967562	0.0128214	0.00598952
Complex3	0.0116616	0.00706372	0.0121462	0.022044	0.0303636	0.0192969	0.00934922
Complex4	0.00843125	0.00384123	0.00688788	0.0133495	0.0224996	0.0133688	0.00544502

## Sheet: Tab3
Protein ID	Liver_R1	Liver_R2	Liver_R3	Liver_D1	Liver_D2	Liver_D3	HepA_R1	HepA_R2	HepA_R3	HepA_D1	HepA_D2	HepA_D3	PorV_R1	PorV_R2	PorV_R3	PorV_D1	PorV_D2	PorV_D3	hHEP_D1	hHEP_D2	hHEP_D3	hLSEC_D1	hLSEC_D2	hLSEC_D3	hKC_D1	hKC_D2	hKC_D3	hHSC_D1	hHSC_D2	hHSC_D3	Hep G2	hLSEC SK Hep1	LX2	hHSC TWNT4	Gene name	Protein name
A0A0D9SFH9		13611.8	14584.4			23533.6									25456.7	34169.6	16901.1			9166.63			23267.4					72781.1	172628	187968	14301.3	47495.3	18635.1	37396.2
A0A024R161		282988	125142	44901.3	40157.5	78704.1	111257		44961.2		122040	20156.1	51899.5		35242.9	214198		30798.6	372843	284174	167643		385137	16713.5	369730	147299	247104	281607	28965.4	431659	32427.7	42740.6	82716.2	19887.7
A0A024R216	333712	510704	262630	102454	87577	123081	399291	410083	336402	428490	346006	482726	424796	430475	498210	133135	543899	222689	31174.8	115490	63924.3		135157	106858	18714.7	25493.4	80303.7	125095	94026.4	194229	25587.8	309656	189835	295186
A0A024R368																														12116.9					PRICKLE2	Prickle-like protein 2
A0A024R3W6	5820.46	25162.7	15017.6	22060.2	12679.5	25816.5	12819.7	8489.58	9150.8	19936.4	5882.28	15970.4	171312	85443.2	53846.1	29326.5	75047.3	21525.6	12930.1	10998	21643.7	4904.39	42027.7	4554.45	9077.27	8055.68	6901.8	47985.9	90422.8	58875.5	6050.24	6085.62	32884.6	63809.7	NRP2	Neuropilin-2
A0A024R4E5	1.55309e+06	1.8847e+06	1.75695e+06	1.39529e+06	1.77534e+06	3.41445e+06	487042	344143	282679	525357	576229	495219	521926	426292	699955	711788	539253	523308	590287	720681	832794	546561	712676	1.50374e+06	121142	271635	92165.1	1.63402e+06	5.50413e+06	3.24292e+06	1.96529e+06	1.60852e+06	1.48641e+06	1.60401e+06	HDLBP	Vigilin
A0A087WZA9	223581	413331	336775	123390	600608	1.14841e+06	59372.5	25834.5		46530.6	70323.5	58569.5	63201	32027.9	77086.5	61527.9	43262.8	60281.5	196532	319364	467585	76886.6	28744.7	256541	15692.4	83674.8	25842.9	196394	240960	165781	271869	113209	126345	213345	TMEM120A	Transmembrane protein 120A
A0A024R4M0	5.83801e+06	5.0584e+06	3.34907e+06	3.45253e+06	4.80547e+06	6.24546e+06	1.14019e+06	781524	678695	833658	930646	1.0682e+06	890130	747743	1.50974e+06	1.42341e+06	1.59237e+06	1.28894e+06	2.11838e+06	1.80836e+06	2.98773e+06	1.58412e+06	5.23438e+06	5.86643e+06	1.54484e+06	1.59583e+06	1.01259e+06	7.31311e+06	1.48792e+07	9.22057e+06	6.74572e+06	7.05416e+06	3.57813e+06	3.47934e+06	RPS9	40S ribosomal protein S9
A0A024R571	1.07624e+06	1.44916e+06	1.23094e+06	522022	674636	1.10596e+06	2.90725e+06	1.6908e+06	2.01683e+06	4.8415e+06	2.9286e+06	2.06525e+06	4.65515e+06	2.65456e+06	3.63012e+06	3.34544e+06	3.12192e+06	2.1496e+06	202977	209082	203011	172252	540882	418335	632576	549839	673400	1.16678e+06	2.90948e+06	2.18203e+06	493057	2.35991e+06	1.34109e+06	720032	EHD1	EH domain-containing protein 1
A0A024R5I4	322864	539563	424858	154405	210469	208635		39140.9				23115		32580.5	198333			103272	91296.9	228443	374946	21549.5			12461	137940	54936.8	20331.5	146091	55801.1	28137.3	56715.1	28322.4	8665.14	SLCO2B1	Solute carrier organic anion transporter family member 2B1
A0A0A0MRU5	59580.2	120808	82554.2	34767.7	20268	70198.4	62090.1	68449.3	27183.1	71616.8	83844	47081.8	49760.4	154037	24255.1	100057	138783	158718	28442.1	23197.8	44878.6	15479.1	7388.52	20116.4	14973.3	33679.3	32037.5	30484.3	95712.4	100304	13140.5	72716.3	14465.8	39812.8	CLN5	Ceroid-lipofuscinosis neuronal protein 5
A0A024R6I7	723785	541175	240946	84357.5	692591	1143.65	2.79658e+06	789552	835613	1.89915e+06	2.10628e+06	414818	4.4352e+06	640395	112800	1.5112e+06	681658	538045		4015.41	285023						46633.9				856.068	4356.4			SERPINA1
A0A024R6X1	2.2267e+06	3.07469e+06	2.84777e+06	5.50655e+06	2.61524e+06	7.27129e+06	103143	51814.7	72978.3	78044.4	123104	41106.4	194919	7234.98	141925	31458.6	60692.6	90150.3	2.7854e+06	4.41542e+06	5.3133e+06	6577.49	29457.8	13833.4	55588.5	1.15183e+06	292027	124311	242911	124803	295493	272259	74831.5	37016.4	CES2	Carboxylic ester hydrolase
K7EN05																																78180.2			ELOF1	Transcription elongation factor 1 homolog
A0A024RA52	933576	3.03137e+06	2.7902e+06	1.53144e+06	1.62442e+06	2.30545e+06	1.13919e+06	659226	485673	604845	734748	828554	880254	693769	1.15748e+06	681034	905655	618637	411360	489200	424093	100582	232855	650074	321689	660550	564855	874359	1.72219e+06	1.87376e+06	1.60137e+06	2.24457e+06	1.61524e+06	1.3102e+06	PSMA2	Proteasome subunit alpha type
A0A024RAC6	79728.5	66763.8	42429.5	43264.7	33670.2	125735	93577.5	39554.9	51709.2		52107.1	148240	88845	33806.2		89509.8	72618.9		24442.4	20127.3	51729.9	25189.1	33040	37025.5	14191.7	18858.7	11043.7	39020.5	173297	85046	120472	116469	81106.3	39455.3	TCEB3	Transcription elongation factor B polypeptide 3
A0A024RCG2	50013.1		359964		53835.9	68754.5							4243.96						244162	179918	125060	19336.3	29578.8	16209.7	7933.79	37326.8	10943	25079.1	109019	134857					SLC22A18	Solute carrier family 22 member 18
A0A024RCL9	130886		136158		105022	127256													38830.1						90971	171019									LST1	Leukocyte-specific transcript 1 protein
A0A087X2F1																				5615.96	7996.48									4301.4					ZSCAN26	Zinc finger and SCAN domain-containing protein 26
A0A024RCR6	153308	180206	179716	107858	93876.9	204393	104861	49786.3	59256.7	81232.5	85744.6	107135	100592	85132.2	166771	133689	148270	135691	106532	115134	130605	42763.2	138533	85468.6	55195.7	108017	38904.4	172091	334756	154788	203542	210057	129551	113495	BAT3	Large proline-rich protein BAG6
A0A044PY82		37091.1	32788.5	19306	20625.9	23313					30868.4							32433.3	13934.7	14393.5	21083.2						6758.29			25368.4					LOC113230	Uncharacterized protein LOC113230
G5E9M9	13981.6												19156.8																		12436.7	21046.7			VGLL4	Transcription cofactor vestigial-like protein 4
A0A075B6F5																																		1343.4	MYO18B	Unconventional myosin-XVIIIb
A0A075B6H3	5833.66		4317.77																																TMCO4	Transmembrane and coiled-coil domain-containing protein 4
A0A075B6H9						206624		350957	237199			330307																						88544.3	IGLV4-69
A0A075B6I0	49382.1	225303		24277.1	75559	58501.1	2.87369e+06	558747	411685	414099	130534	250211	1.42735e+06	433762	144211			88037.3							2382.12				129879		16657	95556.1	8833.98	23892.7	IGLV8-61
A0A075B6J9	108297	174816	60876.3			119988	282715		296027	194099		113761	264281		127986	110502	368560																		IGLV2-18
A0A075B6K4	100756	55196.8	145931	49859	12891.2		517190	72383.5	801473	147262		112214	381446	66946.3	97364.7	42646.5	121153	190058										9903.54		29478.4	18254.6		15842.9	8999.82	IGLV3-10
A0A075B6K5	645077	646617	1.02298e+06	455789	97573.4	124230	3.51722e+06	2.14285e+06	3.30775e+06	1.33236e+06	1.39689e+06	1.19151e+06	5.70247e+06	2.09321e+06	719396	891228	3.76063e+06	1.88372e+06	84998.2		110116					64237.6	76119.3			299297	197098	57249.3	65473.7	19648.4	IGLV3-9
A0A075B6P5	1.47578e+07	9.0455e+06	1.90504e+06	1.77589e+06	316922	495952	6.92022e+06	8.77564e+06	8.58877e+06	9.75604e+06	4.3921e+06	9.919e+06	1.29626e+07	1.66509e+07	2.2574e+06	4.48359e+06	3.47055e+07	2.77439e+06	50251.4	27836	12436.9	2967.1	26823		37154.7	20172.7		373864	1.03525e+06	13037.3	22132.2	32581.4	8275.38	16665.1	IGKV2D-28	Ig kappa chain V-II region FR
Q5T409																							3610.44												DISC1	Disrupted in schizophrenia 1 protein
A0A075B6R2	279056	308312	219727	124201	84697.2	312642	738756	164830	356668	360710	217336	221843	1.48277e+06	291807	379914	523639	717714	335658		54080					59784.7	140217					63171				IGHV4-4
A0A0C4DH68	885696	161947	153081	157924	113721	143852	1.68659e+06			335794			2.69416e+06				247984											43479.2			52938.2		120955	79261	IGKV2-24
A0A0J9YYE9	26119.1	21381.5	13149																																TRBC2	T-cell receptor beta-1 chain C region
A0A075B6S2	1.29299e+06	442724	333792	88067.8	68082.5	24453.4	2.96013e+06	1.04133e+06	1.21542e+06	158948	180361	234867	840475	1.23583e+06	124418	171053	392745	424955	31402.4	25595.2	43895.7				64881.7		35160.1	37262.4	399609		88069.8	95906.8	84962.3	102728	IGKV2D-29
A0A075B6S5																			258533																IGKV1-27
A0A075B6S9									22149.5					16208.6			46283.6																		IGKV1D-37
A0A075B6T1																								6162.07				7816.01		4626.49	10264.5	7049.7	3575.78	6245.13	AMBRA1	Activating molecule in BECN1-regulated autophagy protein 1
A0A075B6T4																															3654.9		8444.8		KBTBD4	Kelch repeat and BTB domain-containing protein 4
A0A075B730	25623.5	38449.2	33457.2	8069.59	11736.1	9256.45	15904.8	14951.1	50726.2	19414.2	10905.9	81242.4	75868.2	9031.44	145330	15875	14668.1	33789.2	26769.9	29263.1	23111.4	1090.01	5139.37	4123.19	888.735	4150.12	1747.5	5540.9	149131	101787	178948	10612.3	8261.85	3156.34	EPPK1
A0A075B738	262446	241985	221817	168680	100914	191367	220421	200907	216219	159009	61554.1	115605	182318	124514	250848	367638	297107	351087	17938	16009.8	5923.7	97723.9	2.29932e+06	66280.4	114809	147439	125722	28425.7	55248.5	55283.9	23775.1	19993	32468.6	27624.7	PECAM1
A0A075B746			83662.2	35086.4	38195.4	56260.7			37832.5				84450.7	58725.3	27271.9				20957.6		46292	39208.1	95068.7	297979	26331.5	83359.3	20887.9	52080.1	134432	278337	68099.9	364460	34341.9		MRPS21	28S ribosomal protein S21, mitochondrial
A0A087WX83	40834.1	39024.2	41131	22203	25148.2	54829.4	44488.2	21642.1	25776.4	24718.5	35348.1	40532.8	32734.2	39515.5	33899.8	37648.7	50801.2	20967.9	16119.4	22726.6	27944.9	10778.9	14920	68122.2	5978.86	16738.2	8538.08	34421.2	140658	52652.6	21267.7	37657.5	59488.9	25447	PDE4DIP
A0A075B754						4418.69		2671.07																						3520.56	5712.72	1681.83	2902.21		ATAD5	ATPase family AAA domain-containing protein 5
Q8TEK8	72138.7	122871	64072.6		64776.7	83020		56415.9						112191		94569	70814.8	112337				54656.7			62253	76217.9	42881.5				19012.1	56265.8	45523.5	33745.9	FLJ00186	Ras association domain-containing protein 5
A0A075B773	39521.6	50752.9	50700.6	24995.5	16553.2	64128.4	33161.7	36844.3	23949.9		27261.7	35323.2	23235.3		45851.6	16257.8	16237.8		35756.4	118054	49981.3	15573.8	15214.3	25341.3	2407.7	18540.4	7375.76	56160.5	65322.2	125925	15470.6	40516.6	21435.6	27506.9	PEX12	Peroxisome assembly protein 12
A0A075B7B1	4548.93	2724.51	8130.87	2376.48	21014.2	17905.7	92315.5	15608.4	33922	168961	26693.2	46835.1	703749	217526	468263	118508	366724	9784.34								3541.57	1042.99				2519.82	8629.41	5160.02	2131.76	SYNM
A0A075B7B8						29967.9																													IGHV3OR16-12
A0A075B7D0						162629	376146	237683						385645																					IGHV1OR15-1
A0A075B7F8	45401.7	67630.1	57574.2	24427	33754.1	81105.4	72655.6	103028	33561.9	102607	112538	30350.2	122824	211887	87077.4	110748	83426.7	159242	18364.2	31372.5	25687.8	57817.4	61866.1	59276.7	20255	14508.9	13052.1	44650.2	274308	192617	78319.2	124446	97724.8	33080.7	POM121C	Nuclear envelope pore membrane protein POM 121C
A0A087WSV0																							9273.94	14360.8					16942.8	21436.3	7166.96		16331.7		BCL2L12	Bcl-2-like protein 12
V9HW75	789869	859633	936078	631929	577741	1.17898e+06	367915	290420	261636	510781	449531	421878	487099	442640	613236	675319	701722	486767	495405	476507	1.18817e+06	310547	518981	442149	256698	444815	248797	977975	3.38605e+06	1.98554e+06	637226	216021	247478	1.21394e+06	HEL-S-109	Nucleobindin-2
A0A087WSW9	696868	727586	721975	518061	298094	579251	420092	817462	458375	649871	515811	956322	1.16411e+06	957352	1.37395e+06	765174	1.21013e+06	819420	170830	127023	104909	188643	520798	847050	145075	260700	169061	1.18127e+06	3.38893e+06	3.30153e+06	509742	1.95695e+06	543227	1.29876e+06	TXNRD1	Thioredoxin reductase 1, cytoplasmic
A8MVE2	40627.1	19036.9	28351.3	17122.6	13181.6	43804.4	14261.6			9269.5	8000.01	16690.7	68704.5	25193.1	14472.8	23784.2		34480	16144.7	6182.18	10979.3	2120.14			48626.5	64984.8	47558	9101.87			2708.98	3694.54	9949.12	11152.3	LILRB1	Leukocyte immunoglobulin-like receptor subfamily B member 1
A0A087WSY5	106838	245061	159317	175555	66847	151845	213119	256513	254517	328892	161220	478272	317886	192585	187595	265354	457915	161064	32421.3	43430.4	100895	10726.5	10613.2	35431.4	8307.45	43542	12111.7	16579.5	59433.7	94379.8	26033	38959.6	22314	23114.8	CPB2	Carboxypeptidase B2
A0A0G2JQJ0					161399																														IGKV1D-8
A0A087X2I2	939714	1.11355e+06	731404	499575	723271	1.68487e+06	537272	338206	81543.1	214269	207184	229960	344204	453545	325806	265257	553835	126498	133696	146940	201475	67510.1	210879	28246.5	140470	407502	233278	130534	538601	434303	93356.9	38434.2	97484.9	56201.4	GPX4	Glutathione peroxidase
A0A087WT20	52140.1	68633	42995.4	33490.5	22871.7	74902	51211.3	24728.2	32369.6	21084.9	103106	22277.4	10354.1	24923	43656.7	39808.1	83763.7	82387	20882.9	20626.3	32760.3	41953.8	86133.2	210120	15549.4	21164.9	22785.8	168688	177199	245895	389551	296398	35756.4	53874.9	DCAF13	DDB1- and CUL4-associated factor 13
A0A087WT42		18802	31500.4	41634.6		25685.7													21143.1	26723.7	56997.1		23410.8	14389.4		16477	8021.28			29224.3	61142.8	42289.8			SLC2A8	Solute carrier family 2, facilitated glucose transporter member 8
A0A087WT53																															2100.28				MAGI1
A0A0G2JNC6																								2721.68											TMC4	Transmembrane channel-like protein
A0A087WTA8	9.03624e+06	1.33839e+07	1.2793e+07	1.27512e+07	6.06177e+06	7.84454e+06	6.47538e+07	6.06499e+07	7.23126e+07	7.35784e+07	6.18644e+07	5.91271e+07	5.30405e+07	8.21211e+07	4.62543e+07	6.69817e+07	7.43064e+07	1.13492e+08	211241	256295	207414	954122	1.28814e+06	1.29214e+06	193509	261151	111738	7.67266e+06	2.42787e+07	3.4411e+07	251680	856869	520870	3.99892e+06	COL1A2	Collagen alpha-2(I) chain
A0A087WTJ2	455594	372751	346336	172609	121546	232453	49129.4	95303.5	20217.7	16700.5	25585.4	34038.3	19682.7	34723.6	19925.9	12685.7	32165.4	21541.7	77162.3	37070.1	32533.9	4869.85	1.19599e+06	7425.76	364860	598743	333685	18319.6	24314.1	21372.9	29142.4	31579.7	19205.7	15327.9	GIMAP1-GIMAP5	GTPase IMAP family member 5
A0A087WTK0	59762.8	40530.8	64879.1	25925.3	20592.8	45267.9	64531.1	3120.96	6409.58	4989.49	7136.63	10565.2	22138.6	6675.56	11707.8	42831.3	21212.2	33807.7	19970.5	15288.1	26072.1	13157.2	4509.54	31767.3	91353.3	97768.6	87536.7	16266.9	73139.1	95367.8	4157.52	57170	15947.5	15264.7	PTPRJ	Protein-tyrosine-phosphatase
A0A087WTM1	5556.31	6715.71	11185	3960.78	2387.32		8974.5	5711.54	7796.48	7833.11									3193.88	2836.52		2805.61		2330.75		3540.99	1477.1	4285.95	22455.5	5393.47	6261.72	3436.16	2726.86	3175.09	ROBO1	Roundabout homolog 1
F8W6X9							6268.13	2915.61	3006.55	3822.43		7097.61		2792.72																					SDK1	Protein sidekick-1
A0A087WTS0	1.78964e+06	1.34744e+06	872109	1.30714e+06	306674	1.22326e+06	12690.8	30372.7	15279.9	28060.8	28338.3	9284.26	67675.2	11032.3		18970.5	25607.5	18825.7	289506	50954.7	84512	9064.19	6594.2	10884.5	9605.84	16720.1	10605.7	9002.78	30192.1	32293.4	64981.8	30443.2	17184	14707	GPX2	Glutathione peroxidase
A0A087WVR3		8455.73		19757.9	34926.9	135529							277483			10689.7	103774	46070.7	15854.3	5912.23	15314.1	24979	28206	63261.1	12159.6	26479.1	3551.04	64746.1	74099.6	41234.6	206810	19127.1	54045.2	22892.1	UHRF1	E3 ubiquitin-protein ligase UHRF1
A0A0A0MRA9	28689.2			48747.3	29393.7	58581.2	76866.1	62227.2	53414.4	111534	141407			55758.7		41730.3	107096	89723.7																	RGS6	Regulator of G-protein signaling 6
A0A087WTY7	175201	276554	332946	395375	40709.4	798548	27193.1	46612.7	44136.1	85021.9	22003		17067.2		34342.5	48148	19348.3	40533.1	32663.7	66588	34396.4		10216.7	4860.64		12290.7	6560.31	20423		19064.8	27669.1	39020.7	28786.4	13164.3	GBA3	Cytosolic beta-glucosidase
A0A087WU02	109980	122586	49042.3	73221.7	48719.2	219355	66783.7	73620	36312.5	39892.9	57893.5	39352.2	96620.5	17762.8	86669.2		54612.6		124703	143691	236672	166632	169559	340416	30201.5	55756.7	35199.7	503042	601745	936122	151907	219090	205658	158353	ERGIC2	Endoplasmic reticulum-Golgi intermediate compartment protein 2
Q13030	806262	817481	1.11005e+06	305489	848327	887797	1.77673e+07	5.67841e+06	1.58976e+06	728668	9.32508e+06	2.39525e+06	8.6473e+06	1.69952e+06	3.50193e+06	1.44949e+06	2.59664e+06	1.19416e+07												36808.3	20806.3	35500.3			GPErik	Glycophorin-A
A0A087WU53	209848	242934	262571	168442	136775	299975	109321	118236	42943.1	103579	60891.1	99073.7	76214.5	57748.1	131723	64946.7	108887	99252.3	465452	453671	527976	318105	234496	625804	99009.7	136129	125026	376256	987752	595505	278549	245314	219411	278375	MAGT1	Magnesium transporter protein 1
A0A087WU64				6364.77		16708.2				22946.4					6504.97				3523.85						2786.04	7146.85	3522.09	3258.65	6420.29	12338.3	34085.8	8790.57	35562.7	4756.63	POLA1	DNA polymerase
E7ER32	15726.1	8552.49		4275.72																		5224.92	3396.63	8341.11	3035.6	3929.98	2158.93	5103.56	18201.1		6319.06	6741.93	10871.3	3696.96	MKL1	MKL/myocardin-like protein 1
A0A087WUB9	59270.5	106069	83316.2	99977.4	69030.5	113922	80210.7	54152.6	47953.3	33594	73210	47783.4	72734.3	76384	85274.9	270544	110971	109039	43921.2	32397.3	133765	58568.2	32131.5	89045.1	58622.5	47532.2	41143.3	42589.3	121071	113070	359193	239637	242319	95491.9	CTNNBL1	Beta-catenin-like protein 1
A0A087WUD1	22270.9	65323	33397.7	28945		33931.5																								28960.4	72061.5	41630.1	29364.3	13664.1	ZNF787	Zinc finger protein 787
A0A087WUD6																																581307			GAGE2E	G antigen 4
A0A087WZ03																									6161.28				67386.7	40506.3					CNTNAP3B	Contactin-associated protein-like 3
J3QTS8	1.44766e+06	1.97302e+06	667602	2.28272e+06	143888	691586	2.06272e+06	3.22912e+06	1.40869e+06	1.85252e+06	1.23733e+06	942184	4.57329e+06	5.64285e+06	2.0691e+06	2.98212e+06	6.44424e+06	510772	34609.6	76396.6	9678.97	3626	1749.6	2387.74	31768.6	30854.9	8889.41	14122.9	43143.9		40465.6	48808.3	34730.6	33160.3	TPSAB1	Tryptase alpha/beta-1
G5E9H5																									9707.61		7079.06								SNX10	Sorting nexin-10
H0Y8A4				9683.46	5448.88	9864.01																			2597.63			3815.12	11490.4	11191.6	3185.72		3529.14		RYK	Tyrosine-protein kinase RYK
A0A087WUK2	330603	619116	540198	343828	305644	351429	292884	137856	223537	309993	383778	466996	418684	242081	311265	545668	328144	308335	95764.3	107015	130884	710984	808343	1.50522e+06	208516	266927	122578	1.03841e+06	2.09835e+06	2.5782e+06	1.24838e+06	1.05984e+06	812280	1.05533e+06	HNRNPDL	Heterogeneous nuclear ribonucleoprotein D-like
A0A087WXK2	898.875	1549.11	1411.66	1350.52	1586.39		2844.02	1824.57	2216.5		1501.92	1150.22	2479.5	7574.96	1897.18	1673.21		1665.66	1153.64		344.723	350.008	454.048	2735.48			109.047	1230.05	2214.6	966.766	969288	4321.55	16560.2	556.177	PEG10	Retrotransposon-derived protein PEG10
A0A087WUM0		84752.4	190767	321629			97380.5					126723		140368	200659				255735	379893	326882	56360.2		138893				65563.3	138279	128199	50946	69391.2	59799.2	152587	SYNJ2BP-COX16	Synaptojanin-2-binding protein
A0A087WUQ6	2.92108e+06	3.54607e+06	4.08509e+06	1.47451e+06	2.15475e+06	4.76226e+06	529530	598192	430586	906779	1.05218e+06	654597	1.07899e+06	858040	1.29792e+06	1.09249e+06	1.3768e+06	788557	1.47764e+06	1.55161e+06	858217	339651	1.73921e+06	335509	1.32648e+06	3.33885e+06	1.33668e+06	477698	1.45334e+06	642846	102068	137014	130494	610200	GPX1	Glutathione peroxidase
E7ETK0	1.22003e+06	1.4303e+06	1.1788e+06	1.10616e+06	2.19754e+06	2.03833e+06	385710	276915	381878	287645	281606	787768	422724	285638	467912	742560	449740	287917	668916	339352	752828	203566	745775	1.05185e+06	245252	593832	229532	2.05913e+06	6.14523e+06	2.21244e+06	2.27778e+06	2.99348e+06	1.65982e+06	1.06753e+06	RPS24	40S ribosomal protein S24
A0A087WUT6	307964	375468	326799	160065	185454	403861	133694	89278	77971.3	189484	183074	159857	185746	104367	250718	190907	199655	174876	69587.4	65335.3	82203.9	120320	182207	404973	68908.9	98142.9	49146.6	337246	1.14589e+06	631157	555585	728370	734507	303834	EIF5B	Eukaryotic translation initiation factor 5B
A0A087WUW0																														31302.5					CBY1	Protein chibby homolog 1
A0A087WUW9	80815.3	85055.1	143105	54476.6	56028.2	71187.2				52243.3	41398.7		62507.5			29786	72357.8		18996.2	21240.1	40600.1	33688.7	79634.3	26049	28679.3	27621	19434.8	67917.5	69671.8	283567	31855.7	36571.3	39074.8	19868.5	ARL15	ADP-ribosylation factor-like protein 15
A0A087WUY7			15515.4			20098.4	41471.2						43287.2		13251.3										3773.26			12226.3	25361.2	17528.6	10819	12751.9	16114	12001.5	PIAS2	E3 SUMO-protein ligase PIAS2
A0A087WV05	516147	719126	567428	439376	420747	682020	485597	137294	225934	319769	365303	260938	439313	276419	345376	344515	301802	281023	221383	190365	350085	229439	291431	616678	232341	232304	196072	498535	2.43444e+06	885060	914643	745048	976511	468466	MYCBP	C-Myc-binding protein
A0A0A0MR14																									8878.13		16691.8								OSCAR	Osteoclast-associated immunoglobulin-like receptor
A0A087WV24	87905.6	136487	125700	164688	199166	248002	99078.2	102092	68784	120484	64460.9	39712.4	38559.2	61061.2	56108.1	67671.9	98325.7	47269.6	23807	19043.4	21824.9				7083.36	18912	11514.8	29719.6	44170.4	34208.4	57631.2	36055.3	18835.7	10207.8	DDC	Aromatic-L-amino-acid decarboxylase
A0A087WV67	41734.7	55790.8	72797.2	30379	39587.2	77069.3														20496.4	67408.2	6274.67	8864.78	32215.3				22457.4		34239.3	18308.9	8205.27	10351.8	5203.75	UBXN8	UBX domain-containing protein 8
A0A087WV96	208031	1.09273e+06	243965	720875	9132.88	10999.2		9256.67	93932	3506.02	45095.3	74495.1	75853.1	36112.1	2610.89	16723.3	45723.4	39070.2	97156	284275	44199	2741.7	3980.22		4492.57	29231.2		6751.87	30762.7	6940.74	6068.51	4078.1	5110.38	2451.56	CYP3A7
A0A087WVA1	77798.1	93234.1	49353.7	110857	75181.7	266953	184281	44757.7	100635		130667	41127.2	62307.3		277622	230337	219500		92128	171696	62822.1	102375	118618	243012	63566.8	103315	87982.8	200705	311028	241977	43293.7	59472.3	51117.8	83439.6	SELT	Selenoprotein T
A0A087WVF7	72823	76859.1	95818.4	50118	38810.8	79462.2	24951.8	24546.1	40987.4	36683.4	36585.1	38035.3	23315.7	15983.1	14568.8	19882.1	13782.9	49714.9	8862.69	15319.4	22066.9	27873.6	41795.4	21034.3	24163.8	51586.4	25150.8	21582.1	67477.5	29022.2	40133.6	102647	74326	24340.6	ITSN2	Intersectin-2
A0A087WVM2											51266.9														8805.72	35718.7	26539.1								CD177	CD177 antigen
A0A087WVP1	34920.8	31297.9	66330.6	54515	13180.4	20888.3	4164.03	13028.6	6622.34	8961.41	12937.1	8048.13	5294.4	5126.7	10243.5	46626.7	37360.6	72191.4	4616.93	4066.16	6381.42	4702.11	6984.3	19052.6	3286.26	6689.37	2703.27	30594.4	112462	77246.7	61417.1	15159.6	9457.82	8856.04	FAT1	Protocadherin Fat 1
A0A087WVQ6	1.91002e+06	2.3495e+06	2.65107e+06	1.76583e+06	1.97817e+06	2.76103e+06	1.61627e+06	1.07696e+06	1.01449e+06	1.71453e+06	1.22834e+06	1.48241e+06	1.52445e+06	1.46701e+06	2.06015e+06	1.86782e+06	1.86179e+06	1.70022e+06	1.12714e+06	1.84266e+06	1.65892e+06	1.0328e+06	2.97784e+06	1.99504e+06	902791	1.41498e+06	944474	4.5677e+06	1.12574e+07	8.00482e+06	2.49976e+06	5.2417e+06	2.83673e+06	3.0682e+06	CLTC	Clathrin heavy chain
A0A087WVS8	25980.2	52638.8	53349.4	28959.6	47389.1	57388.1	119291		118372	116502	149017	211837	194368		127071	95179.2	125815	132413	18186.3	11833.8	21390.6	6137.71	22257.7		26984.6	33484.3	20347.4	23149.9		48571.9	16309.6	64024.3	33683.5	43250.2	MOB2	MOB kinase activator 2
A0A087WVX4	11445.8	30306.2																	15526.8	41439.9	33463.3		13863.8			32518.2									DIO1	Iodothyronine deiodinase
A0A087WW06	7617.87	5427.6	8728.22	5002.14	1998.79	6293.1	12587.2	9416.6	4988.3	4525.26		8235.73	8920.05	2861.34	4665.92	12748.4	11865.3	23817.4	4060.28		5105.2		4614.56	3877.85	1458.05	2232.07	1649.52	11217.6	15722.4	11586.7	10259	5618.21	6461.6	4818.89	TTC28	Tetratricopeptide repeat protein 28
A0A087WX95																						27792.2	75178.8					65914.7	200905	204956					RUSC1	RUN and SH3 domain-containing protein 1
A0A087WW23	243433	183574	157129	65354.8	38327.8	62127.1	304485	152367	40223.9	319326		52933.8	267906	33610.3	468172	338884	76870.5	42104.7	40238.5	10470.3	31939.6			8136.51	726425	845211	1.08827e+06			27801.2		10523.1	3210.3	3606.69	ALOX5AP	Arachidonate 5-lipoxygenase-activating protein
C9JAG1				27223.8	167706	65044														105304									43739.5		262517	22122.8	43945	47147.3	EPT1	Ethanolaminephosphotransferase 1
A0A087WW66																							3611.22												PSMD1
A0A087X0Q4								329535						147169			260725																		IGKV2-40	Ig kappa chain V-II region Cum
A0A087WW96																													7219.96						SYN2	Synapsin-2
A0A087WWA5	35727.6	76120.3	79962.4	17836.5	10467.8	45058.2	72973	77140	53182.7	66489.8	56010.7	84439.9	66673.2	174686	110223	148736	115092	107290		1987.63			3069.03			12645.9				13397.9		4239.77			TNXB
A0A087WWF1	267697	201469	222520	145552	154106	37335.9	722745	325306	403580	585711	784716	556850	1.14208e+06	724393	1.42402e+06	927796	892409	484488	38836.7	43505.8	62829.6	75285	142795	42513.6	8531.97	47289	29302	286433	1.65703e+06	627281	57404.8	77055.9	122690	204960	SELM	Selenoprotein M
A0A087WWF6	18710.5	21173.8	8619.13	12432.5	6030.83		14675.9		7454.47	9796.56	13014.2		15382.6					37488	31302.1	13199.5	32708.5	8206.89	16066.9	22746.5	6878.71	6012.55		18872.1	16412.6	17203.4	58373.1	47893.5	109351	33232.9	POLD2	DNA polymerase delta subunit 2
A0A087WWH3						17133.5		316925				33424.2				42577.7		73299.2	6710.06		9332.49		15441.9	31662.4	8612.66	5050.69	6000.6	22331.3		42247.2	11196.1	13495.8	9692.5	8070.11	GLTSCR1	Glioma tumor suppressor candidate region gene 1 protein
A0A087WWI0	37142	45323.7	30952.6	47874.8	34833	40718.4													6762.82	33184.1	26791.2		31211.4		9873	33713.9	17861.4		23653.1	34142	29771.9	60477.9	19817.4		C10orf11	Leucine-rich repeat-containing protein C10orf11
A0A087WWK8	67370.8	75147.5	70454.9	54717.6	56849	100538	138846	70132.3	23215.1	86949.2	73366.9	77369	70086.3	86018.6	38664.8	52428.4	113561	92652	30217.2	33292.4	38616	24278	55480.1	32611.5	13222.7	37367.2	20837.4	41887.1	180663	77852.1	34578.4	24647.3	29246.2	25156.1	IQSEC1	IQ motif and SEC7 domain-containing protein 1
A0A087WWM4	621874	620784	641520	445340	500488	1.15717e+06	256556	160914	94417.1	221887	199177	212131	279737	203440	294437	144225	264985	237535	48359.4	27758.9	38938.4	46815.9	90469.9	109421	65151.8	87980	68092.7	119726	284514	267080	854910	374299	313504	277893	GMPR2	GMP reductase
A0A087WWM6	18404	8343.55	25817.9	4600.77	5649.99												31430		10507.1	6333.53	70480.6										3348.3	4354.63		3673.71	PRODH	Proline dehydrogenase 1, mitochondrial
A0A087WWP4	76056.2	76382.6	76299.1	37918.2	49698.6	84514.8	32864.8	23372.1	18490.7	40868	36930.9	31248.8	34454.3	16280.6	38953.2	26397.7	43022.7	62902.6	37151.8	31492.1	49139.2	55591.2	110972	81821.4	30059	26864.8	20349	52709.3	178615	132577	130510	96056.7	91327.1	47333	RBM15	Putative RNA-binding protein 15
A0A087WWP8	8350.3	13333.1	12567.7	5818.27	6036.5	8424.22						24476.3		7678.47						3266.97	7365.71	4867.76	5205.79	3893.62	4450.4	3242.75	3992.19	7987.69	29107.6	15459.1	21498.6	21937.2	19057.9	5681.62	RSBN1	Round spermatid basic protein 1
A0A087WWR8	32470.4	93328.4	99652.6	53455.7	40048.4	38684	166467	233509	170470	479293	103426	238354	123960	66402.2	52204.5	132829	76474.7	170840	33618.9	109012	29321.9	27459.3		23324	11453.9	60598.6	13411.6	237091	475310	189175	69761.6	82339.4	44977.2	25398.7	SULF1	Extracellular sulfatase Sulf-1
A0A087WWS1	95546.8	79804.2	57877.2	20486.7	12578.8	60380.8	25305.4	17854.9	11320.8	10002.3	19778.2	7316.17	6620.58	19115.2	37638.2	18670	32666	15846.8	34968.1	34935.3	59814	92534.4	130609	174317	44072.4	41467.1	44889.9	98847.5	157927	192105	196955	226387	115557	64273.2	THOC1	THO complex subunit 1
A0A087WWW7															8166.18																				TNS1
A0A087WWW8	27098.3	39421.5	44355.3	10262.7	27649.8	82000.5		23300.4	39391.9	20467.3	29903.8	18721.6	25453.6			34041.7	31633.2	37506.5					18665.7	14904.8	15977		9100.13	11602.5			26914.2	18734.6		4923.47	CABIN1	Calcineurin-binding protein cabin-1
H7BZL1	49587.9					55580.4																									23265.9	60951.6	37403.4	23849.4	MAP2K5	Dual specificity mitogen-activated protein kinase kinase 5
A0A087WWY8											19252.5		37089.7		29707.6	42274.3	66815	38648.6									10590.1			343294					CFAP99	Cilia- and flagella-associated protein 99
A0A087WWY9	64033.5	42418	37877.4	28413.4	24739.7	49267.2	200030	92265.3	6833.87	32326	28185.3		40413.9	24771	19667		39292.7	75200.2	10552.1	10410.6	5376.17		8353.1	4874.07	31438.9	34473.4	24730.6	14798.7	46039.1	72166.9	5760.67	12263.6	4220	8422.53	RIN3	Ras and Rab interactor 3
A0A087WXB8	56666.1		42171.6	13057.1	21253.3	58887.4	12658.1					82213.5					96979.7	53749.1	62717.6	47899.2	70620.1		42780.6		8273.7	16213.6	4929.39		73024.6	68887.6	80082.8	21878.3	16247.7	38217.6	ST3GAL6	Type 2 lactosamine alpha-2,3-sialyltransferase
A0A087WXC5	1.09657e+06	978198	660872	650203	1.01595e+06	1.3818e+06	273398	204915	281007	388844	318548	188826	596269	333677	635914	345078	520105	329513	583160	847176	1.56666e+06	580898	705867	773703	194812	318630	290346	485644	831064	1.03814e+06	611066	737396	202373	590167	NDUFA10	NADH dehydrogenase [ubiquinone] 1 alpha subcomplex subunit 10, mitochondrial
A0A087WXD1	6320.32		5434.27	6559.49	3775.38	8423.96		9208.15		11560	10825.3					9897.43		10802.4	1668.38	2239.13	5517.09	3944.01		18977.2				37547.4	84677.6	43715.5	1492.96	32172.1	14020	25148.5	SLC9A7	Sodium/hydrogen exchanger
E9PQ70	8300.68																											11840.9	17763.5	13169.4				14013.5	PAMR1	Inactive serine protease PAMR1
A0A0D9SEW3	17301.2	35720.9	75903	10070.1	8219.9	37501.2			34382.4											10041.4	11295.7	7929.88	27569		11237.8	6556.75	10210.7	16374.1	128363	52560.2	52665.3	40003	54215.1	12859.1	ZCCHC17	Nucleolar protein of 40 kDa
A0A087WXI0	16362.7	22545.7	24811.1	10562.8	9949.97	10708.5	13269.6	23566.4	14599.6	30220.7	39717.1	12541.9	23558.6	14469.8	21035.8	39787	87669.1	22378.6	3319.75	3326.83	3538.42		5140.83		52362.6	49409.7	88709.9	6900.18	31661.9	13446.8	4324.91	11377.9	16996	13586.2	RAB44	Ras-related protein Rab-44
A0A087WXK4				1859.13	2042.34	1182.65											2031.21	1567.43								493.479	247.501		16664.5			1541.29		902.404	GPR155	Integral membrane protein GPR155
J3QSS3	8459.04	18393.1	14639	6232.72	12297.6	13914	8103.65			12301.4	23790.2		20984.3		11531.2	9620.32	26601.2	7797.72		6664.31	3092.56		3293.66	2913.27	2561.33	3226.77		4518.79	14509.4	31293.8	5347.27	3897.37	4863.82	2657.01	ABCA2	ATP-binding cassette sub-family A member 2
A0A087WXK8		18513.1	13936.2		5268.59								35357.3	23688.9	16199.7	5788.05	20078.1				4097.29		2535.58					5323.3	20689.5	11371.6	18232.3		23178.7	2717.15	FAM83D	Protein FAM83D
A0A087WXL1																									9050.13										FOLR3	Folate receptor gamma
A0A087WXL6	126370	133622	119428	55144	53473.4	97300.2	114854	74964.5	68924.4	59080.5	51378.5	47488.5	148251	90045.3	103037	70328.1	120858	81657.9	20260.7	30576.7	14876.8	26189.7	70882.4	57092.3	56709.5	75448	47984.2	107785	374382	182900	42676.2	147980	82873	53223.1	VPS11
A0A087WXM6	4.15407e+06	6.5902e+06	5.03016e+06	4.11269e+06	4.22046e+06	4.9959e+06	1.57698e+06	1.75922e+06	1.26225e+06	2.56983e+06	1.53637e+06	1.57478e+06	1.75177e+06	2.70125e+06	3.69278e+06	1.93264e+06	1.99789e+06	1.91314e+06	1.48516e+06	2.37664e+06	2.20986e+06	2.46037e+06	4.64858e+06	3.79372e+06	698954	1.10226e+06	515057	7.77311e+06	1.15701e+07	1.05959e+07	5.85342e+06	7.3543e+06	4.16365e+06	5.17422e+06	RPL17	60S ribosomal protein L17
A0A087WXN9	45138.6	66403.8	41995.7	39690.6	27242.4	61990.7	40869.8	11050.2	18717.8	44178.8	17133.2	23654.9	48248.3		37557.3	29999.6	26128.3	16401.6	13753.8	16122.9	27730.7	3874.73	19411.7	5997.68			5377.56	5609.9	26501.5	9738.82	36645	13668	13611.4	15639.4	MTSS1L	MTSS1-like protein
A0A087WXR3																								3294.59											BFAR	Bifunctional apoptosis regulator
A0A087WXS0	31990	33809.6	37038.2	13907							1.20422e+06		80898.9				100638	87309.5								10016.8				36007.7	14199.7	12625.2	11605		TNNI2	Troponin I, fast skeletal muscle
A0A087WXU0	138094	109116	126077	40268.1	100075	199377	12216.8	14136.1	24069.7	19324.5	49130.2	36584.1	10942.3	111825	23542.3	21963.1	68621.8	58007.7	363807	331398	483418	19992.3	119326	140484	38619.8	127309	45108.8	186930	211157	218589	36380.5	79580.4	17237.8	61293.9	RMND1	Required for meiotic nuclear division protein 1 homolog
A0A087WXV4	74183	28681.3	28668.6	16357.2	39253.1	47295.5				38369.8		15973.1	113402		31601.8		29693.3		69442.5	57079.8	236209					21679.7	19944.7	4832.79		20847.5	142309	11714.8	9665.57	1897.71	HNF4A	Hepatocyte nuclear factor 4-alpha
H7BZQ3																															3859.26		7644.33	2160.86	OTUD5	OTU domain-containing protein 5
A0A087WXW9																						666.384													COL5A1
A0A087WXX8					84931.2																														SDHB
A0A087WY55	201608	606498	447298	224068	172791	302920	244128	171787	97301.8	261956	96579.2	132636	239391	202917	257696	133398	163578	79025.6	69600.1	80940.3	131361	90876.5	110385	202188	112526	158435	79589.8	204847	1.21595e+06	561424	323656	231650	312509	164385	VTA1	Vacuolar protein sorting-associated protein VTA1 homolog
A0A087WY58																															38106	35943		14478.8	NEK3	Serine/threonine-protein kinase Nek3
A0A087WZR0	9230.83	7571.05	25514.8	11006.9	4026.03	9113.26				10108.9			10403.1	11444.8			10189.1		7108.89	19663.7	30085.7	1901.39	1527.07			3750.33	1942.76	3973.33	19493.5	10444.6	4883.64	2788.32	7829.26	11075	PCSK6	Proprotein convertase subtilisin/kexin type 6
A0A087WY71	793573	1.18512e+06	1.13739e+06	836206	495921	1.63012e+06	567986	473065	402091	597961	575293	449345	692582	704573	634548	415308	787734	713323	276272	283109	279420	184916	749208	799243	274045	717380	326715	816188	2.31628e+06	1.99848e+06	506122	966581	839733	1.04546e+06	AP2M1	AP-2 complex subunit mu
A0A087WY85	835528	467319	383543	270803	314092	440601	124504	266542	549800	951261	447006	817792	362651	423641	886195	299636	538507	478668		118144	20807.1	22451.6	85790.9	91847.3	44413.7	24019.5	67444.7	112092	204144	314882	355355	466039	414502	455108	UBE2D3	Ubiquitin-conjugating enzyme E2 D3
A0A087WY96			3285.54		7565.93						9603.37								2435.59			4659.84	4167.6		7119.32		3815.5	16529.6	20127.2	22871.1	9394.41	9499.16	10103.8	15211.9	SLC6A6	Transporter
H3BN27																															160722				PLLP	Plasmolipin
A0A087WYF7	421191	647774	722614	427207	328505	567281	540237	368012	342739	672106	322416	255662	578883	433798	409899	346588	523994	503940	472869	471919	984853	72218	216463	213672	73169.9	77480.7	66865.8	295313	601751	772175	117872	275502	173057	157167	APOOL	MICOS complex subunit MIC27
G3V4A5	23295.9	8995.14	15957.2	15187.9	39232.6	15365.5					76400.7					36710.3					20610.1	29302.4	48185.3	122686	19162	18157.1	16820	47821.2	114370	65778.2	20534.3	39910.8	64057.8	12058.6	MED6	Mediator of RNA polymerase II transcription subunit 6
A0A087WYN9	29489	46363.3	44331.4	39226.7	22132.2	52593.2	47500.7	29696	22156.7	39122.6	16779.8	43309.6	23693.3	35365.4	61313.4	48046.5	46314.6	53540.1	21776.6	21938.9	32896	14983.3	35616.9	102923	9981.76	12934.8	8824.29	97727.6	272041	177837	28390.6	96997.5	71120.8	61535.6	DHX29	ATP-dependent RNA helicase DHX29
A0A087WYP2	622332	695519	457466	199143	228854	674388		97778.1		108395	146848	364287	75517.5		196395	185869	209345		83545.3	122857	116764	174991	193381	335585	210838	154752	151260	74055.1	152521	80003.5	21494.6	30480	128445	85554.8	C11orf31	Selenoprotein H
A0A087WYP7	3056.08												4531.04											1783.2							11088.7	11920.1	2032.33	880.186	TBL3
A0A087WYT3	1.26281e+06	2.51648e+06	1.74137e+06	833027	1.29955e+06	2.31961e+06	516107	671178	568142	810643	625663	643000	1.06399e+06	920070	1.16225e+06	683156	910255	652555	566218	837706	169408	141690	255652	879717	254881	379987	259838	871353	155693	1.02065e+06	2.68228e+06	2.84967e+06	2.78083e+06	1.39059e+06	PTGES3	Prostaglandin E synthase 3
A0A087WYU2	347674	391579	250870	141306	278335	329752	567504	163056	206802	426714	237758	306717	499354	138597	396569	242763	378820	247621	58950.1	54983.7	35105.7	43300.1	85450.1	105511	31830.1	76028	34832.9	130922	228214	146750	59171.4	203352	225468	195831	C16orf13	UPF0585 protein C16orf13
A0A087WYV8	1895.26															2248.2						899.156		2229.92								3493.37	1631.68		FBN2	Fibrillin-2
A0A087WYV9	556982	804646	711437	1.04681e+06	810639	1.04311e+06	294262	203251	611824	323409	267833	240400	373674	207341	453283	566978	609515	526216	423324	1.23146e+06	1.89832e+06	121227	486533	301497	76162.3	197141	115736	434935	817201	979917	476676	554688	365424	470060	SYNJ2BP-COX16
A0A087WZ09																													9399.53						GATA4	Transcription factor GATA-4
A0A087WZ13	70152.2	45436.3	85622.3	39476.6	49113.5	76671.9	92513.5	75235.9	97477.9	83858.5	110993	51712.2	83129.7	68899.9	53037.2	106687	71510	64303.1	11065.7	6379.15	9550.62	82315	179635	202611	48882.3	59618.2	47974	105460	256453	159552	219640	185931	140984	126354	RAVER1	Ribonucleoprotein PTB-binding 1
A0A087X072																															2998.09		4145.72		RECQL4	ATP-dependent DNA helicase Q4
A0A087WZ54																			112481																TMEM154	Transmembrane protein 154
A0A087WZ62	50772	45301.3	48426.3	28698.6	18817.1	67672.1	21073.4	20397.9	18118.9	28476.4	9669.99	38690.8	15976.2	13105.6	18628.5	20183.6	43022.3	22879.6	12783.5	13000.4	18015.7	11277.2	17903.2	42246.3	5064.35	12496.8	6141.28	27449.4	82557.3	68673.4	26385.7	16845.7	18472.1	20521.6	ALG9	Alpha-1,2-mannosyltransferase ALG9
A0A087WZ65																										1842.55									ANK3
A0A087WZK6																	62355.8		10654.7	16419.6			23336.3						79528	99273.1				10684.6	FAM69A	Protein FAM69A
E0YMJ8			15493.3																																HNF1B	Hepatocyte nuclear factor 1-beta
A0A087WZE9	114857	157214	133358	126489	97093.7	125561							104435												27495	55429.8	36726.4				151847	115144	63291.3	81291	HMGN3	High mobility group nucleosome-binding domain-containing protein 3
A0A087WZF1				932.293																															LPP
A0A087WZG4	71318.9	65391.1	98626.8	21095.3	20351.4	56173.2	35280.2	24471.1	32830	33783.6	19954	33566.5	31970.6	26402.7	37638.6	21514.4	35924.6	29797	28116.2	36348.4	27079.4	63235.3	68258.7	67600.2	36729.4	48686.6	33092	64691.8	379401	97832.2	85224.4	113699	77438.3	67406.2	ARHGEF18	Rho guanine nucleotide exchange factor 18
A0A087WZK0	19208.8	34916.6	12225.4		12815.2	18390.8																				12333	3391.91	14861.4	19004.6	9340.83	40967.1	38303.8	48384	10830.9	DHPS	Deoxyhypusine synthase
D6RHI9	344385	320931	942966	208972	54774.3	497601	74277.9	57950.2	53522.9	17092.2	36208.6	26958.7	73170.7	50017.7	142981	122238	28796.9	69128.1	18214.5	13861	143899	17309.2		17531	187148	368316	74000.8	56693.2	143802	45240	487038	173299	26036.3	65844.8	RNASET2	Ribonuclease T2
A0A087WZM8																				111247															TMEM254	Transmembrane protein 254
A0A087WZN1	509462	417634	489833	258389	297115	613130	352180	157695	270359	226694	228836	95593.7	380141	295737	360181	316034	282909	273698	265627	152127	459138	238196	205448	213181	262410	375654	282641	256294	681660	498892	514110	741382	335559	215114	IDH3B	Isocitrate dehydrogenase [NAD] subunit, mitochondrial
A0A087WZP9																										6781.32									LIME1
A0A087WZQ7	11055.7	14351.2				10547.7																	6059.44				3824.62	7415.03	51926.8		7892.12		6606.59		NAPB	Beta-soluble NSF attachment protein
A0A087WZR4																						10009.2				80576.4	31675.4								FCGR3B	Low affinity immunoglobulin gamma Fc region receptor III-B
A0A087WZT0	8180.82	22813.9	10190.7	3322.59	9636.35	9169.98	65380.6	51774.6	13246.2	12498.6	20001.5	34465.2	20195.5	11093.9	23359.2	17869.3	18159.1	13770.3		3307.82	4247.57	4436.26	12289.5	13684.2	1589.33	5969.89		42798.8	153062	99169.9	10421.9	53002.6	34746.7	18753.2	SAMD4B	Protein Smaug homolog 2
A0A087WZT2	3.5461e+06	2.7264e+06	4.04679e+06	3.69467e+06	1.63668e+06	5.80756e+06	48446.9	33493.9	25034.8	20755.2	11785.9	41656.2	28642	18400.1	105268	22262.3	22902.5	26407.4	692116	1.88178e+06	1.81866e+06	4260.1	19379.2	7298.61	143882	757308	248983	35358.8	48424.5	138663	32073.4	128263	15072.5	17691	METTL7B	Methyltransferase-like protein 7B
A0A087WZX0	4970.91	11397.5	7780.55	12836.5	7373.92	7386.07											29493					3811.32	6945.76	12322	2519.53		1644.47	5423.18	31427.7	14223.6	3184.48	27064.3	7776.54	15187.2	BCL9L	B-cell CLL/lymphoma 9-like protein
A0A087WZY6																								861.119											ENO4
A0A087WZZ4								48757.5																											RHAG	Ammonium transporter Rh type A
J3KPF9	20693.2	43710.5	24033.7	16922.3	21874.4	28095.4	24462.5	17526.5	18535.7	11706			29146.1		7552.77	33686.8	60282.2	27793.9	3513.58	7919.81	28022.9	7517.28	11671.5	33984.8	3084.07	10967.3	3825.39	19896.1	72994.8	50283.2	31656.5	71674.4	86856.3	15325.9	KIF3A	Kinesin-like protein
A0A087X020	1.53694e+06	1.28491e+06	1.25447e+06	691410	963602	1.53381e+06	1.98104e+06	1.42467e+06	1.7476e+06	2.56656e+06	1.91735e+06	2.14077e+06	3.4149e+06	1.59626e+06	2.85649e+06	1.53515e+06	2.33065e+06	1.46854e+06	238652	389928	205593	146300	192429	573865	137038	135075	170042	874252	488728	1.04582e+06	862996	2.83252e+06	1.79264e+06	753967	SBDS	Ribosome maturation protein SBDS
A0A087X089																							106255											18674.8	CCL14	C-C motif chemokine
A0A087X0B7																														8643.91					SNAP47	Synaptosomal-associated protein 47
A0A087X0D5	453929	377552	791588	560410	446489	1.31394e+06			19520.1	73599.2	53191.3	86675.1		53672	124466	109824	50283	86762.4	33147.1	37825.6	84815.6	31585.9	24273.9		77554.9	317766	67553.9	27774.6	58581.3		349118	112614	25671.5		CTSH	Pro-cathepsin H
A0A087X0H9																																		345.553	RBM26	RNA-binding protein 26
A0A087X0K0	122390	120558	15209.3	85411.1	8322.97	36965.7	1.10109e+06	1.21039e+06	748577	1.84921e+06	1.02094e+06	656910	730854	1.31115e+06	716452	1.00821e+06	1.19199e+06	1.21696e+06	9265.16	5738.05	7451.35	1387.04	3207.13	4336.31	4609.04	9562.65	4989.62	7207.95	21611	30032.1	9544.9	7778.14	9310.95	3892.92	COL15A1	Collagen alpha-1(XV) chain
A0A087X0M4	51975.3	55804.3	45930.1	47040.8	24349.7	61301.1	41826.2	31860	14913.9	27193.6	14758	24211	25548.3	16130.4	34445.3	26578.9	31212.4	39884.7	16930.2	13206.2	51872	35010	54052.4	110056	25972.7	39764.9	26284.7	47835.9	108557	50152.8	151552	143952	133947	41130.3	SLC4A1AP	Kanadaptin
A0A087X0M8	24798.5	10826.4	8012.95	8254.82	5989.76	64880.5	33075.6	29607	116124	13306.8	21845.7	34628.2	30907.7	23219	99637.5	124765	51278.5	30370.5	6053.73	5205.32	3380.12	2670.04	3943.98	10574.9	1344.91	3959.09	4031.67	3863.25	21127.2	20181.4	6402.98	7006.23	3692.61	3456.19	CHL1	Neural cell adhesion molecule L1-like protein
A0A087X0N2																								62210.7											LEPROT	Leptin receptor gene-related protein
A0A087X0N3		6887.79						9808.91			11093.9						13766.5					7923.21	14266.5	13841.5				19693.8	25271.8		43979.4		19437.8	3656.42	NOL4L	Nucleolar protein 4-like
A0A087X0P0	9534.37	7515.63			10808.9	32417.4													6769.46					7660.64							11205.6	9804.85	11520.8	3855.45	CENPE	Kinesin-like protein
A0A087X0Q5			2853.75					45168.6		32557.5		7039.15							903.867	540.999											982.832				CLEC18B	C-type lectin domain family 18 member C
A0A087X0Q9	211758	404917	251916	149240	309973	381689	7400.09	3576.78	12383.1	16809.2	17787.6		13050	7966.31	17599.3	21746.5	19223.5	18113.7	95863.2	148722	154199	5701.64	18081.5	24793.7	10160.7	30731.5	25417.6	46426.2	54892.5	42074.4	18258.7	27045.8	23735.4	7890.94	SELO	Selenoprotein O
F5H6S1		7586.33	10005.2	15530.3	10931	9758.33		22982.9					10437.9						5801.2	8859.36	3281.91	4872.05			2548.84	10752.1	6987.53	9266.65	15831.1	20333.2	33024.4	26286.1	8504.94	5485.3	KDM6A	Lysine-specific demethylase 6A
A0A087X0R6	421255	753074	430137	112528	232807	402187	315148	778185	515136	276143	229627	586585	1.1961e+06	582680	1.16625e+06	605223	1.4159e+06	316232	161482	34165.2	109145	87032	97704.6	234200	93603.1	190719	72037.7	266726	85896.8	331923	79233	893545	893327	188837	SNX12	Sorting nexin-12
A0A087X0S5	5.8224e+06	6.69762e+06	6.20461e+06	3.56975e+06	3.07981e+06	4.21505e+06	2.04786e+07	1.74345e+07	1.31803e+07	1.70222e+07	1.43788e+07	1.35224e+07	2.20567e+07	3.60778e+07	2.50598e+07	2.96688e+07	2.77582e+07	3.92092e+07	241682	199124	453042	255184	868124	280863	44664.8	214924	44635.6	1.84703e+06	2.56858e+06	2.77584e+06	72044.7	223452	138027	653735	COL6A1	Collagen alpha-1(VI) chain
A0A087X0T3										13677.3					3549.12											2403.07	791.094	7408.45		4330.51		10904.8			MYH7B	Myosin-7B
A0A087X0U3	4102.38	2137.14								2117.53			2605.08			2908.79			33259.7		2464.44			709.659	19604.8	20898.5	16049.3	6333.83		25524.2	1716.42	1252.36	1369.31		SLC1A3	Amino acid transporter
A0A087X0V5	462734	805524	502477	211040	123240	336981	62953.2	85074.3	28968.6	22120.8	45557.9	24447	37584.8	62622.3	44130.2	72168.7	107573	72859.7	72356.1	56477.9	60162.8	16884.8	181088	17216.5	83829.8	140133	107171	30124.6	46968.9	37683.6	9982.42	67799	15914.6	25355.8	OAS2	2-5-oligoadenylate synthase 2
A0A087X0W7	2.36791e+06	4.0136e+06	2.36627e+06	2.24524e+06	3.52096e+06	3.82632e+06	859532	323720	269386	554495	822165	476873	1.70895e+06	850886	1.74197e+06	714373	1.11477e+06	542102	1.2672e+06	2.06452e+06	2.05467e+06	75876.6	111941	88691.4	69253.1	413103	224641	287037	761939	761491	1.48018e+06	1.23111e+06	174159	355011	ACOT2	Acyl-coenzyme A thioesterase 2, mitochondrial
A0A087X0W9	40227.4	40609.6	63676.1	33149.8	24942.9	30900.2			26053.1		50208	42231.2			45284.1	58984.7	53481.9		17281.5	20006.1	22627.1	8946.02	14829.3	48899.9	21020.4	19925.7	14375.8	77861.8	164130	50892.5	27377	60883.8	62278.5	31044.2	OTUD6B	OTU domain-containing protein 6B
A0A087X0Y7	125740	36914.1	61232.3	44337.1		51970.6													27011.8						37455.8	112906	58717.5							19753.5	CD72	B-cell differentiation antigen CD72
A0A0G2JN29			9576.67	14279.9	6423.69	12616.4									21446.2			5901.34	6697.89	7182.06	20605.2	15882.5	19430.9	16253.5	2623.47	1645.46	2453.41	20639	76282.2	53880.7	20564.7	7412.04		11234.6	NOMO1	Nodal modulator 1
E7EWM3																																	31784.4		ZMIZ2	Zinc finger MIZ domain-containing protein 2
A0A087X159																							2457.02												SSBP2	Single-stranded DNA-binding protein 2
A0A087X165	60667.5	101695	61535.9	32970.4	74596.3	115614	49479.3	10855.4	17802.8	8925.86	43272.3	13725.8	29666.4	33163.8	24180.5	14923.5	15606.3	31642.3	36446.3	50833.2	133371	6747.57	5071.3	22281.7	2182.11	4000.08	3500.09	19489.3	56358.4	27874	15954.2	15942.4	11772.2	3743.33	SRCIN1	SRC kinase signaling inhibitor 1
A0A087X188	255766	181660	123678	24971	17029.9	138642	113896	29475	11168.4	12643.6	7052.74	5501.99	29921.3	5901.69	6121.45	7154.11	23573.7	41837.6	11355.7	7202.28	9180.98	1841.57	2796.85	3223.86	257230	235445	239340	8247.35	17224.1		7052.38	7162.57	3435.52	1297.83	BIN2	Bridging integrator 2
G3V4U9	38828.5	33940.6	26387.9	14383.9	16443.2	19313.5							40725.7				56104		4678.43		10298.5	3409.39	14633.6	13326.4	10798.1	13613.8	7861.05	17913.9	32162.2		12260.4	24346.7	18442.5	15430.3	ATXN3	Ataxin-3
A0A087X1B1	248418	164421	199621	197875	65668.6	259466	123557	43985.9	53890.2	98738.2	180301	152761	226507	99009.3	226983	212425	1.10614e+06	137999	68787	62033.2	104743	42827	198004	144575	98747.1	135986	71563.8	209333	807750	331471	93193.1	285624	133847	147420	IKBKG	NF-kappa-B essential modulator
A0A087X1E4	45607.9	51250.1	39219	54568.8	25522.3	57566.3	10825.4		31950.2	25032.8	50703.1	20248.6		15643.1	45727.8	57217.5		107237	22962	15301.8	26093.3	30320.8	43561.1	73250.8	18934.6	10791.6	11736.6	75090.9	192088	90309.6	104671	91396.4	145521	162839	ARFIP2	Arfaptin-2
A0A087X1G7	600378	157581	329132	445348	210659	897271	95224	158883	64659.1	95229.9	92194.9	245484	63107.8	146281	314942	279236	128027	56252.2	226356	762308	558310	32797.4	287213	29965.3	148241	127084	131699	22206.3	397958	415229	6893.96	10750.9	61123.3	82987.6	2020-09-15	15 kDa selenoprotein
A0A087X1I8	10148.6	9076.81	29144.5	41029.8	32026.5	21371.5	30048.5	16982	20798.8	54424.3	25548.6	102355	116985	70996.6	222072	126648	200103	190502	31213.2	15061.3	21884.4	5258.4	41624	15443.9	11284.8	19458.1	12254.6	83091	375776	220097	12976.2	175492	181664	315912	ARMC9	LisH domain-containing protein ARMC9
A0A087X1J7	706190	1.42615e+06	576365	379101	152791	100302	482798	676752	456163	975260	772339	1.25826e+06	1.36852e+06	1.03373e+06	4.11571e+06	3.40012e+06	1.91399e+06	895610	21951.7	16544.8	19706.9	11050.3	13742.7		8506.09	16654.1	1742.14	17346.4	16248.2		6924.45	13973.4	9255.45	7698.33	GPX3	Glutathione peroxidase
A0A087X1K6		20920.2		5810.28																					9607.63	8791.64	3417.19				5192.99	9641.08			KLF13	Krueppel-like factor 13
A0A087X1L8			19426.2																	65355					29826	54492.5	22423.4								ICOSLG	ICOS ligand
C9IYE1	3047.31	13858.8	5671.23		4026.99							6433.45	3659.78	4293.1	4762.02	3670.85	3600.29						1945.29							3922.02	873.753	2942.49	1900.63	3100.97	CADPS2	Calcium-dependent secretion activator 2
A0A087X1R1															24781.6																				SMTN
A0A087X1S7	143221	93557.3	44705.8	25577.1		30088.8			13555.1	15294.3		7852.95						7508.73	5643.03						96268.9	32607.7	50279								CD48	CD48 antigen
A0A087X1T7	2249.75	1997.17	1211.97	1569.84	3012.34	4154.73	160182	123302	2443.36	93611	205845	2.59097e+06	366204	320416	6926.51	7571.72	251211	44142.9	4415.97	1837.98	1747.24	1332.41	988.924	1380.15	519.49	2700.31	1756.77	5776.26	1841.68	3912.93	5075.38	3697.71	3015.53	1552.76	ACAN	Aggrecan core protein
A0A087X1W8	142018	153259	91505.8	70584.7	30338	48304.1			21128.5	10767.1	25431.4	44672.7	40645.7	30746		49843.4		35171.5	21187.6	35072	95357.1		20478.7	14545.4	9290.76	21747.3	15832.6			29242.2	261835	15992.8	12197.4		CADM1	Cell adhesion molecule 1
A0A0G2JQX1	26336.5	26163.7	23071.8	26746.8	27330.8	36182.9							29326.2						9335.95	8065.88	25963.7	4535.85	13307.1	16660.4	6381.07	9138.89	4240.82	12002.5	41719.9	24218.7	7743.17	35831.5	9096.02	17738.3	TUBGCP5	Gamma-tubulin complex component 5
A0A087X1Z3	5.88123e+06	9.17822e+06	5.05371e+06	4.07944e+06	3.07029e+06	6.20686e+06	1.55479e+06	1.44926e+06	738189	751466	975257	836884	1.11897e+06	926656	1.33422e+06	1.11666e+06	1.2885e+06	946962	551145	696135	821223	144454	431766	397244	1.10148e+06	1.4825e+06	998260	960669	1.07275e+06	741682	4.206e+06	3.23786e+06	2.25716e+06	1.87478e+06	PSME2	Proteasome activator complex subunit 2
A0A087X211	42544.6	7120.95	22968.7	19383.5	31470.1	29119.4	77897.4	144091	23600.4	51923.5	99158.2	66282.7	116139	18214.7	90814.2	92733.9	87803	101207	19337.2	21627.1	49258.6	9022.39	9790.71	76607.3	12429.6	12708.8	4404.37	54043.8	50586.9	31408.7	152731	67444	266215	23733.2	KIAA1524	Protein CIP2A
A0A087X256	133253	121452	120934	85226.8	99877.6	171816	89963.5	73558.3	61849.7	87905.3	72429.8	118980	75519.1	69382	73382.6	99761.5	101786	90108.7	57571.5	46798.4	50048.2	48953.5	105814	88441.6	59676.5	99587.5	54408.9	97199.7	426678	168359	48629.4	247743	94888.1	105156	KIAA1033	WASH complex subunit 7
A0A087X279	351167	313070	174584	124862	78854.7	455654	168471	33917.2	26713.2		34564.5		193649				68940.8	28685.7	64381.7	86347.8	137674	36055.3	63243.4	20824.2	61869.4	123535	72994	76023.1	79594.1	596636	41854.9	330536	9000.23	42345.2	IFIT2	Interferon-induced protein with tetratricopeptide repeats 2
A0A087X295				3992.94	8476.97			1821.08	7862.82		9959.97		1050.7	15624.1		6456.48	8591.67	2717.67	7631.7	3099.39	4121.52		12870.3			4083.75	1674.71	14045	72742.5	16465.3	6937.94	6851.91	7864.52	4442.63	WDR6	WD repeat-containing protein 6
G5E965	4924.8					8553.31						6218.31				12664		15432.9					4717.52		1377.8		2222.89	9029.85	16145.4	12605.7	11295		10184.8		FOXP1	Forkhead box protein P1
A0A087X2D5	85032.3	110029	141856	59467.3	111208	166218	323385	157871	71344	114931	212650	130246	72618	109672	135975	330242	369551	265337	33254.6	93251	64118.7	123315	102846	97297.6	24363.6	32317.7	19508.5	99024.9	205964	183049	247375	186125	61415.6	96617.9	MRPL45	39S ribosomal protein L45, mitochondrial
A0A087X2D8																										1609.43									SPAG9	C-Jun-amino-terminal kinase-interacting protein 4
A0A087X2I1	1.39263e+06	1.84926e+06	1.94383e+06	1.29802e+06	931263	1.94771e+06	613904	460326	454362	741291	925416	656792	758730	569571	891494	698030	1.02619e+06	1.00001e+06	338643	413995	588353	435122	634395	1.01051e+06	339621	435088	243208	1.63867e+06	3.07574e+06	2.22587e+06	1.50275e+06	2.76411e+06	1.78337e+06	1.06539e+06	PSMC6	26S protease regulatory subunit 10B
A0A088AWN2	7652.17		9682.97		11635.9	12116.9						27247.4					13842.4		6041.75	6002.77	7166.87		10595.2	6093.58				12788.3	20189.3	20914.8	5962.6	11494.7	6525.68	6372.36	WDR20	WD repeat-containing protein 20
E7EP87																															11388.2	6770.87		1985.73	NARF	Nuclear prelamin A recognition factor
A0A088AWP5	3775.11	4022.3	5434.9	1933.32	3369.63	3809.54	54119.7	43257.4	34637.7	105121	119237	71757.6	94322.1	67590.1	67752.5	68576.5	68140.1	62244.6	2121.84	2986.17	2540.27	1113.47	1591.17	5131.35	763.409	2201.85	837.654	17252.4	111027	61058.8	5365.68	3575.52	20717.6	2391.42	PRUNE2	Protein prune homolog 2
A0A096LNX8	13034.5	16190.3	10417.7	7784.26	9644.08	15570.9		15918.6		26095.5	25854			10425.6					14045.8	9086.87	15905.6	4572.72		13013.3	2883.88	14574.4		13174.2	83010.4	51422.2	7554.61	11454.8	11110	14164.4	SCARF2	Scavenger receptor class F member 2
A0A096LP25	121967	126891	84836.9	44213.7	30792.5	91944.7	220259	72046.8	109940	151954	165256	142567	149473	178692	120726	109365	125878	91125.3	25368.7	22514.9	13868	14418.8	77707.5	58248	34740	29379.8	21023.9	101331	477815	103167	34253.9	88950.2	125452	61762.1	AAK1	Uncharacterized protein FLJ45252
A0A0G2JJ26														113531																					TRIM39-RPP21	Ribonuclease P protein subunit p21
A0A096LP44																				13963.3															RAB7B	Ras-related protein Rab-7b
A0A096LP69	121945	72603.3	61503.2		16622.1	45140.6		67759.2	52233.6				109493		108591		79434.7					34443.5	49855				3817.36	35392.3	216014	166900	15739.2		51895.1	36671.4	CD99
A0A0A0MR88	171686	188139	203449	121996	98754.8	188837	76359.2	82167.7	67337.8	88664.6	82303.7	100542	132234	87228.1	125218	108239	170675	125670	33279.6	32602.9	66600.8	23746	121427	67688.4	45560.1	68063.6	33727.1	84231.5	391474	170351	73375.1	299054	132414	112001	FAM21C	WASH complex subunit FAM21C
A0A096LPE2	128077	464085	279495	185663	138419	150227	890392	920074	809060	365045	435591	544632	1.11557e+06	925855	762915	555833	412471	265506	182510	452702	120151	8297.53		20915.8		50994.7	25756.6	13404.5	47466.5	195646	18548.7	17995.7	11913.7		SAA2-SAA4	Serum amyloid A-4 protein
A0A096LPI6	5.40606e+06	5.55381e+06	8.41665e+06	6.67108e+06	7.97422e+06	1.1928e+07	1.37257e+06	836587	1.154e+06	1.13798e+06	713699	934828	1.39373e+06	965473	1.40886e+06	1.50936e+06	1.26943e+06	1.48314e+06	1.30633e+06	3.2076e+06	2.53527e+06	251641	288263	187871	537356	1.5841e+06	849855	828145	2.16559e+06	1.66898e+06	1.41453e+06	1.37507e+06	489334	681901	C21orf33
A0A0A0MQR1	20097.4	26069.6	23089	15237.3	11997	18466.8	20947.2		19255.8	6672.96	6773.23	8426.15	10285	3885.4	5637.34	6992.87	10358.7	8314.9	2818.71	11562.7	2957.49	12394.5	26194.7	21979.6	1758.81	7865.34	3966.57	87048.9	203478	93783.4	20401.2	91873.5	95518.3	26940.4	MAP4K5	Mitogen-activated protein kinase kinase kinase kinase
A0A0A0MQR2	60245.4	52137.2	64574.6	28287.5	19047.8	74184.6			21877	21081.5	29522.3	65018.5	17688.2		31539.6	58394.4		48060.4	10570.1	36110	19227.4		35768.1	23549.6	22925.7	24824.1	13562.3	18727.2	104835	35011.6	108740	56041	44881	28699	RTFDC1	Protein RTF2 homolog
A0A0A0MQR7	257772	269686	203379	306055	188710	342368	55162	97892	83434.1	123858	122590	129179	144024	92912.7	137270	179139	185432	112594	95124.6	103581	156456	199668	251548	551326	190223	204507	178707	331425	770686	689387	566018	609449	300302	249356	POLR2E	DNA-directed RNA polymerases I, II, and III subunit RPABC1
F5H0Q6	2106.24										4206.29											2316.59					759.583		11691	7541.07	15064.6	12739.7	8626.05	3104.94	CLASRP	CLK4-associating serine/arginine rich protein
A0A0A0MTC7	234817	271976	144577	147003	63598.7	204551	502857	332381	477925	940870	677786	500496	1.20211e+06	917438	1.67005e+06	1.87578e+06	1.38679e+06	1.19844e+06	29492.8	25109.1	28641	131199	161911	200392	14961.4	32224	7576.54	136149	284771	156299	30575.6	47260.6	71090.7	67151.5	LAMA4	Laminin subunit alpha-4
A0A0A0MQT0	30125.1																																		RBP1	Retinol-binding protein 1
A0A0A0MQT4						17522.1																	7887.18					10146.2	18693.1						DCAF10	DDB1- and CUL4-associated factor 10
A0A0A0MQX1	2031.67	2686.41	5949.9	2477.71	3571.89	4138.06								7865.49					1243.25	673.519	4015.26	469.879	24293.8	3033.4	798.662	2594.71	842.829	15394.9	75581.5	7668.81	3783.89	19190.1	4711.12	8520.5	MYO10	Unconventional myosin-X
C9JP00																													12675.5						MBNL1	Muscleblind-like protein 1
A0A0A0MQY7																					4830.75		2052.38					3998.84	7791.9	7919.8			2437.55	1504.3	CACHD1	VWFA and cache domain-containing protein 1
A0A0G2JN63																									5257.27		8123.95								NCR1	Natural cytotoxicity triggering receptor 1
A0A0A0MQZ4	8419.1	10952.6				15162.7													6314.05		11177.5														PPM1K	Protein phosphatase 1K, mitochondrial
A0A0A0MR05	38359.9	37198.3	31431.9	30198.3	19082.8	35377.1			16845.6	34314.1	45022.1				31724.1	66400.5	42313.8	51316.5	25221.4	27976.1	54679.2	19653.3	40951.9	30458	11254.7	13335.8	11218.7	62575.5	101182	28176.7	14174.9	66279.2	28099.9	22945	MLST8	Target of rapamycin complex subunit LST8
A0A0A0MR09	70085.5	57998.3	75177.1	39371.7	53201.4	134181	54935	44171.7	48961.5	68582.2	41384	58700.9	104575	46216.2	81262.1	61841.3	40371	85202.5	21813.5	38696.6	24034.3	19397.1	50784.5	52905.1	26949	101376	28152.7	64800.8	206201	205896	32203.9	158375	67954	96478.5	PTPN9	Protein-tyrosine-phosphatase
A0A0A0MR36					7812.01																														MYO5B	Unconventional myosin-Vb
A0A0A0MR39	16477.8	11921.3	10832.7	6607.29	11941.7	11113.9	63766.6	17757.4	48189.1	53829	25982.6	106441	50841.6	60866.6	76541.2	55688.1	63458.5	51903.9	8017.24	9919.09	21111.6	5391.04	17903.9	17344.6		8228.49		53665.6	102236	68879.9	22892.6	108102	76525.1	100452	MYEF2	Myelin expression factor 2
A0A0A0MR49	65626.7	75468.3	58363.7	98403.1	109607	339180		47557.1		32654	433838	49929.9		68656.4		10331.8		17045.6	104499	382122	170203	5694.33		10035.5	7778.65	39167.4	5092.81	18284.6	134114	33959.6	34988.8	15649.7	19666.5	7421.14	CYP4F12	Cytochrome P450 4F12
A0A0A0MR51	8690.31	14945.2	15178.7	25541.6	6445.11	17781.4	65935.7	37364.4	32692.2	69735.5	163910	59254.3	78611.8	51901.4	35988	100267	58553.7	19809.2	51428.9	15719.2	74845	62878.9	26709.7	143790	3137.8	11300.5	3615.51	53886.9	120098	116283	52416.2	37996	30893.7	90051.3	FADS1	Fatty acid desaturase 1
A0A0A0MR54		10001.5		8679.45	8600.49	19642																	8928.38												SCARF1	Scavenger receptor class F member 1
A0A0A0MR66	273038	272446	332650	282146	218034	374578	155353	233052	154659	179151	166464	239559	197801	92830.7	371023	234240	283752	171871	180648	218489	276725	200153	379661	378816	75590.3	115099	77334.4	275597	541985	540501	422829	733155	318843	171191	RBM10	RNA-binding protein 10
A0A0A0MR85	49786.1	494920	56958.2		59501.3			43023	59179.1		33350.5	50931.6		113211	112858	132863	99725.9	117602	11567.5	24141.9	155035		19141.5			21933.3	25875.1		126543	69906.5	15391.8	35618.6	13605.8	18886.5	GSTM4	Glutathione S-transferase Mu 4
A0A0A0MRB5	12655.1	17706.9	12201.2	6004.46	4270.28	17610.3	30327.9	48210	4078.34	10193.2			21584.9			30815.6	17950.5	8923.03	4612.32	11918.3	6724.31	6156.44	8764.55	7863.56	4326.83	9268.04	1341.99	6510.48	24599.7	18040.7	19988.1	12175.2	23471.2	12186.9	MADD	MAP kinase-activating death domain protein
A0A0A0MRE6	19081	11176.4	8817.2	3218.73	6931.13	8271.34	10382.8	9978.77	6145.94	20750.1		13062.7	12887.5	15819.9	14971.2	8050.97	11723.4		5486.94	6860.68	9866.71	4471.24	23437.2	12138.8	9524.76	5166.97	4291.08	26624.7	88544.5	17744.9	5632.17	21358.3	19257.2	9715.14	WDR47	WD repeat-containing protein 47
A0A0A0MRI1	38263.2	78755	26762.9	12678.1	15790.6	39544.2			30216.4	15275.1		41311.3	26673.9	57803.2	24215.5	27724.1	115028		15127.8	9801.15	25504.2		17498.1	20827.1	11407.8		11813.5	30751.3	31797.2	21099.9	36604.9	55723.9	77670.4	24961.4	GPALPP1	GPALPP motifs-containing protein 1
A0A0A0MRJ6	1.77328e+06	2.61096e+06	1.91863e+06	1.33454e+06	1.76991e+06	1.63604e+06	2.0519e+06	1.37018e+06	1.3585e+06	2.31315e+06	1.89438e+06	1.51059e+06	3.02134e+06	1.99489e+06	3.18085e+06	2.10583e+06	3.31284e+06	1.7484e+06	429921	462781	540446	192457	433491	241763	635813	790955	468996	964720	2.14396e+06	1.05381e+06	1.20465e+06	1.0922e+06	2.1572e+06	891219	PCMT1	Protein-L-isoaspartate O-methyltransferase
A0A0A0MRJ7	106208	100682	102031	51168.2	67916.4	129215	134812	36306.5	27562.5	18590.2	43077.5	32039.1	60331.7	60751.3	182131	91597.2	197269	75460.8	13110.2	29006.9	91027.2	4816.18	5995.38	4467.27	2337.54	15683.7	4090.9	4979.93	10832.8	10874	9999.4	15245.2	11251.9	12024	F5	Coagulation factor V
A0A0A0MRK6	301599	530821	402968	250011	319214	555707	175578	126290	144946	128906	67658.9	157578	258088	140838	275805	181235	355017	265811	223755	265217	485317	230581	191611	330512	35846.6	55342.2	63851.8	296192	902913	758291	266597	418005	176674	200061	MTX1	Metaxin-1
A0A0A0MRM9	803090	913276	699696	401436	575791	876427	489702	180705	123385	621219	568028	232452	275406	219631	853184	1.02537e+06	237895	898102	342721	289471	1.1533e+06	1.12932e+06	1.25995e+06	3.39271e+06	334933	379690	161545	1.07593e+06	1.97536e+06	3.23585e+06	6.11392e+06	2.45016e+06	1.37987e+06	1.42209e+06	NOLC1	Nucleolar and coiled-body phosphoprotein 1
Q5T457							38576.6											66870.1													20032.5	25670.8			ANKRD2	Ankyrin repeat domain-containing protein 2
A0A0A0MRP2	63928.2	59827.9	38374.1	30323.2	66556.6	133018	33745	68611.7	27705.2	63634.3	54153.1	82893.1	42272.3		58563.9			55110.9					22648.2	26724.4	9497.42	16623.2	6966.52				24194.2	49350.3	7706.23	10000.9	FPGT	Fucose-1-phosphate guanylyltransferase
A0A0A0MRP6																																2274.91			SMARCA1	Probable global transcription activator SNF2L1
A0A0A0MRR7	310182	436218	408982	284416	203848	805230	41857.7	106017	64956.1	100810	84943.8		74448.7		124155	213739	71187.2	153118	42437.8	93419	91706.2	146194	195310	377884	42721.4	53067.7	48669.8	199598	519569	683259	713690	1.17618e+06	775761	380164	SNRPC	U1 small nuclear ribonucleoprotein C
A0A0A0MRS4				27043.9															45086.7	104361	65467.7			46145.6						70135.3	81481.5	57156.3	70443.4	41778.9	TMEM38B	Trimeric intracellular cation channel type B
A0A0A0MRT6	228651	274640	325193	166678	136136	310822	288681	282361	239859	362095	272789	311014	396055	313456	270345	309440	350687	423486	48192.5	48170.1	116362	42424.3	162938	109675	89223.2	124052	93200	220402	792411	266056	200883	467322	226672	278778	ABI1	Abl interactor 1
B4DZ84																													30514.6	7097.82					MPP2	MAGUK p55 subfamily member 2
A0A0A0MRV0	6.5875e+06	7.05541e+06	6.96517e+06	4.66736e+06	4.44957e+06	8.00599e+06	472903	372563	306597	551604	571406	584100	581341	472279	910798	670582	664404	639096	850408	1.04482e+06	2.92283e+06	1.34775e+06	1.52241e+06	3.62808e+06	215547	464818	180133	3.21843e+06	1.22717e+07	6.59044e+06	3.29494e+06	1.93017e+06	1.98721e+06	1.15374e+06	RRBP1	Ribosome-binding protein 1
A0A0A0MRW1																														26236.4					FAM219A	Protein FAM219A
A0A0A0MRY4	9338.47	11067		6807.36	7909.45	49160.6					6650.25												3516.23		10514.5	5412.67	6880.42				4100.87	18273.8	6915.69	6290.86	SPATA13	Spermatogenesis-associated protein 13
A0A0A0MS09	199301	59649.7	58582.6	36313.3	23225	22014.1	300034	34711.9	132663	189129	181834	46650.3	942643	30695.8	30015.9	94669.6	40908.7	71064	6388.56	3199.38	3898.85	4090.02	10765	4503.05	9759.38	69805.4	6802.93	6163.37			12284.6	18160.9	6765.46	9771.15	IGHD	Ig delta chain C region
A0A0A0MS15	24518.3	154187	127942	5524.02	14340.7		217560	190629	302137	145566		39264.6	84943.8	239752	52858		72885.3	45014.1		14325.7		13226	9921.17	4962.91	5689.74	4947.75				17763.3					IGHV3-49
C9JST2	14688														14330.4										6566.28	8776.7	12392.9				9583.05				LILRB4	Leukocyte immunoglobulin-like receptor subfamily B member 4
A0A0A0MS24	38366.1	27381	37117.6	11622.5		10384.6	415369	285828	287733	634217	300702	274301	774651	329331	767654	201114	668094	267553	604.782	645.851	751.114			3394.72	3165.75	9825.61	1767.85	17628.1	40174.6	10255.4	2411.38	6097.54	11416.3	3788.66	PPP1R12B	Protein phosphatase 1 regulatory subunit 12B
A0A0A0MS41	518125	764060	738895	429869	313456	330514	1.6857e+06	1.24504e+06	836176	1.85707e+06	1.32523e+06	1.18378e+06	1.38574e+06	1.61161e+06	1.05631e+06	1.23497e+06	2.16354e+06	1.63919e+06	174409	152057	192270	517693	1.13022e+06	694590	208836	290098	189890	1.39929e+06	1.55277e+06	2.71278e+06	512586	2.17385e+06	602842	1.17527e+06	SFXN3	Sideroflexin
A0A0A0MS52	102261	85213.8	112727	40912.8	40608.2	55541.6	592386	371026	491898	945689	616749	455805	493099	343799	684273	550478	665776	381513	71436.8	129997	57536.4	10904	107932	25905.9	33425.6	68140.7	39957.3	140481	408904	184529	32806.8	59346.9	95883.4	131609	CAMK2G	Calcium/calmodulin-dependent protein kinase type II subunit gamma
A0A0A0MS56	7.6295e+06	1.14895e+07	6.52044e+06	1.06976e+07	1.72685e+07	2.52956e+07	231541	44650.1	68835.2	125721	124021	73082.5	205352	45486.6	375570	209553	743417	89330.1	541098	582949	628444	10834.6	20972.7	44118.3	84497.3	473464	166236	34587.6	23461.1	56899.8	372613	556643	65840.5	31854.2	ADH6	Alcohol dehydrogenase 6
A0A0A0MS70	205256	310575	250554	143350	139074	290787	51340.9	49449.5	46390.8	68430.5	88811.9	47585.3	230959	231113	163422	128007	234922	202576	102971	77465.9	80575.2	6139.05	25945.9	11585	45962.4	57101.1	29307.5	114830	229070	95792.9	150070	116394	150155	97148.1	MYD88	Myeloid differentiation primary response protein MyD88
A0A0A0MS79																									12138.4				64574.2						NCKAP5	Nck-associated protein 5
A0A0A0MSA0	34296.2	38903.7	44322.5	17372.1	14271	7802.13	25879.2	65123.2	7346.35	30741.5	4862.3	25474.3	26695.5	28037.1	21358	61523.6	59563.3	37691.8	4296.24	5719.29	3476.82	1155.63	13570	1705.97	2192.05	10053	2144.42	7586.43	20510.3	10959.2	15001.7	8536.03	7895.56	4397.23	LAMA3	Laminin subunit alpha-3
A0A0A0MSA4	187695	184323	231864	111924	80868.5	226550	245400	106958	206621	107542	98238.2	124651	206841	142987	260667	327093	221611	292279	23826.4	20517.3	11736.1	15398.7	41200.4	17845.3	81269.1	131952	67499	89789.5	421810	352496	49160.9	30264.9	16519.6	15908.9	A0A0A0MSA4
A0A0A0MSB8	824408	1.36636e+06	1.06174e+06	634417	491014	923646	1.18725e+06	677750	659085	931263	576694	1.0076e+06	834707	923232	1.18532e+06	832542	1.2393e+06	1.15531e+06	261217	349180	367553	335526	1.24195e+06	799988	268352	352452	218522	1.19162e+06	3.0688e+06	2.08135e+06	488575	1.37173e+06	758502	1.06531e+06	EXOC7	Exocyst complex component 7
A0A0A0MSC1		19538.5	39760.3	5798.94		7864.41			9018.67													4296.88	5468.79					5079.71		20089.3	7521.52	7017.99	5504.09	3864.51	ADCY3	Adenylate cyclase type 3
A0A0A0MSE2																											65535								HADH	Hydroxyacyl-coenzyme A dehydrogenase, mitochondrial
H7C5Z6						10365.9																	3546.19			3799.86		6292.26							BTBD9	BTB/POZ domain-containing protein 9
A0A0A0MSF9	23808.1	66378.6	25112.1	9638.7	18929.5														9597.69	2542.87	8955.16		8283.33	25305.4	4188.05		8709.95	14175.1	62287	14386.7	36177.3	15542.8	101515	35396.3	GPATCH11	G patch domain-containing protein 11
A0A0A0MSG0	12671	18690.5	26769	17675.7				32360.8	32262.2	14815.4	64561.2		33686.9		71127.4	33179.6	74672.3	45078.6			8329.87	10246.1			14254.5	19930.9	16591.3					15051.6	23047.5		WIPF3	WAS/WASL-interacting protein family member 3
A0A0A0MSG2	162251	450000	498058	76346	35908.6	123606	373005	607140	426298	633500	190400	366598	185529	331821	220839	57755.4	457676	704490	17729.5	25094.6	14016.7	34234.1	61888.1	105910	3463.15	11016.4	2212.9	1.10607e+06	6.96204e+06	2.82117e+06	39949.3	1.09877e+06	94477.7	534372	FHL2	Four and a half LIM domains protein 2
B3KPJ4	47583	108111	66817.3	64537.2	28853.4	74858.6	92747.9	30923	18770.1	47161.6	24017.7	154416	27756.3	136934	112825		34573	46983.5	24969.9	38986.2	51125.9	37517.9	77626.3	122712	7386.98	24227.7	18162.5	50631.5	171582	99029.8	226882	215774	167469	156744	PHC2	Polyhomeotic-like protein 2
A0A0A0MSJ9	53255.8	35997.6	46513.7	24916.9	13615.3	47983.6		13626.3	25537.6	28731.2	8924.03	13101.6	13478.1	21327.7	20447.7	20993.2	26028.4		9053.84	11755.3	15250.3	2761.9	5607.72		20811.3	13810.7	26122.3	32674.3	66490.7	19671.4	6305.7	75515.4	11429	23001.6	RASA2	Ras GTPase-activating protein 2
A0A0A0MSK4	6748.34	29060	24052.7	28304.7	11419.2	16204.9	27377.1	17422.1	14028	42753.6	62099.4	27839.2	87992.4	18613	32465.8	7099.24	31712.1	53302	11713.6	29767	21191.1	10946.1	146002	101265	12489.9	8303.9	7360.68	90151.4	270673	189875	7204.22	81302.6	118580	13936.4	GPSM1	G-protein-signaling modulator 1
A0A0A0MSK6	58062	62299.1	61788.2	29396.7	30670.8	57076.9	37446.1	18759.4	31601.4	70725.7	61554.9	60583.9	76843.8	74995.2	48579.9	54035.9	75199.2	67897	31394.6	33688.5	68146.5	10457	26564.1	20619.8	15281.2	30882.3	8120.6	42580.5	113263	82679.7	61641.2	71076	36965	24254.6	ARHGAP5	Rho GTPase-activating protein 5
A0A0A0MSK8						17991																											3225.02	23003.1	ASPH
A0A0A0MSP3																				1474.52															PDLIM5
A0A0A0MSS8	3.09331e+06	4.05268e+06	4.62515e+06	5.09193e+06	4.4665e+06	3.65893e+06	247241	193560	184815	260265	387205	505456	489468	229859	343531	237182	289966	118011	470137	880737	109147	2900.52	38430.8	2628.53	59941.7	100779	63354.4	73435.1	95533.5	193357	3.7537e+06	66137.7	270162	414870	AKR1C3	Aldo-keto reductase family 1 member C3
A0A0G2JKZ1	121927	321568	334633	85175.4	41108.9	203537	115914	75443.3	39324.6	37368.1	67446.2	60028.7	133422	101030	70385.3	87937.5	187467		107907	150106	76811.9	111976	351649	258732	104155	166988	223262	121475	166517	338879	28953.9	481266	219581	130618	TAPBP	Tapasin
A0A0G2JNZ7																														9110.84					DDR1	Epithelial discoidin domain-containing receptor 1
A0A0A0MSY4		5309.16	5221.45																				1617.16									2456.4			DOCK9	Dedicator of cytokinesis protein 9
X6R787																											916.945								PPAPDC1A	Phosphatidate phosphatase PPAPDC1A
A0A0C4DFN8																														33416.9		21023.2		33470	FDXR	NADPH:adrenodoxin oxidoreductase, mitochondrial
X6R433	858620	639524	563700	209395	128580	411477	86251	40672.9	29090.9	68408.7	82129.8	82841.9	88558.7	50699.5	46600.4	229333	119514	83102.5	242690	65639.7	27038.1	786.151	1218.58	1130.63	1.2003e+06	842111	689230	1150.27	17707.7	6577.8	12717.8	20954	7811.75	6346.19	PTPRC	Protein-tyrosine-phosphatase
A0A0A0MT23	95831.2	82197.9	104692	48783.5	60748.4	120954	172557	84047.3	70236.8	193886	142158	68511.2	173680	573034	331656	195498	253189	196041	40484	40729.5	41784.9	14450.7	45359.1	49179.5	10264.8	34017.7	21615.5	101629	202023	115726	55244.1	106266	61344.3	70130.8	MARK3	MAP/microtubule affinity-regulating kinase 3
A0A0A0MT32	407448	376003	302669	130209	75394.8	196128	70676.7	24002.4	64442.6	23036.9	82691.2	22614.5	71750	90891.6	95390.4	48960.8	57854.6	82005.6	61831.5	554387	109227	56133.8	135257	15464	72319.3	635848	185969	107688	215897	232981	63571.6	104278	11054.9	82856.9	LIPA	Lysosomal acid lipase/cholesteryl ester hydrolase
A0A0A0MT33	36444.8	37261.4	26905.1	12020.3	12899.6	36703.1	19748.1	11450.8	21235.8	33128.9	30509.9	23804	18651.1	39393.6	37317	89881.2	61547.5	67493.7	19794.1	14770.5	11934.8	12353.4	34473.1	52004.1	16370.1	17064.3	10209.8	44049.5	106652	64535.6	56537	45289.4	40475.5	25531.2	SCAF8	Protein SCAF8
A0A0A0MT35	214650	311710	93412	92717	64622.4	114112			56666	89615			88634.8	70838.7						28162.6	58982.9	9782.99	32585		31005.2	65934.7	17670	57707.2	47135.5	58316.7	99012.6	62107.8	103471	25777.3	FAM213B	Prostamide/prostaglandin F synthase
A0A0A0MT36		106954	74721.3	17565.3		24900.5	237077	276882	349247	58763.5		126251	146427	273488			551942	165700			16821.1				16849.7	47061.8	22031.3		164061		17573.1	35852.7			IGKV6D-21
A0A0A0MT61		12223.4	33577.9	20312.9	25608.2	17814.6	54498.1				27593.9					45034.9			21464	22168.7	13384		4728.13	6196.58				11901.3				14898.8	18568.9	19225	ATG4A	Cysteine protease ATG4A
A0A0A0MT72	51370.2	51898	41543.8	22898.6	17230.6	91571.3	48758.7		24100.5					33428.7	29296.5				26729.1	23795.5	30720.2	8227.98	47903.2	23950	18871.1	33211.6	21993.9	45026.4	162050	95871.6	9303.12	47817.8	13540.7	27390.2	CCM2	Cerebral cavernous malformations 2 protein
A0A0A0MT83	1.7523e+06	2.28228e+06	3.02949e+06	4.61459e+06	3.12802e+06	5.40617e+06	264955	154638	266523	310616	277804	242744	359040	441451	458637	304351	573891	561629	1.06114e+06	3.06789e+06	3.38904e+06	179983	305443	374138	172123	1.12837e+06	441673	367940	915552	839126	777174	1.05768e+06	558886	533818	IVD	Isovaleryl-CoA dehydrogenase, mitochondrial
A0A0A0MTB8	36810	40685.8	49075.3	23318.7	29121.7	41748.6	14850.4		5390.46	11101.2	12273.8	9314.72	8574.12	4059.77	14595.4	8473.71	16237.6	8128.04	70143	71166.9	97977.4	79502.9	120196	156148	11877.9	14554.2	16247.6	146372	166222	266701	194544	355668	140826	37634.3	WDR36	WD repeat-containing protein 36
A0A0A0MTD1	49435.3	61082.4	60103.7	28995.7	22477.5	64896.6		46077.6	23541.4	50454.9	28633	18629.7	7089.16	70099.3	53666.8	59063.8	118784	76863.9	21886.7	24954.4	31265.8	34421.7	78349.4	117778	7158.16	11026	8983.21	45556	175243	93435.8	44683.9	91415.9	91764.7	55252.2	STAU2	Double-stranded RNA-binding protein Staufen homolog 2
A0A0A0MTE6			20486.9			35248.3										18976.1								14073.7	4928.67	22094.2	5319.35						41841.5		PTPN22	Protein-tyrosine-phosphatase
A0A0A0MTL4	4461.38	10072.6	6364.48	4216.65						3470.54			8574.88				6410.56			1567.66			1815.59								3628.77	3080.91	2089.48	1616.79	NAV2	Neuron navigator 2
A0A0A0MTH3	1.48967e+06	1.77723e+06	1.64619e+06	665274	593471	1.11367e+06	5.34302e+06	4.11015e+06	3.87679e+06	6.70326e+06	4.00569e+06	5.2599e+06	6.1814e+06	6.30468e+06	7.22259e+06	3.17668e+06	6.00501e+06	3.77347e+06	228511	200683	305582	279478	345808	425605	269874	302830	239130	868838	2.06104e+06	1.26449e+06	165211	709220	618578	1.64047e+06	ILK	Integrin-linked protein kinase
A0A0A0MTH9	19752.3	31921.8	15465.4	8431.82	6326.48	16365	7683.66	1616.21	1232.22	3465.34	1867.16	6139.79	8102.13	1457.48	5990.12	3343.59	2752.71	2371.83	5189.52	5221.51	7373.35	1184.97	6053.85	9818.74	4695.95	4714.36	3012.55	23609.5	55857.8	21836.4	55095.9	56910.9	31693.6	35709.4	BTAF1	TATA-binding protein-associated factor 172
A0A0A0MTJ5	5857.89	10446.5	3683.23	2274.94	6150.33	11110.1	34402.6	9999.67	4270.05	4575.13	7492.67	6855.02	14821	12288.7	8222.88	5285.59	16628.6		4798.88		6201.04	972.642	1008.81	1453.09				2643.39	109825	194228		4100.05	959.018		ROR1	Tyrosine-protein kinase transmembrane receptor
A0A0A0MTK8	16843.2	23505.6	14929.3	21066.3	23662	35920.2	19468		11411.7						35742.1	13684.9	17709.5		11507.8	13856.6	43709.5									8562.46	61619.3	8653.25			HNF1A	Hepatocyte nuclear factor 1-alpha
A0A0A0MTL6	91846.9	113302	130127	52281.6	44576.7	85145.6	116211	118964	103532	82426.8	187264	151432	264575	62761.8	48147.3	145045	306075	155924	12417.2	21863.4	26997.5	71310.7	152112	134692	27780	54254.5	22706.9	133837	278572	165132	32583.8	182659	156843	78756.9	FAM65A	Protein FAM65A
A0A0A0MTN0	148508	188048	184677	106805	129060	174984	169364	89323.4	69350.6	94445.1	67745.9	75934.2	120280	98793	148066	111726	138528	108760	78590.1	84044.2	73285	55355.8	56169.9	52729	56667.9	116349	51498.3	201049	261545	174031	172077	207185	239525	194057	CUL2	Cullin-2
A0A0A0MTR7	212689	219837	169624	104823	75141.5	195451	51648.3	31384.5	21757.5	30552.9	39819.6	45976.3	37207.4	32429.5	39133.8	65112.3	37385.1	46568.1	49848.4	48012.2	51399.7	32439.4	114956	74684.5	72689.4	95552.1	64791	79695.4	176067	122172	89333.3	180754	77095.2	98745.3	RNF213	E3 ubiquitin-protein ligase RNF213
A0A0A0MTS7	8360.5	10141.9	6825.87	4367.03	8446.27	5384.2	3670.53	3250.54	7253.61	6368.93	126242	10526.4	8024.47	3595.41	6475.55	7028.98	24223.6	18342.2	4361.44	3979.27	8924.78	3875	4100.09	7472.77	2078.74	3308.35	2262.14	6307.47	52731.5	15200.9	2732.99	9666.83	10813.1	7175.93	TTN	Titin
A0A0A6YY96	205747	88567.8	83040.9	50750.4	78475.2	109976	230910			44276.2	269759	84145.7	225817	169536	67174.9	151764	1.07335e+06		26162	24901.3	22314.7	27677.9		173611	43495.4	104913	52380.5	35276	194165	115135	170628	354877	42239.9	213236	IREB2	Iron-responsive element-binding protein 2
A0A0A6YY99	8235.62	7956.48	77754.7	31716.5	8551.5	10393.7	257713	460935	377465	484402	236337	892098	65737.1	831544	280299	465100	212847	982633		7117.18	3104.11					10667.5	5225.81	48156.5			7975.22	6120.72	1171.08	27013.3	TNFSF12-TNFSF13	Tumor necrosis factor ligand superfamily member 12
A0A0A6YYG7				7822.08	10069.7	12802.3														4431.5		4705.19	3100.04	5685.13	2081.8	1795.54			9817.9	7119.54	12733.3	3538.31	13946.7	7050.02	NCAPH2	Condensin-2 complex subunit H2
A0A0A6YYH1	102956	169724	109495	78361	40104.4	89208.2	42128	91821.6	114796	120350	102979	86712.4	101900	69591.2	164443	71198.7	87905.9	86995.6	13434.1	46343.7	30105.3	24491.6	26710.2	57479.7	16405.9	61277.9	24052.9	33209	115226	97071.3	22511.9	100025	78189.4	32465	C15orf38-AP3S2	Arpin
A0A0A6YYJ5	22919.5	40135.4	34832.3	35958.2	209162	33514.2	56131.9	20663.2	24128.1	32459.6	38744.6	14782.8	20798.9	19896.4	70926.5	33628.4	48194.1		6597.46	7448.96	11248.2	6589.89	32121	16261.2	15307.9	23319	6061.72	80076.9	352653	220508	64827.1	63078.9	19549.3	13708	MACF1
A0A0A6YYJ8	427336	395861	314836	252902	207000	502732	195134	226526	161508	276252	323305	253968	571497	366316	279622	200439	330916	202818	143319	75628.8	148557	133426	219588	229483	119228	151007	132416	212857	980987	322217	734837	929201	666126	483791	LUC7L2	UPF0562 protein C7orf55
A0A0A6YYL2	188219	458370	134920	219600	32635.2	65002	16030.9	113705	94350.7	26620.9	33478.8	75514	84398.3	150042	49005.4	74447.3	202442	70049	167379	107540	23506.7	2219.5	77184.3	4480.07	215771	120506	106348	10567	32355.5	4479.23	624265	17605.4	7374.61	6437.67	SULT1A4	Sulfotransferase
A0A0A6YYL4	304568	310369	333334	197973	182759	374968	122136	57175.8	31684.9	38559.9	84967.1	42333.6	80166.1	70908	45715.5	89380.5	101160	116942	49218	92111.5	29166.7	75905.1	125513	69146.1	244430	317299	147803	95036.6	96879	107673	76807.6	185257	88357.8	64909.7	CORO7-PAM16	Coronin
A0A0B4J1R2	1.71533e+06	2.18225e+06	2.11386e+06	2.6151e+06	1.48111e+06	2.61545e+06	301196	180468	66545.3	154359	239436	196301	337461	151425	91584.6	96015	298898	223511	657081	863907	1.03858e+06	14523.6	28237.5	18965.4	23157.2	272234	74626.2	44686.6	47750.5	445966	1.04951e+06	88815.4	64937.4	29952.9	ACSS3	Acyl-CoA synthetase short-chain family member 3, mitochondrial
A0A0B4J1U3	30686.5						105788																												IGLV1-36
A0A0B4J1V0	82599.7	297561	50788.3	17136	29295		231465	242231	729622	47671.6				253545											5999.39										IGHV3-15
A0A0B4J1V2		116753	48532.6				234242	315054	73000.8	68047.6			133058	583010			97768.4	239010													10161.8	33820.9	9109.37	33773.9	IGHV2-26
A0A0B4J1V6																									1863.69										IGHV3-73
A0A0B4J1V8	84572.1	101183	65270.9	40206.4	18296.6	65282.1	53651.2	10728	193495	88007.4	69154	110056	44246.6	96662.5	51255.5	145187	105993	136982	52860.8	41922.7	41155.8	45733.1	82455.2	22556.6	13161.8	22183.9	14146.7	72989	127862	115312	144385	260258	52463.8	35592.4	PPAN-P2RY11	Suppressor of SWI4 1 homolog
A0A0B4J1V9	1819.53	2870.95		3694.96	1534.65				2314.6			3354.01	4785.01			2576.37	1331.64	6347.12	1281.75	1298.54	4476.34	1294.82	1871.44	2512.89		3522.45	940.728	2266.7	4834.07		150874	2510.64	44358.3	2640.02	HELLS	Lymphoid-specific helicase
F5GY88	4054.2	9903.3	7887.65	17491.8	8609.02	7642.85	33411.1	17220.1					14513.4		17444.1	26289.7	11081.5	18238		5830.82	11366.1	6371.94	14854.9	22022.8	2226.6		2311.8	14588.4	24683.2	21989.1	17127.8	25177.3	12308.8	9993.67	MED24	Mediator of RNA polymerase II transcription subunit 24
A0A0B4J1W8					85599	408875	106029	90238.7	155372	75351		401766	314594		94537.7				46296.3		41346.3							100361							FAM150B	Protein FAM150B
A0A0B4J1X5	482669	296470	253399	133545	33853.2	145061	1.36306e+06	1.21527e+06	1.39683e+06	597127	125370	439608	782721	1.3228e+06	480739	236837	452355	232485		31905.6	30178.1		14610.2	68740.4	45422.3	104384	55228.8		38388.3	34607.7	84622.8	47508	29622.4	25473.9	IGHV3-74
A0A0B4J1Y8								67204.4	54512.6	89813		52206.4	296256			138854																			IGLV9-49
A0A0B4J1Y9	427878	686458		466131		279456	1.33463e+06	687420	1.91039e+06	1.04467e+06	953161		1.40926e+06	1.18637e+06	813515			1.05335e+06																	IGHV3-72
A0A0B4J1Z1	823388	1.36974e+06	2.38439e+06	906737	944874	2.25581e+06	1.02037e+06	501377	449446	634844	615425	639961	862338	724905	955101	478576	669197	732052	686334	1.01099e+06	557373	4.23989e+06	2.51461e+06	3.81364e+06	987532	1.20727e+06	828082	3.53576e+06	6.16162e+06	4.45656e+06	3.71391e+06	4.77166e+06	3.33943e+06	2.23353e+06	SRSF7	Serine/arginine-rich splicing factor 7
A0A0B4J203	45640	67652.9	58861	21898.8	21739.1	34651.7		8889.9	49498.6	49378.3		10725.4	10607.6	17427	22008.7	76888.4	105266	141573	6178.95	18299.3	56453.4	38183	57747.4	109210	7810.2	9406.59	6002.53	21385.9	87395.1	93312.2	94442.3	102288	70178.7	19045.9	FIP1L1
A0A0B4J220	61761.3	67694.5	125349	108640	90691.7	126427		46741.7	37443		33326	35588.6	79906.6	77661	99591.2	79076.5	71355.1	118130	47883	52866.1	53029.5	61831.4	113855	184738	23053.9	23148.1	16709	161220	325282	144484	895229	628085	348971	288452	C11orf98
F6V803	8194.76				3044.8														6020.61		5674.69				14190.2		9566.65	4361.87			3877.26				ADAMTS13	A disintegrin and metalloproteinase with thrombospondin motifs 13
A0A0B4J231	8.255e+06	1.12169e+07	8.50363e+06	2.90558e+06	1.12191e+06	2.84726e+06	1.84319e+07	2.39967e+07	4.83349e+07	1.37736e+07	2.40518e+07	1.323e+07	1.72963e+07	2.13587e+07	1.05216e+07	6.27501e+06	2.17645e+07	1.2104e+07	44974.8	58803	48464.7	10743.9	7612.29	15736.5	41882.3	46622	22352.9	62997.2	313957	97045	60983.9	88250.5	39229.5	29518.4	IGLL5	Immunoglobulin lambda-like polypeptide 5
A0A0B4J243							50840.7	45249.8	137297	54597.2			95283.5	382497	93614.5	74790.2	108363		18303		15976								81467.6					13527.1	FAM180B	Protein FAM180B
A0A0B4J294	83637.7	99270.6	147155	91070.3	94493.7	114739	76166.5	39848.3		58139.1			83508.7	74821.4	62811.6		102441		60742.9	45889.4	91563		41073.3	27769.9	59451.7	74328.3	48793.5	61077.2	164567	210994	62638.2	103845	22065.1	67131.1	TRAPPC2L	Trafficking protein particle complex subunit 2-like protein
A0A0B4J297					38630.3	43649.2				33751										18621.1	33721.5							35877.6	179554	131015	20335	51726.6	77272.4	24316.9	NAA38	N-alpha-acetyltransferase 38, NatC auxiliary subunit
A0A0B4J2A0	467968	632403	551969	415417	476176	733571	31810.8	106634	88187.6	38628.4	189488	42801	164286	114591	45719.9	146322	128644	155636	75496.6	47873.3	26935.1	10225.8	18959.9	27148.4	32321.6	65648.3	36928.9	121021	75424.2	33556.8	237298	80406.7	88487.2	40564.6	TRPV1	Sedoheptulokinase
A0A0B4J2A3	5235.69	10007.2					138472	200024	532033	79809.8	120642	240200	264676	144966	93532.4	208180	144587	50781.2												53393.9	3563.89	3784.44	18307		PPP1R14A
A0A0B4J2B4		21554.7																																	RPS15
S4R460	4.23583e+06	2.60755e+06	2.53245e+06	1.02586e+06	751786	1.30677e+06	6.2875e+06	2.94948e+06	6.88434e+06	4.50683e+06	4.31718e+06	2.24832e+06	1.03619e+07	4.14624e+06	1.97893e+06	4.81752e+06	6.51902e+06	6.75493e+06	142055	9014.44	158926	16766.3	31607	215781	52623.5	16230	23116.7	78874.5	252556	401528	156469	82312	62670.4	40345.6	IGHV3OR16-9	Ig heavy chain V-III region BRO
Q5W0H4	3.15193e+06	6.48672e+06	6.70198e+06	2.20952e+06	3.41341e+06	3.75363e+06	2.17597e+06	1.96582e+06	2.76179e+06	2.314e+06	4.0771e+06	2.12523e+06	5.91128e+06	2.45992e+06	3.61574e+06	1.64608e+06	3.93428e+06	1.93264e+06	84745.6	151659	162062	239150	415438	458973	717044	896172	573618	1.69324e+06	1.33389e+06	1.96244e+06	2.21301e+06	4.2214e+06	4.79268e+06	3.52675e+06	TPT1	Translationally-controlled tumor protein
A0A0B4J2D5																					1163.28														C21orf33	ES1 protein homolog, mitochondrial
A0A0B4J2F0																											94969								PIGBOS1
A0A0B4J2F8	153146	375682	143983	97628.9	65276.1	161297	116956	64427.9	60848.5	96251.1	133479	103051	119222	71330.8	120807	122297	55282.8	53842.9	83852.2	174962	209115	145092	151019	105632	63412.6	79988.4	62507.9	115202	423095	445361	250995	282982	194814	158079	POLR2J3	DNA-directed RNA polymerase II subunit RPB11-a
A0A0B4J2G4	30755.2	68558.1	33709.5	29340.2	24358.2	74583.1	135518	40834.1	63197.7	70601.7	63406.3	118453	24044.7	31797.9	86768.9	274841	185498	359408	72290.2	18384	37821.9	8607.75	22094.4	12329.2	5843.16	12286.4	3992.13	31535.1	89286.5	52293.4	26465.3	20788.1	21719.6	25882.8	LRRC41	Leucine-rich repeat-containing protein 41
A0A0B4J2H0																	172550											6035.77			3868.5		4875.52		IGHV1-69-2
A0A0C4DFL7	202552	197375	214540	331526	236336	394335	69537.9	42452.4	39925.1	57376.8	111800	93268.3	48074.9	78609.8	145132	179863	90752.8	93286.9	1.06514e+06	267376	931402	468715	342999	908157	41019.1	51363.5	56907.3	433692	825771	517319	356304	286439	258012	207036	CYP51A1	Lanosterol 14-alpha demethylase
A0A0C4DFL8	4798.68	6671.17			3075.26	14173.7	7417.11			5700.22		12110					6164.47		4022.22									5331.33	20790		18417.3	6780.73	4839.22	4149.14	KDM4B	Lysine-specific demethylase 4B
A0A0C4DFM1	160743	171912	106712	54914.8	58858	104056	51042.1	15729	44229.2	50414.5	53146.9	46899.3	41463.6	26602.1	55209.5	53693.1	66320.6	23910.6	137556	187278	180476	187515	249650	325371	54008.5	115542	55113.9	307142	816025	741405	465426	114405	152879	148065	TM9SF4	Transmembrane 9 superfamily member 4
A0A0C4DFM2																						1522.78	4763.68					3941.83			4184.38	3142.91	1771.43		ZNF574	Zinc finger protein 574
A0A0C4DFM7	30510.7	6334.3	18228.3	16604.9	8325.44	34349.3			6031.58	8002.24		15210.8	9060.36		22206	27123.5	9079.18	10462.1	2170.31	6181.44		1207.26		4824.66	2696.82	5408.87	3574.39	5151.84	12850.6	16057	12930.8	91159.3	29804.8	19417.3	ZCCHC11	Terminal uridylyltransferase 4
A0A0C4DFN1	66190.8	83927.5	77376.9	57653.8	70576	105905	52953.1	31660.6	36740.9	59975.4	53577.7	39705.4	58762	58466.7	108291	61184.8	67767.8	30360.9	79746.7	70726.2	97964.9	72001.4	78973.7	119731	13324.9	50665.1	12868.3	73876.2	134976	102366	76289.9	132706	47792.5	61175.7	MFN1	Mitofusin-1
A0A0C4DFN3	685015	1.67925e+06	1.09268e+06	858594	891140	1.18286e+06	320551	135073	266059	240873	215347	138287	354235	298686	471656	275677	562100	312363	809110	2.98812e+06	2.18528e+06	66196.3	78644.2	44238.5	71797.1	249808	96021.9	387450	588046	498232	30197.7	533544	61430.9	197276	MGLL	Monoglyceride lipase
A0A0C4DFN5	6562.96					10599.3		39215.3																					37094.4	12201.1				4004.85	TCTN3	Tectonic-3
A0A0C4DFP2																											2948.98								OR1L6	Olfactory receptor 1L4
A0A0C4DFP8																							3084.27	3399.99				4404.99	13154.3	13713.1		4004.37			TMEM67	Meckelin
A0A140T9I7	14872	18125.4	30210.4		38271.5	11867	72671.3	26078.1	22526.3	68260.6	44247	16050.6	127467	21345.6	27262.8	60897	94846.1	82383.3	5738.76			9204.46	11878.8		10790.9	5280.57	9566.58	18194.4	51106.9	40732		20290.9		14686.8	COL11A2	Collagen alpha-2(XI) chain
A0A0C4DFS6	28215.9					33662.3						20083.5								6849.37		25775.8	41942.4	66322.8				37520.3	63538.4	37594.2	76658.2	29785.6			SPRY4	Protein sprouty homolog 4
A0A0C4DFT3	184514	287735	199529	170486	142301	173968	164012	124261	83611.6	132167	80628.5	153495	136585	187307	165953	114937	149196	135122	76722.5	90274.3	154091	28408.5	71354.4	51180.5	16335.4	34347.9	13581.2	166818	646575	420702	129788	451417	214316	74865.6	DLG1	Disks large homolog 1
B5MBX1	4142.11	6384.28												4280.17										4021.05	1753.03		1479.25	3448.6					2157.1	2471.3	JADE2	Protein Jade-2
A0A0C4DFU2	6.14131e+06	9.04015e+06	1.86644e+07	1.85521e+07	1.11274e+07	2.08675e+07	3.56492e+06	2.12967e+06	4.83983e+06	5.27876e+06	2.56967e+06	3.39939e+06	5.64061e+06	4.5763e+06	1.13015e+07	4.55129e+06	5.63149e+06	7.50114e+06	6.21882e+06	1.01785e+07	1.47644e+07	2.15706e+06	1.18389e+06	1.63825e+06	967493	3.57264e+06	1.14005e+06	8.43544e+06	5.19097e+07	1.07072e+07	6.19615e+06	1.68764e+07	5.94045e+06	1.9346e+07	SOD2	Superoxide dismutase
X6RJB2	12511.3				7960.89																										8549.48				FBXL15	F-box/LRR-repeat protein 15
A0A0C4DFW2					2908.19							18313.2																				4322.73	14893.5	2680.42	ING1	Inhibitor of growth protein
A0A0C4DFW4						16079.6					16245.1																					9314.39	16762.1		TEX30	Testis-expressed sequence 30 protein
A0A0C4DFX9	96476.8	90219.4	57893.4	61286	33199.7	54543.9	21205	30195.1	26747.8	23834.9	20765.5	23720.2	26290.4	21020.9	30016.2	18338.2	8737.04	33807.7	31481.7	27067.4	61534.7	12405.2	39968.5	40583.2	38174.8	36535.2	29455.9	55512.7	88459.2	63399.2	154750	125564	168646	59138.6	NELFA	Negative elongation factor A
A0A0C4DFY0	9921.99	18045.3											8014.72						5006.43	3916.24	11106.5		4057.6		89602.6	10210.2	52444	9871.37	13956.3						SELPLG	P-selectin glycoprotein ligand 1
A8MXZ4	27586.3	23823.7	17235.6	17321.1	24110.7	37305.7	39412.1	28600.7	14031.1		35207.8	38977.2		35568.4		37232			11318.7	11356.3	34578.4	8761.43			32179.3	36361	25740.8		63692.1	14972.2	18271.6	13968.4	12071.6	11276	GPRC5C	G-protein coupled receptor family C group 5 member C
A0A0C4DFZ2	326560	310876	473694	492329	180921	444916	45697.4	36166	56832.3	90092.9	239325	55878.5	75781.3	45404.9	33454.6	82586.8	73526.8	59622.3	8694.76	72261.7	51269.6	11394.1	52090.7	25581.2	34863	54146.4	61256.7	82136.8	218007	381724	93392.2	164485	29036.3	156339	ARSA	Arylsulfatase A
C9J9K3	2.9958e+06	3.50499e+06	3.49794e+06	5.1205e+06	6.55777e+06	5.98232e+06	904861	840573	1.12845e+06	1.66903e+06	1.79306e+06	1.38011e+06	1.38948e+06	624665	1.66962e+06	2.17352e+06	2.00682e+06	1.19575e+06	1.47331e+06	2.8322e+06	2.04142e+06	1.88578e+06	3.60448e+06	6.23829e+06	892326	1.49393e+06	785984	7.42611e+06	1.15407e+07	1.18295e+07	7.06221e+06	9.5326e+06	6.05361e+06	5.08638e+06	RPSA	40S ribosomal protein SA
E7EW77	27823.4	12080.7	18908	11349.2	15543.1	11873.8	36753.6	20476.7	18251.5	17168.7	29590.2		48519.4	24424.1	49931.3	28820.3	22889.9	31658.2	5611.88		13389.4	10827.4	41619	26320.6	1798.82	4890.31	1941.32	58381.6	134626	71853	30284.6	51208.4	73962.7	53144.7	ABI2	Abl interactor 2
A0A0C4DG40							1541.3					1591.69	926.248				1038.81								227.477	228.614	148.091	457.953	2779.94	3788.53		344.768		109.139	SYNE1	Nesprin-1
A0A0C4DG49	84818.4	68398.2	70684	41436.9	27162.2	73986.7	172649		57141.7	50870.1	68407.3		15015.7					15607.5	12257.5	10952.9	51043.5	99699.1	80737.4	87554.5	7890.21	10745.8	21012.5	138553	850703	702800	31657.8	68984.5	91983.4	68465.7	PVR	Poliovirus receptor
A0A0C4DG76	88679.4	96969.6	84000.4	8103.47			186679	495763		19936.2	107806	1.22174e+06	53092.6	66136.6	144847		221494	400183		6285.85	70245.6			17969.5							13071.3	97827.1	122947	113525	HEPH	Hephaestin
B7Z4D2	116781	32844.7		29209.6	11984.5	29966.5	102818	57934.4	60718	75554.8		70606.4		68568.7		52623.5	40550.7	79078	6481.58	4033.88	5658.04	3031.03		16789.3	2615.18					51107.1	14636.6	15362.5	9841.86		SYBU	Syntabulin
A0A0C4DG88	34791.8	36956.4	31841.5	13097.7	17319.4	36180.8	37250.6	76231.3		66743	50623	20120.4		34945.8	29587.4	21735.1	65439.8		12090.4		19667.9	10435		11393.7	26219.6	31949.6	24855.7	16682.6	34634.1		46012.2	50146.4	39152.7	12371	POU2F1	POU domain protein
A0A0C4DG89	241859	244165	248662	176457	131871	287176	161849	122775	97512.4	108998	79765.8	103561	111760	199176	136104	109233	110688	109488	76807.9	54436.6	102005	85569.9	155568	200033	107390	123589	100510	168182	432381	327662	365503	461220	483574	187234	DDX46	Probable ATP-dependent RNA helicase DDX46
C9J9V6	61674.1	99629.3	49118.4	22901.1	42301.6	86583.9		73100.5	48343.6	169852	84613.6	102624		73238.3		113334	128757	131068		21107.8	76144.6	21254.9	38260.8	58972.2	89424.7		29099.1	30640	90350.6	120210	120264	157650	51583.2	46533.2	NME6	Nucleoside diphosphate kinase
E9PD56	34081.4	55874.5	59786.5	25212.1	19536.8	24033.7		17406.3	32637.2	40279	38454.9	40766.8		32653.4	76159.1	74379.2		62483.2	19695.8				13202.7	26548.5	19649.8	21009.4	11803.5	34038.3	56983.1	57960.5	9257.21	40514.1	23238.3	21426.2	PXK	PX domain-containing protein kinase-like protein
A0A0C4DGA2	2.58319e+06	5.83238e+06	6.38099e+06	4.3434e+06	3.88032e+06	7.98426e+06	264036	144680	226764	155334	286331	197680	392023	344884	420427	226157	395684	318063	1.50316e+06	6.02509e+06	3.24639e+06	426248	442944	492653	128329	1.04597e+06	321107	1.09185e+06	1.70764e+06	1.37716e+06	1.71687e+06	2.68824e+06	820216	756667	ECI2	Enoyl-CoA delta isomerase 2, mitochondrial
A0A0C4DGA6	35921.1	27855	18506.7	10702.9	8496.07	16026.7	21804.4		16079.8	80027.4	29868	20144.2	16306	12976.6	20239.9	15631.2	21437.7	20861.9	3361.78	11394.3	19826.4	3630.24	15031.5		1540.45	8406.76	2961.17	28051.2	95117.9	38229.2	58845.7	68159.7	300142	39250.2	HLTF	Helicase-like transcription factor
A0A0C4DGB0																												346893	686618						SCOC	Short coiled-coil protein
A0A0C4DGB9	220715	460907	241908	375461	601763	667432				102901		156338	273354	90303.2	421059	112616	361391	388990	120178	172273	86836.9		96748	73671.7	66994.2	82930.4	62193	82675.7	203521	329537	158239	261423	151360	179855	PPA2
F5GWX5	146727	165551	143260	87003.5	75426.5	143937	93334.3	54583.9	50860.2	77923.8	79133.2	83870.1	63214.3	110558	92086.3	107872	96263	113534	70600.7	59877.3	106368	90714.8	155285	352052	75716.2	92079.7	63208.3	162765	330893	266707	286914	227622	331846	149585	CHD4	Chromodomain-helicase-DNA-binding protein 4
A0A0C4DGH0	84914.2	114154	133229	166134	53112.2	193745	39933.2	119566	53870.2	69665	72221.4	96189.1	114137	140262	171536	73411.8	205200	174620	48628.9	48452.1	51104.5	35866.3	104189	173035	5250.25	31224.1	12869.9	187678	511896	839000	50326.8	52577.2	68655.7	211347	CD276	CD276 antigen
A0A0C4DGH3	45945.7	30786.7	26670.3	16726.9	14833.5	24829.4	35539.1	35518.8	17238.1	30668.4	34864.7	30963.4	35827.2	27825.1	15741.2	33804.2	44061.9	36917.5	3215.91	10757.7	3619.9	10059.8	34851.4	17553.2			7928.33	45521.8	254457	87038.7	11055.8	69252	37154.3	23701.1	NUMBL	Numb-like protein
A0A0C4DGJ8	21436.7	69896.1	394814	96135.1	105529	133506			31475.1		33954		13606.3						285465	296102	281385		14712.1	9319.27		182801	66023.4				40767.8	26859.9	31641.3	13624.6	LYRM5	LYR motif-containing protein 5
E7EU35	31255.9	31409	12612.2	15298.5	12867.3	14779.5	23211.3		43332.7			14137.8															7845.19	19813.9			10691.4	13577.4		30331.9	PITPNC1	Cytoplasmic phosphatidylinositol transfer protein 1
A0A0C4DGQ3																															6010.67				ZNF556	Zinc finger protein 556
A0A0C4DGQ5	3.05798e+06	2.40756e+06	1.90095e+06	1.34883e+06	967357	1.4096e+06	2.00196e+06	1.97622e+06	2.12854e+06	2.28025e+06	2.28908e+06	2.15716e+06	2.29635e+06	1.88761e+06	3.15966e+06	2.16792e+06	3.24874e+06	2.12825e+06	220024	361404	428371	532036	870568	755763	482669	488661	352716	1.43789e+06	3.8826e+06	3.09835e+06	431039	2.78997e+06	1.98987e+06	2.29565e+06	CAPNS1	Calpain small subunit 1
A0A0C4DGQ8	253250	265106	565755	209799	62410.9	257760	148206	53446	66900	76889	73725	16822.4	161271	19072.4	31025.7	60363.3	86279.5	67128.2	333832	432881	376055	67265.1	231098	52998.3	49312.9	213845	102660	332369	1.44658e+06	1.37256e+06	241458	40912.3	127866	43728.9	DHRS7B	Dehydrogenase/reductase SDR family member 7B
A0A0C4DGS0	2.19548e+06	2.06869e+06	1.1606e+06	1.3052e+06	1.30204e+06	1.36453e+06	1.09484e+06	345047	642931	511081	636663	393844	2.06052e+06	809977	1.1501e+06	874410	393894	439876	1.75273e+06	1.55154e+06	5.42116e+06	830476	1.23831e+06	946001	448226	657563	633103	1.30015e+06	892164	1.57479e+06	762664	890615	306208	345067	NDUFA6	NADH dehydrogenase [ubiquinone] 1 alpha subcomplex subunit 6
A0A0C4DGS1	1.53132e+06	2.80881e+06	2.56206e+06	1.86727e+06	3.41359e+06	3.60169e+06	847793	371248	493555	809061	426973	675345	1.02374e+06	453007	1.02884e+06	896431	1.00605e+06	679106	2.80856e+06	2.98377e+06	4.25673e+06	1.68417e+06	2.59752e+06	1.89405e+06	558769	1.0156e+06	586077	3.80979e+06	7.8275e+06	9.67939e+06	3.83007e+06	2.19411e+06	2.35418e+06	2.60912e+06	DDOST	Dolichyl-diphosphooligosaccharide--protein glycosyltransferase 48 kDa subunit
R4GNJ5																					3714.07		5138.46	5874.62			1868.58	3610.94	11920		3890.71	6439.43	14391.4	4753.87	ACD	Adrenocortical dysplasia protein homolog
A0A0C4DGU2	24827.8	49255.9		23141.4		49128.7													81760.7												15183.9	13720	14758.7		MMACHC	Methylmalonic aciduria and homocystinuria type C protein
A0A0C4DGV8	5227.48	3842.13	33492.7	3159.78	6226.69	5297.27	93388.2	88088.5	227398	253159	230822	112089	3583.11	80745.4	24750.8	11767.6	31536.6	43148.7	3014.6		3412.95	4264.19	2206.16		1606.46	3128.06	2236.81	3377.63	10723.7	3859.18	8411.9	4908.38	3532.87	2841.87	SEMA3B	Semaphorin-3B
H7C5F7								62047.9													11896.8		19344.3	33874.7		32522.7			108575	144014	21832			14687.1	NDFIP2	NEDD4 family-interacting protein 2
A0A0C4DGW2																													39375.4			8341.52		10115.7	SNX16	Sorting nexin-16
A0A0C4DGY3																												13514.6							TTC8	Tetratricopeptide repeat protein 8
A0A0C4DGZ1																															8750.63	11119.5	5979.87		ZC3H8	Zinc finger CCCH domain-containing protein 8
A0A0C4DGZ4																																		8432.55	INSIG2	Insulin-induced gene protein
A0A0C4DGZ8	21157.3				34279.5		29423.6		16467.7	21992.3		9908.37	24703.5		14976.5			65071.4			7570.28					10047.5						14926.3		6472.05	GP1BA	Platelet glycoprotein Ib alpha chain
A0A0C4DH01		15394.4	10235.8							25469.8		19126.6			14962.6				13283.5	7730.45			5911.36	20821.4				22434.5		26241.6	37936.3	11912.8	10280.9	6617.84	POLR3E	DNA-directed RNA polymerase III subunit RPC5
A0A0C4DH22	97200.1	102193	89454	33824.5	8942.06	25348	150611	150180	101263	93066.8	49067.2	138495	199695	159676	195695	135651	227638	119310	1348.35	5639.65	3741.05	1800.86	18645.1	4218.67	1058.09	1023.29	1069.1	34618.6	172941	124137	18257.5	24912.2	65397.8	8092.04	EPB41L1	Band 4.1-like protein 1
A0A0C4DH24				24617.9																															IGKV6-21
A0A0C4DH29																				107485															IGHV1-3
A0A0C4DH31	133955	241423	82635.3	56848.2	59222.4	46819.1	349445	226262	258675				241863	285908			212953																		IGHV1-18
A0A0C4DH33			133322				177256	186951	296593	403773	641725		362066	217862																					IGHV1-24
A0A0C4DH34				95112.4	120217	82245.8			74083.8																		14784.7					33035			IGHV4-28
A0A0C4DH35	38398.2	46148																								44288.8							17072.6		IGHV3-35
A0A0C4DH36								128952																											IGHV3-38
A0A0C4DH38	88320.7	157704	83191	44937.5	28362.8	70647.2	825871	689563	428701	247197	184932		88024.7	1.01273e+06	90627.1	451815	1.03903e+06	244344	51283.9	20088.8											26048.9	48963.9	36956.7	12768.6	IGHV5-51
A0A0C4DH67	40357.8	67681.2	107094	31738.7	40137.7	108493	957047	878817	780157	218894	72824.8	245192	1.0753e+06	662958	100601	165353	713532	206644								67049.7	27254.1					12731.7	47570	25971.3	IGKV1-8
A0A1W2PRN0																										13368.7									KIR3DL1	Killer cell immunoglobulin-like receptor 3DL1
A0A0D2X7Z3		4554.05																																	CRY2	Cryptochrome-2
A0A0D5XQ77	78995.6	111001	6315.19	21245.6	14114.3			9513.54																	25786.5	47689.2									HLA-DQB1
A0A0D9SEI0	59527.4	69453.3	84730	78412.6	72156	148413	58706.6	62582.6	20811.7			53586.2	48531.8	39512.4	35631.7	42932.7	90358.9		27332.1	50285.4	32845.8	31312.3	9348.88	27390.5	12091.8	30644	25973.7	36809.8	368503	77138	69055.4	61153.1	76310.5	79561.7	C6orf203	Uncharacterized protein C6orf203
A0A0D9SEI3	61613.3	94735.9	86626.5	67048.5	59445	123751	23721.6	41409.6	41534.7	36253.2	71108.2	25477.7	36829.9	53533.1	84019.4	39283.4	69904.7	108360	43636.4	18876.8	88648.5	51680.9	112762	122296	55721.9	72720.8	40725.4	92849.7	199220	100230	278438	232661	109420	99580.2	CDK11B	Cyclin-dependent kinase 11B
A0A0D9SEJ5	54380.3	64612	34125	23604.5	25586.1	53882.7	35460.1	35526.1	25555.6	41936.8	33776.5	19114.9	63671	21444.3	58659.3	34895.4	89773.9	54222	36263.2	28432.3	37405.8	7568.59	40932.2	37702.4	12178.8	8122.32	9203.8	39893.3	157384	74795.6	18241.2	36818.4	77998	22401.6	FAM120B	Constitutive coactivator of peroxisome proliferator-activated receptor gamma
A0A0D9SEN1	44991	28204.5	45065.8	46032.4	17203.5	30267.5	48205.6	37875.2	9090.57	15137.1	28110.5	27814.2	5972.97	18427.3	17718.9	10488.3	29831.6	63383.4	13631.2	18915.4	13815.2	199202	34561.6	122159	1505.55	12371	3217.1	808028	3.57298e+06	1.92252e+06	17329.2	33416.6	46164.4	522226	FAP	Prolyl endopeptidase FAP
A0A0D9SEU5	30205.8	29082.7	34659	17813.2	20171.1	40319.9		33977.2		21339.1		92905.5			37103.7		43538.5		14330.7	14565.2	15148.2	7633.11	19859.3	27472.1	6922.66	8800.16	4998.07	7661.68	46806	19265.6	12715.4	21593.1	9495.43	7937.71	RANBP10	Ran-binding protein 10
Q5T321	4732.25	3764.84	6841.38	3521.12	2360.05	5720.97	4883.5	10603.4	5279.09		5746.81	7792.03	8893.27	6066.91	10574.4	7083.33	15484	6928.94	2406.05	2798.01	2883.76		1663.17		1120.87	2462.26	1318.61	5027.34	6684.39	4022.21	2057.58	5877.6	6073.15	3693.13	NBEA	Neurobeachin
A0A0D9SF44			19591.1	20763.7																15314.8					12048		7444.68	17363.8			8424.97		6723.25	6583.39	R3HCC1	R3H and coiled-coil domain-containing protein 1
A0A0D9SFB3	1.02186e+06	1.08826e+06	1.25627e+06	686945	744284	1.36309e+06	1.1088e+06	648453	575251	1.33775e+06	1.10339e+06	1.00712e+06	1.02115e+06	1.13698e+06	1.2156e+06	1.1925e+06	1.54707e+06	930853	665403	568105	804154	1.00374e+06	1.52643e+06	2.53761e+06	441926	606099	257319	1.70831e+06	4.87169e+06	3.34936e+06	1.7385e+06	2.26683e+06	1.21572e+06	1.41604e+06	DDX3X	ATP-dependent RNA helicase DDX3X
A0A0D9SFB5	2.75248e+07	3.75474e+07	2.87803e+07	4.30315e+07	5.47431e+07	6.02573e+07	1.91889e+06	731584	464155	1.76824e+06	1.31455e+06	431095	828041	442658	2.59088e+06	1.68017e+06	5.07606e+06	227283	3.33301e+06	7.76662e+06	5.37576e+06	127034	58169.6	70047.7	391633	3.96578e+06	693624	149296	203798	150331	1.19895e+06	5.89432e+06	708948	289037	ADH4	Alcohol dehydrogenase 4
A0A0D9SFD2	24289.4	25463.2	9279.48	23759.2	37033.1			38129.9			36022		58106.4				84280.2				11566.8				5255.03	9103.45					17275.9	18419.8	12494.1		THEMIS	Protein THEMIS
A0A0D9SFE4	3094.41	2315.93	4934.81	16012.7	5733.87	13705.8			4561.65	6240.05		11037.4	7241.67	2848.71	10499.8		35160	15612.1	2830.47		2838.43		3351.69	4455.81				7347.38	6790.98	14302.9	4910.88	960.774	45185.1	68823.7	DNM1
A0A0D9SFF0																																	6511.22		FOXM1	Forkhead box protein M1
A0A0D9SFG6	20686.5																								3294.48						6330.3			5100.26	CYTH2	Cytohesin-2
A0A0D9SFP2	3.68658e+06	8.69971e+06	7.60983e+06	8.51867e+06	8.76082e+06	1.38062e+07	2.91979e+06	1.70276e+06	3.03614e+06	3.15781e+06	1.61046e+06	1.79683e+06	3.93273e+06	2.06029e+06	3.06239e+06	2.72673e+06	3.26174e+06	2.28616e+06	1.41183e+06	4.65352e+06	3.03185e+06	430539	234840	98999.7	484823	2.84869e+06	673051	809586	1.31348e+06	824361	1.72521e+06	1.86268e+06	1.29221e+06	1.5734e+06	A0A0D9SFP2
A0A0D9SFU4							8618.74			17983.8		18741.2																							LGI1	Leucine-rich glioma-inactivated protein 1
A0A0D9SG04					2748.92									3782.34																					COBLL1
A0A0D9SG71	48680.9	57183.2	32301.9	57691.1		66815.4				61919.3		90627			109440		141922	155772					36545.1		10093.8				54256.7	158830		176917	106368	51848.3	UBE2A	Ubiquitin-conjugating enzyme E2 A
A0A0D9SG72	93552.5	109313	100357	38755	23245.5	62736.4	211265	148335	134468	108788	55495.3	102586	232823	170776	166973	201634	232094	168272	12783.3	7614.4	7738.52	53213.6	91700.8	109552	10034.1	18025.4	11936.4	227853	540419	388895	23501.4	115552	164656	115358	STXBP1	Syntaxin-binding protein 1
A0A0D9SGF6	5.50822e+06	7.0333e+06	5.95609e+06	4.00572e+06	2.93151e+06	5.42621e+06	3.39353e+06	3.11995e+06	2.82385e+06	2.59073e+06	1.43172e+06	2.13687e+06	3.85953e+06	3.74222e+06	3.92277e+06	3.95535e+06	4.79221e+06	3.09369e+06	1.05054e+06	2.11264e+06	3.04984e+06	1.00951e+06	2.57593e+06	1.56854e+06	213771	493256	308912	2.66963e+06	6.78056e+06	6.74132e+06	2.19955e+06	1.49913e+06	1.82147e+06	1.18547e+06	SPTAN1
A0A0E3D6M1																														3284.67					MAGI2	Membrane-associated guanylate kinase, WW and PDZ domain-containing protein 2
A0A0D9SGJ6	20532.7	25915.2	16704.8	11166.5	17727.2	24809.7	13784		11447.3	13726.6	14395.1	23258.1		15147.2	20988.9	11865.2	18083.3		11608.8	7611.28	4559.12	2315.25	12515.7	11685.1	10216.2	13219.3	8159.18	11614.5	36160.6	12317.4	5873.62	17537.8	19394.3	17823.1	SYNJ1	Synaptojanin-1
A0A0G2JH50	50638.6	37544.3	4808.07	8925.83																									54436.2						HLA-C	HLA class I histocompatibility antigen, Cw-5 alpha chain
A0A140T9H4									37953.1																						28689.1		15547.1		MICB	MHC class I polypeptide-related sequence B
A0A140T9V0	99907	139338	94991.7	54341	25661.6	51062.5		36012.8	25812.6	23379.2	43101.9	47840.6	62846.5	48463.5	42788.8	31527.7	30681.9	121048	16353.1	14014.3	15502.6		59652.8		40846.9	38034.5	36866.4	14022.5		17317.4	18729.8	180025	25352.6	41905.8	HLA-F	HLA class I histocompatibility antigen, alpha chain F
A0A0G2JH68	744422	1.09007e+06	919068	831394	612467	1.61217e+06	374988	277803	210966	241001	310663	311873	232493	227456	242183	290917	325967	327913	388509	453654	554263	105706	214105	291799	317480	310024	220682	310597	684877	326519	387059	498101	609882	248473	DIAPH1	Protein diaphanous homolog 1
A0A0G2JHC2	202785	202599	185393	85719.4	72348.5	125530	113157	83676.2	69726.7	148905	167120	167392	97601	73763.8	173950	137298	133142	197551	19024.2	13972.1	26660.6	69739.5	120790	187924	67116.6	66545	40435.8	224245	967517	485266	35272.4	563024	171430	199391	PPP1R18	Phostensin
A0A0G2JHL1																															4526.68				GPANK1	G patch domain and ankyrin repeat-containing protein 1
A0A140TA45	45430.1	66569.9	57583.7	28886.1	65484.8	111709	23225	8656.27	6304.68	18995.6		14367.9		18775.6	11548.7	10696.4		19596.1	20419.9	36699.7	83437.1	13930.9	16229	53116.9	8108.27	70663.9	12230.3	21171.8	34413.3	45479.6	278748	123052	12702.3	11034.2	VARS2	Valine--tRNA ligase, mitochondrial
A0A0G2JIF2			305224	75801.3					15243.3									20207.3	8426.27		8349.39		73603.2			5824.33	8840.7			295576					HLA-A	HLA class I histocompatibility antigen, A-36 alpha chain
A0A0G2JIS2	9572.13	12960.3	9089.48	8561.86	13081.2	22599.4	9691.94		4729.61	7302.55	16077.7	17864.5	28625.2	8689.24	5442.72	8295.03	16697.8			4219.84	10252	9332.71	30925.7	34938	3554.41	5589.3	4537.94	22168.3	41858.4	42159	26007.3	32309.6	31174.5	11997.2	EHMT2	Histone-lysine N-methyltransferase EHMT2
A0A0G2JIW1	5.78669e+06	5.517e+06	4.56795e+06	5.5364e+06	4.51325e+06	6.96109e+06	1.07362e+07	8.57773e+06	1.33802e+07	1.86991e+07	1.82551e+07	1.25954e+07	1.42586e+07	1.03464e+07	1.93013e+07	1.27433e+07	1.71181e+07	1.10735e+07	1.37801e+06	2.35679e+06	3.18894e+06	569809	1.87075e+06	1.40211e+06	2.18958e+06	4.44029e+06	2.70311e+06	3.59408e+06	9.56542e+06	6.266e+06	6.17721e+06	3.96779e+06	7.06974e+06	3.49014e+06	HSPA1B	Heat shock 70 kDa protein 1B
A0A0G2JJD3	213782	284369	309836	185171	182267	334005	116530	100294	63499.4	60558.7	87507.3	85861	97465.9	108234	168933	139447	108818	159547	202197	295396	293414	53150.5	113494	88673.4	47131.7	142445	74914.7	122042	320529	270441	61871.9	148787	62974.5	101758	ABHD16A	Abhydrolase domain-containing protein 16A
A0A0G2JJF2																			35322.9	6993.42															P450-CYP21B	Steroid 21-hydroxylase
A0A140T9L0																							6326.22	99176.8				5273.72			80159.9	107802	3548.42	18163.8	A0A140T9L0
A0A0G2JJP1	71306.5	44991.9	57008.2	19806.9	15021.5	74298.4			62788.1		98116.9							104205	13376.8	16721.5	10748.8		17917.6	21862.7		13351.7		31695.4	79866		79328.3	24114.4	15119.1	17017	TRIM15	Tripartite motif-containing protein 15
X5D2U9	85089.6	8204.24	11882.1			13288.3		12338.5		20710.1	15984.2	19455	14580.5	19440.6	12840.3	45644.4	31809.6			7782.87					49842.5	190839			13325.2		12326	17558.1		9766.24	HLA-DRB4	HLA class II histocompatibility antigen, DR beta 4 chain
H0Y6K2	23878	23326.3	21256.2	15500	21294.1	24497.5	11263.8		6243.63	6169.73		8312.25	4934.92	7254.34	9328.07	8412.72		20192.8	5090.72	5828.22	20017	14899.4	35670.6	43431	11980.4	18820.3	10016.4	32468.1	69940.7	33251.9	76131.2	134817	106692	34454.7	BRD2	Bromodomain-containing protein 2
B7ZL25								1417.02																											VARS2
A0A0G2JLR5																															4903.12	7817.31			RASSF7	Ras association domain-containing protein 7
A0A0G2JLT7			936.737										2681.72													12028.9	27418.3								LILRB3
A0A0G2JLV0						4250.26																													A0A0G2JLV0
A0A0G2JNK8	97814.7	62489.6	96359.3	17277.2	15872.5	47721.3									56103.9	53989.2			11155.9	3547.19		10639.9	9052.74		69389.1	64192.5	37269.2	22361.6		31609.7	15578.8	13705.3		7461.95	LAIR1	Leukocyte-associated immunoglobulin-like receptor 1
A0A0G2JN36	4229.8																																		LILRA6	Leukocyte immunoglobulin-like receptor subfamily A member 6
A0A0G2JM46	25961	30058	27463.8	17270.2	17335.2	30862.3	41814.1	24531.2	12114.2	10446.6	21373.5	26546	10573.7	18723.1	18621.2		17166.9	20263.6	3551.27	3487.74		5523.51	9741.22		64952.6	95245.7	48422	9787.72	11919.9		29319.5	57112.3	33828.1		LILRB3	Leukocyte immunoglobulin-like receptor subfamily B member 3
A0A0G2JMB2						95231.6																													A0A0G2JMB2
K7ERG0																																	3448.64		NLRP7	NACHT, LRR and PYD domains-containing protein 7
A8MZH0																									8128.58	19492.6	4168.36								LILRA2	Leukocyte immunoglobulin-like receptor subfamily A member 2
A0A0G2JMG3																					30542.7														A0A0G2JMG3
A0A0G2JMG8																																	3754.62		NLRP2	NACHT, LRR and PYD domains-containing protein 2
A0A0G2JMH6	2.73289e+06	3.09232e+06	2.69737e+06	522683	379561	2.09242e+06	334042	283752	250645	280366	338472	338728	609581	328384	241130	446406	615150	563783	155693	583399	50064.2	5347.48	32546.5	2038.88	460419	2.43661e+06	674192	22845.8	74570.7	49819.2	23901.7	62043.9	103721	43909.9	HLA-DRA	HLA class II histocompatibility antigen, DR alpha chain
A0A0G2JMI3							112122				248723		168899																						A0A0G2JMI3
A0A0G2JP44	10780.9	12066.9	10316.4	25313.9	7814.44	25712.8												12244.1	23927.2	26008.2	53323.9					2519.75			4794.75		2102.5			3948.39	CDHR5	Cadherin-related family member 5
A0A0G2JMX5	2578.4		6283.33																3734.95							3153.68	2820.31								A0A0G2JMX5
A0A0G2JMY9																									4385.83	7865.81	14186.6		20910.1				6105.61		LILRA3	Leukocyte immunoglobulin-like receptor subfamily A member 3
A0A0G2JMZ5																											1667.28								A0A0G2JMZ5
A0A0G2JMZ8	130151	104726	108840	53821	64198.6	161088		18065.7		16309.3	29279.5	28498.5	23840.5		24300.3	19237.2	23732.2	8453.28	29396.4	35918.2	104253	1975.17	15008.3	7203.44	4727.93	7659.67	2897.5	7617.75	16093.6	27213.9	70220.1	16427.4	18648.3	7419.36	OCLN	Occludin
A0A0G2JNT8	18536.3	47482.4	56554.1	15180.3	33998.3	21066.7			43670.3	27015.2				22989.6		26728		22894.1	15883.3					5598.92	78707.8	92313.5	74309.4		14568.1		6099.46	6581.61	5433.74	4117.48	LILRB2	Leukocyte immunoglobulin-like receptor subfamily B member 2
A0A0G2JNJ8			3245.3																								784.728								MUC6	Mucin-6
A0A1W2PRB5	33553.2	25661.4	26536.1	22019.7	32184.7	29767.7	106567	38771.5	26877.7	56326.1		100435	23149.8	40592	60621.5	62827.9					11205			9001.18			7568.42			20912.5	8768.95	10875.5	8054.77	6504.23	KANSL1	KAT8 regulatory NSL complex subunit 1
A0A0G2JPR7																					5626.58						3736.42								KIR2DL3	Killer cell immunoglobulin-like receptor 2DS2
A0A0G2JNW7	133368	107472	99333.1	34511.5	37887.4	80913.3	8854.28	15461.2	10595.7	13864.7	82964.5	23178.4	21529.2	26114.6	33034.3	15606.7	44358	86567.7	41102.8	27093	78553.3	12721.3	84737.7	16131.3	32982.4	24934.9	37969.8	47695.9	137217	155989	42300.2	14342.9	75107.8	15544.4	SLC12A7	Solute carrier family 12 member 7
A0A0G2JPD5	12915	26514.3	37175.3	6492.44	9708.19	145671	101030	16673.3	106843	55696.3	63699.7	29256.7	269528	43718.6	567926	156159	143883	98906				6657.89		10723.9					24128.9	13123.6	49000.2	18919.4	43325.1	6290.43	MAPT	Microtubule-associated protein tau
A0A0G2JPF8														68285.2																					HNRNPCL4	Heterogeneous nuclear ribonucleoprotein C-like 4
A0A0G2JPM8	4.87544e+06	1.61316e+06	2.40326e+06	519844	1.1025e+06	814415	671013		1.01957e+06	2.36208e+06		1.24165e+06	627229	532054	822838	2.10477e+06	1.08212e+07	1.7913e+06	1.08421e+06	242191	391880	81331.8	263104		664948	1.83256e+06	2.32447e+06	212438	1.44616e+06	1.33537e+06	695733	464525	235635	237570	A0A0G2JPM8
A0A0G2JPP5	177029	213868	164765	141249	121326	213494	95618.2	82777	60162.1	85673.1	78168.5	107861	105839	103964	116242	120680	151833	136069	102370	103870	184916	76416.8	112059	119458	24710.4	46141	27997.3	107649	287292	212658	145714	252392	109839	97968.4	SCRIB	Protein scribble homolog
Q8MH48																							394044												HLA-G	HLA class I histocompatibility antigen, alpha chain G
H7C340																											12953.1								VSTM1	V-set and transmembrane domain-containing protein 1
A0A0G2JPT2																							69834.5												A0A0G2JPT2
A0A0G2JPT5		91400.5																					54999.1	54802.3			14154.2	21204.8		100621	118529	89635	146966	27773.9	RAD17	Cell cycle checkpoint protein RAD17
A0A0G2JQ42																			25103.2	48122.4	38445.1											45718.7			PRB2	Basic salivary proline-rich protein 2
A0A0G2JR96													19820.7																						A0A0G2JR96
A0A0G2JR50	27276.5	30942.9		18596.3			110911	70094.3	30538.6				80324.1								7607.2	9435.82	28419.3	26571.8	14982.8	9281.59	11966.6	50721.3	78129.9	41436.5	17468	53114.7	11249.7	10199.6	SDCCAG8	Serologically defined colon cancer antigen 8
A0A0G2JRQ6	270982	299531	414866	149440		349699	417105	855328	536470	320072	667629	483734	374611	353703	333669	216500	566922		89699.6	99071.6	91368	30208.5			52863.9	51133.9	39710.9			201158					A0A0G2JRQ6
A0A0G2JS53	115642	43957.7	51361.3	26824.9	28530.5	64977.9	117915	34402.9	35648.9	35683.1	16560.8	43307.2	35826	164060	42727.2	29243	23292.2	41235.4	9930.18	4776.88	12986	4693.52	13407.9	7854.47	103285	99774.3	46619.9	3536.55	12908.2	8243.88	15659	16553.9	17649.4	4199.98	NAIP	Baculoviral IAP repeat-containing protein 1
F6RP06	110990	162352	118539	175205	109651	222209			32069.9	43787.4		77516.2	61399.6		70277.1		179968	264651	239680	217694	402617	30437.4	19817.8	9374.38	4047.62	20567.4	13974.6	594264	688681	338080	960361	119395	139092	307192	BNIP3	BCL2/adenovirus E1B 19 kDa protein-interacting protein 3
A0A0J9YW40																	64127.8																		TMEM132E	Transmembrane protein 132E
E9PJ24	8669.95	9519.48	10168.9	5568.87	4356.33	8818.72	11447.2	9074.81		4853.29	7250.35		6924.3	7415.78	8058	6305.77			6968.61	787.741	8434.93	3462.8	9303.93	20006.3	3614.78	2978.51	2675.1	10382.4	14617.1	13363.2	10699.3	16659.1	5814	4519.32	PHRF1	PHD and RING finger domain-containing protein 1
A0A0J9YWL0	34826.7	20964.6	30211.9	13162.7	13184.9	21378.2	11016.5	10397.9	6404.17	34257	7280.14	15345.6	23029.1	6452.9	13972.8	9671.45	16596.9	6221.72	4951.32	6810.08	6183.97	3535.31	28864.9	41989.8	16330	17960.2	11997.9	14790.8	21902.3	16716.7	18468.4	3979.86	8440.97	6621.91	AIM1	Absent in melanoma 1 protein
X6RFI8			7013.19		5724.5	9525.11																		9457.18											RAB11FIP3	Rab11 family-interacting protein 3
A0A0J9YWY6																																1009.91			A0A0J9YWY6
A0A0J9YX35									57725.9																										A0A0J9YX35
V9GYD9	245642	290715	155488	80843.1	54877.9	117542	412827	191926	125112	96280	75989.9	286281	306981	194432	180006	257312	241458	224858	18469.4	62620.5	13854.4	24213.2	20647.4	31280	316622	456098	239513	233439	905660	779809	66088.6	133178	50552.8	287848	CELF2	CUGBP Elav-like family member 2
H3BMP0	50739.9			7785.06																9328.9						6031.38	2847.86				8059.23	13103.6	10982.5	11141.5	GOLGA8N	Golgin subfamily A member 8N
A0A0J9YXF2	1.09528e+06	1.24482e+06	2.04827e+06	1.9117e+06	1.76272e+06	1.98933e+06	365125	157188	247196	264962	178192	389549	394232	208274	488608	414147	281065	409900	1.57685e+06	1.70299e+06	3.16293e+06	688116	1.71933e+06	673912	42756	307093	128979	1.49354e+06	2.78901e+06	2.9002e+06	1.17843e+06	550994	244127	556769	PON2
A0A0J9YXM6	60389.8	51339.3	51646.8	35887.7	22714.7	87816.3	48355.5	13904.2	15392.3	15158.4	10200.4	11231.1	16156.5	16195.7	53478.5	15344.8	29036.2	26910.8	41728.3	57633.5	47054.9	1684.57	34011.3	10804.2	27793.1	24882.7	20027.2	19669.6	57234	33977.5	16007.2	45249.2	7995.39	7353.69	WDR81	WD repeat-containing protein 81
A0A0J9YXN7	232134	394543	374663	113066	314721	290579	496357	162300	456860	425745	295030	418097	2.32894e+06	953486	1.8668e+06	1.58864e+06	2.11604e+06	874120	130710	514319	343540	14368.5	7575.33	11939.5	1990.96	14707.7	2254.01	12661	29789.5	100311	23011.6	31597.3	25659.9	12944.9	A0A0J9YXN7
A0A0J9YXX1	41936						386650		295114				176426			140329																			A0A0J9YXX1
A0A1W2PQQ1	15354.5	11883.2	7865.29	6287.31	5724.33	4243.08		5416.64	8590.75	11454.8			16241.4	9211.81	8786.58				2204.33	11432.3			21763.9	1977.16	3732.02	3935.07	1276.24	9992.12	7470.2		4323.7	8301.37	3371.87	2843.69	NHSL2	NHS-like protein 2
A0A0J9YY76		16748.9																																	A0A0J9YY76
A0A0J9YYD9	69595	113939	49009.2																		27709.3														LIME1
A0A0J9YYF7	36454.4	27064.4	8845.56	11161	15610.2	75878.5	308615	137146	96796	252440	116664	190224	362464	178195	163548	78484.9	186552	236142	27726.8	14294.2	29688.5	6055.55	5980.59	8629.12	5558.31	14233.1	7740.65	11442.2	70178.5	104306	12773.7	9836.94	7796.95	9213.56	DAAM2	Disheveled-associated activator of morphogenesis 2
D6RIU2	50399.2	62448.2	43073.1			34262.2													21048	19275.2	37577.3	36311.9	111164	106970	13771.5	30981.7	15142	49449.2	266430	343604	90364.5	57154.1	113359	161378	CLDND1	Claudin domain-containing protein 1
A0A0R4J2F6		7315.38			1832.65					4541.85					2961.29				4809.65			2018.73			1989.93	4846.26	2236.08	10866.6	35145		10045.9	27078.4	11204.4	1734.2	IFRD2	Interferon-related developmental regulator 2
A0A0R4J2G3	241728	188261	205059	78351.5	69075.6	321677	170388	92512.5	35802.7	40108.8	69379.3	92295.3	87701.6	96369.7	96959.2	61600.7	67948.9	35081.1	246634	189917	180612	513805	321048	1.6987e+06	172468	675319	277693	1.96613e+06	2.20025e+06	1.74224e+06	490375	1.11646e+06	507009	304839	NCEH1	Neutral cholesterol ester hydrolase 1
A0A0U1RRJ0																													977.897						NRXN3	Neurexin-3-beta
A0A0U1RQC9		3640.25			1433.93													4485.95	978.805		1737.3		1803.07		298.206			2086.5		3533.29	1015.52	7002.63	1.23933e+06	5199.43	TP53	Cellular tumor antigen p53
A0A0U1RQD2																													24074.6		45307	24409.6	24890.7	19803.8	CCDC149	Coiled-coil domain-containing protein 149
A8MTU2																						18990.6													FOXP2	Forkhead box protein P2
A0A0U1RQE4	89842.8	71493.3	80915.2	56497.7	58832.3	51566	43536	81216.4	49578.8	138545	95826.9	81103.5	126085	84894.8	149089	129862	194957	125463	20854.9	11290.7	24623	15358.4	58125.5	40693.4	30277.4	21738.5	5074.83	47460.4	180744	122128	19437.8	37212.8	12863.4	27958.8	SH3D19	SH3 domain-containing protein 19
A0A0U1RQK7	109904	116715	81828.8	52466.8	59083.7	70648	25710.2	43890.2	43782.2	69286.3	65195.7	78598.9	62929.3	30228.1	74319.7	75787.1	56794.4	108123	20986.9	22272.3	32287.4	60942.5	97780.4	102318	20294.1	40742.5	16724.9	182478	654197	260952	94181.2	147768	121364	126455	EIF4G3	Eukaryotic translation initiation factor 4 gamma 3
A0A0U1RQL8																														14339.6					A0A0U1RQL8
A0A0U1RR93	11525.5	15051.9	11916	11984.8	6587.63	22285.4	4665.27	4260.18	2362.5	2512.89	1660.04	2729.13	1299.35	1289.46		3026.59	1700.57	3799.71	1114.14	785.923	2277.46	567.952	298078	888.259	520.832	1037.46	433.807	1514.35	4978.76	5839.71	4016.03	2713.41	1494.83	1920.34	SHANK3	SH3 and multiple ankyrin repeat domains protein 3
U3KQA5		5106.97	8206.7			6011.69				4133.44						6309.96				3947.92			21913.1		5298.59	6596.4	3856.47	21441.5	63421.2	33436	7431.23	12948.6	10486.2	7841.17	hCG_2004507	Casein kinase I isoform gamma-1
A0A0U1RR06	43471.1	17599.6	30943.1	15794.4	44998.2	47334.8	120165			73661.8	241166	39360.1	181043	1.01679e+06	383989	77573.8	83758.8		18502.5	23376.3	24581.4	17091.9	21498.3	44228.4	11088.9	27678.9	10605.7	21306.9	91267.8	32934.6	11487.7	32319.1	13523.6	12207.9	WDR45	WD repeat domain phosphoinositide-interacting protein 4
A0A0U1RR07	3031.37	7448.82		2612.59	3543.78	5781.57	6569.14	9537.75	4436.35	16406.7	4920.8		31536.7	22980.7	32994.4	19972.4	35810.6	21132.6	1175.9	1494.17	2904.92	2243.55	3024.5	3377.8	2376.59	2662.9	2635.22	2786.9		2035.25	2564.95	3378.44	3445	1573.39	SYTL2	Synaptotagmin-like protein 2
A0A0U1RR20	76536	248945	610510	128801	128138	331657	87960.2	144847	38302	296575	291326	64933.1	250077	36344.2	209435	154906	268723	61254.6	108333	29024.8	160270	60292.2	49593.5	64037.3	16263.6	27590.8	17761.2	69522.3	105021	113643	21207.6	51690.2	31684.9	86623.4	PRG4	Proteoglycan 4
A0A0U1RR27	14427.8	11362.6	27400.1	5737.18	4899.41	22263.4	8432.08			2779.42		6309.18	11153.6	10127.4	3723.42	10137.8		10952.4	17450	11946.1	5383.12	3181.15	18679	8031.82	3995.58	4025.07	3583.04	3162.94	17537.6	22208.6	23758.1	16426.4	5946.22	5716.98	DENND4A	C-myc promoter-binding protein
A0A0U1RR32			41331.1	126650	709654				24662.7	27331.4	32327.9	51432.8		3929.09		161497	8981.18	18672.7	58168.4	178419	28559.1							535092	73825.6			106381	121816	3.14777e+06	HIST1H2AJ	Histone H2A type 1-J
G5E9L9	4121.97		4306.18																1596.1	3703.59			2782.81	1758.44				4282.68	20387.1	8582.52		2991.14	5029.54	2746.62	DCLK2	Serine/threonine-protein kinase DCLK2
A0A0U1RRA6	6516.82	13495.1		5472.81	7276.12														4187.08	2529.48	3834.71									10948	9579.5	14199.9	7676.8	4732.48	R3HDM2	R3H domain-containing protein 2
A0A0U1RRB6	104152	106162	102041	56037.4	62177.5	102079	97400.8	89477	75127.2	130362	90982.5	130530	112121	131850	118255	167573	195257	148319	48216.1	45215.3	61978.2	43165.8	91413.7	70755.7	11543.4	27126.9	16674.4	154494	679333	346481	69974.6	255085	101385	101680	EXOC6B	Exocyst complex component 6B
A0A0U1RRH6	20761.1	15546.5	19516.8	20450.8	13543.2	17867.4	23139.3	43007.3	10362.9	19692.7			21167				17197.9		4388.19	3766.38	8943.56	20519.9	21173.1	45872.8	4599.27	12965	6937.33	17979.5	30525.5	28250.6	15412.6	44022.7	17127.7	16695.6	PHF14	PHD finger protein 14
F6XEV2	85406	141378	59713.1	38417	26967.4	75518.2	91141.1	20172.6	59073.8	96420.3	206977	47624.9	106491	81510.6	188277	86575.5	141499	101687	14373.2	19433.9	25545.4	58209.7	47576.6	59588.8	41990.6	37550.6	38283.6	106223	225963	311802	80079.4	48102.5	46507.6	79754.8	MICU1	Calcium uptake protein 1, mitochondrial
A0A0U1RRL5	33234	66807.6	28105.7	17947.3	29408.7	30672.4			17492.6		47157.1	37760.3		66898.9					6868.44	5644.18	17355.7	5531.09	26985.8	27633.2	17675	17881.4	8413.53	19318.1	34253.5	34274.3	28614.4	33506.2	16052.3	16177.3	ELF1	ETS-related transcription factor Elf-1
A0A0U1RRL7	348373	393392	265320	131922		286637	243309						241310		261372	327135	236007		91940.6					125741				178275	401966	377085		154464	104271	134890	A0A0U1RRL7
A0A0U1RRL8	45605.3	47033.6	88343	18011	37610.5	75298.2	17588	26249.7	9191.87	17775.2	33572	18910.2	49207.6	22287.2	29150.8	23108.1	31504.4	28664.2	12552.4	16112	27251	13578.3	12632.2	21147.8	3144.17	9953.38	3309.52	14705.1	19861	43527.6	40745.9	213052	25781.5	26585.7	SPATA20	Spermatogenesis-associated protein 20
A0A0U1RRM1	39351.1	74723.7	43803.4	39561.4	23096	67661.5	23974.6	25222.2	21409	42866	20432.5	45519.4	31910.7	24019.9	70711.4	63266.6	78891.9	92037.1	23538.8	26894	48829.9	37334.5	90285.1	118785	23677.5	19932.3	17009.4	115377	168287	193487	60495.4	84745.6	114645	51240.1	GATAD2B	Transcriptional repressor p66-beta
A0A0U1RRM4	1.62464e+06	2.02695e+06	1.99349e+06	1.46178e+06	1.15002e+06	1.92673e+06	660066	611902	727884	709807	483134	942009	476359	801915	993611	917517	689287	787787	679745	1.1684e+06	1.05128e+06	1.76337e+06	2.10798e+06	2.08365e+06	630215	955370	604371	2.17762e+06	4.65001e+06	3.88734e+06	3.11017e+06	4.02702e+06	2.96159e+06	1.82942e+06	PTBP1	Polypyrimidine tract-binding protein 1
A0A0U1RRM6																													3387.65						A0A0U1RRM6
A0A0X1KG71	72751	70898.8	79756.1	65247.2	37790.4	72553.6	42191.5	13693.3	62888.8	53910.9	85741.7	56566.5	41813.8	14915.9	47832.3	47384.5	43534.6	41294.1	14047.4	21724.8	51328.1	12129	42590	56471.6	38108.7	82605.7	40370.4	72338.9	200461	93121.1	323867	246134	200645	133465	NELFB	Negative elongation factor B
A0A0X1KG75	225473	314238	206891	286259	403068	646474	104936	112615	71539.9	141880	115082	127089	92280.5	147990	138672	84852	176432	164242	86806.4	116107	203031	982.173	5185.82	6367.57	5430.41	20825.4	7249.01	33255	374648	107504	110646	55782.5	15157.7	18665.9	COBLL1	Cordon-bleu protein-like 1
A0A140LJL2																												2317.72	28370.7	4990.47	1619.51				DOS	Protein Dos
A0A140TA40																																3413.79			A0A140TA40
A0A1U9X989																							25175.8	486.735				258.047			386.36			397.552	NOTCH4	Neurogenic locus notch homolog protein 4
J3KQ99	556591	1.19007e+06	627109	279729	175307	574532	290713	132957	95090.1	101645	104742	222972	223925	125880	235984	209913	217669	227872		96564	31507.7		35496.1		40932.1	431107	154984	25076.5	130030	80482.6		36628.3	14416.1		HLA-DPA1	HLA class II histocompatibility antigen, DP alpha 1 chain
A0A140T9I0	248092	2.69671e+06	93843.2	17011.3	150665	623947	73321.6	269749	26311.5	53115.8	8672.75	58722.7	54426.9	535458	38355.4	115360	500313	101886	19600.7	263651	16821.3	49946.1	71789.4	210693	10605.8	365411	4671.07	37148.8	763345	155951	265599	1.65324e+06	30982.4	12281.3	HLA-A	HLA class I histocompatibility antigen, A-2 alpha chain
F6S093	296924	107753	318178	179230		282145							58524		38401.2	40518.7	67102.7														107763	16297.5	25467.4		HLA-DMA	HLA class II histocompatibility antigen, DM alpha chain
A0A140T9H5	43848.6	72157.2	23281.7	93867.9	31483.6	87356.7													144434	7531.82	72274.5	55292.2	1.28874e+06	46321.3	65258		183056	82941.7	140906	1.23516e+06		38244.1	381376	48529.7	HLA-C	HLA class I histocompatibility antigen, Cw-7 alpha chain
A0A140T9J9	26107.5	97144.3		29007.3		96423.9							38836.3						7359.31		9850.22	3644.18	22713.2		49062.7	9383.76	28618.4	46139.8		88143		24263.8		202021	HLA-C	HLA class I histocompatibility antigen, Cw-6 alpha chain
A0A140T9S8	178812	75618.1		7055.73						81660.5		16101.1	99909.3												64510.1	226341						23396.8			A0A140T9S8
A0A140T9T7	232408	278063	258739	78322.9	45328.4	162948	56219.5	31005.1	29145	55718.7	30138	42226.6	59369.7	11618.4	66936.1	52787.9	64872.3	69122.2	47722.2	59750.7	52304.1	27641.6	217965	181298	103615	90112.6	99192.9	111452	152469	314302	69513.6	434208	146066	110200	TAP1	Antigen peptide transporter 1
A0A140TA09		64348.8	48846.6	45677.8	68728.8	66801.7																			12160.3	28755.7	24502.7	70104.5							RNF5	E3 ubiquitin-protein ligase RNF5
A0A140TA33						531.223																													A0A140TA33
A0A140TA41		10946.3				15540.5	6155.46			6726.09	14672.3	28479.2		7080.38	10423	20076.8	51779	30441.3																	A0A140TA41
A0A140TA86	65512.6	221282	279976	105088	48504.6	83044.6	148414	38313.1	171234	368336		111068	163673	145817	201750	100254	625598	246499		253202	47424		195376		98213	138394	31715.2	163937	345983	382420	105582	223140	149183	169529	QIL1	Protein QIL1
A0A182DWE9	38662.9	40741.1	28378.6	82682.9		565938		105700		63723.6	83773.4	53302.6	62809.4		62245.5					25074.1					12534.4	396740									A0A182DWE9
A0A182DWF2	490125	592965	807712	760030	961374	2.48854e+06	171010	80345.8	77751.1	100608	106375	94054.8	109988	124009	274463	135526	203678	124723	235016	613043	488091	74100.5	63653.8	115557	85117.2	285798	156299	99884	285715	303246	173398	284234	107019	147941	TXNRD2	Thioredoxin reductase 2, mitochondrial
A0A182DWH4	29263.7	324561	155698	55626.1	24933.8			96309.8	10744.6	18763				85656			100597	73240.6	13532	22237			4193.31		66940.1	277776	77112.5		94139.4	119027		14636			A0A182DWH4
A0A182DWH7	209091	263183	231409	176282	40561.9	94275.7	258768	699948	549385	236527	227716	732025	139876	191847	217694	647392	278881	441844			92408.2			14588.9	28427.4	28295.1	28106.8	13927.9	134521		38768		37164.2	44041.8	SEPP1	Selenoprotein P
A0A1B0GTB6	790.831																																		A0A1B0GTB6
A0A1B0GTC3	93955.1	154589	147334	91114.3	93891.7	185934	80226.7	78292.3	73565.8	92986.2	130518	84475	93376	60926.9	120096	156370	126681	69125.7	16670	18265.9	28324.8	28131.3	46500.4	12428.5	31143.8	40618.7	30513.4	54034.4	101629	45659.2	267961	138715	222937	142214	FTO	Alpha-ketoglutarate-dependent dioxygenase FTO
A0A1B0GTI9	18967.3	56719.6	19056.2	7643.28	17590.6	26071.4	92711.8	322634	130859	1.09351e+06	1.22882e+06	676480	60522.5	824448	501353	1.74141e+06	214466	178914	12210.9	20887.9	11730		23253.6		2184.26	5220.19			12163.8	27794.9		18218.6			A0A1B0GTI9
A0A1B0GWJ0	410809	373279	423970	372715	335390	455184	373531	198891	195316	326007	462638	205154	302294	215208	373492	247294	413522	258255	98205.6	48571.9	46470.7	70865.9	191827	137584	170075	198797	128618	319649	410640	500930	450460	670530	477043	245195	ADSL	Adenylosuccinate lyase
A0A1B0GTK8	54916.1	40880	46836.9	21288.9	32801	23234.2	202633	123905	144892	64447.5	209266	176122	276707	151324	92971.9	95038.2	201717	254537		11827.6	60787.5	24052.6		19032.3		16298.2		129322	113961	144033	48956.3	28805.5	50248.7	42887	TNFAIP8L3	Tumor necrosis factor alpha-induced protein 8-like protein 3
A0A1B0GTL5	90777.1	128280	77839.6	33302.4	33160.4	48760.1	154140	72399.2	68997.4	150654	79214.4	161371	121263	84075.8	137103	146079	183875	149886	8521.37	8002.64	7268.56	25614.2	130856	76100.1	5097.07	38251	3885.5	216412	1.3039e+06	524019	49234.3	346326	207776	176827	A0A1B0GTL5
E7EMM4	2.58274e+06	1.71539e+06	3.61478e+06	1.86804e+06	1.73315e+06	2.09893e+06	836068	540956	1.01045e+06	1.00319e+06	619507	475702	1.89106e+06	766322	1.22027e+06	1.16424e+06	1.59823e+06	880825	1.04326e+06	1.33398e+06	1.47532e+06	107636	568854	122837	965787	3.07033e+06	1.75861e+06	515830	4.07029e+06	1.96134e+06	498808	608152	177111	558716	ASAH1	Acid ceramidase
A0A1B0GTW1	258253	366112	297572	211496	230206	367355	231213	196178	176243	180334	150591	258484	159781	141007	160909	144216	176886	208840	87238.3	81714.7	351016	43453.3	377476	388683	11368.6	55245.6	20186.4	53157.4	130495	159615	357579	205292	302462	86345.4	TJP2	Tight junction protein ZO-2
A0A1B0GU45	8810.98	5757.59	7041.01	987.301	2596.14	4367.83		2142.78		3896.75	7739.12	4472.31	5941.73	3916.9			6262.98		1532.25	1421.65	1420.1		1686.29		18031.4	7940.41	17980.8		3451.67	2959.24	2171.05	3133.58	3824.15	2891.11	LRMP	Lymphoid-restricted membrane protein
A0A1B0GU61		4362.86																																	A0A1B0GU61
A0A1B0GU72																			3583.09																CYP2D6
A0A1B0GW37	49323.9	60517.2	46070.3	45419.6	19667.8	76655.2	53316.5	30971	39542.7	47402.8	33361.6	41613.3	51736.4	26857.5		48203.6	71741	41670.7	14741.3	9754.4	36954	23413.9	77148.1	73830.9			4844.87	35645.9	59771.7	46145.7	14303.7	12765.1	19985.7	12969.9	NFIB	Nuclear factor 1
A0A1B0GUA3	190040	154489	93657.9	101889	116689	142976	135732	107941	106672	104134	267071	162199	85195.5	295128	227058	204233	296390	2.56585e+06	183435	23318	93339.3	41227.7	69040.5	228895	28295.7	97666.7	31516.8	191723	189728	307517	209735	207019	177039	287363	KIAA1279	KIF1-binding protein
A0A1B0GUD6	12005.5			15622.7		16311.4	20921.5												5275.18	5836.54	6168.2	5994.23	4647.59	14348.2			9138.33	16766.7	62632.1	12133.1	16008.1	23609.6	18332.5	28695.2	hCG_39893	GRAM domain-containing protein 1B
A0A1B0GUF4																					18204.5							12070.1	53855	30184.3			12902.4	11329.3	A0A1B0GUF4
A0A1B0GUI1	11838	5624.18	5354.93	4721.29	3760.34	16101.2	4035.74	20508.7	13250.3	9059.15	9015.29	8006.02		10650.3	14102.3	4525.36	19342.5	4641.75	4016.48	5916.48	2053.59		10666.8	2262.65	295.64	2007.44	784.157	5942.37	18213.5	39333.9	19307	6374.64	2645.8	2691.71	RALGAPA1	Ral GTPase-activating protein subunit alpha-1
A0A1B0GUL7																											4269.51								A0A1B0GUL7
Q5VTI5	152517	221657	126958	161789	85763.7	181185	14587	34879.8	33886.2	134704	37873.5	151934	34339.1	12609.5	110101	15035.3	12919.2	13168.5	59805.1	36145.1	103933	2643.73		4946.74	12789.9	15870.9	19638.1	9623.52		21650.3	26172.1	15966.3	34327	9166.79	PLEKHA6	Pleckstrin homology domain-containing family A member 6
A0A1B0GUS7	10503.5	9713.8	13124.1	7858.21	5518.17	9578.33	13962.5	5979.78	6386.35	11338	8555.86	8223.04	25766.9	7704.26	9812.35		11274.5		4494.48	7958.21	4993.95	2187.58	3885.55	6432.48	2910.49	3738.12	2108.88	4156.05	22869	6958.58	4763.77	3965.8	3453.56	3562.13	UNC13B	Protein unc-13 homolog B
A0A1B0GUU9	4.58337e+06	6.8297e+06	5.00458e+06	1.24882e+06	252726	3.71405e+06	1.8511e+07	1.24808e+07	1.32079e+07	5.68557e+06	7.04679e+06	6.63424e+06	1.55212e+07	8.86133e+06	5.17274e+06	6.48629e+06	1.73741e+07	9.143e+06	209697	134195	21283.9	1720.48	7016.77	5418.44	75190	110738	39270	6558.29	2774.28	37595.1	26837.8	33599.7	45269.1	51903.3	IGHM	Ig mu chain C region
A0A1B0GUZ7	138425	210687	168881	66470.9	70091.7	140147	193208	87466	88778.2	90988.8	142145	129382	162742	103210	191317	158864	246981	189721	63181.6	54178.4	137805	45390.1	133358	96413.1	29346.7	63816	36114.4	73153.1	420689	321173	40354	124884	33065.1	105095	EFR3A	Protein EFR3 homolog A
A0A1B0GW50	53960.2	31410.7	39206.4	22263.9	14942.4	53626.6	15878.9	20248.3	20704	47304.7	24990.2	127352	16248.7	50627.8	78704.1	45814.8	75679.1	111386	14128.8	60829.5	16018.9	21146.3	21680.8	23691.4	22240.9	45206.5	17098.7	43764.1	37190.7	42279.2	13865.7	79581.5	34816	19597.2	ZEB2	Zinc finger E-box-binding homeobox 2
A0A1B0GV05	2477.11		1828.48			2304.32	3579						3888.01	3515.72											24477.7	5926.28	12989.4				1463.65	1614.27	4943.67	2384.52	RAP1GAP2	Rap1 GTPase-activating protein 2
A0A1B0GV47	73667.9	73355.1	62874.4	23303.5	25799.1	62379.2	36479.7	16251.7	31528.9	11762.7	28228.7	7344.3	22891.3	25257.6	44048.6	29448.4	50362.8	26492.2	18160.5	19849.9	31894.1		1474.55	6705.58	3503.44	18878.5	8553.56	16069.6	40719.6	18459.1	100749	39541.4	66612.3	13145.7	KIF21A	Kinesin-like protein KIF21A
A0A1B0GV70																													13273.9		8830.18	10544.2	7097.48		ENTHD2	AP-4 complex accessory subunit tepsin
A0A1B0GVD3																													51424.6		70782				LIN28B	Protein lin-28 homolog B
A0A1B0GVI7	12583	11024.7	29547.8	19332.2	19152.2	78582.8		36553.1		18006.6		75606.4				79899.8	51952.2	93348.2	44993.7	5522.85	25569.4	5132.85	30276.7	7716.75	8963.35		4583.82	33584.7	39497.7	73048.1	16863.6	19971.5	4738.88	30176.4	AHR	Aryl hydrocarbon receptor
A0A1B0GVJ7																																1100.35			A0A1B0GVJ7
A0A1B0GVL4																															4284.27	3279.88	2845.63	1946.98	FAM193A	Protein FAM193A
A0A1B0GVR6	6045.46						17952.6				16139.9												11053.2					4233.29					4864.15		TCF4	Transcription factor 4
A0A1B0GVU9																									648450										QARS
A0A1B0GW05	225422	223031	198185	145105	67809	222707	123178	200385	31752.1	60809.8	28444.2	73734.2	122802	65556.6	26895	124322	54354.7	110858	194609	148010	365158	130044	398185	319434	51453.1	120560	44443.5	297913	761496	429793	89473.1	128044	73456	333026	DPY19L1	Probable C-mannosyltransferase DPY19L1
A0A1B0GW23	4.37177e+06	7.80299e+06	8.5246e+06	7.05297e+06	7.29331e+06	8.03576e+06	397641	282885	89060.6	91159	105349	140308	754681	180464	288990	185916	480865	209761	658641	626779	448648	29843.6	22837.2	73805.2	56722.3	172687	69404.5	105062	117312	114562	677331	397064	150412	123479	A0A1B0GW23
A0A1B0GW41	49660.7																								22748	36666.4	33991.1					55934.7			ING5	Inhibitor of growth protein 5
A0A1B0GWA0																					5043.36											4243.29			A0A1B0GWA0
A0A1B0GWE8	1.32747e+07	1.41199e+07	2.05383e+07	1.18005e+07	1.26565e+07	1.34737e+07	2.11245e+06	2.24691e+06	2.12921e+06	2.05116e+06	1.51602e+06	2.84329e+06	2.71247e+06	1.73634e+06	2.67846e+06	2.12382e+06	2.02496e+06	1.63409e+06	4.82949e+06	4.90417e+06	8.07104e+06	374104	1.32219e+06	301230	2.87699e+06	6.80764e+06	4.30097e+06	1.89905e+06	7.92594e+06	4.59067e+06	3.55676e+06	4.25469e+06	835023	5.10122e+06	CTSD	Cathepsin D
A0A1B0GWG0		22951.7																																	A0A1B0GWG0
A0A1B0GWJ6																4197.18																			A0A1B0GWJ6
A0A1C7CYW6																						9142.17						24009.7	33874	27582.7		50337.5	24295.4	16274.1	RAB34	Ras-related protein Rab-34, isoform NARR
A0A1C7CYX0	103900	98276.1	73840.5	42649.4	58510	73184.8	77568.9	36408.3	38281.1	75245.4	93840.2	119166	71155.4	46120.3	22440.6	54101.3	134432	155338	28563	23851.9	63206.4	13775.8	220600	11691.5	26625	17394.1	18053.7	46709.2	107759	107378	41433.4	37425.7	42410.6	17766.1	A0A1C7CYX0
A0A1C7CYX1	11194	16647.1	7782.88	9518.6	10379.9					6145.35		23205.4				18806.9						6168.87	10116.1	20572.6	5571.04	2680.62	4764.7	7726.54	14482.9	15162.6	6643.04	17874.1	8370.86	4458.28	ELMSAN1	ELM2 and SANT domain-containing protein 1
A0A1C7CYX9	2.40468e+06	2.32894e+06	2.46666e+06	1.45684e+06	828221	1.95143e+06	3.03699e+06	2.87338e+06	2.80182e+06	3.14153e+06	2.25367e+06	3.67664e+06	3.71664e+06	3.22946e+06	4.09487e+06	4.25089e+06	5.79492e+06	3.67629e+06	200290	309847	114144	547964	3.08051e+06	1.35316e+06	566711	1.2e+06	469587	3.54293e+06	1.41424e+07	7.24166e+06	1.62062e+06	2.88195e+06	2.22313e+06	2.85904e+06	DPYSL2	Dihydropyrimidinase-related protein 2
A0A1C7CYY3				9615.01					16963.1	32262.1	21362.8	14850.7	21682.5	34023.4	43882	28174.2	52567.7									8388.58		9726.24			5489.05	12704.3	4850.76	7743.81	REEP1	Receptor expression-enhancing protein 1
I3L1K6				30174.7	34846.2	37642.6					139679	17071	114895			73546.4	39430		31653.9	30780.6	41125.7		23111.8			30756.3	9827.81	32274.4	56555.3	519402			12893.1	18730.1	MYL4	Myosin light chain 4
A0A1C7CYZ0	238963	356848	291494	112001	83881.9	226440	823741	452719	493158	702006	576903	575274	770735	603902	348530	474316	592098	512417	126477	54508.1	181993	46335.7	109346	65490	103934	264132	152646	215334	295455	369880	240121	1.17961e+06	437546	235057	ABR	Active breakpoint cluster region-related protein
A0A1C7CYZ1																										34301									MAPK15	Mitogen-activated protein kinase 15
A0A1P0AZG4																			2680.06												1835.23				LCOR	Ligand-dependent corepressor
K7ELE1	14286.4		27856.1	10785.3	11846.5	25947.5			8924.36	17935.8	24150.8							22162.8	8772.91	13595.7	11126.9	7081.49	26191.6	8881.38	6709.96	16236.8	9739.48	33576.9	36669.5	50902.1	20473.6	27956.3	18056.3	22410.6	PIGN	GPI ethanolamine phosphate transferase 1
A0A1W2PNP0	92578.8	120831	161719	31438.8	51447.4	84911.3	59980.4	9718.7	15381.2	25076	36256.6	29863.2	24787.1	26025.2	70399.7	40840.4	84026.8	80374.1	43297.2	79592.4	100986	92617.5	194311	244659	38175.5	92241.6	42841.9	238981	621843	629965	248691	200419	181028	96676.3	PIGT	GPI transamidase component PIG-T
A0A1W2PNR9	81419.9	406819	287577	194889	79440.7	1.35869e+06	84178.4	28249	33393.6			50235.6	160570	136962					727423	994557	823463	32874.2	1.17893e+06	1.05317e+06	149386	119022	101796	1.55579e+06	1.75002e+06	1.69493e+06	514032	34000.1	308108	651971	IER3IP1	Immediate early response 3-interacting protein 1
A0A1W2PNV4	718775	1.54199e+06	1.27533e+06	441666	466457	1.19706e+06	1.17503e+06	774219	687722	1.51886e+06	881607	1.14261e+06	1.2653e+06	1.05913e+06	1.10992e+06	681629	1.18781e+06	876608	82352.2	157485	183210	65709.5	309172	395947	474845	288900	289604	562378	1.3579e+06	1.45842e+06	334125	571055	634859	665436	A0A1W2PNV4
A0A1W2PNW1	170525	197682	206481	116338	113281	199032	194848	205555	150527	183632	147914	197067	195936	240524	212824	161261	215073	191486	94051.6	117007	62615.1	67672.2	138863	220569	63425.1	78392.9	52339.7	165947	392032	168550	49402.8	196949	106629	109575	STAT6	Signal transducer and activator of transcription 6
A0A1W2PNY5	38895.8	33201.8	16656.1	19671.5	21556.6	43137.5	35227	37235.6	23777	28104.6	32655	51337.6	69778.8		34069.3	21653.6		23239.4		8823.86	6122.56	4996.99	18780.4		5424.99	13678.2	5134.7	4544.26	36362.5	36384.2	12804.1	33046.8	25778	20647	ELP4	Elongator complex protein 4
A0A1W2PNY8	6298.5	65955	13344.6	12564.1	14016	19563.9	172758	35761.1	48212.6	67773.5	66155.9	97377.7	171697	76784.8	131845	67934.8	106705	70011	8888.88	5155.52	12265.1	4626.48	5394.98			20197	3226.06	40528.9	42597	122285	12799.8	32574.6	18601.7	20599.4	KCNMA1	Calcium-activated potassium channel subunit alpha-1
A0A1W2PNZ9	4874.12	5520.34				26725.5				15773.8	9970.82				8994.03		16098.6			1962.82	3542.52		7131.41	4146.14	2965.03					7161	7033.89	11956.4	3896.07	4775.96	JMJD1C	Probable JmjC domain-containing histone demethylation protein 2C
A0A1W2PP04	19975.5	58158.9	51710.1	31907.8	33334.6	69393.2										96940.3			19720.8	20522.3	12359.4		34221.3	34208.1	27508	42238	19361.5	29297.2	90301		44887.3	49948.7	60845.3	35721	RBMX2	RNA-binding motif protein, X-linked 2
A0A1W2PP11	22300.5	43765.1	27968.4	45392.1	67266	43665.1			26186.9		38857		67035.3		44285.5	49289.1	66352.1	69789.5		18646.1	24704.2	11895.2	13640.5	67117	5857.11	16682.4	3842.23	17753.3	83222.2	76861.3	16689.6	63408.6	32262	21825.4	PARL	Presenilins-associated rhomboid-like protein, mitochondrial
A0A1W2PPC6	106328	150277	55734.3	28868.7	14014.9	381469	54422.6	54062.6	47333.5	51699.1		121229	89084.9	25711.1	36142.7	77790.1	61853	150664	105592	199158	246594		73727.2	52664	13433	24680.7	20823.5	108125	365193	191226	65287.5	23413	16830.8	83144.3	DPAGT1	UDP-N-acetylglucosamine--dolichyl-phosphate N-acetylglucosaminephosphotransferase
A0A1W2PPG0						90776.3																													A0A1W2PPG0
A0A1W2PPH1	644167	863639	733656	293335	326077	400295	292213	174506	138503	229171	242237	230792	427703	206624	329709	336302	446069	388037	302441	156422	237540	175928	257145	374095	662341	971695	953108	340871	559396	501878	289467	584105	394988	281200	ME2	NAD-dependent malic enzyme, mitochondrial
A0A1W2PPJ5	129328	296963	87561.3	90120.7	51266	86755.6	143926	76805.5	43284.9	10749.9		233910	141974		57824.1	164777	120233	77686.5	30536.7		33347.1	12064	21212.5	32900.7	22365.3	36141.4	13866.6	40910	81329.7	33764.1	30283.9	40136.4	55030.2	25084.3	CRBN	Protein cereblon
A0A1W2PPJ9				3300.11	2781.99																						1361.69								STRADA	STE20-related kinase adapter protein alpha
A0A1W2PPN1																							20188.7						43780.6						MICA	MHC class I polypeptide-related sequence A
A0A1W2PPP5	199353	395201	282098	200803	69194.3	172719	56243.6	90147.9	48795.8	67442.7	147755	57244.4	22718.8	88136.1	74744.2	81344.5	139638	92202.7	183060	302456	431496	159309	260343	400717	63685.8	128510	54887.2	407032	1.09453e+06	519822	116078	100950	148102	168224	GOSR2	Golgi SNAP receptor complex member 2
A0A1W2PPZ5	388939	598462	434271	225992	179693	360682	204437	116932	168863	155971	51540.8	89180.8	119848	95696.2	62847.4	70209.8	258108	92213	32934.9	27074.9	36598.9	16211.2	41383.6	109312	107731	106767	82180.4	131806	120708	147964	796528	1.22041e+06	598025	330881	TCEA1	Transcription elongation factor A protein 1
A0A1W2PQ13	21063.6	45342.2	27393.2	40672.3	2765.56	47835.5							11356.8			28481.9			13217.1	16259.5	24347.9	3626.68	10272	13701.8	1258.41	4356.01	3849.1	16001.5		34994.1	33975.1	26019.7		9691.85	SLC35A3	UDP-N-acetylglucosamine transporter
A0A1X7SBZ2	801565	1.00547e+06	827957	538011	407251	1.11744e+06	351695	277859	335514	373922	281204	382309	448596	403106	463726	361522	534348	397047	283569	283548	489675	477798	1.06482e+06	1.22941e+06	320651	382618	302767	804745	1.79699e+06	1.26818e+06	1.51474e+06	1.83177e+06	1.47843e+06	988331	DDX17	Probable ATP-dependent RNA helicase DDX17
A0A1W2PQB1	260173	411389	377830	159574	157059	841742	83290.5	127958	57267.8	79521.2	101891	105273	104061	58450.3	53505	56611.7	300746	126029	27579.4	51348	15018.4	26502.1	19166.9	31869.8	160130	192011	233452	126892	171347		18492.7	124619	47032.3		FCGR3A	Low affinity immunoglobulin gamma Fc region receptor III-A
A0A1W2PQC2																							5627.59												A0A1W2PQC2
A0A1W2PQM2																							2675.96												A0A1W2PQM2
A0A1W2PRC6	21111.5	18602.2	64998.5	31258.2					50193.8	57424.9						31698.6			4745.08	6030.72		18819.1	13613.6	14527.5				68100.8	57337	104701				5835.06	ST3GAL5	Lactosylceramide alpha-2,3-sialyltransferase
A0A1W2PQS6	2.47679e+06	2.56942e+06	2.78171e+06	2.12106e+06	2.22072e+06	3.46549e+06	947832	610534	759156	1.24072e+06	853981	982970	738945	760949	1.44104e+06	1.23258e+06	1.1615e+06	737091	1.08549e+06	1.17441e+06	1.24149e+06	838587	2.36648e+06	1.24793e+06	602481	1.5839e+06	685678	2.79842e+06	6.33121e+06	3.6711e+06	3.29697e+06	3.91681e+06	2.17464e+06	2.38297e+06	RPS10
A0A1W2PQT7																									5031.65		1478.78								LAT	Linker for activation of T-cells family member 1
A0A1W2PR06	115098	129387	69664	22638	15544.9	40238.8	17670.7	12772.2	15382	38713	53059.3	12580.3	26966	44369.2	15641.7	48775.9	47930.8	39704	82829.9	35324.6	96543.6	85232.8	16020.7	94067.5		23456.3	2732.81	41860.7	33019.6	79696.2	53227	15570.9	15370	1884.15	SLC7A2	Cationic amino acid transporter 2
F5GYH1	117014	54115.8	50775.7	17441	19453.4	75032.6	29378.1					57059.2	43698.3			44949		94851.9	56183.2	59292.2	60617.5		23655.9	8077.08	12060.9	31083.7	6066.76	40404.8	129678	111719	28731	74580.7	64212.4	25526.8	NECAP1	Adaptin ear-binding coat-associated protein 1
Q5W015	32591.5	31139.9	41690.3	24374.9		21862.7					15567.5						18726.9			14643.7		14528.5	15795.4		8798.25	15572.3	6260.92	19009.6	71589.1		23629.5	33188.6	42155	42905.8	PFKFB3	6-phosphofructo-2-kinase/fructose-2,6-bisphosphatase 3
H0YBI6	91366.8	106274	78900.8	13270.2	51084.6	89601.9											34683.8									8579.3			22919.5	31585.9					TXNRD3	Thioredoxin reductase 3
H0Y860	15303	17229.2	14437.3	5451.42	6774.16	17387						51680.9		21901.1			25097.1		5729.2	5141.64	10338.9	5364.49	14953.1	17703.8	5069.21	7559.19	4445.04	13280.7	79840	41717.9	5417.97		10949.5	6732.81	STIM2	Stromal interaction molecule 2
A0A1W2PRB8	441370	786198	1.00695e+06	882774	879802	1.2178e+06	179004	54843.8	168929	60161.2	108482	158449	129030	172393	264716	61182.8	139585	100806	205289	80414.5	123640	24531.4	40334.6	78500.5	29859.1	32771.8	24746.1	40384.2	92453.9	74349	81798.2	155615	80806.4	75979.9	A0A1W2PRB8
A0A1W2PRV5	53236.5	28916.1	19552		14490.9	55058.5				25526	37956.6	16304.5				37146.7				9607.12	28906.6		16453.2	22051.6		14055.3		17118.4	66224	79412	52897.1	38500.4	94303.5	26920.3	SMN1	Survival motor neuron protein
A0A1W2PRW4	37838.6	54103.3	45893.6	23184.5	24663	18110.4				31973.1		29058.3			21295.6				10007.4	21560.6	12253.2		10926.2							32727.1		302977	87511.8	8906.22	PLA2G16	HRAS-like suppressor 3
A0A1W2PS05	76804.7	90400.9	82139.8	37590.2	36114.7	110891	79209.1	38726.8	36029.6	40001	94876.9	89405.8	35399.4	17228.8	25017.5	72733.3	66700	47820.5	53885	41234	47791.2	14569.9	96532.5	82322.5	34680.5	49644.2	29964.1	77028.7	256642	114925	52114.8	93901.2	84442	62622.6	PIK3C3	Phosphatidylinositol 3-kinase catalytic subunit type 3
A0A1W2PS24	360678	99713.9	1.90299e+06	233205	180441	332255	142002	30974.7	396314	154783	73900.5	224086	148122		496620	200927		823282	74337.3	14727.3	67894	297308	1.2278e+06	18565.5	70876.3	32889	117906	387028	185055	1.87148e+06	84935.6	911065	349048	77811.8	HLA-A	HLA class I histocompatibility antigen, A-3 alpha chain
A0A1W2PS43	1.25589e+06	1.34739e+06	1.21901e+06	718564	520778	1.13237e+06	361557	271635	405271	294944	207641	355357	304578	237642	410675	306627	410801	449081	532536	814286	956196	885558	1.50931e+06	1.16774e+06	423569	671667	484490	2.10868e+06	9.00224e+06	8.00297e+06	234186	569613	296311	1.96904e+06	SCARB2	Lysosome membrane protein 2
C9JF71																						6249.05													PIGX	Phosphatidylinositol-glycan biosynthesis class X protein
A0A1X7SBW3																												36673.1							RNF187	E3 ubiquitin-protein ligase RNF187
F8VYC4	2729.96																																		RGPD1	RANBP2-like and GRIP domain-containing protein 1
A0A286YEW8	7567.95				7384.53	9796.06													4779.35	4782.95	5692.02		5729.02					7912.15		22600.1	4150.8	5982.55	2283.13	4102.31	MFSD8	Major facilitator superfamily domain-containing protein 8
A0A286YEY5	22828.3						73360.3																								11423.9				IGHA2	Ig alpha-2 chain C region
A0A286YF10	65903.3	126283	63942.3	75172.3	117638	67966.4		71422.6											34255.4	17820.1						45290.7				265956					LTC4S	Leukotriene C4 synthase
A0A286YF22	2.44696e+06	6.73601e+06	2.60051e+06	4.98736e+06	6.93165e+06	1.34616e+07	2.27523e+06	1.37181e+06	2.94912e+06	2.83306e+06	2.41331e+06	2.52508e+06	662569	1.01608e+06	1.36374e+06	1.31263e+06	1.26335e+06	758581	1.13128e+06	3.04294e+06	2.61171e+06	269512	364654	740056	284763	530134	311877	1.92983e+06	7.14911e+06	8.45419e+06	4.0334e+06	5.14617e+06	3.79328e+06	862053	PHGDH	D-3-phosphoglycerate dehydrogenase
A0A286YF28	112862	50524.2	60995.5	73168	21354	118456	80764.4	175804	205441	215047	97526.4	337713	56304.1	24728.1	126249	170851	187822	172646	56805.9	19451.4	49935.8	23510	446943	13697.5	105991	179233	122919	83955.7	244410	287611	66057.7	154840	71328.3	67828.9	STX3	Syntaxin-3
A0A286YF37	143879	534798	85361.4	15855.1		7821.86	28774.2	17788.4	33566.2	24365.6	20165	41849.2	44583.1	17808.2	64015.6	146344	17483.1			6240.73	2962.9		5605.35	3120.67	4564.07		1268.41	10694.6		9806.17	1.14641e+06	20921	32048	3301.7	FBXO2	F-box only protein 2
A0A286YFA9	8981.97	11884.5	13637.6	1533.47	2430.36	5446.74	32361	13208.2	7034.26	25711	6362.46	7223.81	22896.1	12447.9	9762.96	13722.1	26925.3	7527	3269.94	2508.66	14179.3	2441.51	12816.3	13579	804.569	6202.98	1335.11	6974.2	36206.5	23452	3216.68	4208.63		3719.27	FRY	Protein furry homolog
A0A2C9F2P4	451486	461601	827791	316258	213178	566959	282923	206685	257560	265092	176082	223914	157754	228813	276411	333244	234915	278514	89101.6	72857.9	105078	45672.9	78641.3	82336.8	73222.9	250155	154426	81985.7	312264	205198	372946	356910	241979	362116	PPT1	Palmitoyl-protein thioesterase 1
A0A286YFF8	38463.7	36956.2	45519	62658.6	44736.7	71835.5	36100.1	22353.7	14602.7	27618.6	24455.7	22223.6	26549.1	13486.7	23916.2	25299.7	20858.4	22436.1	45989.9	55912.7	45106.5	15914.8	34909	46269.3	11874.8	15218.3	8304.57	60780.1	129769	69267.6	45844.6	59836.7	52893.4	36953.7	MON2	Protein MON2 homolog
A0A286YFJ8	754451	862182	612118	215142	219882	178289	1.30411e+06	595538	1.50122e+06	1.03483e+06	1.94536e+06	515603	2.09131e+06	846574	416953	595587	1.04244e+06	939509	5260.24	10714.2		2670.14	7113.91	8983.21	7661.64	16587.5	10344.1	10777.4	58112.6	49927.2	14248.2	18976.9	9640.18	26848.4	IGHG4	Ig gamma-4 chain C region
A0A2C9F2R7																								1449.94											A0A2C9F2R7
A0A5E8		89961.2	65927.7			19973		16132	27437.6	18240.4	22283	23170.2										5015.09	11447.2	14860.1		10757.1		10175.4	60188.2	26593.9	30213.3	34316.1	17716.8	11632.4	GAS2L1	GAS2-like protein 1
A0AV02-5																					14920.9										8978.05				SLC12A8	Solute carrier family 12 member 8
A0AV96	44049.8	128347	113325	42664.4	78327.1	118864	29825.3	25190.2	12498.9	16389.8		99534.7	28036.6	14780.8	41132.5	37428.6	41821.3	31731.5	45039.5	61464.5	51110.6	3312.77	8887.26	18129	15073.1	41889.3	19272.4	7538.9	13534.4	11958.7	27608.8	19980.2	8669.95	7120.68	RBM47	RNA-binding protein 47
B7Z2T3										17569			11689.1	5185.43											915.12	3236.24	2394.59	3988.04	23231.8	28829.3					TTC26	Intraflagellar transport protein 56
A0AVT1	307502	509912	418740	238121	210830	377673	170737	148887	100378	131441	167734	166282	232571	194318	198965	183580	213746	198073	56516.7	67257.9	55980.3	43858.3	59899	121384	98525.2	147750	93670.2	207262	263306	239209	247034	424546	548700	237338	UBA6	Ubiquitin-like modifier-activating enzyme 6
J3KR33																								6865.66				7196.01		13827.8	13096.8		14491.2		MED19	Mediator of RNA polymerase II transcription subunit 19
A0JNW5	17608.3	35392.5	27919	11874.4	10114.1	54393.7	5819.81	7821.29	4120.13	15474.3	7301.61	5414.28	9400.91	6653.92	10418.5		11712		8036.87	6149.31	3997.29	2440.18	2806.43	9664.56	6379.53	9780.2	6333.48	18041.1	71520.1	24895.2	8545.18	14123.9	21717.7	8987.85	UHRF1BP1L	UHRF1-binding protein 1-like
A0M8Q6	4.06357e+06	33825.5	126936	90719.6			524435	205981	4.78235e+06	88399.4		152098	118658	127102	217086						36149.6	281270	310949	2.42765e+06		44738.9				163058	95798.4	99947.6			IGLC7	Ig lambda-7 chain C region
A0MZ66	884690	869634	755658	601512	246861	439144	12186.1	17450.7	37669.1	35212.9	30781	15611.4	44228.9	18237.5	38932.6	20766.7	15184.8	16767.8	125911	82404.6	89714.8	2631.29	30891.7	5644.13	166299	146862	104498	18243.8	41493.5	30303.1	657642	86856.5	108589	125131	KIAA1598	Shootin-1
A0PJW6		96698.3	93146.1	52165.8	35914.9	95500.7	159536	57508.5		187789	169561										126580	43447.6	28092.2	79622.8	21387.2	42926.4	15453.1	124368	33809	239246	45553.4	92193.9	82346.2	55713	TMEM223	Transmembrane protein 223
A0PJX8	14785.1	20895.8	32513.3	26830.2	21911	37287.8	53441.2							5816.01		9929.55			35017.7	39667.6	55560.3	5208.72													TMEM82	Transmembrane protein 82
A0PK00	31779.6	21443	23725.4		28165.4	30793.6		16583.4			57410.9					34459				15815.6			9008.75					23050.6	47893.4	60349.6	8590.94	15485.5	11811.4	7185.07	TMEM120B	Transmembrane protein 120B
A1A4S6	15990.8	17685.9	13507.6	6739.94	9046.27	16772.4	305505	99980.2	75738.3	143494	169755	107934	277978	106486	105006	277755	86567.7	75688.9	11737.1	15547.5	11811.6	6333.75	6490.68	17540.4	2556.58	9172.53	8589.37	25604	239303	88841.2	5060.75	89475.3	24443.6	17945.1	ARHGAP10	Rho GTPase-activating protein 10
C9J4Z0																					5258.42	4323.82		12220					48919.6	25622.5	14923.3			27154.8	SLC22A23	Solute carrier family 22 member 23
A1BQX2	19663.7	23989.6	16360.1	17239.6	15883.9	45096.9														5734.59	10600.9										8342.08				MARVELD2	MARVEL domain-containing protein 2
A1IGU5	24626.7	13549.9	17377.1	10220.9	12760.7	30474.3	37737.4	25287.9	19934.6	26895.5	30325.9	54254	69216.4	30750.3	106222	63766.1	111077	77401.4	12991.8	7645.72	10050.5	3822.64	6512.38	7440.25				26881.5	58925.2	14870.6	12090.2	16844.8	27411.5	6017.45	ARHGEF37	Rho guanine nucleotide exchange factor 37
A1L020				733380																											439569	352040			MEX3A	RNA-binding protein MEX3A
A1L0T0	467501	923957	600724	629234	657417	1.27944e+06	168037	62368.6	114675	144753	175650	108048	197370	162557	262894	205947	203795	215546	688739	1.47464e+06	1.13304e+06	73164.8	362721	160924	70930.3	324527	118027	439402	1.62597e+06	1.17653e+06	324486	282420	163194	231359	ILVBL	Acetolactate synthase-like protein
A1L170	50022.9	60718.9	28921.1	44994.7	52438.7	60063.9	33387.1	45360.5					23062.5							31881.8	54340.4							25815			65311.8		13876.1		C1orf226	Uncharacterized protein C1orf226
A1L188						98258.6																													C17orf89	Uncharacterized protein C17orf89
A1L390	11237.3	15899.1	11327.8	4015.74	6581.38	11239.6	10058.1	8469.45	6425.18	8535.49	11387.2		11604.3	5571.25	5482.97	8769.86	10380.5		2590.11	4250.12	12381.1						2268.56			6921.21	2925.99	4484.83	3469.64		PLEKHG3	Pleckstrin homology domain-containing family G member 3
A1L4H1	51889.9	85411.7	67025.9	28003.5	26663.3	27611.1	102363	57687.6	26468.1	48131.2	52074.9	132001	104209	148038	112716	71809.8	146830	100523	11016.2	3140.34	16215.7	5090.06	10271.2	6799.71	4806.23	9278.54	7636.2	10142.1	27765.9	8840.21	28438.2	19270.3	10963.3	6137.63	SSC5D	Soluble scavenger receptor cysteine-rich domain-containing protein SSC5D
A1X283	57584.2	66527.8	59604.2	36609.6	51464.8	41301.6	129364	133135	70362.4	117123	164015	221353	129789	151530	176113	156676	170436	160560	12628.7	16603.6	12977.7	22009.6	47177.3	112207	16949.1	8386.94	11808.3	102442	309424	153823	34424.8	117761	130394	205570	SH3PXD2B	SH3 and PX domain-containing protein 2B
A1Z1Q3			17342.9		18872.1			23820.8	18900.3		20946.6	49740	57797.8	37951.4	27162.6	24876.6	78788.4	27600.7								23269						13742.5			MACROD2	O-acetyl-ADP-ribose deacetylase MACROD2
A2A274	4.45411e+06	5.95866e+06	5.91509e+06	2.23635e+06	3.29542e+06	5.17654e+06	1.61787e+06	1.00914e+06	1.6982e+06	2.11662e+06	1.32642e+06	1.15466e+06	3.37497e+06	2.38203e+06	3.86831e+06	2.30354e+06	3.18239e+06	2.29353e+06	805784	1.7527e+06	2.88497e+06	350384	589452	521549	640395	1.28341e+06	884013	815291	2.16017e+06	1.74285e+06	1.17238e+06	2.40208e+06	1.09702e+06	1.20751e+06	ACO2	Aconitate hydratase, mitochondrial
A2A2F4																															32510.7				PMEPA1	Protein TMEPAI
A2A2G4	71262.3	51879.9	89654.2	36084.6	13953.7	66266.7	21318.1	46063.5	65576.2	44469.7	72589.3	64910.9	21512.1			21095	35592	72923.8	24078.8	95080.2	88828.2	19507	44901.5	20801.1	8629.99	10767.5	11385.9	55686.5	101761	70692.8	24012.5	29452.5	23802.7	13580.5	ALG6	Dolichyl pyrophosphate Man9GlcNAc2 alpha-1,3-glucosyltransferase
A2A2Q9	30910.5		85264.5	53410.9	63965	158703	56932.3	111376	30492.5	62979.6	61896.4	49753.6	112847	56965.4	135951	150232	124505		58039	63453.8	28882.8		47228.9	87104.6	36441.7		21578	64153	173304	183949	261151	159989	141564	101911	AAR2	Protein AAR2 homolog
A2A2V1	96220.3	228140	65682	51648.9	126523	62050.6	124004	125441	112044	183587	158980	293845	459934	280436	393166	114215	436987	225700	9149.01	19241.5	10428.4	19383.2	14671.4	53712.6	11599.4	20366.9	30451.6	141791	722197	680566	149461	1.43331e+06	341793	76781.9	PRNP	Major prion protein
A2A3R5																									3181.78										RPS6	40S ribosomal protein S6
A2ACR1	1.14955e+06	3.59074e+06	910998	387110	183689	761337	303773	269762	332059	164262	122443	226109	386247	53869.3	300573	154195	163803	233382	33779.9	219583	38796.1	105779	127379	49607.5	295659	816924	246135	274416	208694	369574	39381.4	841672	426480	251606	PSMB9	Proteasome subunit beta type
A2AJT9-3	6941.79				9399.61								12417.5	10300.5					3245.6		10545.5	2933.19	9848.61	10213			2781.57	6741.24	15024.6	15028.8		18827	5757.57	6046.78	CXorf23	Uncharacterized protein CXorf23
A2CJ06										17728.3			34068.6	41826.2																					DYTN	Dystrotelin
A2RRP1	86094.3	112354	77573.5	81056.8	98824.3	135885	44884.1	43294.2	25222.7	34935.7	47905.7	42888.8	71675.5	27744.4	52896.2	79061.1	58360.3	66603.3	80420.9	134345	196800	132132	115575	210293	32603.5	52706.3	30945.9	180036	393432	422374	86183	109407	58344.5	68248.9	NBAS	Neuroblastoma-amplified sequence
A2RTX5	15742.4	14178.9	15610.3	9312.77	13231.6	24734.6		10792.7	13100.3	15704.3	33478.2	21377.4	14156.8	9487.61	21652.8	70646.8	21213.7	56602									5911.6	13361.4	117196	21152.4	9682.21	16384.1	9488.22		TARSL2	Probable threonine--tRNA ligase 2, cytoplasmic
A2RU67	235638	931790	357555	167318			804786				115724									79716.9	127689	37306	75343.7					94725	170702	222529	93014.2		134923		KIAA1467	Uncharacterized protein KIAA1467
A2RUC4	14674.9	59880.6	31609.4			149920			25906.2														59679.5					9224.2			25813.3	58727.9		15202.4	TYW5	tRNA wybutosine-synthesizing protein 5
A2VDF0-2	438452	1.07998e+06	899300	803641	425040	1.38913e+06	22217.5	17952.5	42922.2	28576	86760.9	44489.5		24047	107888		82558.6			48212.6					8895.03	20771.4		23705		192402	19196.7	45215	32363.9	14637.1	FUOM	Fucose mutarotase
A2VDJ0-2	28269	37536.8	22451.3				19724.5	19219.4				78258.7	26643.1			72899			17863.4	88198	47412.8		8375.79		4800.66	11178.2		8747.91		36453.3	11217.9				KIAA0922	Transmembrane protein 131-like
A3KMH1-3	268216	424648	397679	350070	317895	653312	51094	47871.8	28949.7	37669.3	66055	54223	114232	56128.1	106200	50397.2	108962	61003	220408	263726	349010	94541	50317.3	89206.9	25139	88675	34048.6	116794	196058	114557	175351	156296	62241.3	55737.1	VWA8	von Willebrand factor A domain-containing protein 8
A3KN83-3	10987.7	8529.26	10239.6	6766.02	6979.45	12964.7	12818.7	9263.89	8810.42	2886.05	9671.4	17418.4	11066.7		5408.99			7456.31	1584.04	2341.17	1651.91	1723.38	6960.24	12042.8	5575.43	5613.03	3056.22	4866.11	14384	5973.88	40536	20540.2	26054	5499.59	SBNO1	Protein strawberry notch homolog 1
A4D104	55029	59693	35275.6	20485.3		49547.3	198968	100128		132239	102324	118943	111355	70842.7	172232	71840.2	157433			6081.75	7951.21	17179.3	13238.6		5759.01	20943.5	14173.4	38925.5	118050	82774.2	29024.1	63508.4	36504.6	20826.9	LOC401307	UBAP1-MVB12-associated (UMA)-domain containing protein 1
A4D126-2	16338.7	31398.2	30518.4	23950.6	27074.7	29845.7	30084.3	28463.4	23477.5			26141.8	52261.2	56256.5					8245.27			12964.1	18498.9									17119.3			ISPD	Isoprenoid synthase domain-containing protein
A4D1E9	17195.3	45402.8	97312.4	58287.9	69976.3	81112.2	130678		182559	56318.9	183356		57592.4	15964.7	13157.1	33587.1		42355	54355	23876.8	139469	60442.9	73157.2	69174.6	10396.2	17956.9	13668.1	42582.1	57412.4	99737.2	165214	210670	67770.1	58024.1	GTPBP10	GTP-binding protein 10
C9J1X0	265524	352913	322592	242875	225764	360713	175369	214988	113032	141380	98482.2	107010	138564	109954	211596	111233	267982	300500	140326	238567	215358	27447.5	142813	72605.5	62834.9	116587	61770.2	72762.6	240326	159326	113644	57587.8	59831.8	51030.3	WDR91	WD repeat-containing protein 91
A4D1S5						152550																													RAB19	Ras-related protein Rab-19
A4D1U4	31764.8	36320.2	31592.5	20274.5	9236.31	12964.4	35135.6	32680.8									25844.7		13854	8271.45	15795.5				6242.07	16384	9753.42	5509.38	6814.99	11298	2913.09	13795	6574.38	8942.3	LCHN	Protein LCHN
A5A3E0	38706.8	96120	7908.53	11352.4	14370.1		213218	13919.4	61303.9	1.04839e+06	70619.5	27170.3	82246.6	58735.3	170666		96039.7	46731	1127.35	3761.17	2522.88					23581.7		4094			16430.7	41615.8	37535.3	85220.1	POTEF	POTE ankyrin domain family member F
A5D6W6																			39257.3				9638.02					7181.7					16318.8		FITM1	Fat storage-inducing transmembrane protein 1
F5H4Q5	113646	646835	113422	109495	219781	103122	75643.2	237056	74573.5	283647	110416	250837	1.46549e+06	242176	102711	252271	260241	188367	27834.4		17566.1	9136.83	88167.8		73556.5	202051	65177.7	134619	609540	210318	29587.6	105809	30930.4	191502	VPS37C	Vacuolar protein sorting-associated protein 37C
A5PLL7-2	13235.6				17559.7							26479.6							5232.23	12689.1		13422.8	37152.4	24155.3	9047.33			147452	263345	175654	6080.75		15720.1	10303.1	TMEM189	Transmembrane protein 189
A5PLN9-2	132835	170217	157736	57116.6	55801.9	92133.2	118404	27025.8	27751	54229		79527.9	71538.7	38233.8	123057	75053	245217	100940	22859.8	34413.2	41934.7	25653.4	69593.5	58879.7	70951.3	49822.1	72654.9	72145.5	246189	228841	59330.4	108071	66900.5	25914.7	TRAPPC13	Trafficking protein particle complex subunit 13
A5YKK6	186968	172898	131250	106864	99887.2	165849	83684.2	83573.6	66387.1	89786.9	103806	103713	76087.5	42762.5	87723.1	69802.8	68527.8	73992.2	78178.7	66052.8	148196	71747.7	134829	124921	60189.4	80194.6	43811	170374	379518	264914	181873	286504	185261	141905	CNOT1	CCR4-NOT transcription complex subunit 1
A6NC48	359215	308941	77912.8	94471.2	65810.9	122099	236484	375870	359807	795138	230475	326954	468663	459319	328675	474161	320972	79224.8	173353	92385.5	49104.9	5415.46	369969	3219.45	312988	573244	378427	570466	4.16383e+06	4.28616e+06	42311.3	14742.1	190183	69879.6	BST1	ADP-ribosyl cyclase/cyclic ADP-ribose hydrolase 2
A6NC98	26437.3	38221.1	35463.3	10709.9	11624.4	6761.58	41066.1	15865.9	6484.71	12034.7	14211.9	14082	10417.2	43446.6	8845.63	17618.6	25559.3	25264.5	7119.04	4570.47	7783.27	3403.42	4607.72	3446.22	91107.6	99163.8	46016.1	17439.8	50862.6	13208.3	19608.1	10186.6	7155.58	11257.6	CCDC88B	Coiled-coil domain-containing protein 88B
A6NCC9	149573	209383	193921	90953.6	79465.2	107566		107199		146572	47003.3	30652	164055	104520	177098		100270	154786	52791.6	37789.1	50420.3		51094.8	134757	40204	21853.1	18738.7	69025.6	103666	126735	177787	118633	54562.2	140984	TSSC4	Protein TSSC4
H3BTL1	123334	40490.6	25167.2	49326.1	21691.6	51347.1	849293	131658	105760	195739	543357	86190.4	286416	131714	93884.8	910239	454672					764808	482162	666551				5.59432e+06	9.46287e+06	7.21663e+06	35894.5	44026.5	100182	107060	MAP1LC3B	Microtubule-associated proteins 1A/1B light chain 3B
A6NCF6																															48159.5				MAGEA13P	Putative MAGE domain-containing protein MAGEA13P
A6NCS6	236787	301230	346732	486795	373568	716703	117785	51249.3		52336.3	55784.9	47654.3	84260.6	10240.7	25426	48779.2	65366.3	67449.4	987363	667325	357068	13786.2	13626.9	28343.4	16606.3	84002.7	31083.3	22866.1	55748.9	44622	344117	71784.2	12694.2	34266.5	C2orf72	Uncharacterized protein C2orf72
A6ND36																			6197.23									8152.84		4019.13	3869.56	6809.64	2482.32	2430.83	FAM83G	Protein FAM83G
A6ND91	3.84516e+06	4.56081e+06	5.83217e+06	2.99115e+06	4.84193e+06	5.43186e+06	67709.8	175975	77852.5	148821	182070	363442	103519	265327	122697	103219	111379	106125	474525	645166	978038	72556	23533.5	7544.58	23154.4	63315.3	29378.4	33399	86047.3	117079	54615.9	160466	22357.5	27940.8	ASPDH	Putative L-aspartate dehydrogenase
A6NDB9	617948	901642	419043	663555	652605	470170	72350.7	68109.4	28491.6	87892.8	161828	81844.7	96738.4	117716	105678	125953	181723	124527	382733	390459	644592	25149.6	18509.4	11288.1	3366.04	114999	19837.1	6682.39	19762.8	29075.1	28252.8	23467.5	25704.4	9124.47	PALM3	Paralemmin-3
A6NDG6	206772	244540	211176	98631.9	77173.5	71299.7	122606	67868.6	50543.5	82735	169889	80410	81583	74853.3	93548.4	91100.1	208119	118517	22342.2	29814.7	14591.8	31243.3	63424.2	38496	36968.1	66106.3	29027.2	66343.7	69081.1	122677	258543	185109	201641	83879.1	PGP	Phosphoglycolate phosphatase
A6NDU8	69073.2	83006.5	72863.5	33549.4	36932	38618	55923.4	35258.4	27012.7		10149	120562	109508	82738	93434.9	63535.1	120620	27805.2	10771			17975.7	14001.2	42105	10327.4	21811.3	6509.27	29572	46912.4	88840.1	30504.4	122803	195378	43956.6	C5orf51	UPF0600 protein C5orf51
A6NDY5																															7537.08				SLC39A4	Zinc transporter ZIP4
A6NED2	10241.8				6408.19																						1681.75	6055.35			13081.1	7180.65	6803.32		RCCD1	RCC1 domain-containing protein 1
A6NEL2	39578.4	45719.6			24749.2	67920.9								51420.6					24884	56332.8	76754.3				38728.8	137676		17153.3			23566.7		39999.9		SOWAHB	Ankyrin repeat domain-containing protein SOWAHB
A6NEM2	75286.6	102538	131855	91497.1	80562.1	157075	88563.6	53218.1	66995.1	82613.9	62604	73362.7	98633.6	69108.8	101002	71435.9	84232.8	111649	57800	50685.1	66691.4	51939.3	155614	159816	60766.8	70525.4	59893.5	97548.8	304307	237267	141476	194213	227497	100158	HCFC1	Host cell factor 1
A6NF31			42436	40514.7	25051.4				17052.4						38422.8						19096.6	17673.5	40397.5	24162.7				5026.55		16242	14754	22965			OFD1	Oral-facial-digital syndrome 1 protein
A6NFI3																							2749.17	2738				2650.55	9041.38			4648.85			ZNF316	Zinc finger protein 316
A6NFQ2-2	11350.3	8334.11	28837.5	14928.7	11866.7	25328.4												7674.72	6427.68	4004.4	4548.9	13608.1	26792.7	19364.1	4520.79	2967.48	3741.49	15614.6	26098.9	18080.4	12120.5	12000	11762.2	5186.57	TCAF2	TRPM8 channel-associated factor 2
A6NFX8	2.71998e+06	5.76722e+06	3.69565e+06	3.95861e+06	4.91829e+06	4.69082e+06	727134	696941	948275	1.08681e+06	1.11702e+06	626385	796821	584978	1.29372e+06	811004	1.1114e+06	838327	921229	836161	1.12075e+06	47861.2	378860	337513	372414	491540	334968	1.06397e+06	1.00531e+06	993348	3.0778e+06	2.26007e+06	1.79504e+06	1.92669e+06	NUDT5	ADP-sugar pyrophosphatase
A6NG10	66696.4	114466	154042	165112	156007	225798	258203	174260	218717	186375	394540	164007	269867	90836.7	286280	240331	245319	236480	100183	65930.3	92233.5	83444.2	106752	211324	33811.8	61303.8	41257.8	87475.3	231947	263036	48481.6	406732	132128	227487	WBP2	WW domain-binding protein 2
A6NGJ0		276452	231482	52919	106392	158661	266566	137809			135687		462813	404072									30156.4	71517.7	15164.3	22488.1	15528.3	120645	584782	257484	46125.9	191433	102439	40746	DYNLT3	Dynein light chain Tctex-type 3
A6NGJ7																																13535.7	14932.6		HDAC8	Histone deacetylase 8
A6NH11	75416.2	88087.1	83413.5	93020.7	77887.5	168269	47915.7	34799.2	10602.1	22637.4	47636.9	55052.4	11753.2	108917	20806.4	98452.5	73691.9	142870	108346	162541	222691		22731.7				12798.8				121924	7706.14	10311.8	37320.1	GLTPD2	Glycolipid transfer protein domain-containing protein 2
A6NHN7	12041.6	30260.6	16914.7	14403.6	12221.2	21884.4	13659.6	41592.9	13944.8	10100.8	28352.6	50567	2815.11	7790.53	14874.5	15413.7	16088.8	21905.3		1558.53	6438.45	6736.48	17595	15627	4191.28	8155.2	7359.51	12975.9	15982.2	29577.5	126981	27406.3	19243	10420.1	ZMYM3	Zinc finger MYM-type protein 3
A6NHL2-2																						41827.7	144897	127450											TUBAL3	Tubulin alpha chain-like 3
A6NHQ2		133276	197728	222156	89525.1	153515							62392.7						182416	56458.4	131408	34562.6	175567	106162		56580		235308	368108	305906	557569	459780	134446		FBLL1	rRNA/tRNA 2-O-methyltransferase fibrillarin-like protein 1
A6NHR9	93770.3	112982	83927.1	36718.6	35999.1	90608.3	93694.5	26456	50197.2	27181.6	33374.8	21774.4	120484	16968.7	99530.4	41776.6	48198.5	36468.5	25202.7	35448.2	46618.9	92738.4	131007	145131	60984.2	79656.2	62634.6	134904	226494	146805	195580	172849	367843	119020	SMCHD1	Structural maintenance of chromosomes flexible hinge domain-containing protein 1
A6NI73-2				6067.23																					18441.8	13943	27727.6								LILRA5	Leukocyte immunoglobulin-like receptor subfamily A member 5
A6NI79	16041.2			9721.18		29861.8							30977		24504.3				14816.5	5065.3	8035.1										9351.69	11593.1			CCDC69	Coiled-coil domain-containing protein 69
A6NIH7	30456.6	69752.5	30348.8	56790.1	55022.4	45861.1	78007.6		40366.4	32914	96899.1	88406.6	117419	41605.4	80518.2		156962	75966.2	27970.4	34012.9	51789.5	16601.5	22454.2	33590.5	21413.6	30325.9	21731.1	108385	97496.1	86143.7	33525	92988.6	127501	63221.2	UNC119B	Protein unc-119 homolog B
A6NIT2	34589.9	99467.4	48587.7	31921.4	94757	50112		58648.5	62284.9	36224.9		48116.1	105977	70898	47692.6	80518.4	122523			34780	28194.9	25500.7	20564.8	46914.3		111644	22287	61723.1		125412	91439.8	40106.8	50923.6	48934.8	PHKA1	Phosphorylase b kinase regulatory subunit alpha, skeletal muscle isoform
A6NIW2	70415.1	74684.4	61894.1	31281.1	46506.5	73633.6	76268.1	29619.3	17167	61607.2	44074.9	77233.6	92845.1	65221.5	53361.2	81603.9	104480	43829.4	12927.6	16576.6	27691.6	2934.05	16736.5	9807.8	69124.4	98553.3	54579.1	41291.5	124630	179224	16692.5	22198.8	22610.3	15038.1	DOCK11	Dedicator of cytokinesis protein 11
A6NJ78	48500.8	45391.7	86765.6	27732.4	20732.3	41015.2			77205.7	41676.2	61762.1		37294.5				43222.9	70004.9	20468.5	8697.8	17222.6	20807.3	15447.6	37674.1	4948.36	7406.16	5011.73	16149.4	32523.7	25141	48916.3	49294.1	15480.3	19773.1	METTL15	Probable methyltransferase-like protein 15
A6NJG2	5192.15		10826.4	11802.7															4577.24						9628.14	9618.69	9621.61				10097.7	46183	6821.94	5487.71	SOWAHD	Ankyrin repeat domain-containing protein SOWAHD
E9PD41	21460.8	11408.1																																	CD8B	T-cell surface glycoprotein CD8 beta chain
A6NJX0																												27006.8	40209						ST6GALNAC4	Alpha-N-acetyl-neuraminyl-2,3-beta-galactosyl-1,3-N-acetyl-galactosaminide alpha-2,6-sialyltransferase
H7C348	24964.4	58911	90580.1		39081.6	88028.7											123776		16604.5	24777.5	16175.8					13196.3	4766.36					20344.6			GLOD5	Glyoxalase domain-containing protein 5
A6NKD9	35033.8	28569.2	32441.5	9729.86	20005.7	17256.2				12125.6	15353.3				28313.6	29469.2	46511.2		8032.13	3773.2	28136.4		15873.6				3854.89	7306.7	29814.9	17183.1	30310.6	10438.2	33781.8	4737.19	CCDC85C	Coiled-coil domain-containing protein 85C
F8WC89		40857.9	35083.9				107358						44460.7																		12714.8	22078.9	17983.7	9880.36	SAC3D1	SAC3 domain-containing protein 1
A6NKN8	63184.2		43212.4	16506.2	25120.3	102794							164427		630947		196246	165265																	PCP4L1	Purkinje cell protein 4-like protein 1
J3KNE0												13392.8							5759.17	3213.9	6526.23	3935.73	6303.68	10816.5				14609.1		20703.2	7415.83	10851.8	6259.1	4791.75	RGPD3	RanBP2-like and GRIP domain-containing protein 3
A6NKZ2	218012	71731.9	97145.2	29132.2	46793	144325	31952.8	22546.8	42746.3	23036.9	20988.9	100784	56014.6	142330	69868.4	51653.6	53086.9	42026.1	9000.23			9133.01	19106.8	4515.79	52674.4	98443	64859.7	14365.9		57259.3	6524.61	19265.5	2613		RENBP	N-acylglucosamine 2-epimerase
A6NLH6																														988611	53478.6		50552.4		CNIH4	Protein cornichon homolog 4
A6NLP5	2.04178e+06	3.66466e+06	3.1765e+06	2.14706e+06	2.57811e+06	3.60608e+06	132756	117053	87805.4	230906	84607.7	221497	172543	174338	158433	96125.2	331757	96994.3	602045	691731	774016	9577.7	15232.8	21390.8	20904.8	107247	17962.5	29269.4	57589.8	50422.5	54390.4	105877	24629.7	59405.4	TTC36	Tetratricopeptide repeat protein 36
A6NLP5-2						123369																													TTC36	Tetratricopeptide repeat protein 36
A6NM71		35773.6	33941.4	6560.41	11264.1	27924.3	65205.3		12522.7	26846.8	59753.2	30647.8	15769.4	15232.6		31497.7	32973.1	46296.4	4137.06	17297.1		193130	196858	359130	2597.03	27325.7	8542.75	396587	1.16328e+06	1.61975e+06	8221.16	12744.8	12367.4	13610.6	A6NM71
A6NMH6	508170	521737	410124	239391	133140	201369	818559	506300	401731	728308	493684	474793	753921	679620	378373	370243	623866	570032	37615.9	55735.7	53413	35871.8	213400	168522	11064.5	27924.1	9217.63	200411	457098	536142	116298	534989	284374	298300	2020-09-08	Septin-8
E9PRJ8	1.65422e+06	2.12101e+06	2.09383e+06	1.04302e+06	212268	2.28803e+06	977991	1.28069e+06	1.32742e+06	1.67532e+06	1.09463e+06	1.38611e+06	2.39776e+06	1.68054e+06	1.97485e+06	954775	2.09557e+06	1.70814e+06	339422	107025	575099	103211	834435	193438	35806.4	94727.9	58733.1	240522	3.62901e+06	2.22225e+06	43143.6	208072	301285	203594	CD81	Tetraspanin
A6NML8	149297	148015	116885	77283.6	90513.9	138692	177064	102951	115527	165651	95523.9	180080	251348	171268	242673	167906	197107	152008	67550.4	54926.7	73926.1	23586.7	63383.1	56497.1	32575.7	48300.4	27247	73775.4	206789	71740.7	31625.9	145322	14585.4	71568.5	DIAPH2	Protein diaphanous homolog 2
A6NMQ3	802913	1.11292e+06	844906	367777	333476	722065	695648	518534	572345	390547	389921	459672	830495	233112	1.31677e+06	468863	1.6729e+06	1.2927e+06	103262	142578	208644	50208.3	249994	225191	335878	265948	180869	210440	336994	347984	386648	868906	787710	208947	ENSA	Alpha-endosulfine
A6NMZ7	29796.1	159754	53460.2	23818.5	20637.2	60452.5	13857.3	6343.63	7954.25	15456.8	9133.03	32371.1	18233.5	35309	8294.6	19527.8	14050.6	168023	5186.48	8337.05	7464.39	1907.84	2052.06	3209.52	2686.25	7773.86	2712.57	5288.73	6547.65	5118.96	4517.87	5313.55	2893.79	2057.46	COL6A6	Collagen alpha-6(VI) chain
A6NN50	19553.4	10245.3	10954	22105.3	18226.3	16839.1		10205.4			34955.6	14196.1		42042.2		8570.61	21902.4	29631.1	7846.04	5471.37	6587.03		6804.81	12583.2	4701.85	6223	3637.17	17918.6	77260.1	59178.4	58395.4	28118	7435.97	9196.22	OBSL1	Obscurin-like protein 1
A6NNI4	80290	106452	190181	453577	231815	321545	5.29728e+06	6.46511e+06	4.02026e+06	2.41017e+06	1.84464e+06	7.36541e+06	1.37542e+06	4.80589e+06	3.97816e+06	2.41726e+06	5.11874e+06	1.95359e+06	93528.2		102096	746232	3.09923e+06	1.28753e+06	32503.2	91183.7	75311.9	811591	4.62303e+06	2.47028e+06	73144.5	908000	42702.6	496629	CD9	Tetraspanin
A6PVN5	651594	788292	587158	443190	376995	490162	365189	331302	263720	390843	759890	175263	775542	427604	562305	398321	687130	497437	179031	152861	100324	17059.4	42483.3	76336.4	133313	169430	95021.9	281517	167403	143029	216476	298011	374173	135472	PPP2R4	Serine/threonine-protein phosphatase 2A activator
A6PVX1															6362.24																				SELENBP1
A6PW57	16008.4	13536	13386.3	10614.5	6065.77	6462.22		15435.6			12097.3			16091.8					4648.4		2121.71	4815.98	10213.9	10917.1		8098.62		12973.8	69000.8	64005.3	14812.4	25663	61944.3	7242.7	PIP5K1A	Phosphatidylinositol 4-phosphate 5-kinase type-1 alpha
B3KWK7	798857	1.99409e+06	1.14299e+06	141975	241076	557087	396067	319101	341340	109406	88990.1	290033	469600	663494	275741	1.1662e+06	1.42583e+06	382213	155949	118162	59464.2	102848	49175.8	77620.9	193439	29801.7	91922.3	443580	3.8066e+06	317368	68669.4	119040	65649.6	42716	IGFBP3	Insulin-like growth factor-binding protein 3
F5H8D9															294799																				ORAOV1	Oral cancer-overexpressed protein 1
A6ZKI3																			334220	27562.1	182428							42271.3	31416.5						FAM127A	Protein FAM127A
C9J1B5																											659.537								GOLGA8B	Golgin subfamily A member 8B
S4R393	6713.17	8600.25	5816.7	4536.15	4183.71	10584.9		7176.03	22923.7	21336	11901.4	7595.11	8863.3	10490.3	5789.66	10556.4	10427	10848.1	4315.25	2934.56	4597.79	5095.52	10596.8	11130.2	2838.14	4149.24	1448.32	6266.6	37695.5	14612.1	5180.51	6949.25	3521.44	3940.62	ZSWIM8	Zinc finger SWIM domain-containing protein 8
G3V174																															1412.38				ARHGAP32	Rho GTPase-activating protein 32
A8K727	49453.9	55920	39000.2	31057.9	26347.8	61162.2	49777.2	21167.1	54847.9	54465.4	24181.1	65312.2	32246.3		25154.8	15263.8	35582.7		21063.1	11119.2	31971.8	4394.96	14092.9	10986.1	21863.9	32917.4	26322.5	19110.7	69110.5		11073.6	44727.1	64727.6	5518.45	PLEKHA2	Pleckstrin homology domain-containing family A member 2
A8K7Q2	48659.6	36705.3	54831	11462.1	21011.4	83316.9		24885.1	34959.5		47635.8	35518			29275.6	32711.9	80518.4			11216.3	11748.2		10197.5			7434.02	1904.58	10540.6		11346.2	4504.72		5288.42	5442.71	HSPA8
A8K878	2.06034e+06	3.62446e+06	2.99805e+06	1.97159e+06	1.69446e+06	3.63603e+06	503587	527761	454087	660173	625587	1.15218e+06	670739	550836	836952	683558	901399	794179	739783	1.03722e+06	1.41884e+06	221085	390382	143923	558669	883290	512338	1.24313e+06	2.60827e+06	1.85159e+06	1.87818e+06	1.63894e+06	1.6855e+06	1.59629e+06	MANF	Mesencephalic astrocyte-derived neurotrophic factor
A8KAH6	17442					23101.8		60447.4	38717.6	88634.6	63446.5	189797	151328	174219	102620	89484	63566.7	169082		11203.2	38369.5									61813.2					HSPB2	Heat shock protein beta-2
A8MPS7	64994.8		28928.5	18546	8079.3																								191405	145642		32059			YDJC	Carbohydrate deacetylase
A8MQ02		2416.27	7310.91	3848.45																	1051.27									2321.92	3933.37		1656.96		MLLT4
A8MST6																							3074.1		2932.09						3635.73		14327.2		CEP78	Centrosomal protein of 78 kDa
A8MU21																										13085.6									TMEM147	Transmembrane protein 147
A8MUA9	293104	350171	189145	99645.2	23011.8	160038	83202.1	154119	91616.7			98033.1	54113.4	111733						11511.5		39623.5			76769.6	134902	42257.3	168494	488963	129953	28998.9	807373	617541	386494	SUMO3	Small ubiquitin-related modifier 3
A8MUM1	63599.2	90292.4	49065.6	34462.3	38007.7	36916.6	36313.9	38288.4	26318.4	117881	38014.4	22165.2	71942	33169	69061.8	57082.7	69103.5	55402.5	16361.8	44015.7	14846.4	10649.8	40413.9	20836.3	22012	38147.3	24144.6	45403.6	129847	91550.6	88002.3	148417	57063.6	72731.8	TSSC1	Protein TSSC1
H7BY10	8.45896e+06	8.36335e+06	8.02235e+06	6.56571e+06	6.7482e+06	1.07034e+07	1.82823e+06	1.08243e+06	1.60324e+06	2.73399e+06	2.50996e+06	1.89415e+06	1.71727e+06	1.06144e+06	3.17136e+06	1.57549e+06	1.92302e+06	1.16238e+06	2.43363e+06	1.90886e+06	3.76818e+06	3.38075e+06	4.52731e+06	8.10663e+06	1.13e+06	1.92886e+06	988806	5.67536e+06	1.69726e+07	8.41436e+06	9.55131e+06	1.42619e+07	5.95636e+06	6.13449e+06	RPL23A	60S ribosomal protein L23a
A8MVS5																									10715.1	14762	9488.37								HIDE1	Protein HIDE1
A8MVW0																											1542.34				7363.51		17178.4	5484.28	FAM171A2	Protein FAM171A2
A8MVZ6	8755.42		117663	44973.9	32437.2	34692.1	41877.4	24254.1	29352.9	58145.8	31313.2		79940.5	28282.3	71658	45997.7	101661	127355				9647.41	16445.1	25419.1			5577.03	41717.1	142436	56834.4	9506.84	48674.5	29120.8	28400	BICD1	Protein bicaudal D homolog 1
A8MW78	29200.5																																		GRAP	GRB2-related adapter protein
P62308	140024	378145	433638	1.01595e+06	571114	3.55079e+06	242981	137670	381600	603131	454404	296934	319844		432147	234424	282263	126674	1.27607e+06	1.34689e+06	1.90682e+06	1.31643e+06	2.74999e+06	2.07592e+06	956989	1.09682e+06	855246	2.45918e+06	4.86464e+06	7.18176e+06	1.70521e+06	757201	1.77101e+06	1.18307e+06	SNRPG	Small nuclear ribonucleoprotein G
C9JA41																						1453.83	3214.3						25703.6		1650.34		1532.62	855.997	KIAA1324L	UPF0577 protein KIAA1324-like
A8MX75	19839.6	34699.4	29730.1	17941	14617.9	51146.1		18335	13005.5	23387.3	17153.7	10404.7	67460.5	26005.8	46124.3	26087.5	32843.8	35185.6	27903.5	33129.3	47873.6	11339.3	46960.8	70246.6	10684.4	16351	12806.2	70622.4	158649	167529	42515.1	175434	38217.6	67347.2	ERCC2	TFIIH basal transcription factor complex helicase XPD subunit
A8MXB7				10830.4	14355.7	19917.8				31864.2								45023.6	24597	37026.9	31409.3	13073	16943					40094.1	82167.7	37538.4	12048	37233.8	21046.5	17877.2	SNX24	Sorting nexin-24
A8MXP9	858067	951442	860020	599131	453355	882580	512142	362319	301046	456776	434192	486627	468305	458704	704258	556898	480844	530786	436772	576262	1.09142e+06	1.22345e+06	1.82534e+06	2.27288e+06	307276	347463	297381	1.90422e+06	3.3768e+06	3.55786e+06	1.64475e+06	1.7614e+06	1.88731e+06	1.23037e+06	MATR3	Matrin-3
A8MXV4	50167.3	53697.2	93340.3	51917.8	23666.6	118893	16280.3	20573.6	15677.5	24128.9		10618.5	29464.2		27493	11337.6	131328	38160	8016.36	26792.6	30059.3	6904.91	36634	14651.8	13462.1	33781.9	34593.5	18321.5	110866	235966	51945.4	174863	12075.9	15779.4	NUDT19	Nucleoside diphosphate-linked moiety X motif 19, mitochondrial
A8MYB8	29944.2		28917	35649.6	12006.5	31753.4			43740.7	52503.5	57947.7		73099.7		57038.5																				ALDH3A1	Aldehyde dehydrogenase, dimeric NADP-preferring
A8MZH8	163080					227777											167373	185927	118300		74964.5	39929.6	299251		25547.4	44953.1	70607.1	225610	523938	415042	58298.6	284721	39877.1	66271.4	PTTG1IP	Pituitary tumor-transforming gene 1 protein-interacting protein
A9IYQ1	16795.4																						8287.91		3548.35		3569.79				15999.8	11162.2	13007.3	11865.1	PDS5B
J3QRZ6	107999	217650	176003	86506.9	146496	210661	172295	147784	95707.7	245674	147003	226136	300886	206763	177719	231468	216500	135741	79002.3	83229.9	69952.4	32791.2	90328.6	54793	26551	180699	28137.9	53741.6	435876	150777	180383	306157	127711	118914	MIF4GD	MIF4G domain-containing protein
A9Z1X7	122180	170180	93558.6	44176.4	60346	149639	34233.9	36870	16210.2	41595	34630.9	27893.6	55347.5	239912	48837.6	76172.7	48651.1	59691.9	33109.3	18496.8	23065	69906	76234.3	116507	50704.9	47442.6	48452.9	76545.4	222447	176978	206166	195742	153798	137009	SRRM1	Serine/arginine repetitive matrix protein 1
B0I1T2	167981	129819	149150	27597.4	7546.66	85181.5	9204.17	1978.46	1807.69	5142.63	4327.43	8118.44	13901.8	4196.25	7330.54	11701	13456.9	11464.4	12584.3	4016.66	6695.31	1049.64	2660.4	2096.27	291441	199293	206671	7724.51	27645.3	7743.11	11723.2	7219.24	9564.93	6881.94	MYO1G	Unconventional myosin-Ig
B0QY01													71816																						TOM1
B0QY63																															4536.54				SUN2
B0QY95	24653.7	23918.6	28380	27532.2	23446.4	48972.1		76447.5	52392		76026								21659	41155.7	19361.9	30651.7	27228.1	25334.4			6419.79	20849.7	35862.4	31977.9	16827.7	17216	11751.4	12006.6	MIEF1	Mitochondrial dynamics protein MID51
B0QYC0								15561.8	9513.42					17510.5											4115.55		9269				11496.6				IL2RB	Interleukin-2 receptor subunit beta
B0QYD3	20661.5			6402.35	12914.7	14967		135595		22284.8							32037			10560.3		19851.4	10247.5	27936.5	7270.09	11120	8543.58	10829.4		29431.8	11820.5	38288.1	9143.52	9695.6	APOBEC3B	DNA dC->dU-editing enzyme APOBEC-3B
B0QYF8	37813.1	65696.5	38355.5	38593.7	60848.1	44016.6	104530	202728	123748	137520	381246	275747	450498	539239	382794	41351.9	504572	239371	338596	51667.6	280605	17865.2	145428	29084.2	16935.4	10154.6	14124	96975.3	312192	21765.3	13620.1	92206.3	8874.74	42250.7	MB	Myoglobin
B0QYK0	203115	307367	406453	205600	186861	402793	69682.9	54859.8	69093.1	96926.7	43953.6	112089	125040	94813.2	198330	74776.8	115873	91487.8	50298.3	54919.6	42517.7	121328	262633	247676	131018	115183	105470	131401	334384	394796	238919	753472	234482	249295	EWSR1	RNA-binding protein EWS
H3BQQ9	1.10366e+06	1.13801e+06	1.00312e+06	446242	203886	557215	557148	472234	316509	174879	211963	360559	290205	439605	464547	282145	507575	494420	82524.3	200900	244746	221251	458594	535351	412182	637377	380279	725438	56975.7	938332	1.08137e+06	1.29773e+06	1.48387e+06	793772	UBE2I	SUMO-conjugating enzyme UBC9
B0QYP5																														3590.37					TTC28
B0QYS6	123549	261183	147050	36257.5	122185	78691.7	69620.9		64946.8	65352.3	31056.4	103109	68159.8	123895	90921	70768.1	80883.1	96726.5	23158.9	40809.5	23999.7	35468.1	12198.7	26339	35066.6	90676.2	24049.5	28747.4	138932	67580.7	47475.1	68294.1	43517.2	51960	TFEB	Transcription factor EB
B0YIW2	2.93727e+06	9.65108e+06	3.37397e+06	8.4864e+06	4.99089e+06	4.8364e+06	3.67844e+06	4.04561e+06	4.03449e+06	1.48574e+06	2.3568e+06	1.19664e+06	1.02817e+06	2.52824e+06	1.38399e+06	1.56349e+06	4.77245e+06	2.03473e+06	2.51222e+06	1.70369e+06	7.37984e+06	3.26576e+06	1.19313e+06	2.40029e+06	1.18329e+06	1.70427e+06	2.05467e+06	2.08482e+06	1.24666e+07	1.19851e+07	791690	1.29813e+06	716316	1.63207e+06	APOC3	Apolipoprotein C-III
B0YJ81																												18641.2	104358	84283.3	11656.5	35844.5	5601.34		HACD1	Very-long-chain (3R)-3-hydroxyacyl-CoA dehydratase 1
B1AH87	1.6255e+06	1.50055e+06	1.4872e+06	587716	572903	846495	2.14731e+06	1.18137e+06	788139	1.23724e+06	1.41944e+06	641429	2.55787e+06	1.53934e+06	1.36417e+06	1.52571e+06	1.83703e+06	1.05014e+06	862884	1.34596e+06	1.52489e+06	5.02305e+06	4.23927e+06	1.71218e+07	1.98153e+06	1.81965e+06	1.39215e+06	5.73478e+06	7.66756e+06	1.13032e+07	629395	2.76327e+06	941116	320002	TSPO	Translocator protein
B1AK53	31210.1	26319.6	78935.7	13038.1	15380.1	24059.5	27392.9	30687.6		36030		18572.5		58523.2		24979.7	64788.1		5447.74	27477.6	24501.6	5201.07		3948		8894.71	4876.56	5470.32			48818.2				ESPN	Espin
B1AKI6		22922.4		38609.5															28108.6	14910.3	29106.3					4223.6	3135.23				98546.8				MBNL3	Muscleblind-like protein 3
B1AKJ5	119846	172329	169546	130971	140333	177331	87672.4	30105.2	35696.4	56988.7	75065.7	54860.6	60089.3	24457.4	82685.1	112534	93567.1	182369	38186.2	15782.4	21680.4	16212.2	29570.4	105745	35490.4	45526.1	24141.8	100972	319848	207766	163959	228610	132191	106499	NRD1	Nardilysin
B1AKL4	4232.84	5801.12	4714.7	3042.86	4921.3	7325.59	19453.7	8884.44	5206.42	4482.07	9641.88	7733.72				5070.76	20046.5	11261	3975.66	5352.2	5973.12	4444.02	13705.5	8245.2	3601.53	2741.86	2553.28	6476.24	38531.2	17796.2	2852.83	6221.27	12551.3	2012.29	EIF4ENIF1	Eukaryotic translation initiation factor 4E transporter
B1AKP2		22232.7	27771.6			25934.3	91828.5			67818.8		23466.9																9847.23	25724.3				10093.2		TSPAN2	Tetraspanin
B1AKY9	35586.9	49809.5	42487.6	36029.9	48869.2	49364.4	287259	133614	324805	121756	46774.9	355101	678532	484747	249765	251567	620873	343656	4476.22	16907.1	47427.4	3877.1	11153.6	6638.72	2430.52	35916.5	4700.69	35698.7	141169	44734.3	63443.3	22025.1	70907.1	37655.2	ATP1A2	Sodium/potassium-transporting ATPase subunit alpha-2
B1AL69	314481	237156	197872	171844	60909.3	178163	140116	86235	56363.2	88459.5	132798	36756.3	158370	130774	173854	153997	294572	193547	19233.7	31966.9	31292.6	17062.8				43912.7	34475.9	89623.9	147539	98589.8	126538	92940	48762	60052.2	CDC37L1	Hsp90 co-chaperone Cdc37-like 1
B1ALD9							187603	172159		105360	139781	489054		302103				63222.9		18767.6	15628.1	13417.3			4939.52		3335.36	11044.1			19165.5				POSTN
B1ALH6	622711	751150	706137	1.12904e+06	967107	2.10036e+06	50408.7	15146.3	12440.6	9082.84	16394.6	20552.3	7419.14	5338.33	26341.2	16969.2	20860.2	17577.5	141673	1.22513e+06	600543	18364.9	21597.1	20789.8	10322.3	384299	77532.1	33246.8	84627	42275.5	51796.8	215635	52174.5	23612.1	PHYH	Phytanoyl-CoA dioxygenase, peroxisomal
B1ALK7	126709	207189	189917	120445	82353.9	136838	135488	115375	119491	167842	97214.9	115135	166074	218643	172445	133652	199066	181158	58615.8	47918.4	62912.5	43240.8	256714	131685	50420.1	73493.2	38802.9	123834	515133	224745	65368.5	174874	159482	78398.1	ARHGEF7	Rho guanine nucleotide exchange factor 7
B1ALM5	22467.2			32595.6	23975.9	49219.4													16667.4	19469.9	49101.9	38329.9	63677.9	84731.1				71614.1	214441	160243	47907.1	34537.7	60227.2	48889.9	TMEM9	Transmembrane protein 9
B1ALU1	37814.6	35610.4	34889	19999.1	19314.6	21840.8	28671.5	10354.2	27228.6	67784.9	50136.6	15027.3	22420.2	10534.8	19696.1	17720.8	16335.2	20152.8	4635.74	7349.59	12807.4	8718.91	18783.2	11589.5	6214.6	9366.04	5259.66	31942.5	99718.4	91354.8	19597.6	10025.9	8473.07	10658.2	ADGRL2	Latrophilin-2
B1ALY0	103760	161035	92435.7	78216.2	78749.8	315078	40612.8	21329.6	13173.2	36218.3	9749.33	46478.2	15642.6	44226.8	15429.2	42868.9	66978	34603.5	29781.5	38530.9	79881.5				4225.11	11149.3	4144.79	29264.4	154412	73859.8	8272.45	5691.95	19527.5	16205.3	PALM2-AKAP2
B1AMS2	301124	321630	267418	265709	143098	229230	155332	113618	130980	269842	188683	189930	301966	113453	302258	184155	229324	144236	34634.5	37433.5	65420.3	14249.5	55203.7	42781.7	145824	129652	138024	63210.4	134961	107151	56851.3	235311	134863	38290.7	2020-09-06	Septin-6
B1AMW1	87055.8	129562	44088.8			29563	164762	102284	183357	109227					141106	226733	75043.1	126676	23341.9	18805.6	30570	16449.9	63776		53142.8	69983.8	55980.3	55698.8	233644	130108		38203.1	36734.1	49068.6	CD58	Lymphocyte function-associated antigen 3
B1AP13	26371.1	47959.1	79195.7	22974.1	6365.48	9592.45	254716	148702	97195.4	373382	69355.9	167653	120588	199746	234176	211608	79250.5	115754	9782.91	4299.99	14399	11194.3	69029.3		12135.8		12578.5	6095.18	83137.9	21143.5	31753.9	30904	18703.6	17983.3	CD55	Complement decay-accelerating factor
B1AP22																							5458.21						33028.9	7852.67		10206.5			PSEN2	Presenilin
B1APH0																						1013.67	1571.16	4512.82				4724.9	5029.59	6602.1				1951.39	BNC2	Zinc finger protein basonuclin-2
B1AQP1	35681.7	46324	30765.9	26742.3	29934.6	24853.8		23072.6				17412.2							8096.94	19652.2		33359.9	23947.3	14678.3	10224	11190	10596	14261.1	44672.7	48934.1	45468.8		12078	8341.49	USF1	Upstream stimulatory factor 1
B1AVT0																											4447.27					8836.11		9081.93	CLK2	Dual specificity protein kinase CLK2
B1B0D4	6154.35	7103.44	2830.04	3413.62		5646.69							6989.06	4898.16	4874.15		7922.87																2062.82	2470.88	ADAMTSL2	ADAMTS-like protein 2
B2RNG4																									1805.66		512.092								TRIM6-TRIM34	Tripartite motif-containing protein 34
H3BRD5	7569.79	5158.3	12019.4	7544.89		8574.13		6724.31			13587.7	8789.36				5491.73			3676.47			3666.82	4937.84	3603.7			1886.46	3904.22	13280.9	11352.5		5126.67	3443.2	3135.04	MYO9A	Unconventional myosin-IXa
H3BS66	100677	335998	174015	85420.3	138105	542092	742208			134378	177444		295038	170747			406510			155664	280012			80227		73709.4		55687.6			308872	130539	64418.7		SMIM1	Small integral membrane protein 1
B2WTI3	5000.38	2629.87	8227.1	12504.4	7507.89	10253.8			5974.05		25643.6	12646.9	6889.97	5653.1		16129.1		13435.4	8546.48	4394.28	13139.2		7113.18	8607.25	27121	12242.6	10488.4	60131	84239.6	17209.2	234205	184986	138325	63808	JMJD6	Bifunctional arginine demethylase and lysyl-hydroxylase JMJD6
B3KPU0																29774																			PDLIM2
B3KQ25																3935.56																			PSME3
B3KS59																											2254.04					8190.97			DPEP2	Dipeptidase
B3KS98	608477	651531	628180	423924	461452	762405	181181	165783	147575	224936	168253	223897	311139	379851	340369	197676	283706	175967	194817	133149	228603	204125	365697	606345	220723	292650	161292	690463	2.02266e+06	875618	697956	960940	540037	440275	EIF3H	Eukaryotic translation initiation factor 3 subunit H
B3KTM8	18283.8	22095.2	25466.9	6392.38		23964.8	26345.6	11525.3		12501.8	24773.7	23151.8	20516		15290.2	11300.3	10715.3	15258.4	23621.6	7555.2	5097.91		27209.9	6205.76	21043.3	19487.2	17172.8	37439.3	82784.8	67549.5	104182	40949	127345	58869.5	MORF4L1	Mortality factor 4-like protein 1
B3KU38-2																																	3557.24		SCHIP1
B3KVL5																												6498.63							ZCCHC10	Zinc finger CCHC domain-containing protein 10
B3KVN2					71807.1	27768.4														63426.6											41415.1	44024.2			FNTA
B3KVZ3																					11885	11179	13513.8	21111				17367.5	38156.6	56360.5	36123.8	22721.1	144261	18758.6	CENPH	Centromere protein H
B5ME25																																14692.6			METTL8	Methyltransferase-like protein 8
B3KW70	55917.4	147171	250854	116871	42748.4		607586	586636	214272	502797	481758	744176	863827	1.91181e+06	2.03996e+06	2.14901e+06	1.34522e+06	1.3637e+06			61979.7	45265.3		31180.9		103191		140823	240161	316307		138519		37610.4	MFAP5	Microfibrillar-associated protein 5
B3KY94	218009	210250	174768	152676	80361.8	220559	84297	70702.9	87385.7	122033	90540.1	87951.1	193476	117775	168884	86253.3	147745	131512	141228	75876.3	101884	73060.1	147946	105507	56239.1	104515	89735.9	207400	940948	785629	50624.7	51781.7	89618.6	91652	CDIPT	CDP-diacylglycerol--inositol 3-phosphatidyltransferase
O95086	95345.6	174880	133139	61114.7	76419.1	57920	476036	104274	39751.6	51190.7	394750	23663.6	560087	142272	173964	93075.5	261038	258332							3384.76	12235			32615.7	25446.8		14368.6			CLN3	Battenin
B4DFW0																														27055.8					MAP3K7CL	MAP3K7 C-terminal-like protein
B4DGI9	13084	7890.44	6281.52	9498.63	4493.18			4968.71														5716.44	22806.9	9780.03				8987.56	19609.1	10300.2	4837.11	11997.2	21526	6178.26	TCF12	Transcription factor 12
B4DGM3	222541	216296	180035	65997.4	36350.3	125055	91167.3	61530.6	42568	71013.1	27047.6	70732.6	88674.1	35874.9	88163.6	86677.3	47349.5	120133	57709.7	96468.1	129100	138087	199371	348761	79621.1	101378	79935.4	252274	284322	374138	259876	279717	311698	147955	SMARCE1	SWI/SNF-related matrix-associated actin-dependent regulator of chromatin subfamily E member 1
B4DH95			7577.41	8800.1	13315.6	14413						18090.1				17731.5							7024.55		23998.6	13377.1	12234.6				6948.9		17606.8		GIMAP6	GTPase IMAP family member 6
B4DHE8	106462	162959	249926	92087.8	61017.7	93250.1	63948.4	72095.8	64895	63006.7	50523.2	80441.7	103022	103346	69237.2	77319.5	60257.3	83258.8	47640.1	71018.8	96914.1	30942.5	94966.3	26164.9	19284.4	26136.9	24730.3	341813	647682	177506	172127	407441	172759	46925.8	MSI2	RNA-binding protein Musashi homolog 2
B4DJL6	21499.7	52440.8	53511.6	44871.2	61082.4	149052	161947	20829.8	46078.7	34527.4	21292.6	70578.3	66521.2		57830.7	33543.1	222130	68784.3	73950.7	50044.7	97394.7	38310.3	70776.5	29661	19067.1	32716.1	23627.6	63507.2	134832	142004	113460	164261	96554.7	39019.4	VWA9	von Willebrand factor A domain-containing protein 9
B4DJV2	1.13195e+06	2.46785e+06	3.42367e+06	2.03843e+06	1.00108e+06	2.11497e+06	1.6363e+06	852683	1.02333e+06	1.43358e+06	558362	792639	1.58435e+06	2.06684e+06	2.61148e+06	1.6821e+06	1.55061e+06	1.6101e+06	758043	748787	1.43648e+06	1.11349e+06	1.18907e+06	896280	1.2789e+06	1.86719e+06	1.31671e+06	1.48561e+06	1.55122e+06	2.11912e+06	2.6041e+06	3.66153e+06	2.325e+06	2.47697e+06	CS	Citrate synthase
B4DL54	113459	81637.1	230229	81846.4	39572.4	62776.2	363250	32020.5	135666	68301.7	117941	89512	232388	59621.4	109846	157733	88199.7	127403	33107.6	24232.7	40130.9	15495.1	27187.8	24882	23081.4	40920.6	19603.8	55150.7	145198	104296	92764.1	89385.2	59118.7	61933.8	CHURC1-FNTB
B4DLN1	768640	1.36817e+06	1.40129e+06	722344	960923	1.25629e+06	200903	68766.5	69053.5	71305.6	92484.2	19573.9	168401	97431.9	341197	143408	108406	69253.6	1.09301e+06	1.7671e+06	3.05707e+06	286181	336329	362974	82936	272298	89896.3	343994	490330	652600	1.36577e+06	656941	425072	466154	B4DLN1
B4DPQ0	218968	352707	246898	216820	174333	469984	350440	336398	260192	282076	314757	620355	271928	409371	545046	499802	524139	421734	104352	111254	140019	12696.8	18171.2	10277.3	5261.37	48494.7	8914.04	13611.2	71360.8	95580.1	27231.4	50970.3	35675.5	24164	C1R	Complement C1r subcomponent
B4DR61	1.24379e+06	1.69014e+06	1.57525e+06	715714	756014	2.05311e+06	261979	213078	124062	212547	139199	218583	348858	140176	397758	362798	294801	228503	1.42121e+06	1.02402e+06	1.51793e+06	1.50326e+06	1.25178e+06	2.17817e+06	262034	444087	312121	1.32223e+06	2.95298e+06	3.27389e+06	1.16663e+06	813099	510237	896344	SEC61A1	Protein transport protein Sec61 subunit alpha isoform 1
B4DR80	364003	367157	406486	216489	182872	322866	261589	210022	321577	344632	313733	265179	454212	314199	307202	218997	484301	354797	11142.6	28093.1	35292.6	54622.2	73786.4	206780	103651	82753.5	67267	187251	764232	372538	224038	450666	501276	291801	STK24	Serine/threonine-protein kinase 24
B4DRN8	15888.8	18255.5	28246.3		23926.1	21262.2		59406.7				42854.4				46368.5	181880		7641		18020.6	18308.9	44041.2	19348.2	16475		10918.2	27155.8	99161.7	48872.7	16818.7	23388.6	27911.1	29778.2	ZDHHC20	Palmitoyltransferase
B4DTS2	37602.8	59059.1	73469.1	14742	19845.1	22376	7012.41	19416.5	18076	9491.26	5528.22	6983.46	16221.6	10691.4		7117.89	32915	28252.8	6800.62	5103.77	4485.24	10863.3	144296	11462	14158.9	11990.5	12843.9	41679.9	58612.2	41255.8	24378.3	60128.4	26678.6	17252.9	PRKD2	Serine/threonine-protein kinase
B4DUA7	75325.4	90993	45902.5	49380.6	37760.1	53413.2	87861.9												10508.2	8058.84	49290.7	37019.7	73007.6	152215	35874.9	64461.9	21979.3	82558.8	197850	159772	117291	329219	126880	91999.7	IXL	Mediator of RNA polymerase II transcription subunit 29
C9JEN3	516070	383475	459820	36684.1	89413.2	118355	319622	120926	130871	315070	220447	362440	395235	171658	269900	144309	194707		35425.6	50756.9	54731	106588	135321	211945	17713.5		31606.9	132005	494407	888614	187506	104296	39962.3	160538	TMBIM1	Protein lifeguard 3
B4DUT8	684225	1.32589e+06	1.03015e+06	362046	227824	651704	1.05073e+06	1.21213e+06	581061	1.55954e+06	1.36414e+06	1.46253e+06	1.47432e+06	2.03927e+06	1.0391e+06	877217	1.67225e+06	2.4848e+06	76433.8	169014	73842.2	176692	258255	426370	188885	199782	112378	943543	5.54511e+06	3.18254e+06	306953	951548	1.17835e+06	1.54533e+06	CNN2	Calponin
B4DWG0																									3575.43										RCBTB2	RCC1 and BTB domain-containing protein 2
B4DY26	8946.52	15070.8	5340.63	7074.53	8656.37	18084		4939.52	3680.28						5637.1					5920.33		4388.16	5704.25	7464.19	4075.14	10463.2	5749	36214.3	151640	417616	3358.72	10278.9	11199.2	2053.08	TGFBR1	Receptor protein serine/threonine kinase
B4DZS0	11880.8	24639.4	14926.8	6160.46																					12150.1			5971.83	11859		18243.6	5637.83	16036.6	5136.69	DFFB	DNA fragmentation factor subunit beta
B4E0T2	125684	156956	127183	62782.3	76909.9	200589	17317	18476.9	14082.8	27234.9	23397.2	9821.49	25585.5	37424.7	62760.8	47919.8	31424	33231	61501.7	71031.9	140659	9751.15	45071.7	24640.7	3128.57	20210.6	10071.6	38995.1	193366	94913.8	26202.5	65410.7	51033.6	35235	PEX5	Peroxisomal targeting signal 1 receptor
Q8NBY1	439129	302749	497516	138435	212973	680048	1.56221e+06	1.07465e+06	435124	719334	922052	620358	664157	217480	824048	1.12098e+06	953929	2.77246e+06	124941	144349	196983	48978.5			153613	179334	124444	137782	512422	315537	541869	1.15354e+06	168647	72746.6	STK26	Serine/threonine-protein kinase 26
B4E171																							7240.99												PRRG1	Tetraspanin
B4E1Q4		19126.6	23612.3	12099.3		51572.7					112899					45144.5													18537.4	25015.8	12564.1	24127.1	12540.9		RIOK3	Serine/threonine-protein kinase RIO3
B4E1Z4	823412	1.31913e+06	638340	579739	502540	991685	844389	1.00516e+06	1.12179e+06	1.09249e+06	939811	1.11535e+06	1.10905e+06	1.02568e+06	718587	808637	1.43361e+06	702077	221794	208947	382682	12755.2	15631.1	13239.5	24753.8	76129.3	26426.2	26120.4	54587.2	30871.2	71105.9	28669.9	25251.1	22473.9	CFB	Complement factor B
B4E2Q0	25185.4	11924.2	30322.1	9274.99	16614.5	59878.2	7841.07	10077.5	6572.79	21939.8	22519.7	5706.18	48351.6	9160.22	13171.1	15264.9	34162.3	41541.1	17815.6	20742.8	38535.6	57710.1	121250	174622	11606.8	30963.5	15185.9	163481	381202	346178	34905.2	164233	54143.9	124063	ATP2C1	Calcium-transporting ATPase
B4E3H9						14244.2																													GNLY	Granulysin
B4E3Q4	125144	310870	231359	48429.7	23329.8	206558	36215.6	39342.9	37232.8	49658.1	60533.4	83265.7	116114	47859.5	38512.9	24758	48234.9	27461.4	20008.6	26768.9	14606.5	6661.2	4693.06	11914.1	142705	268281	132418	6160.69		30209.3	12724.5	21363.1	18543.9	21104.5	CECR1	Adenosine deaminase CECR1
B5MBX0																							10902.1								23344.8		87538.2		CDCA5	Sororin
B5MBX5	541895	584418	355213	99547.6	368995	186438	346801	249608	70119.3	485054		198330	559899	318910	202486	1.06389e+06	1.61347e+06	497039	43865.3	76037					32443.5	59211.5	26301.9	201691	350669		36631.2		156951	18881.5	LBH	Protein LBH
B5MC51	30017.8	33855.5	26857.5		15974.1				18272.1	21480.2	42074.5	19275.8			47208.4	10843	31988.1		13435.7			13916.6	13258.1	9349.57	10735.4	10262.7	8876.71	33324.1	55625	54399.9	12350.3	28919.2	18505.6	12640.8	LIMK2	LIM domain kinase 2
B5MC53													91944.5										157885							202598					MPV17	Protein Mpv17
B5MC67																												36357.2	54755.6						FRMD5	FERM domain-containing protein 5
B5MCA4	236073	409987	333790	23994.7	28022.2	74610.5	285219		31771.5	79363.7	129904		48003.4		52576		154312	52770.9	7031.98		14943.5			22980.3		32201.7	9505.89			43762.3	294073	62698.2	20112.4	14465	EPCAM	Epithelial cell adhesion molecule
B5MCD7	48480.7	54979.8		35527.6		40221.4			20324.8			23977			35819.7	47696	55936.1			39929.6		6566.87	6991.06		40355.7	82335	20680.6	85436.9	431079	255467	16731.7				SYNGR1	Synaptogyrin-1
B5MCF9	129757	120804	110353	44579.2	43193.7	130347	9614.05	22718.7	19965	38739.1	44907.9		22860.8	5254.46	52873.2	57690.7	52095.6	59361.5	309563	99541.3	148422	148635	354222	314251	51241.9	109067	36275.2	391069	394371	632339	692532	549726	188129	168443	PES1	Pescadillo homolog
B5MCI0	12551.7		13868.1			8476.12		17865.3		23291.8	25240.8	30824.8	148111	19385.2	46133	35130.7		27733.9													7370.92	14285.9		2577.78	SMTN
B5MCR8	13748.9	25056.1	12724.8	5563.59	24163.4	18183.5			14611.5			17286.9							9783.28	21732.8	41951.3	6465.31	48491.1	71868.7	5613.1	9429.41	5228.12	56963.6	186616	80579.5	15953.5	25689.8	16247.6	20609.6	SLC30A6	Zinc transporter 6
B5MCZ3	20845.8	55492.2				28314.4					56321.1	49326.8	43458												10863.1	15896.2	12631.2	64362.6	247387	47860.2	16753.1	31944.4	30494.9	46388	IL6	Interleukin-6
B5MD23	78837.6	135580	193129	86529.2	50007.5	108823	105429	96160.1	26291.5	79525.5	54401.2	30988.6	88497	57702	29876.5	36048	37502.4	61716.2	27646	98427.5	77606.1		58955.7	16114.3	6398.07			13663.2	51457.5	80515	43816.6	32002.5	20750.1	18324.8	TSPAN9	Tetraspanin
B5MDE0	23058.1	44697.8	51839	48030.7	36991.9	31250	17019		14865.6			34401.2		23183.8	9056.43			22391.1	30716.5	32090.3	39328.3	37710	68140.5	39744.3	14735.2	30992	16508	68583.5	240494	243674	41425	27246.3	33106.3	31751.8	RFT1	Protein RFT1 homolog
B5MDL5																															8910.5	12228.1			MAPK12	Mitogen-activated protein kinase 12
B5MDU6	121100	144993	119174	84124.8	95461.8	179852		28080.6	15867	32098.5	40872.6		35659.4	53875.3	39118.2	31863.4	35880.5	75107.2	85432.3	163603	180830	76446.8	113628	116318	48371.9	31440.1	32598.2	66228	94085.7	100319	150395	133380	31986	20043.6	LDAH	UPF0554 protein C2orf43
H0YNW1		18436.7		16370.5						33392.1																12002	3694.67					31349.5			POU2F2	POU domain protein
E7EW69	407290	486095	488999	183219	215813	301618	979010	516264	465356	579956	438704	618333	938895	482962	805256	483441	606187	405535	121282	158907	117629	134867	466535	431445	38472.5	112158	48960.4	390911	1.0767e+06	505563	299760	751132	241439	232622	2020-09-10	Septin-10
B5MED8		3324.36	1466.28		3743.45	4211.65	2621.17				2760.16	5805.13		1916.19				2783.11	1404.96	777.253			2026.12	998.031	485.359	2177.1			12225.6	184107	2403.42	8575.88	2361.22	1211.43	SORCS2	VPS10 domain-containing receptor SorCS2
M0R0R3	113615	258217	177115	75468.6	113062	193822		189547					269442			95629.5	183665		91361.4	111372	142261		112101	288621	54511.9	109356	54921.8	244573	592380	329046	245697	115597	71545	121489	SMIM7	Small integral membrane protein 7
B7WPE2	222994	167545	238163	132952	113365	272581	118046	42676.9	44667.2	75023.9	82881	164906	113804	82678.3	93242.5	115680	188713	104369	20918.7	18323	28096.4	45159.5	147783	121235	80426.1	52481.2	58244.6	83493.7	331212	132330	78540.5	357034	108871	129308	EML3	Echinoderm microtubule-associated protein-like 3
B7XGB9																									2657.11	3565.84									ppm1m	Protein phosphatase 1M
B7Z1T1	55839.1		40907.2				97219.1		144761										34444.4		40038.1	14420.5	63362.5				4820.93	31539.5		217403		35606.3		76656.6	WRB	Tail-anchored protein insertion receptor WRB
B7Z278				5003.53	21918.4	52510																										15858.9	20515		RAPGEF4	Rap guanine nucleotide exchange factor 4
B7Z2J6	79490.6		88721.7	81875.8	35766.8	86085.6	391480	238482		165155		100421		88798.8	246680				20338.2	32546	39094.1	72402.5	85551.3	80481.4		22336.1	53288.2	33880.4	132270	79079.1	70088.6	72722	35887.9	80840.7	ZMYND11	Zinc finger MYND domain-containing protein 11
B7Z2R7	298033	485680	386369	332540	290819	693005	27941	19414	55883.7	56948.8	137025	52946.8	44189.6	29797.5	85213.2	89445.2	119084	107698	251181	448099	606950	73751.8	61353.2	125154	37679.3	119092	64615.1	67385.4	282930	158769	98310.5	165917	57642.7	74010	ACBD5	Acyl-CoA-binding domain-containing protein 5
C9J2P0															11933.9																				UBE2E1	Ubiquitin-conjugating enzyme E2 E1
B7Z317																							6705.99						17493						TSPAN5	Tetraspanin
B7Z4W5	57981	124117	124801	38483.6	39726.4	142445	20456.9	11081.6	50752.7	17630.2	34995.4	33580	48760.9	37248.7	19145.7	25823.8	50350.7	37643.5	9447.21	7834.34	17067.6	8745.26	5169.22	9086.97	4109.22	10364.4	6437.8	18712.9	40341.9	32448.6	53104.4	35093.5	56838.7	11691.5	CCBL1	Kynurenine--oxoglutarate transaminase 1
B7Z589																												14066.9	96711.6	68412	13162	15271	20680.3	14093.2	SLC6A9	Transporter
B7Z6D5	46825.1	83099.4	72485.6	30810.5	49698.2	78230.7	38922.9	11859.1	32759.3	33396.2	20142.7	10832.5	30465.3	5963.88	31662	14175.5	41509.3	17520.3	52549.7	33236.3	69534.2	127908	163424	400155	24857	12706.6	18349	295314	282508	375477	285880	476288	135808	91460.8	DDX27	Probable ATP-dependent RNA helicase DDX27
B7Z6Q0	5008.29			7327.42																							1344.16	4394.63				6509.9			NPRL3	Nitrogen permease regulator 3-like protein
B7Z779																							7543.2		14214.8	29288	26693.5			19123.2					TMEM106A	Transmembrane protein 106A
B7Z7M5					16039.4												32574.1					6738.81		16882.4	4920.72		5377.2	7220.6	21015.3		8832.75	5417.66	12336.9		POT1	Protection of telomeres protein 1
B7Z8Q8	13962.1	114694	157933	65748.4	52454.7						12546.4	13168			56092.9				8434.02	57006	22073.2		6285.45	4657.27	2504.27	6339.4		9353.13	38039.3	14397.8	28931.3	37751.4	13965.3		UGT3A1	UDP-glucuronosyltransferase 3A1
B7Z8V7	11720.8	21866.9	48133.4	59619.7	79567															45587.1	17431.6						3997.42					3636.11	4151.02		NADK2
B7Z964									34843	85105.6	27727.1	88510.1	140424	11899.9	83085		58555.7	37462.8																	SLMAP	Sarcolemmal membrane-associated protein
B7ZAG0																													6323.92	2706.11					PDZRN3
B7ZAQ6-2	80172.9	189347	60506.1	79012.6	73751.4	208455					52418.5	43956.4				37571.4		19683.8	157103	103167	232883	30302.5	53476.1	53506.7	15620.1	34860.7	23222.7	76968	331329	195537	84119.4	38193.8	67310	40960.5	GPR89A	Golgi pH regulator A
B7ZBB8			23960.1		12041.1	34297.8																													PPP1R3G	Protein phosphatase 1 regulatory subunit 3G
B7ZBM3			4534.06																								523.792			8171.18	11857.4	7939.71	4864.71	2258.24	FOXP4	Forkhead box protein P4
B7ZC38	232535	274620	197930	160528	130306	197837	526317	358640	337020	356536	336095	612747	504782	407035	531127	370567	534837	412814	78854.6	172533	115210	30801.7	217607	99926.1	77713.1	122185	65317.4	211526	365879	255586	107018	354762	437194	301738	SH3GLB2	Endophilin-B2
B7ZKW7		16427.7	8623.02	6325.5	7680.85	7116.41					14262.2						23967.7	18142.4		5280.29			5642.51					4221.62	31562.8	10053.4	7864.64	7766.67	7303.06	18319.5	EPHA5	Receptor protein-tyrosine kinase
B7ZKJ8	785333	1.02202e+06	803314	725150	498389	719136	1.86482e+06	1.4263e+06	2.09838e+06	1.05241e+06	1.20829e+06	827177	1.52332e+06	1.33629e+06	943233	1.47894e+06	1.91383e+06	1.18869e+06	207124	277012	318268	7783.79	14757.1	12212.3	35406.7	110184	64922.9	69768.8	126968	48803.5	49355.4	69161.9	27882.7	24111.7	ITIH4	Inter-alpha-trypsin inhibitor heavy chain H4
B7ZKQ9	440874	717839	655465	442825	245324	664564	24014.9	19249	4035.56	9525.27	21036	11263.7	27686.4	7778.07	8120.16	30213.5	14848.7	20805.3	481415	706310	1.13998e+06	203430	290302	213043	16756.1	196598	105276	46126.8	81547.6	291712	265910	38677.1	13823.2	9877.88	SCARB1	Scavenger receptor class B member 1
B7ZL14	284210	303388	297796	147285	83464.5	279394	152163	100079	153985	142118	190616	192345	452076	287876	592878	212415	349155	200456	9829.01	13206.6	26511.8	7010.48	111801	35198.4	156585	184444	150409	60234.5	228727	154410	36908.8	153394	79106.6	78013.7	FNBP1
B7ZL88	98429.5	201385	140643	33173.2	19586.3	81282.9	139492		139294	186055	153531	77121.5	157339	207780	115929	48838.2	257824	43582.1	31542.5	56668.8	65567.9	57098.8	21882.9	40216.4	8399.19	19637.7	7275.95	28569.5	72105.7	63681.1	70120.6	21490.2	10754.3	14100.9	COX18	Mitochondrial inner membrane protein COX18
B7ZLQ5	40845.7	34909.7	25484.5	23663.4	37871.9	75642.5	49964	15773.7	17595.6	20319.1	13589	30396.9	4869.38	7986.7	49446.3	24696.7	26723.4	23223.3	25721.5	16590.1	32997.2	65780.6	45640.8	123508	3627.78	10077.3	3000.92	87873.2	136239	130906	279400	241987	128403	98755.2	SMARCA1	Probable global transcription activator SNF2L1
E5RJM0	11787.6	16609.7	7846.38	4133.52		11486.3				22724.5	31703.9		8890.89						7414.13	10121.9	6465.29		2237.62		1403.97	3848.23	2053.17	7768.26	24821.1	7193.97	11826.4	8856	6483	7754.92	CPEB4	Cytoplasmic polyadenylation element-binding protein 4
E7ET55	4095.2	7183.03	2209.61	3028.54	2934.14	4514.17													16991.9	22363.7	41639.3	13872.3	9250.25			4157.63	1370.45	4432.84	12983.5	28555	15477.7	3940.86	3133	2189.53	ATP7B	Copper-transporting ATPase 2
B7ZM87	45678.6	53848.9	43086.2	22699	13481.8	42726.9	21411.9	26424.9	27060.2	21291.4	18873.1	25438.7	42728.7	26396.7	19643.3	31442.5	43739.5	24598.2	9215.12	14514.7	7153.08	11957.3	68206.3	36108.6	20062.4	40683.9	32930	60985.9	114753	82547	49716.8	109978	91754.6	48347.1	SRGAP2	SLIT-ROBO Rho GTPase-activating protein 2
B8ZZ87	53908.2	49054.6	46821.9	14272.2		61794.7	67569.7	46945.7	19124.9	42759.3		28740.5			45949	35682	54565.9	23036.9	55120.6		40350.9	11774.2	35476.7	63937.4	4547.15	20663.2	12678.4	42792.2	132989	127646	30258.7	62444.6	72267.2	24787.7	MZT2B	Mitotic-spindle organizing protein 2B
B8ZZA8																															24713.1				GLS
B8ZZB8	498857	659837	745963	287839	560127	396731	545828	292398	549807	578838	700948	528128	970751	544555	940488	1.08824e+06	1.44973e+06	1.08294e+06	206271	243806		33225.2	58866.8	63595.4	15047.7	85174.6	48876.7	66231.4		154988		855839	435000	83524.9	CNRIP1	CB1 cannabinoid receptor-interacting protein 1
B8ZZF5	240418	324515		54554.7	232156	349209		92788.8				42565.3			44183.4					52881.7										28378.3		136175			EVA1A	Protein eva-1 homolog A
B8ZZN3																			5049.99				7824.49					7031.34							STK16	Serine/threonine-protein kinase 16
B8ZZN6	503947	367275	550561	218507	172747	729563		180630	116679	205966			127821	129085	206256	104454	126160	270129	178459	90031.2	206478	303936	454546	309248	159827	170717	158798	295681	544340	503051	1.50915e+06	1.73137e+06	869393	683350	SUMO1	Small ubiquitin-related modifier 1
B8ZZQ6	5.85621e+06	6.90795e+06	5.33071e+06	3.39054e+06	1.91295e+06	4.97064e+06	2.58075e+06	2.87369e+06	2.992e+06	2.25282e+06	3.41186e+06	5.40467e+06	2.75602e+06	2.48513e+06	5.44801e+06	4.08727e+06	4.31766e+06	2.49222e+06	377188	121103	233380	768916	384829	465148	3.00168e+06	2.34829e+06	3.72743e+06	1.07881e+06	541248	1.36299e+06	7.02053e+06	7.16372e+06	1.16701e+07	3.94621e+06	PTMA	Prothymosin alpha
B8ZZU8	1.58672e+06	2.71446e+06	1.91381e+06	1.24379e+06	1.69461e+06	3.92119e+06	1.03835e+06	463472	557833	1.68936e+06	1.18629e+06	697687	1.83674e+06	552611	1.40301e+06	1.29438e+06	2.37714e+06	1.66919e+06	358489	339939	470317	496229	1.16055e+06	1.3149e+06	500742	730907	354720	2.18177e+06	4.37677e+06	2.56706e+06	2.24147e+06	4.45526e+06	3.47083e+06	1.84711e+06	TCEB2	Transcription elongation factor B polypeptide 2
B8ZZV6	11889.4																25242.1											7207.93		20856.1	7303.48	9903.33			SLC35F5	Solute carrier family 35 member F5
B8ZZV9	24282.5	48471	58334.8	13725.3		49809				16124.7			35861.6				58399.7	32908.8	70245.2	14719.5	84799.1	7107.03	6330.25		14472.8	11290.4	7936.61				15543.2		31860.3	14550	COQ10B	Coenzyme Q-binding protein COQ10 homolog B, mitochondrial
B9A049					15797.7																							16041.4	23838.8		6821.45	17601.7		9264.43	WDR54	WD repeat-containing protein 54
B9A057						42645.2																													COA5	Cytochrome c oxidase assembly factor 5
B9A058	12368.7	53670.9																								9532.56					11231.8				HIBCH
J3KMX2	156182	126481	156285	67037	72150.8	146698	15334.3	27553.8	27225.3	44148.8	91973.2	35305.2	15318.1	19090.9	41145.6	57143.5	70332.1	31026.5	31983.5	61765.4	78533.1	78347.6	170091	197241	93478.6	102784	96631.8	138484	165871	278828	295201	223558	264434	90786.3	SMARCD2	SWI/SNF-related matrix-associated actin-dependent regulator of chromatin subfamily D member 2
B9EGE7																									2109.05	4177.21	3553.11								ZNF507	Zinc finger protein 507
C0LTP6		3422.05	2443.95	4091.58	2158.59	6178.05	11672				7585.55						5620.01		3787.54			1727.9	2749.51	1978.22	27611.6	29051.1	15449.6	1258.54		4654.45	5239.13	5838.36	3778.62		RASGRP4	RAS guanyl-releasing protein 4
C4AMC7	162108	130451	102643	48634.2	115447	180752	43532.6	85135.1	87800.5	99707	85446.2	91327.6	111004	169362	70043.2	121148	89122.4	105985	24581.6	58009	42785.8	23702.9	144754	94658.9	44185.9	100142	16600	118730	481919	210370	41753.6	194867	58143.7	66520	WASH3P	Putative WAS protein family homolog 3
C6EMZ7																											48813.9								OAS1
C9IYN3	202936	231305	173511	154660	122495	238885	196940	117139	137211	138111	99795.2	127816	256362	144359	190462	151040	201922	162701	78609.5	94302.1	54727.8	122904	222818	258887	50515.9	115374	41813.4	222847	477493	346172	557470	509573	461805	231701	HNRNPLL	Heterogeneous nuclear ribonucleoprotein L-like
C9IZ57																								8929.11											YAE1D1	Yae1 domain-containing protein 1
C9IZP8				25440.6		91028.6					78989.5		87293.9								428290								106975		31665.3	37807.2			C1S
C9J0A4																						12261.1		79921				24624.7	88558.2						PCBP4	Poly(rC)-binding protein 4
C9J0E8																				463871															SLC2A2
C9J0I9	178184	190814	140648	74859.2	79458.2	119344	422593		65948.1				513732		282457	182452		91748.3	47131.5	104019	102392	55596.6	115221	179925	42387.4	60508.8	36486.3	172848	205603	145437	348668	413920	205372	77532.3	ZC3HC1	Nuclear-interacting partner of ALK
C9J0J0																				26709.1										31824.6					CCDC126	Coiled-coil domain-containing protein 126
C9J0J7	493460	491289	381428	404301	267363	345355	1.59266e+06	1.57272e+06	1.35317e+06	4.50236e+06	883991	3.14269e+06	1.2687e+06	1.07787e+06	1.64924e+06	1.23265e+06	2.13332e+06	1.01183e+06	243293	267795	114259	99596.1	228057	481308	41786.4	102006	51680.9	1.40056e+06	1.70963e+06	1.3307e+06	1.61404e+06	3.98303e+06	3.53824e+06	1.08765e+06	PFN2	Profilin
C9J0K6	1.88532e+06	2.66821e+06	3.26811e+06	1.4697e+06	777660	1.44449e+06	6.64973e+06	3.0558e+06	2.72068e+06	2.6834e+06	2.61839e+06	1.98394e+06	4.60686e+06	2.76656e+06	3.70703e+06	3.17828e+06	3.75126e+06	5.65512e+06	344132	255376	463093	576456	659406	947157	545029	538045	547567	1.36983e+06	3.02717e+06	1.52874e+06	140765	5.53581e+06	2.4029e+06	1.46037e+06	SRI	Sorcin
C9JE98	41975	64176.9	26337.2	14353.6	14420.7	8892.17	49753.4	72176.8	33535.9	20131.3	14351.7	14333.8	45003.2	22653.1	20779.3	18839.1	35444.8	33187.4	11685.9	14777.9	13535.4	11293.7	18853.9	96237.5	6621.96	19036.9	10632.8	67259.7	155831	66880.9	16878.4	50506.7	75864.3	19248.1	NCOR2	Nuclear receptor corepressor 2
C9J0W7																													45059		15800.3	17168.6			ADIPOR1	Adiponectin receptor protein 1
C9J155																											1977.61								NCF1
C9J1X3		11377.3						3449.94							4055.9	3694.87	3912.43									13210.5	783.201			3211.16					TNK2	Activated CDC42 kinase 1
C9J2C0			13471.7			153772				109459	66945.3				72587.6														49316.7	87438.5	33701.5	110559	21739.7	11843.4	TUBA8	Tubulin alpha-8 chain
C9J2H1	34715.1	44096.2	44244.1	42531.3	17664.6	30553.6	629636	614532	738551	1.10262e+06	771102	646549	434794	382412	188015	488153	261045	256504	9305.29	13696.8	28124	2820.35	4702.96	7273.18	2259.44	13150.3	2450.55	8921.22	33392.6	20465	11288.2	23787.7	33907.7	27302.2	ITIH5	Inter-alpha-trypsin inhibitor heavy chain H5
C9JUY6																								69658.5											ORAI2	Protein orai-2
C9J2V2	17650.6		12199.9			8755.24						13543.3											11171		3948.8			15719.9	49353.1	17519.5	4093.84		5980.2	4957.08	IKBKG
C9J2Y9	172412	164449	140560	79534	92289.2	159992	111389	68093.1	59366.5	79881.1	103064	113879	121937	58291.5	106182	106143	129664	89822.4	80553.6	75072.4	107364	75155.5	157494	159829	74773.9	72987	64983	145009	388567	286518	260966	269680	142983	132267	POLR2B	DNA-directed RNA polymerase
C9J384		470528	132740	203392	247409	258063		99291.7		383205	392654		307614	200271	247034	214820	323776	231457	71235.6	56675.2		42075.1	161112	765053	32209.6	53313.3	52737.4	783657		433786	357495	1.42907e+06	555700	269826	CMSS1	Protein CMSS1
C9J3D7	34442.7	166130	67439.3	91280.9	55174.9	189811	20760.3	5652.93	14703.4	12274.9	56625.5	17049.9	26641.6		10121.4	18068.6	26235.9		4221.28	55272.3	10738.5	2191.25	6022.93	10100.7	3034.55	33411.6	6438.49	13633.1	64053.4	96296.1	20431	26050.5	18421.1	14123.4	CROT	Peroxisomal carnitine O-octanoyltransferase
C9J406	20330.8		105602			111740			20558.4	23550.9			28729.3		28148.3	38149			132833	386850	334322		43548.3			10855.7	10533.6	74818.7	93027.6		48380.4	144557	28428.2	26359	IMMT
C9J473	61266.8																																		MPV17
C9J494	20033.5	17192.6	33505.7	35304.7	37598.1	66375.6	43326.6	23727.2	30694.2	56967.1		45344.4	30218.9	14389.9	58982.4	57130.5	37572.4	28625.3	45851.6	52776	63240.8	26500.3	40529.9	60724.7	9206.72	21080.1	8262.05	55723.9	132700	123843	33305.8	69711.6	40928.1	24007.9	MKRN2	Probable E3 ubiquitin-protein ligase makorin-2
G5E9P4					72159.4									36357.9						70743.2			49218.5				29437.6	66038.5		161824	30871.4	52606.7	50209.3	12242.4	PQLC3	PQ-loop repeat-containing protein 3
C9J4K0		40520.5	46129.4																18529.7	10633.5	17009		9321.81	12206.9	18133.4		15248.2	20615.4	95492.4	49328	72729.1	47463.4	94291.1	23208.7	C2orf49	Ashwin
C9J4T6																								21709.1											CXCL8	C-X-C motif chemokine
C9J4X5																								86333.1											ING2	Inhibitor of growth protein 2
C9J4Z3	1.22344e+06	2.44534e+06	2.37001e+06	874165	745007	4.31262e+06	1.0708e+06	470908	379785	1.04011e+06	618118	400905	708892	829745	1.10456e+06	600939	693446	1.58791e+06	345020	496931	704969	367733	1.2029e+06	1.88066e+06	303898	751578	199108	1.70119e+06	4.54989e+06	3.78904e+06	1.71213e+06	3.23313e+06	2.44169e+06	882229	RPL37A	60S ribosomal protein L37a
C9J5N1	403727	400594	302881	127653	193420	226750	152851	104499	75335.8	105601	268544	100230	262345	87280	145002	152043	131475	105106	71348.6	75129.3	85519	31515.5	101485	143792	36401.7	40303.8	16880.6	192810	239661	202319	106188	455424	43134.7	67683.1	PTGES3L-AARSD1	Alanyl-tRNA editing protein Aarsd1
C9J5X1			2653.2				4689.09	6805.42	1839.17			5330.51										943.361	3751.82	4874.06	755.547		630.533	2457.96	15858.2	9281.69	17502.5	2527.41	3446.49	3607.16	IGF1R	Tyrosine-protein kinase receptor
C9J5X9				31180.6	14976.9				7125.72	17642.4			11597.3	12466												7840.55					13243.7	13659.2	18134.8		FANCB	Fanconi anemia group B protein
C9J623					21347.3																		17717.7					24917.1		151982					SPRED2	Sprouty-related, EVH1 domain-containing protein 2
C9J6Q4						8033.17																													TM4SF18	Transmembrane 4 L6 family member 18
J9JIC8																																	28512.8		TMEM98	Transmembrane protein 98
C9J712	82904.2	82771	44737	50013.1	49052.2	126889	2.66676e+06	671713	494110	355381	722504	1.5513e+06		355251	1.9285e+06		707155	301644					19575.7		40216.1	276276	63400.1	231247		143902	376008	1.13851e+06	270287	440041	PFN2	Profilin-2
C9J7Z4				8564.51	13704.7																							8310.02			10263.9	21536.6	8207.69		TSEN2	tRNA-splicing endonuclease subunit Sen2
C9J879																															8607.51	5793.04		2926.33	KDM4C	Lysine-specific demethylase 4C
C9J8B8	44216.9	87843.2	31672.2	21379.3	20320.2	48309.4	71671.6	64019.6		100513			40764.1	47430.8		52165.3	61130.5			22521.9					17153.9	19288.4	8087.22	24211.3			10475.9	12978.7	10309.2	9689.21	HDAC10	Histone deacetylase 10
C9J8T4	98184.7	193326	218551	319138	165100	121265		141493	496712	674554	1.14783e+06	287760	358038	223919	673249	285492	96837.4	100963		138348	139992		55759.7	7648.51	154310	148621	53052	114597	1.28752e+06	1.08629e+06	86883.8	246786	52310.4	111960	RNF13	E3 ubiquitin-protein ligase RNF13
C9J8T6	288932	687549	887915	459748	358082	878596	274059	54202.5	165577	193571	175421	171729	302094	130476	332482	89648.2			34152.6	110534	264310					110063	43477.4	41404.8	275292	56862.6	384686	476216	160752	118233	COX17	Cytochrome c oxidase copper chaperone
C9J9B2	21842.5	21975.8	40344.6	9822.54	10469.2	19774.2	25247.4	52375.3	31430.2		18094.5	24544.9	27059.1	39563.4	30492.5	25553.3	38642.9		11764.3			6254.56	41159.2	72529.7				55109.5	288378	256764	9591.45	16572	14398	8306.67	RBMS3	RNA-binding motif, single-stranded-interacting protein 3
C9JA08	85863.6	80827	87441.2	95245.1	36316.1	100197	43002	24038.6	21816	44721.1	37138.9	20882.4	96940.4	14729.4	42385.2	30964.6	43124.7	26190.6	21654.6	37496	48643	12357.1	23756.1	71647.3	6775.4	18592.2	7363.16	50555.3	137973	63799.1	68355.2	177107	88959.9	43078.1	NMD3	60S ribosomal export protein NMD3
C9JA28	884938	1.22227e+06	925432	519724	852931	1.60712e+06	172456	121455	87415.3	83358.1		97246.7		83857.7	294185	220873	184954	263661	480585	233752	1.02042e+06	641313	475522	961882	25950.1		9811.78	344755	2.56598e+06	1.05316e+06	35614.5	307290	34346.1	379481	SSR3	Translocon-associated protein subunit gamma
C9JA38																							10392.5						82941.8			43736.3	14268.4	8508.14	DALRD3	DALR anticodon-binding domain-containing protein 3
C9JAX1	776132	979578	1.08492e+06	593042	851893	1.29133e+06	149286	169338	162707	77175.5	218671	173187	450663	77227.5	288487	269644	362068	155760	248644	327901	755004	62746.4	68055.5	194625	130315	193544	171597	203172	479866	273566	921323	489677	226887	278490	FXN	Frataxin, mitochondrial
C9JBU3				12900.4																															WDR82
C9JWL4	18555.8		43289.7			38936.5	38050.5		18368.5	24370.8									12845.3				10693.7	19405.3	7276.8	16407.7	7837.14	17213.6	123025	51318.2	11703.6	48639.4	41335.1	16419.2	AP4M1	AP-4 complex subunit mu-1
C9JCA5				2994.94							885230	8165.91	5604.33															8259.99			2846.57				TNNT3	Troponin T, fast skeletal muscle
C9JCC6	52619.2	137660	122967	31710.5	27837.8	62617.6	19650		12571.4	49535.4	16782.5	21126.7	71571.8	19270.8	51514.4	29752.6	80320.2		19246.3	23132.3	16697.1	50164.6	152316	60207.9	35654.9	69153.2	48456.7	97410.2	109949	158891	155510	450726	724862	226370	DRAP1	Dr1-associated corepressor
C9JCE4																										27561.9									CLEC5A	C-type lectin domain family 5 member A
C9JE12	426908	256052	381477	216190	282958	494025						190654			56002.5				188765	461220	369493	119794	125164	285599	32873.2	53006.8	30796.1	240290	434631	448549	217192	204702	147842	282786	TMUB1	Transmembrane and ubiquitin-like domain-containing protein 1
C9JDQ1						28293.8																													MOGS
C9JE79				23965.4	21391.4								99655				437127	58725.3																	CALD1
C9JE82	18837.6	35523.5	23352.6	27536.8	8655.74	12047.7	37010.4		6976.11			32036	29338.6	19346.8	7980.82	13983.2	25697.2	13115.5	5378.02	7408.13			7188.33	5763.4	6465.23	5704.28	2462.34				4537.92	13881.4	2638.77	2638.47	CACNA2D2	Voltage-dependent calcium channel subunit alpha-2/delta-2
C9JG97	97532.4	129357	92515.8	90299.3	123641	230049		8604.87	20735.4	85141.8	55748.1	31939.4	30290		60547.2	176466	140549		27426.4	17842.5	14187.9	16542.3	45779.9	96553.7	50423	52178.7	27636.7	62833.7	117573	137129	388150	318007	92718	64657.4	AAMP	Angio-associated migratory cell protein
C9JEH7	239394	547320	491309	104212	35911.6	157001	81030.9	86060.5	61956.2		128426	85758.6	114215	156794	265244		113048	260757	20597.6	348026		36773.6	12185.7	241546	17338.1	150887	8538.79	27351.5	989021	37972.1	781566	57646.7	132188	13461.9	RPS4Y1	40S ribosomal protein S4, Y isoform 1
C9JEJ2	456431	439123	405552	294165	158211	592926	242950	163800	229040	258257	243087	216860	314528	212881	298906	339118	255323	377384	164804	168492	276100	151606	243246	310336	168178	217999	136502	374458	1.44325e+06	478107	463913	664739	395705	201496	PCYT1A	Choline-phosphate cytidylyltransferase A
C9JEZ4	22754.5	14651.2	17831.1			20615.9		20931.1				39660.3	39835.3	22917.6	44836.1					9001.47					3469.32			21459.2	103832	90161.7		92686.1	15850.7		CDC42EP3	Cdc42 effector protein 3
C9JF17	4.09901e+06	4.55652e+06	4.85999e+06	990074	1.82441e+06	3.30608e+06	1.46382e+06	2.03195e+06	2.51681e+06	1.00044e+06	1.86667e+06	900194	1.96862e+06	1.98259e+06	1.56956e+06	767892	4.15999e+06	1.25555e+06	931938	1.5621e+06	3.19718e+06	127567	34076.6	181461	122417	848579	525825	38090.5		108898	156623	67814.6	29943.3	37892.3	APOD	Apolipoprotein D
C9JFE4	300090	207935	286938	181876	242539	300386	456862	179876	230161	284271	289550	213960	438207	390823	325188	184867	452212	276475	85536.5	134293	65387.2	105659	174745	263216	110205	134745	100841	291312	415248	498156	228235	510814	387527	210400	GPS1	COP9 signalosome complex subunit 1
C9JFR7	1.52589e+06	3.18863e+06	3.95785e+06	3.29118e+06	1.9577e+06	3.18002e+06	1.97487e+06	1.22361e+06	1.22476e+06	1.53227e+06	1.46365e+06	867257	3.01331e+06	2.36527e+06	3.04856e+06	1.45261e+06	3.63341e+06	2.99561e+06	234035	658494	922031	394595	152365	235617	473624	713779	392445	539744	5.04676e+06	1.35466e+06	1.37997e+06	4.23781e+06	1.6676e+06	1.09752e+06	CYCS	Cytochrome c
C9JFW8												10655.3					15625.7		7048.01		8037.06			5548.36							4412.24				NAALADL1	N-acetylated-alpha-linked acidic dipeptidase-like protein
F5GZZ9	193586	327282	245577	101258	207039	486104	87670.8	27790.5	51536.2	117394	84918.8	125626	84840.5	120251	347404	286599	106863	134215	76406.9	77546.5	107159	5639.64	9102.21	18805.5	141483	260863	245019	9972.72	33545.6	19830.9	12553.7	15937.5	7430.08	8292.97	CD163	Scavenger receptor cysteine-rich type 1 protein M130
C9JI87						226750																													VDAC1
C9JI98				229605		107701		239399					649656																						TMEM238	Transmembrane protein 238
C9JIF9	960124	882825	1.12182e+06	717255	886212	1.26541e+06	505393	292924	202314	322661	493797	299287	507408	196954	414423	267087	347866	309438	99652.6	90674	82695.6	61825.9	61794.2	81946.8	143272	197402	132370	232052	252920	263665	384082	421238	304893	224108	APEH	Acylamino-acid-releasing enzyme
C9JIS1																											7092.06								GNB2
C9JJ19	141213	147660	273985	87041.5	96174.3	124546	66996.9	38601.4	32836.4	34791.3	34470.3	24645.9	70079.5	51791.3	78686.4	41333.9	73112.7	76957	216575	201515	438641	453430	405477	277351	59609.8	77119.8	68249	327704	544755	584793	403403	603373	121020	97614.6	MRPS34	28S ribosomal protein S34, mitochondrial
C9JRT9																				36521.7															TMEM176A	Transmembrane protein 176A
C9JJ79																										4325.77									PILRA	Paired immunoglobulin-like type 2 receptor alpha
C9JJN9	18828.7	26747.7	32654.7	17979.8	14012.6	38080.8	26022.9	46217.8	10038.2	30300	43665.1	18059.2	41105.4	24229.4	17259.2	29636.3	52604.3	31111.8	11423.5	17486.6	12387.7	5450.57	33205.5	6119.73	10650.3	25903.5	17097.6	26392.3	116194	69535.4	12837.6	21648.1	20564.4	21469.5	VPS8	Vacuolar protein sorting-associated protein 8 homolog
C9JJX6	40426.7	65522.9	44240.3	27841.3	29810.8	52002.1	29358.7	55553.2	24326.4	38339.3	8832.74	48073.6	55135.7	78945.9	42456.2	36301	58549.3	26269.6	28208.5	52682.8	30473.9	1263.36	85076.5		1005.86	3377.96	1830.69	7284.8	10180.4	84133.8	5445.65	8315.69	11103.2	5369.84	ARVCF	Armadillo repeat protein deleted in velo-cardio-facial syndrome
C9JPX5	36850.8	61771.8	11464.3		17446.5	53620.7	86330.2				34565.6			20198.4		83366.1	39617.3	145109	7408.76	15220.1	15146.4	156593	179525	244468	25954.9	17605.2	41415.4	147460	347488	134405	21136.6	58994.4	16497	65031	STARD3NL	MLN64 N-terminal domain homolog
U3KQU8	70800.7	111638	97218.1	40488.8	23819.3	63936			33742.7		201415		98156.2				67950.3	157921	27836.5	40446.5	43374.5				15743.8	26462.9	10735.5	14377			54045.7	24491.3	24135.4	22225.9	OXNAD1	Oxidoreductase NAD-binding domain-containing protein 1
C9JLU1	296737	526247	337626	387159	407486	917561	987281	460268	374499	288727	833076	491207	398670	199267	613154	530652	1.1719e+06	280123	125484	149254	205437	326887	519314	482312	303112	159947	178694	508731	902259	1.08114e+06	769019	1.2995e+06	620473	436747	POLR2H	DNA-directed RNA polymerases I, II, and III subunit RPABC3
C9JLV4	78849.6	103579	63848.9	38123.9	45544.4	84225.2	14847.1		31524.6	35609.4		16993.8	67849.1	26425.8	22796.9	68063.2	18430.9	5340.86	27408	23503	41529.9	10955.3	14617.6	36442.4	63844.7	126420	51890.5	40479.4	21669.7	48356.5	56491.7	57052.8	43830.7	25901.1	APAF1	Apoptotic protease-activating factor 1
I3L2L5	323160	272858	251841	71140.4	97678.6	317917		102638	204137	289695	554921	203692	219212	93412.3	382352	499208	368670	306332		92532.5	87206.3	136675	572950	344869	65937.8	79076.3	43323.3	409458	1.13896e+06	593918	803843	586314	753397	594268	FAM195B	Protein FAM195B
C9JME2	335770	367279	401861	224438	214270	287080	317110	157850	119601	292589	146435	75715.8	232087	219879	168436	159089	167158	135189	146321	129660	195571	8476.92	49396.3	14962.1	9179.07	57945.7	28058.9	95808.6	303261	166919	226394	189741	112306	84057.6	FARP1	FERM, RhoGEF and pleckstrin domain-containing protein 1
C9JN61																													54418.4						DLG1
C9JNE2	127630	193035	346834	222923	470981	341740	239491	43673.6	153406	3.19383e+06	613913	113174	161261	206778	554929	63833.1	245793	447480	137702	100220	164261	11002	31151.9	137235	73468.2	106523	41371.3	93096.8	111526	155908	225712	183150	205965	50833.4	OARD1	O-acetyl-ADP-ribose deacetylase 1
C9JXB8	2.14895e+06	4.2421e+06	5.18565e+06	3.5218e+06	2.21379e+06	5.75543e+06	651066	878909	718371	1.23927e+06	1.08477e+06	1.28953e+06	607422	916661	1.53358e+06	1.20989e+06	1.04764e+06	1.36956e+06	1.3792e+06	1.45535e+06	2.53369e+06	2.01649e+06	3.82647e+06	8.61558e+06	343047	676264	312340	7.06075e+06	7.96662e+06	6.79247e+06	3.71294e+06	5.67915e+06	4.56776e+06	3.06184e+06	RPL24	60S ribosomal protein L24
C9JRY4	54824.9	41131.8	37170.1	28812.4	18158.5				53808.4			34617.4		54465.8	19949			18086	17721.2	11861.8	23845.7	30344.8	50280.9	61929.5	5337.59	17236.8	8534.51	27299	81232.4	104065	34317.8	35249.3	38867.9	37133.2	SEC22A	Vesicle-trafficking protein SEC22a
C9JP23																										4664.91									CCRL2	C-C chemokine receptor-like 2
C9JPC3																																		22830.3	FKBP10	Peptidyl-prolyl cis-trans isomerase
C9JQD1	8665.01	47554.6	24944.6	32308.7	54771.4	55969.8	29021.5	29741.4		48153.6	24436.7	24977.5	15452.1			20670.9			12856.5	13040	15385.7	6427		11089		14222.1	4488.68		50552.4		14555.9	9767.89	11581	6633.39	GCK	Hexokinase
C9JQV0	96388.7	97316	107334	27170.7	40199.3	76660.2	24829.2	50397.8	35950.5	78160.2	28363.9	82395.7	58114.9	22795.5	42268.9	55000.4	41934.1	60376.4		20524.8	34588.8	43998.6	166358	305814	24244.8	82128.5	35895.6	101384	232206	291292	320502	289844	208867	87992.5	C7orf50	Uncharacterized protein C7orf50
C9JQV3	23395.1	24117.1	29118.4	25406.6	24222.3	36138.5	32726.9	38150.7	41489.3	42816.9	101745	10816.1	62582.3	17450.8	39330.9	27836.8	19321.3	12068	21838.5	8347.5	12252.2	20161.4	38849.5	46299.7	21869.3	36816.6	30002.1	28590.3	101542	162911	12734.8	41934.3	5120.29	17635.9	STK11IP	Serine/threonine-protein kinase 11-interacting protein
C9JRJ5	143431	225867	142916	154303	101286	224060	337121	198092	232359	345163	273178	296608	300669	148311	265860	244374	263673	181708	41910.4	58249.8	128915	40173.5	54219.2	29957.4	26770.4	43792.6	19420.8	46217.8	260778	81539.6	34100.9	238919	112452	47683.9	LIMD1	LIM domain-containing protein 1
C9JRL4		57298.7	79947.5		140644	85246.5	230193	583306	217066		23101.2	212573				153779	141777						21509.5								92142.6	174260	74011.1	129394	MDH1
C9JRZ6	1.45384e+06	2.51506e+06	1.90557e+06	1.71286e+06	1.39898e+06	2.35416e+06	1.42798e+06	635127	1.22533e+06	1.40021e+06	703344	889665	870209	759377	1.51028e+06	1.22123e+06	2.47936e+06	1.42154e+06	694598	1.18062e+06	1.44195e+06	827961	669602	1.55788e+06	419604	422266	356712	975356	2.25217e+06	3.13041e+06	2.57396e+06	3.89655e+06	1.27231e+06	1.20209e+06	CHCHD3	MICOS complex subunit MIC19
C9JT30			10720.4																																SIGLEC8	Sialic acid-binding Ig-like lectin 8
C9JTK4																																88545.3			AP2M1
C9JVC4																															49217.6				IQCB1	IQ calmodulin-binding motif-containing protein 1
C9JVE2	272945	451470	328512	95349.3	90521.9	222966	192125	48911	155379	188694	241300	87114.8	233929	50790	199182	162294	149189	118490	34507.4	100312	57436	32691.1	20714.9		37785.4	56594.4	8223.56	145018	110724	208583	110112	128501	187271	201216	DCUN1D1	DCN1-like protein
E5RIL0																													52667.4						LEPROTL1	Leptin receptor overlapping transcript-like 1
C9JW74	28093	64322	87532.9	64646.1	13246.7	82103.5	150436	92283.7	137698		89741.6	51328.1	154041	41289.2	77286.6	277678	77571.6	509896	6126.44	118525	13692.7	9016.56	11870.1	8983.36	9843.26		5899.17	283640	292359	1.99355e+06	10036.7	29473.3	217166	7302.54	MEST	Mesoderm-specific transcript homolog protein
C9JWG0																					24540.6														UGP2
C9JXC6																																	4403.56		SEC61A1
C9JXF9	34008.7	72809	55871.1	24687.9	20702.2	44967.7																									253730	9926.97	9183.76	29751.4	IGFBP1	Insulin-like growth factor-binding protein 1
C9JY04																														130659					TMEM243	Transmembrane protein 243
K7EIG3																															14187.2				NOTUM	Palmitoleoyl-protein carboxylesterase NOTUM
C9JYM0	112526		52232.5	92481.7	61844.6	143710	55521.5	50787	80940		124583				93056.8	124753	154615	322086	29066.5	58009.1	42205.2		65388.1	38624.4		24949.6		177216	372968	355703	101627	195629	57440.6	42327.8	POP7	Ribonuclease P protein subunit p20
C9JYQ9				50711.7												149077			13409.4		25123.5	465132	388999	3.82807e+06				265230	47832.7	258368	16342.2	689162	108647	13107.4	RPL22L1	60S ribosomal protein L22-like 1
J3KS67	39339	20158	37444			21978.5						43693.7							13757.2	20573.4			27170.9	36570.9				35033.1	56684.6	50417.5	46328.4	56266.7	18507.6	23574.1	TVP23B	Golgi apparatus membrane protein TVP23 homolog
C9JYY6					4151.04																	1576.57		19725.7	1401.87						3960.59		2101.36	3356.13	NRCAM	Neuronal cell adhesion molecule
C9JZE5		16260.4	19629.6																																KLC4
C9K0J5	2079.37																						2540.78						5187.7						RAPH1	Ras-associated and pleckstrin homology domains-containing protein 1
CON__P02768-1	6.82571e+07	1.0918e+08	1.01342e+08	1.15967e+08	8.98608e+07	9.17521e+07	1.78486e+08	2.25871e+08	4.06098e+08	2.25867e+08	3.63704e+08	2.05704e+08	2.44104e+08	2.8437e+08	3.6937e+08	1.49219e+08	3.45171e+08	2.51332e+08	3.67374e+06	9.37297e+06	1.15534e+07	400554	559524	585832	1.43123e+06	3.50773e+06	2.04323e+06	1.04428e+06	1.67276e+06	788549	6.02554e+06	6.53976e+06	1.88633e+06	857398	ALB	Serum albumin
D3DPN2	40703.9	51404.2	37163		16799.8	22466.8			23943.4	22538.9	36951.2			20026.7	16905.8															21461	7781.7		24984.2	4916.2	SDC3	Syndecan
D3DSM0	107983	111531	100779	39663.5	15308.5	107644	45307.4	4299.83	3046.14	16661			67046.6		9282.9	27688.2			37488.8	7527.55	4522.73				258824	389121	196763	3353.66		15699.9	6636.4	17189.1			ITGB2	Integrin beta
D3DTX6	174456	208410	161395	77628.8	46744.9	87662.3	107854	79213.1	29905.1	64052.1	23096.5	175403	50061.7	50247	87052.8	107135	136239	100841	13449.8	15168.5	14192.4	44995.4	87923.2	98690.9	72303.6	107128	61681.4	118712	399394	208582	80733.1	338200	163907	146785	PPP1R9B	Neurabin-2
D3DUE4					24081.6																		4181.81					8074.41	20789.9	23055.6	24144.5	19056.4	8472.79	7070.07	ANKS3	Ankyrin repeat and SAM domain-containing protein 3
D3DVS1	143310	36280.2	47441.5	42441.7	42649.3	252865				23174				12309.9					20684.3	14591.3		14144.8	127473	49079	35348.5		19010.5	126979		330676	77956.8		60812.7	66883.4	TMEM128	Transmembrane protein 128
Q5HY75			14033.9		20686.8	33520							43828.6							11124.4	19807.5	25700.7		30795.5	2915.25			19141.7	90257.5	97975.8				25297.4	FAM3A	Protein FAM3A
D3DX19	24777.6	5614.05	18833.2			18767.1		6029.08	7082.53				17140.5		8968.43					2187.37			437692		3118.51		2673.61	5869.74						2662.98	CLDN5	Claudin
D3YTB1	1.37925e+06	2.27231e+06	2.78465e+06	1.7522e+06	3.25577e+06	5.40955e+06	1.04619e+06	441497	508356	1.0428e+06	814328	724010	681670	463477	3.20022e+06	465531	1.20053e+06	898874	2.25621e+06	1.5267e+06	2.03705e+06	1.85535e+06	2.91745e+06	4.48322e+06	575827	719957	454302	4.22324e+06	8.58567e+06	6.19401e+06	2.65567e+06	5.39851e+06	2.73762e+06	2.43598e+06	RPL32	60S ribosomal protein L32
D3YTB5		7999.96	5873.92	2067.61	4755.65		8806.77		3745.63				5187.79		5148.77								1785.32	6305.38	1174.44	3973.11	2355.35	3667.42	20789.2	11907.3		11238.7	9091.77	2074.84	IRAK1	Interleukin-1 receptor-associated kinase 1
D3YTC7				32199.6	24603.7	68976															6436.42										4707.24			5885.7	PEMT	Phosphatidylethanolamine N-methyltransferase
D3YTC9	22376.6			13010.6	10291.5				21551.4	8668.35							18600.5		5815.56			9762.12		12299.4		5494.16		16879.7	36191	28256.5	26011.6	39953.2	34209.2	15619.3	ANKRD54	Ankyrin repeat domain-containing protein 54
D3YTG3	38738.2	61020.2	35387.6	43032.8	11560.9	13297.3	1.81501e+06	777925	661816	1.38173e+06	1.02571e+06	915683	848632	1.14584e+06	827631	850939	1.10714e+06	704478	2116.29	5882.04	5460.64	111.67	608.721	3272.71	599.441	4238.34	1132.08	21360.6	100064	17436.5	9423.45	6018.61	11040.4	1882.34	ABI3BP
D4PHA4																															2498.79		7128.12	2443.57	GPBP1	Vasculin
D4Q8H0	13789.1	8692.66	5678.99	3118.99			12946.1	28260.9	47418.8	75462.8	3507.5	29650.5	95071.9	27423.5	122434	56057.1	71665.7	24502.3					7079.83					6217.93	10329.6	9539.84		19631	5496.34	5776.86	pk	Mitogen-activated protein kinase kinase kinase MLT
D6R927	21941.9	50193.4	33984.8	24219.1	16131.9	45551.1		30638.1	26339.5		44875.8		40529.5	40773				26411.5	19536.5	6623.76		13400.3	41165.3	46599	11036.2	23083.6	15084.7	54511.2	47413.4	24608.9	42859.8	22104.2	71334.4	13105	RBPJ	Recombining binding protein suppressor of hairless
D6R934	1.50718e+06	1.2918e+06	4.62621e+06	1.0662e+06	60182.8	942829	3.57017e+06	2.90857e+06	2.23595e+06	1.50383e+06	869124	7.92598e+06	1.45616e+06	1.4475e+06	884588	2.08144e+06	1.93232e+06	5.17911e+06	94023.1	55101.5	21894.1	7255.01	15228.4	6551.91	113006	278260	220340	17789.3	24782.5	26650.2	45258.6	23762.8	33745.2	18040.4	C1QB	Complement C1q subcomponent subunit B
D6R941				132966	208692	494363							239871					245442																	MRPS36
D6R9B4			8828.59																																CD164	Sialomucin core protein 24
D6R9C7	221859			155511	210529	333815								109926		355411			59624.6			50417.7	26958.1	200558	30756.8	44787	23741.4	76757.1	364087	244962	199802	244543	128598	133657	RWDD4	RWD domain-containing protein 4
D6R9E3															17839.9																12070		20180.6		MND1	Meiotic nuclear division protein 1 homolog
D6R9T3		22580.9	16225.2			16399.6									17962.1		30246.9		5490.2	9620.02			6997.48	5365.49					21845.4		12092	16001.3	10376.6	7179.01	HMCES	Embryonic stem cell-specific 5-hydroxymethylcytosine-binding protein
D6R9U7																															37163.8	66864.8	68392.3		POLR3G	DNA-directed RNA polymerase III subunit RPC7
D6R9W4																								12063.6											DBN1
D6RAM3	68676.6	55295	70244.2	29412.2	16419.9	89088.4	72096.6	45252.2	64574.6	65825.9	104185	55920.2	101891		27506.9	85136.6	238332		21509	13645.3	18495.3			10856.5	275863	308841	98980.2	12112.7	54022.4		11018.9	38732.1	23687.2	3461.95	DOK3	Docking protein 3
D6RAN8	628156	1.00946e+06	1.958e+06	880353	826805	1.08255e+06	1.88057e+06	6.70595e+06	599325		351389	1.06287e+06	588702	782935	2.25126e+06		1.46771e+07	1.61606e+06	303393	380357	463631	1.61992e+06	1.85262e+06	1.7238e+06	258816	377190	187789	1.13831e+06	2.06908e+06	2.04541e+06	2.12733e+06	2.34459e+06	745397	471664	MRPL27	39S ribosomal protein L27, mitochondrial
D6RB81	229137	1.03761e+06	947310	1.29375e+06	1.20139e+06	1.82501e+06			28245.9	62948.6	11223.4	24846.3	76535.3	14886.3	27093.7	42802.5	76527	26471.6	205829	364681	647747	7646.12	25152.5	15110.4	16224.4	300137	87338.5	38847	132667	157794	82604.2	82875.7	26858.3	45093.8	AMACR	Alpha-methylacyl-CoA racemase
D6RBB0	10619.1	11900.9	14723.9	17322.9						10061.1			12706.4				11976.8		18204.8	15821.5	13458	5170.53	9985.34	10030.2		20982.1	2576.29	16508.1	23445.5	39048.8		13425.6	8918.49	7487.06	PEX10	Peroxisome biogenesis factor 10
D6RBE3																											17837.9								FAM173B	Protein FAM173B
D6RDH5																										64959.4									GNGT2	Guanine nucleotide-binding protein subunit gamma
D6RDX7		16042.8					54378.2								14713				5215.91			7597.73	17174.1	9674.87	13931.4	14600.8	16244.6	39996.3	68077.8	61483.8			42146	33961.7	EMB	Embigin
D6REL0																																	24136.4		CDC42SE2	CDC42 small effector protein 2
D6RFG3																					51851.1														EPN3	Epsin-3
D6RGI3	2.31234e+06	1.86334e+06	1.4939e+06	992035	601065	1.25768e+06	1.33472e+06	1.08121e+06	1.10328e+06	1.39685e+06	815134	1.53785e+06	2.00375e+06	1.78025e+06	1.91859e+06	1.47756e+06	1.75176e+06	1.57338e+06	168604	158666	212589	406604	931456	1.04355e+06	162283	186117	124055	2.04548e+06	5.68389e+06	5.78189e+06	458945	2.65809e+06	1.60568e+06	1.50814e+06	2020-09-11	Septin-11
D6REX3	994812	1.18005e+06	1.01324e+06	775899	776315	1.25502e+06	379209	219364	210017	476453	336507	383552	379958	310635	405203	395399	463816	387228	562590	439090	710720	289758	855767	980426	140952	229122	118446	1.4459e+06	5.42285e+06	1.61232e+06	755605	682235	566297	945820	SEC31A	Protein transport protein Sec31A
D6REX7						76456.3																													SPRY1	Protein sprouty homolog 1
D6RF35	1.72463e+06	2.61426e+06	1.52204e+06	1.39668e+06	809714	2.41475e+06	1.77516e+06	3.12659e+06	4.0142e+06	1.77773e+06	2.46732e+06	1.90823e+06	3.98702e+06	4.15808e+06	2.24036e+06	1.90924e+06	6.84971e+06	2.02219e+06	768793	350111	601642	15716.3	35533.4	10303.8	98302.8	96682.6	51934.6	54205	67895.8	64537.6	108036	142078	377546	130102	GC
D6RF48	214332	155317	159805	84753.8	37308.1	128963	66184.3	12030.8	25755	27019.3	34746.9	54069.9	36276.1	34528.4	31196.8	36379.9	48463.5	31959.4	67851	102353	93998.2	86774.7	168826	278383	25066.2	42607	40761	225150	449774	629229	152770	101857	20286.7	39982.5	STX18	Syntaxin-18
D6RFG8	50325.4	114394	62203.6	17155.1		35293.3	21299.4		22607.4				27250.7				57588.6	66574	22428.6	7059.12		7153.68	9723.98	18847.1	51008	95601.9	33765.4	38988.7	41875	27033.9	102620	42656.8	196371	90290.4	DCK	Deoxycytidine kinase
D6RH08		288231	615790	512405	130766	246375																												13928	UGT2B7
D6RH31	123088	155825	99911.6	35104	54561.1	34637.5	305523	467086	67054.1	191983	178026	1.09216e+06	22432.2	126653	17137.7	141634	77629.7	87774.6	9515.83	7888.58	8453.81	1248.5	20815.1	12851.5	6471.15	23198.9	7854.42	10604.2	28094.4	8845.28	3156.29	14928	2775.03	2582.99	NPNT	Nephronectin
D6RHD3																																	34837.7		CENPK	Centromere protein K
D6RIT3	27193.1			15898.6		23367.1																				14460.2	4208.55								C4orf33	UPF0462 protein C4orf33
D6RJ07																							3974.4												ZNF346
D6RJ90	228061	235601	165499	164950	131355	252445	84436.5	90379.3	102412	151124	132899	137490	142923	77890.3	184031	117386	152971	149044	62113.3	96075	114734	60264.6	154818	79765.7	84077.6	123328	89291.5	147838	685141	291214	144079	238782	149348	158490	COMMD10	COMM domain-containing protein 10
D6RJC3	9480.27	9715.49	10157.7	8157.88		8923.06				11682.5		10850.9	7291.5	7577.34			17102.5		4618.76												12120		5680.24	4756.73	INPP4B	Type II inositol 3,4-bisphosphate 4-phosphatase
E1CKY7													163489																						sm-M20
E2QRD4		23593.3																				3582.2				24997.9		7773.44			23163.8	9527.75	20733.4	9389.11	MMS22L	Protein MMS22-like
H7C608																															80903.1		38758.6		GMNN	Geminin
E3W994																											1006.62								CLASP2	CLIP-associating protein 2
E5RFJ1	90655.6	63836.2	36997.6	47880.5	22606	90980.5				23757.6			55863						26432	31869	32890.9	81181.5	61943.4	72414	12347.8	40227.2	13129.9	44062.6	61841.6	101404	177410	97900.5	118226	23060.8	NSMCE2	E3 SUMO-protein ligase NSE2
E5RFP2																		19456.9																	CPEB4	Cytoplasmic polyadenylation element-binding protein 4
E5RG29																														29766					ASPH
E5RGS2	25312.7	45538.9	33649.2	24419	30810.9	54249.1					66551.3	17360.5		30384.5			93453.7	44373	16664.7	13618.5	19537.5		69175.8	64044.4	39724.2	29691.4	20843	81762.2	127562	195907	92106.9	58218.9	31089	10044.7	REEP4	Receptor expression-enhancing protein
E5RGS9		59545.4	57191.2	28177.2	17120.7	65454.5	127513		33993.1																42946	34351.7	41496.5				120374	37856	130262	45609.8	CHRAC1	Chromatin accessibility complex protein 1
E5RGW4																					24172.4														NPM1
E5RGX5	624023	721006					332226	302973	195183	481833	488035	598696		219087		235686									222710	296957	146451	427817			629150	1.1178e+06		381008	STMN2	Stathmin
E5RHG9	159339	172284	56052			191711																				101267	14633.9								UQCRB
E5RHW4	2.22181e+06	2.86559e+06	2.36358e+06	2.4967e+06	2.31284e+06	5.11551e+06	1.28898e+06	751079	820428	1.09703e+06	881503	1.1188e+06	1.08971e+06	734012	919833	949995	1.13231e+06	1.04516e+06	1.7043e+06	2.53503e+06	3.17711e+06	1.51698e+06	1.36501e+06	1.86278e+06	408486	899151	537540	2.63586e+06	4.30457e+06	4.04025e+06	1.58741e+06	1.23497e+06	637535	1.26793e+06	ERLIN2	Erlin-2
E5RIH3																																121857			PSD3
E5RIH5			17618.5																	8907.16		3951.89	8389.49	17169.1							18839	10745.1	7774.1		TTI2	TELO2-interacting protein 2
E5RIL2	47868.8	51713.9		33524.6			29512.5	16073											24158.1					28231		10910.3		18706.8	59507.9	44533.4	46668.7	64514.2	33135.9	36786.8	CNOT8	CCR4-NOT transcription complex subunit 8
E5RIW3	5.16391e+06	8.2568e+06	4.84348e+06	6.03622e+06	5.40628e+06	1.17554e+07	3.17044e+06	1.89816e+06	2.056e+06	1.32091e+06	2.60731e+06	3.07061e+06	2.8742e+06	2.52806e+06	4.10627e+06	2.64288e+06	4.9116e+06	2.2238e+06	453522	164519	388669	417077	288169	1.0364e+06	788175	709874	483565	1.33879e+06	511696	1.42841e+06	2.53513e+06	6.7868e+06	5.08419e+06	2.71851e+06	TBCA	Tubulin-specific chaperone A
E5RK82	42819.8	26999.1	24433			29880.5															29098.6	19047.9	20664.4	31702.3	16054.3	22515.3	9424.13	24972.6	57041.3		64953.9	62032.4	96319.2	28501.4	CETN3	Centrin-3
E5RK69	257656	274424	560683	390424		324646		116145	185289			118512		213189	254993	160194	121358		82134	51875.5	130046		44354.5	54593.5	45797.9	42932.3	61371.9	92955.1	610766	276066	39400.8	50578.1	43619.5	182671	ANXA6	Annexin
E7EM64	128994	228797	249685	144560	152821	409544	300395	85157.3	104213	245883	214584	127151	419806	276429	257301	142854	235841	459903	60740.5	60794.6	34445	63597.2	91851.4	136442	44250.6	75856.5	43703.6	184080	373472	307032	221125	349607	383900	154349	COPS6	COP9 signalosome complex subunit 6
E7EMA9	13545.9	7636.18	11331.5	5228.15	5002.6	23012.2	9938.02	4402.31		4680.4					3796.92	3281.43	7102.99	7032.16					6302.42		2134.96	2622.41	1333.88	3421.13	12670.9		5960.83	11673.4	2029.3	7151.78	ATHL1	Acid trehalase-like protein 1
E7EMB8	45531.7	16496.5																23517.1							10439.7	10473.6	7410.45								PTPN18	Tyrosine-protein phosphatase non-receptor type 18
E7EMN6	546456	215713	336324	210254	173302	352732	422929	263924	166517	781275	278471	312358	945467	400499	958456	361539	667516	662934	44418.8	20659	17830.1	26705.7	74592.9	115607	42318.9	33627	47280.8	147547	185398	97189.5	404149	290117	458667	237385	PPP1R2	Protein phosphatase inhibitor 2
J3KMY5	841807	935884	1.85345e+06	428325	781841	1.88963e+06	29459.1	63025.6	64452.5	111241	201475	114154	168790	80246.5	323791	81370	236527	150314	47144.1	83630.7	108881	3021.86		37967.3	22010.6	129701	51061.8	108105	504957	138231	645381	1.35366e+06	516374	605292	NPC2	Epididymal secretory protein E1
E7EMT5	17762.7	30242.7		8776.46	168929	1.08979e+06	7017.87		9794.15	42800.4	24821.2	6124.04	6584.94	5085.7	46496.3	11395.5	8650.68	9371.96	14101.6		8398.33					10465.6	1406.24	8260.5	9738.93		20786.6	8661.18	9349.04	32192	CYP1A1	Cytochrome P450
E7EMZ9	22929.1	29642.4	20818.1	14663.2	21176.2	21652.9	22647.4	16778.6	19469.1	35029.1	28137.2	32732.4	67218.1	34557.4	71667	26300.3	61719.5	28720.4	10779	13535.3	12349.8	5848.21	13342.9	11829.5	7522.19	15705.1	9689.11	9497.39	27297.2	26904.2	20043.9	45245.9	8134.88	16419.8	TACC2	Transforming acidic coiled-coil-containing protein 2
E7EN32	21792.6	18180.3	14359.5	15883.6	7654.79	15136.5			11257				9474.82							3585.61	5648.89	4338.77	8344.79	15412.2			8219.1	13582.8	30754.9	26163.2	22608.2	35608.2	44700.9	8086.43	MEN1	Menin
E7EN73	34350.2	24459.9	24999.6	16787	16876.4	32576.5	16790.1	6709.91	10184.5	26846.3		7435.39	11241		8191.85	5946.81	7539.3	8917.76	25653.8	62238.8	55259.1	9547.98	14672.5	21608.6	2387.83	6328.84	4579.93	25911.5	58427.2	48620.3	58619.6	21946.1	8919.38	9647.03	KIAA0319L	Dyslexia-associated protein KIAA0319-like protein
Q5T8T7	36401.3	49882.3		15670.1	15167.2	47261.3													59181	18559.6	36636.8	32338.8	21733	45109.1	24878.6	18671.3	23571	44378.6	349049						MED22	Mediator of RNA polymerase II transcription subunit 22
E7END6	65779.6	173818	125102	102351		154539	50177	104650	89029.6		62617.3			50769.9		73425.1	53816.6	182715	113140	123586	106967				4118.86	19462.3	4080		17926		70326.4	55525.7		9375.61	PROC	Vitamin K-dependent protein C
E7ENE7	1.85495e+06	2.15557e+06	2.75465e+06	2.89269e+06	4.58078e+06	6.17509e+06	24160	76603.9	33744.5	24441.9	97273.5	59443.8	92601.2	15953.6	23617.5	46714.1	75720.9	75498.3	4.08425e+06	3.31411e+06	7.54693e+06	854.922	3769.74	1710.77	80879.6	753888	220967	255078	28813.7	20830.8	6738.72	114842	20742	8893.35	CYP2D6	Cytochrome P450 2D6
E7ENL6	195541	188554	224936	44414.1	26721.7	40086	157118	104956	752154	361027	85467.1	433734	63859.5	998509	52385.2	559374	178785	1.51119e+06		236.061	1185.48		4579.82	1226.49					10118.5			1842.91		18243.5	COL6A3	Collagen alpha-3(VI) chain
G3V2F4	8862.91	17168.5	7655.53	17639.7	15442.1	19351.5		23547.6	26217.1		22582.3	12844.9	18939.6						6172.73	7333.99			4727.26		4356.77					21826.1	20142.4	20863.8	13654.4	5793.54	TDP1	Tyrosyl-DNA phosphodiesterase 1
E7EPD9	14862.8	31696.8	40464.3	6527.9	8175.84	26580.2	16557.9	68962.3		38730.7	27395.9	12013.8	18983.6	15037.9	17814.6	23887.9		16124.5	18627.8	30146.9	61567.7	4300.99	28343.9	38394.5	8391.49	10855.8	11541.7	31638.6	134439	53806.3	4779.33	10655.5	12267	19910.2	ST7	Suppressor of tumorigenicity 7 protein
E7EPI0	20252.2	13203.8	15345.5			11331.4	46580.3	19738.4		12952.6	47653			13768.6							6769.82		2879.11					4769.61	20604.5	21506.9	4636.47	11595.2	4947.93		IBTK	Inhibitor of Bruton tyrosine kinase
E7EPN9	83598.7	104723	65905.8	54030	42609.3	90080.8	33691.6	23871.9	14610.1	44286.2	42641.4	39989.1	29542.4	20122	61863.1	52601.9	48717	27026.5	12889.2	14365.5	33838.2	39185.8	60120.5	129199	19638.8	20770.8	13235.1	70678.6	318214	139245	112388	167587	116546	64703.5	PRRC2C	Protein PRRC2C
E7EPS7	12604	16345.9			9851.53	26579.4														5731.6	14674.4		5560.5			11799.8					76034.5	47011.1		6967.71	TM2D3	TM2 domain-containing protein 3
E7EPS8	22546.1	39698.8	24212.7	31165	23009.9	47627.3	17250.2	77919.7	38284.6	22558.1	88265.7	161434	65929.3	53616.9	72829.1	108414	79485.3	118100	12311	14746.3	8548.97	960.242	35146.9	11051.9	15476	32156.1	5382.03	22349.8	157890	225584	8810.57	49996.8	41358.5	15610.7	PTPRM	Protein-tyrosine-phosphatase
E7EPT4	2.40284e+06	3.29812e+06	1.71097e+06	1.91204e+06	830412	3.67019e+06	1.0138e+06	702381	968231	1.24142e+06	836606	843711	2.1519e+06	1.31947e+06	1.97188e+06	1.6994e+06	2.47315e+06	1.39357e+06	1.32567e+06	2.08846e+06	3.71189e+06	609464	1.28841e+06	993892	314919	590836	419757	877310	1.58141e+06	2.66213e+06	1.08244e+06	1.35221e+06	423144	771157	NDUFV2	NADH dehydrogenase [ubiquinone] flavoprotein 2, mitochondrial
E7EPV7	414376	511631	1.16292e+06	774488	308271	587962	6.17873e+06	1.17999e+06	1.01961e+06	1.00018e+06	7.55816e+06	965774	1.75327e+06	874940	1.60804e+06	478175	2.78412e+06	2.54327e+06	132200	146148	84926.4	39125.2	185949	52520.6	40909.7	178560	35173.6			34677.1	47467.2	62914.3	92063	422268	SNCA	Alpha-synuclein
E7EQ12																														3550.36					CAST
E7EQ69	517819	478130	365845	398521	348154	602717	129797	288206	190481	226071	192648	241206	178393	239206	312599	216876	318655	141060	72843.6	64498	98294.9	92916.4	170923	486301	203638	200198	144627	523837	529317	690273	708199	1.05929e+06	1.02372e+06	446716	NAA50	N-alpha-acetyltransferase 50
E7EQB2	897124	905062	891582	1.15976e+06	669281	626578	1.86335e+06	680305	113016	580075	483364	827359	3.4833e+06	1.36842e+06	417232	3.61806e+06	3.78263e+06	748177	1.09327e+06	447607	300678	115265	28401.6	43802.4	1.96489e+06	6.63372e+06	3.5109e+06	45407.1	69761.4	48195.9	54267.2	53199.2	113575	21823.5	LTF	Lactotransferrin
E7EQH1	4115.35		4134.72																										17063	5622		6007.79			BBS1	Bardet-Biedl syndrome 1 protein
E7EQH8																1.92707e+06																			ELN
E7EQR4	1.85866e+06	2.45909e+06	1.89366e+06	894935	722225	1.54138e+06	791248	511692	667812	721988	666673	469975	1.41408e+06	939696	1.67685e+06	971289	1.14393e+06	1.02621e+06	116120	106508	92901.1	115257	310133	798312	563595	617622	305727	304471	336692	690424	701769	1.85394e+06	2.13924e+06	379841	EZR	Ezrin
E7EQR8	32253.7	58188.7	55838.1	38229.4		90231.9		113803		15385.3	24987.5	31255.4	34255.1	82824.4	42671.1	32425.5			63215.8	47248.7	103034	56493.6	65515.1	166765	12779.9	15771.8	12777.5	70751.5	242120	183709	64742	31322.7	17806.2	45636.6	YIPF3	Protein YIPF3
E7EQT4	407042	416012	375279	235649	205212	426686	148630	133831	76009.2	143777	148909	131710	155865	102403	166382	187174	209710	155572	119333	114548	197201	280492	443365	624421	135032	123535	110531	287880	644390	497970	752905	643067	470733	272978	ACIN1	Apoptotic chromatin condensation inducer in the nucleus
E9PES6	690206	748564	548541	264602	155468	618142			47106.9		47567.5	177582		121069	67454.9				203005	167560		85149.3	269271	580485	209265	141027	136620	181655		127889	1.06794e+06	897489	1.01707e+06	392749	HMGB3	High mobility group protein B3
E7ER45	3175.27	3040.14	1088.73	2823.15	3601.02	2107.03	3502.84	2791.96	4862.26	1835.47	9782.9		1490.02	3545.22	5406.09	1732.13	11095.3	3545.91	7513.85	654.933	1185.52		832.306	1130.9	32518	46250.3	38600.3	1737.09	2428.56	2974.99	3325.64	1847.42	2370.79	756.585	MGAM	Maltase-glucoamylase, intestinal
E7ERD7	10631.8		21298.8	10515	21680.6	19143.5			16872.2	31863.3	21217						31192.4		8280.84	9746.64	9416.73		9647.02				4520.29				9545.84		5624.75	4720.85	ACSL6	Long-chain-fatty-acid--CoA ligase 6
E7ERH1	17049.7	14434.5	16924.5	11513.5	14150.9	20090.1	174202	69054	42799.3	69304.8	55147.9	209804	50669.1	73987.6	87367.2	58811.5	110987	63470.2	23010.6	16670.9	22975.7			50082.4				30030.4	69539.2	32785.5	5420.05			8775.74	TNS1	Tensin-1
E7ERI8	50716	46038.2	52391.9	40157.7	26258.5	53314.2	59546.2	85752.6	36015.3	42225.6	61894.9	83363.4	54928.9	61338.5	61946.3	74142.5	87065.6	77537.1	22236.4	19662.1	52868.9	5446.58	28763.4	20381.1	14791.8	26292.5	15428.2	38076.8	150381	44257.4	45643.8	36412.9	65950.5	28444.8	CLASP2	CLIP-associating protein 2
F5H6L3																																	1555.45		ARHGAP44	Rho GTPase-activating protein 44
E7ERK9	175072	198202	206180	136475	101655	257163	85612.2	65155.7	69457.4	79751.5	92106	132129	94549.9	125252	157340	123604	117867	121096	140328	104936	112661	51307.1	130814	107515	28358.1	34072.9	22046	133726	513932	184842	153595	199755	114777	97738.7	EIF2B4	Translation initiation factor eIF-2B subunit delta
E7ERS3	184052	99244.4	70870.1	40161.7	42328.9	96970.4	48879.3	13587.8	20604.4	22884	59938.1	44079.6	95602.9	14107.2	55620.7	44799.2	145259	26191	14136.6	17620	13438.4	58247.1	55214.7	92178.5	26548.1	41487	21202.9	37710	114937	162982	179766	112960	93215.1	45443.8	ZC3H18	Zinc finger CCCH domain-containing protein 18
E7EX21	26599.9	30380.9	20603.1	6721.73	17297.6	65125.1										15376.1	16240.5		4451.67		5660.05	18467.5	13006.9	13951.4		6431.11		46631.6	43777.2			25149.7		8520.03	COL13A1	Collagen alpha-1(XIII) chain
E7ESC7	43759.8	32540.9	36247.3	22691.5	27447.3	56122.6	80303.3		49027.4	84097.7	55859.4	26206.2	690792		60430.9	80948.5		146383	12933.3	24980.2	24558.5	14587.1	30603.5	39669.1	21893.4	28110.4	15998.9	36797.2	81717.9	75583.2	32640.2	37087.1	9953.93	16296.2	MAEA	Macrophage erythroblast attacher
E7ESG2						3002.07													2069.32		1748.59			1987.7	969.958			4126.33			4966.11		3012.34		CLSPN	Claspin
E7ESK6	282533	241131	159662	142754	44359.3	190293	848529	474687	399999	756622	451859	843245	763957	587863	682024	248179	613914	247841	28334.4	16366.8	61402.7	18528.9	46457.4	35261.5				134498	391060	1.0776e+06	509314	19328.5	94367.7	58386.8	SDC2	Syndecan
E7ESL0	105045	153736	87839.5	68974.6	116331	185871	58576.3	43344.6	38264.6	81803.1		46668.4	34354	102296	76174.6	62194	27400.7	73437.4	42372.2	21004.5	74781.8	72276.4	141434	146376	28498.4	46678.8	23350.3	109484	173223	203189	343014	283296	91823.2	83067.2	MRPL22	39S ribosomal protein L22, mitochondrial
E7ESP4			24203.6																				22519.1						234158	163668	22906.1	24113.1	11372.5	168718	ITGA2
E7ESP9	70004.6	62078.4	186556	165195	62878.9	82804.8	522342	394087	487823	189644	160345	102904	75882.3	50788.8	386538	975354	269122	281819	12082.5	3464.91	11461.2	29025.3	9391.03	5054.89	27121	208716	40421.6	297929	1.29105e+06	508600	95826.3	412010	61085.6	62320.1	NEFM	Neurofilament medium polypeptide
E7ESX1	3083.65									4851.3	4181.84	8164.68																							CHRD	Chordin
E7ESZ3				3520.15																				2854.62				1644.59	9065.61	9488.99					PLEKHG2	Pleckstrin homology domain-containing family G member 2
E7ET07			11809.4			12025.6													9041.09	7140.01	11731.4	4869.69	8586.82	13901.7	4899.64	5133.05	4709.88	7924.1				12174.6	7498.13	6363.19	ING3	Inhibitor of growth protein
E7ET40				6485.92						9731.07	17563	12214.3				11183.6												45288.3	54859.4	9264.81		133855	7150.68	32469	PLAU	Urokinase-type plasminogen activator
E7ET49	22108.6	25802.2	11656.1	20298.3	10114.5	20339.7	21772.3	10233.2	8005.81	7126.08	23262.9	31979.9	11273.7	9950.44	13247.2	44062.2	64318.8	11482.3	30748.4	27088.6	44674.4	6583.28	35435.2	52299.6	20798.5	62607.1	26530.6	30751.2	250575	160252	22910.9	152592	21895.2	19782.5	DAGLB	Sn1-specific diacylglycerol lipase beta
Q75MM6																											7501.15	12347		26859.9			21074.7	31364.8	DTX2	Probable E3 ubiquitin-protein ligase DTX2
E7ETA6	54622.9	45651.3	59029.6	25082.1	22565.5	64798.6	19765.8	6351.46	9605.02	18429.7	18637.2	5752.29	24942.3	41582.2	16366.1	16323.8	23656.3	10506.8	18977.5	11567.5	32055.6	22639.9	44350.1	81267.6	20498.6	17639.3	10827.4	30272.6	138857	79221.4	155515	58913	41221.8	25909	PCM1
E7ETB3	946633	1.48481e+06	1.58825e+06	939171	895016	2.07341e+06	578974	554623	475381	592192	511194	673577	382149	724711	885107	505675	745006	734097	255081	176955	194746	44681.9	199364	154132	107455	177334	134063	268119	787918	475495	445918	833727	272801	203666	DNPEP	Aspartyl aminopeptidase
E7ETC6																							33278.4	122189				49221.8	218742	708228					PDPN	Podoplanin
G3XAM2	164052	263905	112014	124453	106839	200341	173958	349189	324404	218466	147400	144300	186118	289881	112317	314494	382728	114189	79623.9	185335	157617	3553.59	21848.7	2946.73	5913.72	9189.25	7116.02	7101.02	21526.6	15144.7	58515.1	10828.6	13648.6	22993.8	CFI	Complement factor I
F2Z2A3																																	17822.7		SYS1-DBNDD2	Protein SYS1 homolog
H0Y9G6	60824.7	25450.5	132157	33428.7	51222.3	63472.7	69297.1	13765.6	24835.9	62343.1	41415	52153.4	59345.4	17249.8	50871.7	18492.1	40443.6	40720.4	67586.3	68917.4	90899.4	37720.6	172134	55388.5	38962.3	53393.5	38170.4	181960	238919	459966	305963	266304	60913.5	85214.8	MRPL3	39S ribosomal protein L3, mitochondrial
E7ETY2																															1839.23	3835.34			TCOF1	Treacle protein
E7ETZ4	283138	311899	243311	122309	112541	352496	115684	29473.4	51453.7	230886	234984	117744	164879	112419	178240	197575	143490	62919.2	62467.6	50297.5	51826.2	124443	224314	574216	91409.1	77705.2	48514	363049	587203	356177	401862	1.1323e+06	436417	271831	BZW2	Basic leucine zipper and W2 domain-containing protein 2
E7EU05	41624.4	192054	65860.3	67201.4	58332.9	92918.8	248780	39035.5	24289.8	17654.5	20916.2	19177.8	34708.7	51094.5	28303.6	52841.3	99682.6	17147.8	15201.2	45429.7	25284.8	11076.6	261897	31087.7	118172	87688.3	111017	9794.43	57492	66994.7	24430.9	41914.9	23325.2	10671.9	CD36	Platelet glycoprotein 4
E7EU09																		8476.62					4620.11	5125.05		3427.82		8013.19	22032.7	16611.9	6180.1	7517.42	3892.6	4282.69	FGFR1	Fibroblast growth factor receptor
E7EU96	691156	647860	775037	572930	328863	672484	725931	349380	443846	721334	503852	651722	992244	449613	647712	627750	695944	1.14264e+06	278096	355456	534478	354864	633510	967883	292575	389064	276697	1.30013e+06	3.01467e+06	1.86581e+06	1.31555e+06	1.52995e+06	2.27034e+06	550337	CSNK2A1	Casein kinase II subunit alpha
E7EUF1							284.099																												ENPP2	Ectonucleotide pyrophosphatase/phosphodiesterase family member 2
E7EUI6								41306.6	72659.4	941722			263213	34117.5			128896					45551.3									69893.3	29392.1			ITGB1	Integrin beta
E7EUN2	12711.6	14230.9		8811.46	11753.6	8227.95	15938.9	14571.5		35762.3				8356.67			38622.6						2963.37						14026.7		13277.2	10792	4753.6	2990.91	AGAP1
E7EV01	182315	213421	139412	98082.9	112155	198917	114462	67766.8	69944.9	42320.3	42591	74866.9	104110	120551	89414.3	75672.1	90564	82815	126943	159664	150963	16567.9	43622.8	67200.3	12004.8	34937.1	16737.5	102347	318000	446962	11842.4	27372.2	114968	43345.9	CAPN5	Calpain-5
E7EVA0	757440	788035	717387	478921	336344	504128	1.05809e+06	1.06503e+06	939228	1.52226e+06	1.12139e+06	1.34909e+06	1.48497e+06	791740	1.63957e+06	1.11421e+06	1.62043e+06	1.01589e+06	98314.7	96570	163675	140741	510705	597082	51755.8	71197.9	44502	516389	2.62774e+06	1.23875e+06	566355	1.83831e+06	1.55887e+06	489918	MAP4	Microtubule-associated protein
E7EVB6	30679.5	54665.2	34725.2	24072.7	42014.5	66448.3	28295.1	35138.7	48590.7			61004.6			29582.8	49404.2			53150.1	70331	69569.5		21162.5		6697.32		9580.4	20683.9	16086.5	60126.5	20016	35244.5	10185.2	72751.8	DTNB	Dystrobrevin
E7EVH9	235424	133827	169951	181479	136304	233524	48870.3	86324.4	118961		233226	92912.5	220554	93109	100225	97079.7	75346	125343	28154.6	86882		22448.9	77731.1		34179.3	37568.2	35558.9	123542	99185.2	231292	41886.2	160019	60299.7	112337	HDHD1	Pseudouridine-5-phosphatase
E7EVJ5	32459.3	44622	52500.3	24990.5	26581.2	36665.7	16788.9	23253.9	33421.3	15972.9	42499.6	35234.1	16784.3	14504.2	14037	46245.8	51298.7	44339.4	7558.2	13925.1	8680.83	5263.35	10844.4	6931.89	28448.5	47989.9	37956.8	16714.9	80938.9	39960.8	69409.9	50603	26793.4	24751.9	CYFIP2	Cytoplasmic FMR1-interacting protein 2
E7EVL8			10722.2		12146.6	34131.8													8214.13	36696.3	36084.8														CYP4A11
E7EVM7										11226.4													17711.4					10100.9							PIEZO2	Piezo-type mechanosensitive ion channel component
E7EVQ3				2040.31	2406.17						2472.26						3826.98						198278								1567.51	5101.98	1577.1	2019.59	ANGPT2	Angiopoietin-2
E7EVS6																									10839.2										ACTB
E7EVX2											76466.7		439838	253999			73174.4			2598.89								23669.4	390771	341749			4174.99	5735.26	GOLGA4
E7EVX8	117773	196023	192637	132949	109834	296344	135244	138174	40267.6	41725.4	266505	83817.7	101896	87471.6	85721.1	103197	96086.4	82319.5	85348.1	78619.9	190057	194447	183305	350486	93498.6	99045.9	67060.1	168504	403766	362681	329357	540036	372147	206039	PRPF31	U4/U6 small nuclear ribonucleoprotein Prp31
E7EVZ1											1419.78										576.233	343.371						3668.58		2568.34	1011.38	822.378	439.835	1053.06	ZFHX4	Zinc finger homeobox protein 4
E7EW39																														64332.9		14608.6		16087.4	SLC36A1	Proton-coupled amino acid transporter 1
E7EWD9																					30455.2					65986.6									ESRRB	Steroid hormone receptor ERR2
E7EWM1																								41953.1											NCOA2
E7EWM2	181385																																		CEP170	Cep170-like protein
E7EWQ5	3692.31	3652.92	3009.62			2787.77	3617.27													595.849	917.888		5636.92	2236.65				2811.26	5738.19	4162.19	1182.53	863.339	1406.67	936.677	MAST4	Microtubule-associated serine/threonine-protein kinase 4
E7EX17	598498	584114	562947	654465	422970	745038	357207	281091	200845	351311	352479	455426	312606	308846	538503	269882	289632	435365	147442	123687	120985	146982	198439	542482	158285	161832	100131	448229	912448	829572	677505	977727	550130	464344	EIF4B	Eukaryotic translation initiation factor 4B
E7EX44	53755.4	46039.7	13395.3	19214.1	4330.65	18582.9	46833.2	32097.4	43524.2	31229.1	14798.2	44227.2	47524.9	34860.6	46615.6		60118.3	15088.2	25757.7	27260.3	54631.2	2492.14	2924.28		1522.72			3447.38	69167.9	42118.4	5793.97		11960.5	7325.9	CALD1	Caldesmon
E7EX90	691064	726317	670307	420518	331570	692031	554763	468526	490955	609637	519349	668354	738239	596779	685174	627031	795009	559453	113092	112067	115611	172062	470516	333666	120286	174112	121909	684972	1.6496e+06	1.15929e+06	383494	579427	541939	557426	DCTN1	Dynactin subunit 1
E7EXA6					10149.4																		5295.47					4965.65	25769.7		14761	10301.5	18589.9	6208.63	CHTF18	Chromosome transmission fidelity protein 18 homolog
E9PAM4	21434.2	167329	177881	66992.5	311588	390068			177382										339077	246354	649185					171554	76903.1	60889.2			51202.3	102618	111245	91518.1	E9PAM4
E9PAV3	94914.7	108347	182572	205229	182515	144703	76461.4	33529.7	79610.6	73093.8	67468.9	117273	45924.3	44481.2	99601.9	120157	104815	48040.2	36765.7	51904.1	73346.6	36951.6	146760	63617.9	48972.6	54790	34945.4	218875	429734	203533	334352	611282	259416	251729	NACA	Nascent polypeptide-associated complex subunit alpha, muscle-specific form
E9PB61	1.18321e+06	1.53652e+06	1.93782e+06	897930	737827	1.88093e+06	451469	344066	387831	601136	471121	453116	377632	440825	898966	369842	615550	718815	180461	251423	385029	736982	632973	576278	249955	316245	241977	770720	1.19473e+06	1.22043e+06	2.93941e+06	3.12514e+06	2.39504e+06	859842	ALYREF	THO complex subunit 4
E9PBP8					219719																														UGT2B7
E9PC47	8130.86	16471				17744.7	20186.2												7829.38	5107.23	33691				12937.3	12419.7	13634.7	10637.7	27262.5		14691.3	5424.63	14190.8		LIMK1	LIM domain kinase 1
E9PC69	163038	104737	121814	70279.6	52259.4	82807.5	125580	91992.5	44501.2	80407.1	86040.8	81740.6	165008	93595.9	70333.1	160790	140003	88722.6	27554.4	22287.6	45653.7	37489.8	51184.3	109958	44199.7	55205.7	38345.9	115969	336832	135329	77743.9	148072	190678	84021.7	MARK2	Serine/threonine-protein kinase MARK2
E9PC84										4806.22																									TNC
E9PC87	43733.9	72440.5	64298.1	34432.5	18815.8	45052		47097.7	60533.8			52559.1		41493.2					25202.9	31911.4	45145.8	16174.4	30518.2	6639.38	7216.97	9710.37	19789	33384.3	67179.2	80288.9	127560	22496.1	13781.9	20195	TMCC1	Transmembrane and coiled-coil domains protein 1
E9PCD7	35034.9	31968.2	16853.7	20277.3	25086.9	34765.3	12131.8		15055.7	17768.3	26708.4		21846.3	11170.5		20815.5	22546.8	25102.9	10814.6	10634.9	10558.4	5234.19	6575.54	7625.39	4957.74	10264.7	3159.07	14926.6	75685	48580.6	8490.87	30490.9	5440.06	53199.3	MAN2B2	Alpha-mannosidase
E9PCH4	22539	24968.2	19094		17750.9	16514						69289.3						209782		11483.2					9232.65	10458.6	5593.18	7203.14	104684		28400.7	37101	35176.2	8204.69	RAPGEF6	Rap guanine nucleotide exchange factor 6
E9PCX7	48460.9	30227.2	11584.9	3009.48	13833	79254.5							15193.5						5446.12	1380.01	9605.2				934.91	4768.39	1044.57				4945.33				NNT
F2Z2L2				11807.3	36928.2	18156.8					21657				22400.6		40473	59669.8	11576	8651.42	14710.2	3478.98			6162.87	10702.7	8271.83	11846.4	50924.5	32664.9	10889.8	11426.6	8821.34	7925.21	MIB2	E3 ubiquitin-protein ligase MIB2
E9PD35	9933.11	41068.2	69070	28882.2	28180	19134.7	11523.7		15831.1	8441.53	20759.6	35384.9	20265	16683.1	28541.9	30844.5	45577.2	45846.2		14736.8	10862.7		59842.3		2944.9	21536.8	5692.03	7742.61	26891.7	19347.7	31723.2	40005.8	32614.4	34747.3	FLT4	Receptor protein-tyrosine kinase
E9PD50	8211.2	10459.8	5465.71	5002.96	2523.43	2095.75		14130.8	3079.87	8412.77		7126.59		7990.22	9536.92	7644.15	6896.04		2257.86	1212.66	2129.99	2094.64	5014.14	6440.12	1230.53	2992.83	927.736	2896.12	15307.8	3555.17	6522.75	8940.46	5087.02	3236.58	SMG7	Protein SMG7
E9PD55																												13980.2	15648.2						RCAN1	Calcipressin-1
E9PDF6	808322	1.04137e+06	1.04642e+06	974679	841397	1.5584e+06	203444	171732	115228	193120	147014	253724	128945	87825.9	189350	99606.6	165639	114430	1.09767e+06	822462	1.00048e+06	116065	166440	304428	26326.1	153374	51087.9	994981	2.38999e+06	2.53328e+06	592505	1.59169e+06	708041	594778	MYO1B	Unconventional myosin-Ib
E9PDL4																			6551.8		4586.72														ICA1	Islet cell autoantigen 1
E9PDR0	1.56331e+06	2.31139e+06	2.46288e+06	1.79006e+06	2.64234e+06	3.17756e+06	603601	279205	407517	286650	287499	367386	619151	360564	414519	346466	460226	536569	968270	1.38769e+06	2.3145e+06	163764	273342	88215.6	110869	534662	215489	216921	278732	389452	471990	456686	203992	213199	PCCB	Propionyl-CoA carboxylase beta chain, mitochondrial
E9PE63	15329.6	13537.7	19997.6	23145.1	24040.4	39474.2			16027.7		22742.1								28793.5	14073.8	58428.4	2817.68	3991.57	5146.13	5510.73	8317.32	3680.65	10390	65085.7	27855.3	7402.26			2995.77	SLC9B2	Mitochondrial sodium/hydrogen exchanger 9B2
E9PEI0	12275									33945.6						14329.3	12890.1	19662.8						3441.39		6763.16	3524.66		12044.2		17683.5		31744.3	3028.66	CDCA2	Cell division cycle-associated protein 2
E9PEJ6	31111.4	8509.32	32601.5	10722.5	33327.9	24161.6	35057.3	9974.72	13787.5	20926.9	8888.8	12053.1	13189	33199.4	21691	27938.9	36343.4	38262.5	3971.43	14138.5	17157.6	25575.6	79144.3	40521.7	37946.4	36330.9	30795.7	53619	188835	257052	48853.9	25618.2	35034.2	13963.7	ATP11A	Phospholipid-transporting ATPase
E9PEP7			21645.9	2672.78	3717.95	7201.26		4331.57	3698.6			7187.83	4977.36	2604.21					5664.19	1518.35	21357.2	9549.68	6371.66		3245.66		2729.56	8568.6	13335.4	15158.1	20774.7	13203.4	2731.4	7502.14	ZFX	Zinc finger X-chromosomal protein
E9PER6	53136.8	42706.5	75243	34339.6	41503.9	100222	69323.6		35021	44705.2	75091.9	12706.2	51297	36182.5	43109.6	52224.3	92764.5	93241.2	23849.1	21258.6	18334.5	12948	35018.7	31686.5	16118	22032.8	17512.2	52909.2	94402.4	89276.7	67726.4	51627.1	38571.3	44400.9	PDPK1	3-phosphoinositide-dependent protein kinase 1
E9PF19	633869	805703	867002	545219	420668	1.09943e+06	323562	174722	201151	219112	185476	176651	170999	229454	282917	161396	186730	303457	462890	488956	654330	525594	387080	1.18228e+06	75694.1	179902	85785.3	755999	2.72162e+06	2.14913e+06	630932	278573	455119	430336	TBL2	Transducin beta-like protein 2
H0YAY3	27242.6	31796	14874.4	9929.19	12614.6	27245.4	18927	12301.9	10578.6	12735.9	17148.2	5250.69	25239.9	15623.4	13793.3	26282	21136.5	11716.1	22298.5	3108.27	3998.23	22527.3	14769.3	7271.72	34696.7	51378.5	27914.3	3956.78	11894.6	13151.8	8077.05	6700.11	15541.4	3585.03	DENND3	DENN domain-containing protein 3
E9PFI4																							16090.2								12221.8				LDB2	LIM domain-binding protein 2
E9PFK9	269579	460459	309841	176285	168117	454450	375733	87268.3	182187	280859	400468	219106	259378	126993	132233	231858	543233	456533	100758	77949.9	158074	80497.8	239889	186029	184768	205247	143717	463632	1.8016e+06	561814	147419	470681	369743	184888	RABGEF1	Rab5 GDP/GTP exchange factor
E9PG19	26956.5	20574.8	17755.1	12862.5	14254	26097.9			38233.9	15411				21934.1	40061.7	39826.9			5121.82	8152.17	13964.3	11355.3	24113.4	16195	5866.23	13245.7	5600.68	7936.75	17905.4	35924.3	9403.21	17920.1	21050.3	14891.6	FCHSD2	F-BAR and double SH3 domains protein 2
E9PGC0	40992.9	62421.8	51766.8	24163.2	29015.9	65777.2	20492.7	17305.1	17496.3	33913.5	25431	47243.3	51511.8	39586.2	38889.4	56976.2	76970.8	50926.3	18438.9	22566.7	44582	6340.79	32036.7	48477.9	17310.2	30981.5	16693.4	155940	143878	114677	40802.5	156121	142069	133200	RASA1	Ras GTPase-activating protein 1
E9PGC8	25105.1	14750.4	16105.3	15692.7	9758	15381.1	76449.3	75334	69207.4	160753	150822	123851	114342	118145	178137	122395	143513	133185	3113.95	7942.93	10943.4	12365.5	26663.2	49815.9	2407.01	7487.98	3469.8	244112	1.06679e+06	382969	6455.19	11868.4	51422.7	108265	MAP1A	Microtubule-associated protein 1A
E9PGF5	14175	13871.4	16052	4967.54	1437.35	6876.83	15437.9	22010.5	19891.6		13955.1	21051.3	9259.76	25319.4	14049.3	5758.43	33301.1	22988.1	833.151		1082.29		1053.2					796.632	34611.3				2738.05	2847.07	TNS1
E9PGP6	15751	46086	12462.6	16249.1	29272.9	12913.2	35905.3	48860.4	12725.6	59782.8		75130.3	196437	55842.4	78494.1	167101	133396	83397.9	11697.8	20851.3	21539.1		26926.5	13454.9	6880.88	10304.3	4058.86	23705.2	26232.7	40114.7	1118.77	68170.3	37551.2	10508.1	PRKAG2	5-AMP-activated protein kinase subunit gamma-2
E9PGQ0	16926.3	26340	24597.5	14880.6	25166.8	39740.7								24035.8	22755.9				21562.7	14599.2	19687.7		11077.9	40740.2	4689.41	7240.38	2851.91	16762		22919.8	9331.92	19490.6	11514.5	7694.76	SLC25A44	Solute carrier family 25 member 44
E9PH99	7110.43	8949.71	9571.88	9826.06	11006.6	32279.9													6573.51	7319.79	17083.5	4512.26	8231.74	13567.4	5276.08	7598.2	6726.17	24508.1	38561.6	15206.7	31961.3	12938.8	22689.6	11020.4	ZNF451	Zinc finger protein 451
E9PHA2	2405.25	7211.97	5215.5	13898.8	6112.13	9549.75	4503.74	21892.5	10988.8	9131.21	7938.6	6351.29	23716.9		4512.49	5157.16	19612.8	6592.21	2104.66	9524.2	2598.71	15730.9	23948.9	57945.6	7720.21	7448.57	3430.31	31311.5	11941.7	28835.5	248201	22794.6	542289	39623.8	NCAPH	Condensin complex subunit 2
E9PHH8																				3095.31				3811.21					19794.3						PIAS3	E3 SUMO-protein ligase PIAS3
E9PHH9	26406	31746.1	28221.9	12972.1		28211.1	17242.6												9827.33	11577.3	10066.2	8238.65	14778.7	34574.5	7465.8	15280.5	7420.78	21183.2		30309.7	32573.8	27812.5	19487.5	12314.3	POLR3C	DNA-directed RNA polymerase III subunit RPC3
E9PHK0	1.77341e+06	1.64504e+06	1.2482e+06	1.03081e+06	615289	689887	2.83723e+06	2.09245e+06	1.12657e+06	1.50027e+06	1.92667e+06	3.10988e+06	3.47895e+06	4.451e+06	1.35158e+06	1.0222e+06	4.27412e+06	1.82394e+06	106719	68169.6	136474	5393.45			44370.7	82225.9	45346.2	24668.6	223161		149126	285245	45682.1	113822	CLEC3B	Tetranectin
E9PHV5	122959	157422	82440.9	101692	125578	176051	45151.9	7738.08	10070.1	25863.6	67961.1	27242.3	68424.4	32673.1	38700.4	80326.1	84088.1	126508	47936	33948.8	117207	44711.9	110841	97038.7	11450.8	24250.2	13683.1	80725.1	234319	118529	35691.5	147374	43892.3	53266.6	SSFA2	Sperm-specific antigen 2
E9PHY5	31330.4	14550.7	36219.8	5723.85	7718.87	17878.7		18282.3		15842.5	33776.9	11839.3	13891.5	25446.3	10335.9		20665.7	13726.1		1547.75			8436.09	5597.18		7435.71	6377.93	12261.2	34931.2		22439.9	8285.35	14627.6	7589.04	EPB41L2	Band 4.1-like protein 2
E9PHY8	19397.4	23197.3	31587	13770	14709.5	18542.8	13018.4	10706.9	21977.9	30802.6	15684.8	19175.5	20593.3	17511	33040.4	17427.8	30155.2	17629.5	20430.4	20613.7	19237	7036.56	48103.3	10606.8	7585.42	15780.2	7762.73	46193.7	106172	67386.7	3804.43	49217.2	14853.5	21379.4	MROH1	Maestro heat-like repeat-containing protein family member 1
E9PI08																																		3356.84	RCE1	CAAX prenyl protease 2
U3KQ69	36433.7		40720.5	48678	63183.4	70698.1	239463	19009.3	30289.3	64736.3		89343.1		122567	27991.4	69730		106487			44983.6	25534.8	34469.1	40902	12318.3	9228.83	19893.8	45767.2	42617.6	73863.2	173742	126034	24769.2	44715.5	MTG1	Mitochondrial GTPase 1
E9PI68	1.24555e+06	1.2923e+06	2.06439e+06	1.0722e+06	1.31917e+06	1.22593e+06	367930	280162	343720	396237	341790	401260	298424	249859	426161	958074	723866	740620	491516	2.01411e+06	1.90601e+06	992890	981936	1.35581e+06	364631	356212	459021	819291	4.76545e+06	4.84451e+06	852565	684742	790235	790798	SPCS2	Signal peptidase complex subunit 2
E9PIE4																					163970														MTCH2
E9PIG5																												3176.08							RHOD	Rho-related GTP-binding protein RhoD
E9PN66	354009	469929	317141	118916	101804	222539	646055	398029	540180	1.05846e+06	1.17435e+06	395715	1.65043e+06	767454	972926	941963	1.208e+06	1.16213e+06	64320.7	96021.3	48926.2	179256	1.94153e+06	387389	81370.4	125619	76818.7	1.44034e+06	2.27567e+07	2.15898e+07	26541.3	121260	679495		TP53I11	Tumor protein p53-inducible protein 11
E9PIM6	416159	2.15324e+06	666099	1.24675e+06	118717	361041	1.33772e+06	651785	273184	579533	407814	488791	769855	1.18221e+06	1.82461e+06	1.16048e+06	1.76713e+06	999492	80532.1	106590	79738.7	442779	272244	47322.8		9924.16	6960.81	8.94248e+06	1.44168e+07	1.58522e+07	23898.2	709203	505615	446920	THY1	Thy-1 membrane glycoprotein
E9PIP3	72607.6	22348.9	80576.9		23907.6		35014.7	35600.4	8982.16	14197.8			41366.5	29757.6	21142.6	93603.5	30486			31732.6			27948.3		56098.5	68945.1	48080.4				10365.4	70950.3	18013.6	5042.94	GPSM3	G-protein-signaling modulator 3
F8W1V1																																	4047.07		IL32	Interleukin-32
E9PLP2																												17795.4							SSR2	Translocon-associated protein subunit beta
E9PJ55	16197.6	17649.3	7207.53	14889.7	22630.6	14090.8	17567	22312.8	16029.1	34185	16560.1	50575.8	23055.1	35364.8	55543.3	51541.3	29773.6	29130.7	20004.5	27796.4	3008	11286.5	38564.3	13784.8	9235.31	31743.7	9776.32	61522.8	366588	83777.1	12320.8	25811.1	17206.8	86350.2	TCP11L1	T-complex protein 11-like protein 1
E9PJD7	22548.5	18113.2	35012	12865.3	18928.9	23281.1		52916	79695.7				29938.2		56919.2				24616.6		18394.4	3557.83			11440.9		9386.93	42070.9	101748	60310.7	25881.8	101304	30692.3	33868.2	CYHR1	Cysteine and histidine-rich protein 1
E9PJF5																								8083.07		3610.28	7783.02						12663.6		BRMS1	Breast cancer metastasis-suppressor 1
E9PJM3	47064.6	32786.4	33177	34638.6	27721.5	59200.9	30698.5	28046.7	28373.4	50239.8	40981.9	17264.6	44481.4	37501.7	48985	53353.4	44935.6	30940.3	11495	25952.7	14261.1	6390.54	9687.12	10569.2	5996.18	16622.3	7112.59	31016.5	75951.4	22636.8	56910.1	22865.1	23423.9	17672.9	FBXO3	F-box only protein 3
E9PJN1	77671.9	97304.9	125337	23778.1	22266.6	95384	74544.5	36474.4	39208.7	25261.3	72931.8	17436.7	46174.2		31204.9	37817	43941	24688.4	17252.6	5134.31	12825	14611.6	66009.2	76066.1	43310.6	96073.5	43782.3	34371.2	169441	42908.9	38677	98606.9	165507	93867.2	RPS6KA4	Ribosomal protein S6 kinase
E9PK14						459.6																													SEC16B
E9PK67	78766.5	61118.9	72995.4	40955.4	31962.4	65623.3	109022	95991.2	33903.2	278403		11636.2	81348.3	77179.6	54315.2	57680.2	42860.6	77378.7	26976.3	22763.6	36946.7	11208	43017.6	16100.2	27245.8	59352.3	34626.6	49197.6	85046	29682.7	28367.2	59028.3	23764.8	12949.1	PARP10	Poly [ADP-ribose] polymerase 10
E9PK91																														5939.72		1971.35			BCLAF1	Bcl-2-associated transcription factor 1
E9PKC0	69872.5	135700	74427.2	53654.3	73335.8	194900	22251.6	13818.1	2577.73	16295.1	13590.5	16363.9	11118.3	9916		6477.31	37414.2	24220.8	64070.4	105515	139099	4448.82	4212.36	3825.27	3516.18	17638.6	2461.14	3333.82	17091	10401.1	23543.2	11855.3	17694.3	7507.28	PLEKHA7
E9PKF3	1.51555e+06	4.03393e+06	1.01918e+06	1.69294e+06	5.09177e+06	5.04644e+06										416559			207220	458281	1.10293e+06	78698.1			54379.4	503730	119919		462769	420952	310719	448849		111113	ACAT1
H7BXH2	161745	232296	200849	102007	139594	202342	235103	116611	86696.6	169835	123378	143439	157778	214054	253509	173903	201143	286154	94775.9	79837.8	61129.3	69755.7	124114	168138	70439.4	60069.4	41708.9	144568	504908	199833	134126	322485	327479	166647	PPP6R3	Serine/threonine-protein phosphatase 6 regulatory subunit 3
E9PKH8		8490.58				12098.6																		4896.62											MS4A1	B-lymphocyte antigen CD20
E9PKP7	210229	293918	231832	118606	81264.4	153229	121826	67660.3	32332.8	80701.7	12094	87189	82440	66486.1	79004.9	35675.2	102317	82381.3	35857.4	28495.9	75932.1	126924	205952	213483	57890.4	46303.9	66561.7	145606	281930	287481	269110	280519	142875	134406	UBTF	Nucleolar transcription factor 1
E9PKT9	434889	571949	291364	239178	97445.9		69384.2	255711	227286	210887		284003		279834	248224	172169	297345					38377.4	18398.8			65320.4			43033.3	275346	68399.8	145030	48134.4	173476	MOCS2	Molybdopterin synthase sulfur carrier subunit
E9PL24	5832.5	10059.1	12112.3	40676.6	24120.6	20953.7													17028	18327.7	18548.6	7388.74	6938.5	20958.8	4146.85			29353.7	100325	28989.4	11897	40055.7	29432.2	47484.5	PDE4DIP
E9PL40																							18866.8												TSPAN18	Tetraspanin
E9PL57	330980	465919	788010	173408	270561	515754	514140	502667	213392	282701	561303	337080	870027	401372	444496	344609	626143	405838	41010	46356.6	31357.2	18417.6	59169.6	81844.3	44808.1	70636.4	33645.1	163938	337913	168843	122764	214933	400088	326715	NEDD8-MDP1	Magnesium-dependent phosphatase 1
E9PLI6	173855	135391	149316	39663.1	243004	217965			312976	233654	256717	201717	267900		237961	494078				89101.7			85433.6	313288	79156.3	67350.3	50860.1	400693	266397	130862	365453	535392	729460	108483	EIF1AD	Probable RNA-binding protein EIF1AD
E9PLK3	939142	1.13154e+06	954396	498249	436328	742666	673439	523584	639432	714101	663688	783974	1.69789e+06	914661	1.43332e+06	1.05964e+06	1.43677e+06	932582	95247.2	69273	100918	94805	154631	196196	206242	407583	184022	667827	793823	657058	921455	1.64586e+06	1.37988e+06	672420	NPEPPS	Puromycin-sensitive aminopeptidase
E9PPJ5	46385.7	123166	138352			59952				38052.5																			64247.9		51154.9	51008.2	106201	50632.5	MDK	Midkine
E9PLX2	42451.5	23110.9		15719.3	20731.8	17358.1			20094.9											17889.9				6748.1	14067.8	13865.3	10362.2			55911.6		21615.2			RNF141	RING finger protein 141
E9PLY5		3616.87																									383.822		11291.9	4036.6		18075.8	3030.96		MACF1
E9PM19	6020.85	10610.8	10010.4	9033.95	12829	13285.6			13966	14833.1	11904.6	6944.95	7165.88	21283.3	7377.23		13199.6		4513.85	4598.79	7900.13	4405.79	15930	11963.7	7148.36	8144.17	6584.15	11052.9	33526.1	11466.8	7319.97	13306.9	11165.4	8483.13	TYK2	Tyrosine-protein kinase
E9PM75	116824	240922	326596	126803	236691	326432	18021.7	72003.3	47596.8	33673.6	112249	20982.5	67222	53969.9	85957.5	50873.3	70050.9	59197.6	50926	231302	122134		24791.8	12803.7	8348.49	29370.4	8297.69	41139.1	82545.5	46902	73545.2	66536.9	11909.9	20097.3	SIRT3	NAD-dependent protein deacetylase sirtuin-3, mitochondrial
E9PMB9	9648.11	33775.6	33576.6	3190.59	26142.3	12593.5	29133.1	9910.38	10344.2	20572.6	29842.3	7618.35	53776.1		18850.6	37016.5	50179.2	17995.1	5757.28	4022.28	13395.3	5127.96	17249.2	3775.62	3554.39	9485.66	3628.81	11428.2	14561.8	83097	4468.28	147235	29869.6	26325.7	ME3	Malic enzyme
E9PMC9	33362.6	46395	54533.4	34834.7	24915.5	52269.2	27518.4	49159.5			22088.4		39688.8	14384.6	17456.8	32527	28321.2	57460.6	3890.72	5130.73	6395.85	18792.6	13874.2	46319.2	10824.9	15112.3	8648.05	25884.9	99173.3	97432.9	37880.2	49430.1	82853.2	22571.2	C11orf30	Protein EMSY
E9PMG4																					8531.44										10054	7687.45	8520		WRAP53	Telomerase Cajal body protein 1
E9PMH5	45602.5	62311.6	43699.4	345503	149222	48184.7	128965	35558.7								144986	159838					25477.9			15171.2	109631	18931	50445.5	179925	224227	60286.6	140650	140421	41763.2	BIRC2	Baculoviral IAP repeat-containing protein 2
E9PMI6	82949.4	112346	141501	209512	93801.8	223154		104558	44818.5	74013.4	43300.6		59521.1		87386.1		119610	116262	117583	74207	72399.2		68166.8	78167.1	42500	58217.9	35978.7	96370.8	169216		138967	194036	222613	97361.5	CLNS1A	Methylosome subunit pICln
E9PMJ2		17029.6	9228.74																												12397.7	12829.8	21281.9	14240.8	FAM118B	Protein FAM118B
E9PMR4	168230	397207	193398	128806	113277	165359	2.15403e+06	910827	833392	1.29466e+06	1.22164e+06	2.33454e+06	2.05414e+06	1.71631e+06	1.22712e+06	1.16243e+06	1.4463e+06	1.06905e+06	114704	117062	93951	191319	777989	723433	31979.9	49491.6	40147.4	1.64557e+06	5.18418e+06	3.00952e+06	195697	1.63453e+06	1.00008e+06	525224	CD151	Tetraspanin
E9PMS6	11697.8	9649.76	2098.64	10374.8		6003.8		7819.49	4952.9	12213.5			4462.38							4169.14		1091.58	1477.09	1491.97				9498.88	152218	44057.2	2913.52	5340.17	5874.6	10516.2	LMO7
E9PMV2	45685.1	56965.4	219288	37405	17141	45027.5				46611.4				37013.8						17563.5					4077.25	378790	81986				2445.09			12910.9	HLA-DQA1
E9PND3																54139.3			27772.8	33190	79625.4					22858.1		65257		56353.1					EBAG9	Receptor-binding cancer antigen expressed on SiSo cells
E9PN17	5.25422e+06	1.11288e+07	1.61221e+07	6.5036e+06	5.29098e+06	1.08402e+07	5.02413e+06	1.984e+06	3.36033e+06	3.14994e+06	1.87038e+06	2.17495e+06	5.30841e+06	1.58077e+06	2.542e+06	2.60386e+06	2.14258e+06	2.76029e+06	1.24208e+07	1.64971e+07	2.60786e+07	3.01621e+06	7.1565e+06	5.55063e+06	1.40392e+06	3.09851e+06	1.86136e+06	6.64801e+06	1.40639e+07	1.40681e+07	4.54136e+06	4.61293e+06	1.87359e+06	3.54993e+06	ATP5L	ATP synthase subunit g, mitochondrial
E9PN81	20222.3					43269.9							23264		31954.5		52912			14426.8			7349.31	11798.5	17043.7	13831	6040.78	18998.7	39875.2		14383	34754.9	41511.9	8880.7	RNASEH2C	Ribonuclease H2 subunit C
E9PN89	226508	345961	152775	102415	173685		17059.4										101696		16048.6	9330.52	20495.1	20749.6	78240.6	261048	11508.8	27577	10050.2	111520		128863	245554	737798	252967	39434.5	HSPA8
K4DIA9	8349.43					19957.1						9183.17	36067			37927.8												28766.3	27199.5	39613.5				24414.9	SLC39A13	Zinc transporter ZIP13
E9PNK6	274342	596476	457148	319680	90519.3	413845	270891	176097	412914	363928	149266	119846	792926	473860	502937	846005	657652	955070	138552	293042	321869	20108.4		27502	42986.1	42027.3	53064.8	67404.3	180875	442371	36022.5	53167.7	15875.6	56214.5	TPD52L1	Tumor protein D53
E9PNP3	583212	473645	384831	352592	316732	731361	1.21063e+06	792774	887274	907140	876029	1.26584e+06	3.29816e+06	795121	2.43689e+06	1.42479e+06	1.80688e+06	900935	18532.1		29920.4	58302.3	63396.2	77018.6	42472.9	51558.9	48697.8	109974	68464.1	240103	256972	304724	908267	56174.3	AAMDC	Mth938 domain-containing protein
E9PNT2	17975.6	8529.82	11932.2	4305.91	4171.47	13723.8			3602.17	5277.57		8610.04	9166.25		5218.54		10269.7		3027.97	7394.4			2228.21		13913.1	21308.3	15934.3		30262.2		3088.99	3814.31		1937.75	ARHGAP27	Rho GTPase-activating protein 27
E9PNV3	226488																																		RDX
E9PNW4	1.00463e+06	2.50245e+06	3.45675e+06		612937	2.51944e+06	5.21865e+06	1.99165e+06	1.13044e+06	3.00937e+06	2.37823e+06	3.40782e+06	1.07306e+07	5.35648e+06	6.3206e+06	4.42237e+06	1.13501e+07	4.15386e+06	122974	131083	267266	2.27463e+06	9.91495e+06	3.43947e+06	103505	206601	144105	3.83667e+06	1.0069e+07	1.22474e+07	2.19123e+06	5.99978e+06	3.53083e+06	4.00153e+06	CD59	CD59 glycoprotein
E9PNW5					4278.92	3811.38			5650.64	11167.6	9366.43		13484						3964.64	3228.67											6359.68	9176.92			C4orf50
E9PP00																											773.034					3850.66			ZC3H12C	Probable ribonuclease ZC3H12C
E9PP13	82908.1	121408	86922.8	68223.2		43511.9	266015	155667	110181	124229	239687	136396	330842	131570	280573	130297	284837	322178						59898.4				81541.9	107744	29869.2	21731.8	137496	36132.2		POLR2M	DNA-directed RNA polymerase II subunit GRINL1A, isoforms 4/5
H0YCC7	114700		81792.9			42605.3																			14488.3		6891.23			27382.9		16960	24645.2	7789.44	TATDN3	Putative deoxyribonuclease TATDN3
E9PPB1																													16151.5						MPZL3
F2Z3M0																								12300.8											TSEN15	tRNA-splicing endonuclease subunit Sen15
E9PQ56																																		9402.38	PUF60
E9PQL1																																	6957.79		FAM76A	Protein FAM76A
E9PQT8	14177.6	17042.5													10536.1																				PHF1	PHD finger protein 1
E9PQW1																											68901.3								CARD16	Caspase recruitment domain-containing protein 16
E9PRT0																			18071.8									17704.2	52420.4	54837.8					IFT46	Intraflagellar transport protein 46 homolog
E9PR26																			7626.83						7344.48	13628.5	12031.9								AMICA1	Junctional adhesion molecule-like
E9PR30	234905	4.75278e+06	1.3731e+07		90164.2					87709.8	329170	3.33214e+06				179473	428426		297206	4.09316e+06	734453	98728.3	329865		29777	222407	62518.8	4.90377e+06	2.90021e+06					293634	FAU	40S ribosomal protein S30
E9PR44	1.39672e+06	1.90385e+06	1.60886e+06	910714	568489	1.65624e+06	1.72202e+07	1.42961e+07	1.64391e+07	5.31717e+07	3.66596e+07	2.37012e+07	2.33943e+07	2.71163e+07	2.29465e+07	1.90305e+07	2.91957e+07	2.23866e+07	62408	100608	62829.5	31411	372248	378878	28918.1	53307.5	32969.6	1.83756e+06	1.3463e+07	8.2775e+06	55660.6	139628	65765.5	110975	CRYAB	Alpha-crystallin B chain
E9PR76																																	4708.02		MAF1	Repressor of RNA polymerase III transcription MAF1 homolog
E9PRW8																									25843.3										MS4A3	Membrane-spanning 4-domains subfamily A member 3
E9PRY8																																5351.53			EEF1D	Elongation factor 1-delta
E9PS00	39221.3	37037.2	16378.8	17824.6	30533.3	12397.6	15791.1	15988.5	23959.6	105021	38960.5	83328.1		17891.4	24358.4	46264.1	17394.4	99928.1	11938.6	11582.6	18666.6	19448.3	40779.8	53195.9	2952.67	12222.1	3640.43	123659	115661	495009	49678.6	243124	48234.9	84632.8	FADS3	Fatty acid desaturase 3
E9PSG1	16143.3																																		CAST
E9PSH8	150928	81720.1	67647.4		19399	36823.1			16687.1	37916.7		38910.8	27195.4			47113.5		30209.9							32006.8		9370.53	11241.4				18294.8			CD3E	T-cell surface glycoprotein CD3 epsilon chain
E9PSI1	365518	390227	327045	298872	204929	468988	359827	199424	203830	273140	377531	263502	483747	136593	281878	228546	517135	300753	240124	111471	216212	122718	164662	407080	84281.1	124921	79719.8	276698	498322	462740	584340	351864	211796	218958	E9PSI1
F1DAM0																															15436.6				NR5A1	Steroidogenic factor 1
F1T0E5				3419.98	5042.92	4913.22							8528.16	4198.79	4272.59	8127.32	18397.2	5985.87													3245.11	3792.32		1196.23	CADPS	Calcium-dependent secretion activator 1
F2Z2T2	64683.1	22160.6	21497.4		14411.6	16436.6	19744.3	12957.5		31764.7			27093.2		15951.4						17473.6				9963.7	14312.4		20420.9			10797.6	19880.8	12007.3	5003.71	XPA	DNA repair protein complementing XP-A cells
F2Z2U4																						347.719													TRRAP
F2Z2W7	28762.2	57714.6	30366.4	14758.4	25123.6	47595.6	26764.7	48109.2	27984.6	29561		16517.1	78201.5		20474.3	22242.6	26491.8		12197.4	11315.5	23391.8	8345.21	23091.6	51637	10141.7	10618.8	9347.27	18544.4	74363.2	22586.6	36545.6	120214	45190.2	18558.8	TRMT2A	tRNA (uracil-5-)-methyltransferase homolog A
Q4TT34							271647			45685.1	22713.8	30499.4	70319.1	37013.1	31506.2	71431.3	34115.6	64860	21929.5	13463.2	27645.2	33053.1	27324.3	26130	12204.3	15254.3	5906.31	78652.5	53982.4	88194.9	14843.7	45649.8	7404.98	14911.4	NME4	Nucleoside diphosphate kinase
F2Z2X4	65921.2	51742.7	110731	29306.3	43093.6	88110.7	22300	19408.5	13160.2	20670.6	29816.4	34475.8	35696.6	20949.6	16804.8	27658.4	31690.8	28759.1	19463.7	17107.9	10320.1	6820.63	35542.8	12508	14578.3	32973.4	13407.5	23800.6	21933.5	18370.4	24457.1	17632.9	45312.8	17231.1	XPO4	Exportin-4
F2Z388	2.9683e+06	2.32687e+06	3.00021e+06	133302	794091	350791	264954	314178		665587		91485.2	665093		166907	469852	229990	258716	4.40863e+06	1.09761e+06	5.57195e+06	5.37413e+06	520249	173077	540474	428292	610703	6.91423e+06		2.18937e+06	649212	337527	3.54061e+06	215062	RPL35	60S ribosomal protein L35
F2Z3K5																				9663.58															RPN2
F5GWA4	92823.3	49704.3	34357.4	15437.5	88902.2	80872.1	48508.6	73123.9		72401.5		235260	84013.6		97836.2	197864		181593		18858.8	22363	31977.7	57984.6	60506.6	15083.2	17626.6	7555.57	64178.3	192166	125575	44504.8	57823.4	78828.2	79177	KCTD10	BTB/POZ domain-containing adapter for CUL3-mediated RhoA degradation protein 3
F5GWN5																							4440.31								2179.38	3943.59	4425.97	3433.69	PIK3C2B	Phosphatidylinositol 4-phosphate 3-kinase C2 domain-containing subunit beta
F5GWT4	87174.6	78295.6	80512.9	38935.6	52355.3	85701.6	91658.9	58277.4	39365.4	86199.7	70457.1	66773.9	96860.7	68023.4	100431	65514.4	126694	73151.3	39606.7	13184.7	29974.2	16580.5	54174.9	67842.1	23173.8	46276.5	19534.8	72634.7	305774	103774	59504.9	103822	80709.6	31445.6	WNK1	Serine/threonine-protein kinase WNK1
F5GX09	12068.6		10321	14203.2	11058.3	24608.6																	6193.94		6606.37	7600.43	6433.13			15577.9	33372.3	23861.5	13675.9	9919.85	FAM76B	Protein FAM76B
F5GX51	4868.46	3092.28	2767.73	3811.44	2821.23	7056.51			10215.7		3549.88										963.925				12392.3	3087.53	2999.48		11374.3		3179.76				FAM65B	Protein FAM65B
F5GXE4	550518	614749	449112	207125	218579	419059	334692	166722	231230	288465	235903	416494	527691	200628	404335	332584	426119	297090	39044.6		124688	31541	90465.6	144739	41789.6	110207	44090.4	57184.1	171039	149253	251117	203589	86679.7	125743	ATE1	Arginyl-tRNA--protein transferase 1
F5GXF0			16163.6	16290.4		13405.5				12898			64062.6	15161.6		72024.7	31225.6	13788.2															6773.95		NR4A1	Nuclear receptor subfamily 4 group A member 1
F5GXW6																														114706			68419.7		BRI3	Brain protein I3
F5GXX5	2.17966e+06	2.20464e+06	1.82026e+06	1.21319e+06	1.93643e+06	3.51409e+06	633730	349804	197972	493037	349625	366967	669916	353157	588007	868994	546359	532188	2.80454e+06	2.92227e+06	5.59524e+06	2.00606e+06	3.29424e+06	4.24058e+06	563407	1.02692e+06	679161	5.20976e+06	7.98465e+06	8.90929e+06	3.43653e+06	2.05981e+06	1.90538e+06	1.99878e+06	DAD1	Dolichyl-diphosphooligosaccharide--protein glycosyltransferase subunit DAD1
F5GY04																																1944.38			BNC1	Zinc finger protein basonuclin-1
F5GYJ5		95167.1	85991.2	87352.8	65029.9	136260													33186.8	31449.6	83649.8		14203.9	12423.9					49151.9	62434	56798	65684	334088	34338.7	SDHAF2	Succinate dehydrogenase assembly factor 2, mitochondrial
F5GYQ1	257148	212665	237216	172175	82934.5	449271	52683.7	77418.5	97704.2	83915.8	86625.5	159239	145154	74597.3	154730	66909.4	128483	142447	210382	205723	349685	320612	528244	503880	304654	339280	369549	912634	1.85973e+06	2.82454e+06	157456	200398	175049	486826	ATP6V0D1	V-type proton ATPase subunit d 1
F5GYV5	182918	150272	172374	84771.2	74184.4	206483	84835.6	45056.2		48621.6	40871.3		44522.3			45001.8	49729	113408	28007.9	22145.2	53087.1		63419.3	33794.1	23886.9	19797.3	26307	46089.7	120534		135397	151516	128460	64991.8	ARL6IP4	ADP-ribosylation factor-like protein 6-interacting protein 4
F5GYW0	49313.9	17920.1	116575			66716													7885.09	12880.9	16848.1	10518.2	38409.6	26630.5	11234	18055.3	8177.9				11021.2	22024.1	10476.1		CEP57	Centrosomal protein of 57 kDa
F5H324	178562	139567	186322	266469	395732	523832	6696.65	4852.37	7812.8	11581.8	16661.8	20922.6	20374	2758.44	4900.85	2608.43	6896.03	48493.2	49754.3	880488	770970		6352.66	672.821	1021.26	109517	30555.8	9088.85	20953.5	7955.88	101903	13227	6386.41	4993.5	ARSE	Arylsulfatase E
F5GZ97	247843	267286	156130	141728	66130.6	234386	134411	162578	71674.1	89348.6	79715.3	195239	187402	117718	215333	120340	611074	216116	50891.8	60910.4	95580.6	30409	100553	147941	92240	85194.9	62648.8	129340	450037	159857	69967.1	475733	122166	122149	CCDC53	WASH complex subunit CCDC53
F5GZG1	20954.7	35378.8	37925.9	23396	34316.9	82040.1	64834.2	11951.1					51440.3	18315.8			37219.5		6058.14				16609.8	7331.78	155663	368289	25527.5	93838.4	67980.5	325322	5778.97	27769.5	11176.3	3073.76	RAP1B
F8WCM7	107107	177819	148451	67182.6	80714.9	99678.1			64405				139943	50286.4	67915.3	43286.7						15584.9	25103.1		44105.6	87042.5	39322.5	22461.3		38263.8	14726.6	67424.1	51182.1	23238.1	TPK1	Thiamin pyrophosphokinase 1
F5GZH1												43400.8													22837.9	22786.6	37553.7				30925				OLR1	Oxidized low-density lipoprotein receptor 1
F5GZK2	4065.06	24954.8	14558.7	2045.97	2936.49	6678.25	127465	1.0468e+06	364002	437586	167776	1.06235e+06	104420	405738	299494	557973	457164	544684	1455.11	274.423	2217.87			1784.39	175.047	5599.12		4319.59	7937.88	1152.42	474.118	542.596	566.985	750.491	COL21A1	Collagen alpha-1(XXI) chain
F5GZS6	298194	235169	242983	160900	140342	367452	116416	82142	114300	154130	183287	235948	90022.1	88868.9	256824	220441	106274	129885	233222	235359	216925	920888	801768	829064	279636	434613	256123	893741	3.57353e+06	7.27429e+06	1.64465e+06	2.26799e+06	541873	362823	SLC3A2	4F2 cell-surface antigen heavy chain
F5H061	25359	25063	26260.1		6963.49							62256.6			46854.9	42985.5	64301.5			5956.37	11421.8			21703.8				29511.5	113294	42442.9			16352.6		TNFRSF1A	Tumor necrosis factor receptor superfamily member 1A
F5H070				2317.55	1416.08	2657.77					1976.96								440.738	719.029	1220	1795.8	1218.64		564.623	1245.55	408.412		6106.4		51019.2	1537.74	12719.4	1276.3	KDM3A	Lysine-specific demethylase 3A
F5H0F9	49365	54930.6	35428.8	15031.7	13795.6	27893.1	50551.7	25612.2	8969.17		76303.2	41568.1	72070.2	36996.3		30801	51361	46538.8	20452.8	6698.18	18435.5	13856.9	34830.6	38733.3	10698.8	16069	7928.04	46390.2	101487	75768	52765.6	114250	39567.3	28951.1	ANAPC5	Anaphase-promoting complex subunit 5
F5H0R1	136839	36222.3	57185.3	36071.8	22602.7	49343.9				59752.8	99859.5						116168			80531.9	114259	21588.4			45242.8	33577.3	9077.65	63430.6	76588.9	61775.3	80684.2		91415.6	51053.9	TUT1	Speckle targeted PIP5K1A-regulated poly(A) polymerase
F5H136									77801.4																										TCP1	T-complex protein 1 subunit alpha
F5H1M8	77741.5	223827	70342.8	48613.5	83597.5	127915	70084.5	68504	32202.3	44494.7	52537.5	39372.6	59132	96200	68430.6	76129.4	177525	50580.5		98328.8			46489.2			21899.2	11341.9	55043.3	80934	31928.2	30465.7	87479.8	16240	37477.1	PCMTD1	Protein-L-isoaspartate O-methyltransferase domain-containing protein 1
F5H1S1																			7658.14	10163.5								9108.18	32590.7						PIGB	GPI mannosyltransferase 3
F5H1Y0				41417																											38501.4		93992.1	18456.2	RAD51AP1	RAD51-associated protein 1
F5H1Z6	895538	810863	867965	762663	789598	1.87544e+06	94648.3	88975.7	156834	98166.1	390606	410015	205102	162822	116755	112187	439287	638549	320747	319770	257731	6380.73	17295.6	13224.8	28763.3	52112.9	19951.4	28662.9	124636	29091.1	431910	131014	134131	40459.3	STARD10
F5H269	13311	24540.6	11477.5	10465	12637.6	23672.3	85746.2	10905.5	11272.8	25680.8	49235.8		29303.9	10231	16232.3	16459.4	39535.7	102167	7158.04	14977.9	15538.6	2130.59	9084.12	6092.72	3144.04	9265.76	3549.26	7775.31	66274.8	24553.1	11715.7	6727.34	11449.1	5988.94	DMXL1	DmX-like protein 1
F5H2F4																															78544.6				MTHFD1
F5H2X7	5023.72	8941.35		9189.24	6051.08	6066.74				13474.7			31020.1		12006.1	19767.5	25831.5					4790.52	13286.1	15079.1	2376.4	3355.3	2173.52	7782.43	12341	13496.3	8382.77	12647.1	7580.39	6080.26	CIZ1	Cip1-interacting zinc finger protein
F5H369				9801.54	9575.53	14316.7							10813.4						5430.04	4724.9	4349.8														PIK3C2G	Phosphatidylinositol 4-phosphate 3-kinase C2 domain-containing subunit gamma
F5H385																	26185.1											9286.53	78632.9	65800.8					SLC39A3	Zinc transporter ZIP3
F5H3C5																																37647.2			SOD2
F5H3H7																												13052		39898.9	8266.01				RFNG	Beta-1,3-N-acetylglucosaminyltransferase radical fringe
F5H3M2																			4213.24	2899.57	4316.06										7520.98				KIFC3	Kinesin-like protein
F5H3Z4	108511	111122	163129	12084.5	24652.3	270860	15253.1			38426.3			69437.4	31098.4			47105.5	40733.9	7804.5						2733.56	62764.9	27714.5	4496.69			6181.7	18391.7	3461.64	11028.5	FOLR2	Folate receptor beta
F5H442	313038	179768	264811	138376	162922	264671	249647	196719	210671	390534	244912	325265	626938	197804	334621	442631	571218	345410	75684.3	70286.6	116535	55121.6	227016	246394	92995.4	140168	103196	344138	968742	576937	198593	551377	289578	314909	TSG101	Tumor susceptibility gene 101 protein
F5H4R6	544452	470911	572853	352083	218893	678686	512249	322617	467473	688452	825629	662597	785026	478020	963967	765850	973051	542316	71576.6	96315.3	76464.8	84930.3	707128	417608	60521.7	50355.7	43640.3	1.06435e+06	1.56159e+06	1.36588e+06	1.26577e+06	2.37985e+06	1.9808e+06	1.60354e+06	NAP1L1	Nucleosome assembly protein 1-like 1
F5H4V9																																		10863.1	PDCD2	Programmed cell death protein 2
F5H4W1					3909.01																		3449.52												EXOC3L1	Exocyst complex component 3-like protein
F5H4X5				12431.5							31001.9																				10876.6	24852.3	16772.6		C12orf65	Probable peptide chain release factor C12orf65, mitochondrial
F5H4X8																							18079.9	47451				72829.5	57519.8	192038	8337.21	64388	26182	10050.3	FXYD5	FXYD domain-containing ion transport regulator 5
F5H4Z8	135437	354829	447620	75967.5			394764	267129	326625		565242	712262	408481	528045	150776	162994												124773	246129	103214	118087			49705.8	THBS3	Thrombospondin-3
J3KNB8	9686.79	15363	4622	6145.29	5397.97	12943.5										12150.9				4501.16	5416.78		7613.06	16770.1	6161.5	5164.79	2316.96	7024.02	18002.5	15870.2	14328.5	11066.3	8551.73	4278.12	MAP3K4	Mitogen-activated protein kinase kinase kinase 4
F5H5D3	35385.7	27442.9	44157.4	37913	42844.8	38347.8	8954.85	32835.7	13749.7	38950.2	111202	50762.1	30879.3	11603.6	64150.6	16878.7	49270.8	16837.8	13509.1	274245	13306.4	11236.1	109409	13248.4	6484.17	18866.7	7272.12	239720	629458	863683	254381	299810	229255	179438	TUBA1C	Tubulin alpha-1C chain
F5H5G1	19384.4	31677.2	18708.2	75650.1	35208.6	29805.6	64696.1	53244.5	89794.1				23726.5	18469	12947.1	73418.2	17942.3		11500.9	11778.6	14773.5			44013.2		22265.6			23302.4			16794.6		25314.3	LSAMP	Limbic system-associated membrane protein
F5H5I6	147912	261172	299094	155980	166266	276622	266516	28749.4	68735.6	82306.8	46738.3	133070	86296.8	33573.5	165193	163007	111853	154951	99352.4	81768.3	193863	189351	156089	287740	63500.7	98766	87765.5	313080	728882	793861	579572	357036	180061	217393	GRSF1	G-rich sequence factor 1
F5H5P2	931251	1.40155e+06	1.35141e+06	1.32973e+06	786776	1.89328e+06	194786	116350	119440	168369	116977	160104	221016	125357	166072	127084	252914	213644	551537	551403	1.11538e+06	87736.5	89319.6	133648	69011.7	229730	113712	118103	306426	310883	144377	122073	82039.6	80391.1	BCKDHA	2-oxoisovalerate dehydrogenase subunit alpha, mitochondrial
F5H5P4	87038.8	128041	115257	24595.6	19079.8	47595.3	7938.21	2849.35	4617.13	18348.4	11268.3	7167.63	6706.6	13621.7	12754.1	24290.5	7612.81	14843.1	12174.6	14054.8	5031.08	1380.39	1658.06	2082.49	93146.6	167446	88500.5	9882.61	23807.6	21734.4	7572.96	15185.7	2109.26	6152.36	VAV1	Proto-oncogene vav
F5H5R8	318915	451905	329878	103674	106248	269479	79085.2		110157	52994.6	113190	243870	87788.4	80164.6	84872.9		90264.1	47823.1	135636	126863	28285.8	22916.6	18480.3	32113	49770.6	101376	39527.2	123456	373227	104360	65423.8	480832	204332	150575	NAT1	Arylamine N-acetyltransferase 1
F5H5U2	33088.5	18964.7	24166.9	20912.5	8366.47	13062.6			18536.6	7863.51						22703.2				13081.8	16621.7	9587.9	13620.3	12631.3	6340.29	8160.95	6945.31	9919.69			58431.2	35907	29462	10330.6	DDX55	ATP-dependent RNA helicase DDX55
F5H619	13077.8	17543.8	17987.3	7088.9	12152.9	20214.3	18764.2	17324.2	4870.84	22653	7874.43	19200.6	13417.3	7755.06	27491.8	18653.6	33838.2	20119.8	9556.84	16454	17415.2	2931.5	6682.68	9939.34	3833.35	3800.65	3339.91	42906.1	161318	104257	42158.1	23430.8	17104.9	12085.9	HEATR5A	HEAT repeat-containing protein 5A
F5H631																							113419	32993.6											CLEC2B	C-type lectin domain family 2 member B
F5H6I7														9492.44																					ATL3
F5H6T1	66904.7																																		ACTR2
F5H6T4																																	8370.12		ITGB7	Integrin beta
F5H702	129731	197647	234806	95301.9	176506	255960	143483	230732	95669.7	194459	270537	244300	186764	121844	160074	100343	184835	97738.5	139893	108634	360708	90173	201899	453196	56411.8	105509	73691	321001	662398	623246	390416	315766	79872.8	142748	MRPL48	39S ribosomal protein L48, mitochondrial
J3QS47	14663.4		52844.2			32923.3													10519.6		38838.2		24918.3					22798.3	62820.4	57006.1		34411.7	12917.1		CYB561	Cytochrome b561
F5H7W8		12763.9	20039	13813.6	10334.1	29999.3					9229.71	15840.6							9459.13	22648.4	35137.3	18054.3	28675.2	33945.9	6313.83	9448.54		25628.6	105108	57288.1	53847.4	53240.3	57186.9	39564	C12orf43	Uncharacterized protein C12orf43
F5H8D7	86828.1	107310	81552.3	42921.1	57251.1	68236.8	46270.8	35918.9	37660.6	63138.5	67443.9	64604.7	43740.5	66910	78429.2	43944.2	37747	55070.6	68986.5	58026.8	59861.8	55280.9	122987	129517	39946.7	59971.4	27440.4	49724.4	180342	89819.3	209242	302470	233736	111121	XRCC1
F5H8H2	464709	885368	1.22239e+06	842003	836415	1.24127e+06	60572.2	13131.4	21622.2	108520	23606.1	71493.7	55533.3	5915.84	85292.9	59188.1	113377	21427.9	913855	1.55465e+06	315035	45414.2	94456.5	45570.8	27961.6	137698	21553.5	79471	40648.4	86832.9	455975	243154	237826	147983	MVK	Mevalonate kinase
F5H8L4	10286.3	5997	24696.9	7417.72	11443.1	12358.3	48003.4	12491.7	6843.39	13675.8			42391.9	26255.7	33480.2	13955.4	8527.06		42371.6	36446.1	47864.4	22355.3	19328.8	5556.96	7995.69	22597.4	16145.9	58488	360471	174057	7866.47	20091.7	3943.82	70219.5	SIDT2	SID1 transmembrane family member 2
F6QDS0																				43541.4															DDX19A
F6QMI7																		10175.1				592.692	846.162	1480.77	713.466			1444.34	3359.07		585.949	3890.31	2628.57	2251.95	DST	Dystonin
R4GND2																								5937.81		3879.53		4258.57			6407.26	7200.94	9059.99	3298.58	SUPT20H	Transcription factor SPT20 homolog
H0Y3C5	70964.2	62874.3	87781.1	19248.2	9361.77	111698	28725.9	9414.71	5218.9	5191.29	11920.1	26391.6	19771.5	14817.2	6690.09	36929.7	9364.06	8228.41	38783.2	7401.31	16947.2	1182.36	1408.98	10771.6	199637	343838	147000	8879.43	21032.4	9559.7	5664.78	11882.7	7882.56	9278.92	HCK	Non-specific protein-tyrosine kinase
F6SYF8				10908.2						20588.5		19397.7											14258.4					3405.51	23815			9423.24	21300.9	41570.1	DKK3	Dickkopf-related protein 3
F6SYP7			5482.65																		2069.39							3127.22	15488.8	10441.2	984.761				DGCR2	Integral membrane protein DGCR2/IDD
Q5SZR4	48212.8	80111.7	41817.7	50505.8	18811.9	62753.8							20538.8				49447		23814.2	37083.9	45066.9	19528.4	27557.8		6355.2	24215.9	11768.2	15399.2	133863	42991.9	56720.6	19740.6	43429.1	5357.55	TDRKH	Tudor and KH domain-containing protein
F6TX30					9763.76																				2152.92	3265.44		17089.3							ASB6	Ankyrin repeat and SOCS box protein 6
F6U1T9	569480	513860	350433	469643	217460	290021	386801	457151	372833	532217	388566	430319	665605	470974	1.04777e+06	490752	632392	569594	49645.4	44837.3	37387.8	76981.5	198553	91230.1	158495	333216	146372	522017	1.24064e+06	1.35263e+06	312303	695557	929806	827062	PPP3R1	Calcineurin subunit B type 1
F6U236		22675.1		80310.5	66452.6					16067.7		28742.6									15849.5		23327.4	10269.7					334231	259933	38522.1			132775	PACSIN1	Protein kinase C and casein kinase substrate in neurons protein 1
F6UJY1	254592	357268	260907	271719	188646	278315	272362	218262	237507	101200	92993.2	249815	202958	147380	261664	210616	268764	120630	37800.5	34537.4	25358.6		39640.8	29903.2	10176.5	16153.4	5579.79	144428	34192.5	44770.9	15371.5	136384	25362.4	479820	HYI	Putative hydroxypyruvate isomerase
F6VZ39											47346.5				50226.2	63749.1		84803.6					46670.9		7797.56	9173.59	21245.2	45890.6	167208	38962.4	44648.6	138440	82017.2	20316.4	RBM38	RNA-binding protein 24
F6WH68					4022.75																										2060.24				RTEL1-TNFRSF6B	Regulator of telomere elongation helicase 1
F6XHT0	103348	95866.5	107094	58090.8	116935	196655							84799.7				249323		83559.5	153924	393131	105492			37367	41502.3	80615.9	166767			58008.7	34572.8		41957.8	SELK	Selenoprotein K
F8VPD4	144420	138002	116834	67944.8	69885.8	183955	81146	64550.2	32924.6	64595.9	114911	73849.4	65760.8	80184.5	88046.6	120310	108540	93420.5	69827.8	74336.6	92192.7	95152.3	172085	197498	55348.9	76028.5	45642.6	220186	365753	310153	251423	480910	257191	156397	CAD	CAD protein
F8VQD4	96040.1	84964.2	179390				444263	392688	389574	251674	303417	305244	190692	288946		107516	365112	306563			31636		93417.4	469761		25622.8		109018	768681	686392		512938	101302	63242.1	C12orf75	Overexpressed in colon carcinoma 1 protein
F8VQZ7																														12851.5					METAP2	Methionine aminopeptidase 2
F8VRH0																													27149.7	18064.4	5585.1	18218.3	39551.7		PCBP2
F8VSL3	94402.6					61761.9															88521.9					88177.7	29562.6				120028				NFYB	Nuclear transcription factor Y subunit beta
F8VUJ3	14857.3	16114	7989.28	16511.8	7239.08	22616.8			9084.51			13883.3	34284.1			18124.8	37093.6	23649.2		5320.81	10609.2	4501.65	14869.6	18459.5	7698.15	6784.27	7165.66	33674.1	37773.6	30950.9	21011.1	9243.75	3626.82	6662.01	POC1B-GALNT4	Polypeptide N-acetylgalactosaminyltransferase
U3KQS0																																32303.4			TGIF2	Homeobox protein TGIF2
F8VV52	100387	93389	95944.2	49065	22240.6	73913.2	31639.3	27441.4	27685.5	33329.1	23375.7	34237	33568.8	12956.4	41156.2	79169.9	44247.7	38218.4	18601.1	38700.4	50769.2	31904.8	70837.9	94748.7	24060.8	16729.2	13999.1	91334.6	204603	97424.3	27178.4	88341.7	55901.3	32997.5	CNOT2	CCR4-NOT transcription complex subunit 2
F8VV56	1.71595e+06	903613	2.90992e+06	636588	218403	988820	547242	406276	439133	953801	731444	1.61567e+06	495084	313074	758570	453641	590030	661608	223830	294688	255323	2.86876e+06	4.85198e+06	6.2136e+06	1.41228e+06	1.27067e+06	2.31154e+06	2.6972e+06	1.74852e+07	1.41376e+07	396808	2.44153e+06	1.05945e+06	5.19133e+06	CD63	Tetraspanin
F8VV59			36705.8										48598.4	33420.8														13957.9	45877.3	30180.6	13670.9		10172.7		NAP1L1	Nucleosome assembly protein 1-like 1
F8VVA7	691149	728361	645596	534818	667131	681556	59931.9	150915	84884.8	208167	295507	238984	123936	126979	239517	309514	241613	176181	255787	606600	492173	117535	260491	972653	173274	179758	72684.2	439366	2.34056e+06	896501	955370	842459	848356	638113	COPZ1	Coatomer subunit zeta-1
F8VVI9	29499.1	32774.6	32001.8					25553	50551.6	10620.6			25167.8		32337.9				15027.3		29221.9			5786.7		9306.88		27803.8	26765.7						CDH19	Cadherin-19
J3KNM6	7468.33	12615.3	11138.4	15080.4	5086.16	6224.55	33406.7	35131.7		20686.9	35465.4	10051.2	53411.1	31710.6	26538.1	59213.7	41506.5	33855.1			7702.01	3906.01		5416.97	19400.3	14905.9	10945.2	43771.5		13093.6		9936.35		6205.23	AGAP2	Arf-GAP with GTPase, ANK repeat and PH domain-containing protein 2
F8VW41	4782.69	8592.54	4247.72	6187.02	8642.45	8224.43		8842	6291.33	7713.22	16885.2		7349.74		11199.2	6757.21	11402.4	10090.2	3441.38	3387.15	3437.9		9914.79		1280.13	5524.98	2584.17	7798.93	19809.8	8742.07	3402.72	6097.81	5042.88	4406.94	PACS2	Phosphofurin acidic cluster sorting protein 2
F8VW54																														20497.3					TSPAN31	Tetraspanin-31
F8VWL3	73331.1	108105	76055.7	54389.1	61963.5	118465	59597.9	48901.2	57378.4	75337.2	68499	58184	59274.5	57870.9	50633.9	20764.6	61226.2	56152.6	39572.8	31149.6	60849.3	9715.25	16281	20497.2	13101.4	25069.3	14527.9	18720.5	116329	37932.3	13043.3	10799.9	22590.1	6609.4	FGD4	FYVE, RhoGEF and PH domain-containing protein 4
F8VWW7																							9361.42	4542.67	2813.66	5383.27	3898.83	10431	19852.7	15528.2	7428.36	10754.9		6918.3	SPRYD3	SPRY domain-containing protein 3
F8VWW8	18872.9	20562	24936.7		10888.7						24200.2			19648.2			33442.1															13166.8			SMPDL3B	Acid sphingomyelinase-like phosphodiesterase 3b
F8VX04				21454.9			25630.5												32231.1			7363.74		15789.2				15625.5	100771	172655	52605.8	157082	7592.82	16569.9	SLC38A1	Sodium-coupled neutral amino acid transporter 1
H0YIQ8	8351.87	13439																	4010.35	4581.91	7525.01	2918.82	9788.77	4898.12	3165.43	4955.11	4722.1	5104.03	12806.8	10397.7	7399.51	7135.32	6330.72	3601.08	KANSL2	KAT8 regulatory NSL complex subunit 2
F8VXG7	78549.3	74855.7	43731.4	35240.6	47102.5	108460	130946	35347.4	115344	29056.1	83903.1	20094.1	73619.5	92393.2	61608.1	141729	34441.3	401893	19393.7	11710.7	40161.3	32608.7	46999.7	59846.5	45516.7	38493.5	29361.1	38372.4	133722	122160	71116.7	171775	117729	61698.3	SCAF11	Protein SCAF11
F8VZX2																												2860.75							PCBP2
F8W057	11062.9	11616.7	10864.4	11792.1	5510.81	18774.2						7184.36								4530.43			6280.58	6713.01				11763.8		25684	12915.5	11503.2	7181.47	5310.02	ACTR6	Actin-related protein 6
F8W0P7																																	41507.5		ATP5B
F8W0Q9	38054.5	53692.2	34617.4	31187.4	20735	39050.8		15988.7		28469.8	87565.3	64654.9		24717.1	30338	41321	105202	98311.7	13767.4	9903.39	7579.76	39466.6	45201.5	85311.5	17330.8	16067.9	12418.2	47360.4	37029.4	61125.4	34828.9	53019.4	60068.3	28927.7	PPHLN1	Periphilin-1
F8W130					12299																												1677.73		TROAP	Tastin
F8W1A4	4.83057e+06	1.18888e+07	1.06254e+07	6.87356e+06	7.85516e+06	9.41243e+06	794912	669150	816956	831952	755873	741230	1.57223e+06	906722	1.25392e+06	1.34323e+06	1.25503e+06	1.09787e+06	1.39262e+06	1.83525e+06	2.67128e+06	483000	730452	818250	1.82023e+06	2.06171e+06	1.19242e+06	858582	2.18238e+06	2.25671e+06	4.53501e+06	5.87981e+06	2.82526e+06	1.76772e+06	AK2	Adenylate kinase 2, mitochondrial
F8W1H0	119599	102878			31705.7																											79709.2	35221.2		C17orf49
F8W1T6		17263	12870	10044.2									19074.2				94566.4					14366.5	71002.5	319823				69121.1	199326	92234.2		107823	51064.3	71867.1	RBMS2	RNA-binding motif, single-stranded-interacting protein 2
F8W6A0																															6854.27	6070.02			PPHLN1	Periphilin-1
F8W717	165716	174936	135072	86960.6	111284	119366	268072	227761	189730	190411	231880	289918	1.50096e+06	780856	845833	798820	1.38457e+06	524365	12243.3	20201.1	20820.6	11543.2	115175	21116.3	15490.9	22393.5	21256.8	41065.3	305844	118751	25343.5	113116	32677.1	25435.1	EML1	Echinoderm microtubule-associated protein-like 1
F8W7A7																							2334.47	3505.54											CCDC178	Coiled-coil domain-containing protein 178
F8W7C6	550881	1.009e+06	313914	100216	49993.7	738415	107086	117429	126478	259964	74884.6	74843	169408	115087	151346	134499	196915	128201	39827.2	30628.7	54324.3		60972.6	66302.2	40058.9	49587.9	22115	103350	550182	102023	464044	610612	431961	165405	RPL10
F8W7Q4	2.99634e+06	4.96968e+06	3.30232e+06	2.52398e+06	611205	5.00541e+06	900135	679972	700411	817974	1.47126e+06	646564	2.43661e+06	805819	1.46181e+06	861375	2.07891e+06	1.24244e+06	1.46011e+06	2.08541e+06	3.28282e+06	179984	422994	491593	182901	373731	263168	1.09901e+06	2.13278e+06	2.0703e+06	2.60448e+06	1.00255e+06	1.31882e+06	991590	FAM162A	Protein FAM162A
F8W7S1						25192.8													6058.91	5416.93	21890.1							12546.5		10187.9	2639.31	6595.77	3513.33		FAM73A	Protein FAM73A
F8W7S5	53517.8	21685.1	36872.4	19095.8	8688.13	66376.4				7376.08	26962.7								2536.55		4095.33					3025.08					12538.8				RRBP1
F8W8D3																				7341.06											18895.7	16512.6	65620.6	6062.85	SLBP	Histone RNA hairpin-binding protein
F8W8F7																			8944.02						20906	14195.4	12626.4					7595.78			ADGRG3	Probable G-protein coupled receptor 97
F8W8I6	49427	62009.8	43415	74493.2	77468.1	68105	274604	97715.4	79189.3	59389.1	87461.9	66661.3	134865	268243	118334	287210	147027		35610.1	23898.5	20135.4	54986.6	87552.7	18006.6	20446.9	51798	33771.3	66452.3	65951.8	80605.7	208080	143364	145395	90666.1	TIA1	Nucleolysin TIA-1 isoform p40
J3KQ45	771226	403852	299829	308199	184827	356314	120818	88768.9	69755.4	113027	135065	174052	147454	101098	168198	179851	186928	154220	194453	288998	630824	443847	308317	372561	109325	153327	136752	541448	2.13732e+06	958618	450075	425027	182685	611620	TGOLN2	Trans-Golgi network integral membrane protein 2
F8W930	23743.3	11970.4	21145.5	8296.14	4383.27	15344	1608.36	2082.19	6906.54	3022.02	10376.5	3265.28	9809.05	7700.51	25414.6	11179	989.841	2688.11	1226.85	1677.52	1816.42	347921	388049	618478	4351.81	10201.6	5605.47	243566	900331	442336	804654	844167	641364	155961	IGF2BP2	Insulin-like growth factor 2 mRNA-binding protein 2
F8W950																								2855.16											AIMP2
F8W9F9	6714.49	6057.16	7694.37			9589.35				5032.11			8237.59			5474.51		8345.32				1517.79	6691.94						15723.6		12178.8		2227.7		WNK2	Serine/threonine-protein kinase WNK2
F8W9X7	227288	363794	258777	200548	177727	335384	179016	101593	96393.9	111317	164752	135650	148433	99926.6	140063	153491	184647	156642	71675.9	42755.7	62183.1	33351.5	80271.8	64547.9	64103.1	112350	64218.4	116189	345157	166108	101405	202629	111026	151991	CCDC93	Coiled-coil domain-containing protein 93
F8WA39	75859.7	61485.3	46486.2	62686.5	119662	99505.2	107175	36203.4	45092.4	151018		76720.1	477772	50981.8	102250	107362	118707	81980.7	62973.2	66830.3	41329.9	7739.49	13418.9	22707.3	23739.4	44699.3	26831.1	78922.2	213821	134156	37670.3	126159	46072	39749.3	MTMR1	Myotubularin-related protein 1
F8WAJ0	28975	32012.2	17281.6	7276.13	21635.8	33749.2	16377.9		18598.6	39042.7	18300.4	9245.41	68065.7	31491.6	30536.3	24685.3	19718.9	24343.7	10184.6	8456.65	10778.5	16432.7	33838.5	34427.5	5513.22	9696.92	4923.9	37802	72716	65096.1	32783.7	109744	8144.3	18958.5	DDX31	Probable ATP-dependent RNA helicase DDX31
F8WB93																									21695.8										SP4	Transcription factor Sp4
F8WC90						2638.98																													EWSR1
J3QRU4	266857	596289	649942	233072	236467	374206	1.05994e+06	769160	269301	436758	731287	873995	1.13594e+06	541088	969718	1.01504e+06	1.06953e+06	1.2739e+06		93212	48113.9		176262		43224.9	57389	45382.8	118298	2.29041e+06	1.17927e+06	122092	482795	192722	253468	VAMP2	Vesicle-associated membrane protein 2
F8WCF6	4.69364e+06	5.15151e+06	4.48337e+06	1.88269e+06	1.3632e+06	4.85254e+06	3.64566e+06	2.64272e+06	1.67361e+06	3.88395e+06	2.9106e+06	3.46298e+06	4.05751e+06	1.86721e+06	3.59209e+06	2.95263e+06	3.39909e+06	3.67414e+06	956337	896055	1.13916e+06	488521	1.51463e+06	1.26731e+06	2.19921e+06	3.18393e+06	2.20014e+06	4.29902e+06	8.59464e+06	5.06835e+06	1.74231e+06	3.75061e+06	2.85697e+06	2.83084e+06	ARPC4-TTLL3	Actin-related protein 2/3 complex subunit 4
F8WCM5																				17545.6															INS-IGF2	Insulin, isoform 2
F8WD19																																	12116.9		DONSON	Protein downstream neighbor of Son
F8WD26	387619	475658	437932	303405	278483	583079	125659	134224	61289.3	98472.7	138848	167140	250737	185658	163917	202413	236179	328747	102572	150051	277422	41265	44010.9	108255	4127.06	45215	9819.79	486649	2.30633e+06	1.25721e+06	257118	607907	211370	315778	LMO7	LIM domain only protein 7
F8WD64	40702.8		126239	106490	173463	183547	276024	206273	390065	348595	129458		140245		121884	158131	232768	185439													156373	123238	114786	72957.3	C1orf95	Protein stum homolog
F8WDK9																															30102.9				PDCD6IP
F8WDZ3	57040.5	56750.7	68164.2																							47592		84842.3			27548.2	52521.7			CMTM7	CKLF-like MARVEL transmembrane domain-containing protein 7
F8WEC0					20361.6	16262.7											29265.7	43439.8					17962.9					14158.8	49529.4			22643.7		10519.7	MMADHC	Methylmalonic aciduria and homocystinuria type D protein, mitochondrial
F8WJN3	229927	385736	286370	162589	175416	222925	115941	91199.2	76134.7	127750	64982.2	127912	126701	108118	185651	178128	145489	98848.8	162374	101585	169871	133814	168420	275550	106900	76596	79606.4	283472	551607	436455	319348	621655	369196	236878	CPSF6	Cleavage and polyadenylation specificity factor subunit 6
G3V0I5	633457	1.14143e+06	628561	543521	883339	1.5317e+06	298977	160722	212157	344639	323423	182037	776238	394199	770825	603930	681724	335512	541220	1.53173e+06	1.58416e+06	414584	575487	359874	110306	234030	133938	344458	771295	1.34446e+06	566656	520260	196866	383366	NDUFV1	NADH dehydrogenase [ubiquinone] flavoprotein 1, mitochondrial
G3V167	5505.28				6709.35	14961.7				14421.3		13677.4	23528.6	16511.6		24403.5	23625.4	24470.1	8252.69	8366.64	9859.03	4795.3		31421.4	3438.41	2723.31	1788.12	5725.73	16433.5		75190.6	20525.7	73519.8	4493.77	PARP2	Poly [ADP-ribose] polymerase 2
G3V1A6	125254	184055	241336	190400	138359	222208	30875.2	38407.1	23839.2	28238.9	46276.1	48579.7	54104.7	43825.8	66479	45619.4	54121.8	19064.6	87562.6	99533.7	82609.6	10974.3	133445	14957.7	39890.3	49484.9	49251.3	25536.5	27731.5	61635	38588.9	208510	107961	97362.1	GSDMD	Gasdermin-D
G3V1L9	367341	376652	416826	324942	212878	457715	347761	300266	235777	494433	368437	227342	382513	273474	337353	346429	409525	331560	93208.8	85359.3	240698	79914.3	300659	204609	4631.45	27518.7	17650.7	178149	661400	362019	191542	326628	310849	146189	TJP1	Tight junction protein ZO-1
G3V1N2	1.03674e+06	5.59078e+06	7.09304e+06	2.73238e+06	2.11368e+06	2.25214e+06	1.82946e+06	4.3471e+06	1.6077e+06	7.93295e+06	8.79516e+06	3.96324e+06	6.92124e+06	5.24411e+06	3.42953e+06	2.77891e+06	1.13144e+07	9.26994e+06														311947	98843.3		HBA2
G3V1P3	102769	155838	128074	279221	95300.9	261858	158930	170963	198272	186858	374494	197995	191004	233103	135895	261047	228162	318254	179908	223752	321828	42579.5	227937	138383	154296	319932	181323	423982	924833	543282	103994	214636	114615	122139	LOH12CR1	Loss of heterozygosity 12 chromosomal region 1 protein
G3V1S3	6025.45	5126.67		3968.44			7140.3																			43171.9	2782.18					13283.3	7832.73	6174.73	DENND5B	DENN domain-containing protein 5B
G3V5S9																										20431.6	3589.25	14124.4		55548.7	33399.6	38809.8	21794		FCF1	rRNA-processing protein FCF1 homolog
G3V1S7	4799.15	12534.3		8417.75	5276.43	7124.62							11094		4140.39							2186.57			4122.49	2309.81		9477.2	101540	11146.5	2834.27	4896.88	3905.2		HAS1	Hyaluronan synthase 1
G3V1V0																																	15553.4		MYL6
G3V1V1																																	58517.7		ZCRB1	Zinc finger CCHC-type and RNA-binding motif-containing protein 1
G3V1W8	5432.14		6975.08			10878.1			12809.6		13131.8	8839.64	12327.4	16729.6	8733.73			10592				3218.08	13850.8	5738.19	1370.08	15247.2	6273.64	7515.65	27509.7	9194.74	6763.7	7757.5	2729.84		ACVRL1	Serine/threonine-protein kinase receptor
G3V1Y8	48787.5	150192	150524	40996.8	117211	181609	11437.7			47773.6	32825.7		8510.25		14154.2	34956.5	97465.8	86285.8	112471	103187	199078	2206	3951.23		1807.75	46622.6	2403.81	13775.9	35052.6		7666.79	19125.9	5411.61	4223.34	ASPG	60 kDa lysophospholipase
G3V200	12607.7																									3933.4									PPFIA2	Liprin-alpha-2
G3V203	2.82375e+06	4.98847e+06	5.16415e+06	4.94596e+06	8.84653e+06	9.76853e+06	814302	730703	1.52127e+06	2.46776e+06	1.98893e+06	2.25152e+06	1.37723e+06	1.06973e+06	2.49234e+06	2.14353e+06	1.88537e+06	1.48474e+06	3.04458e+06	2.00303e+06	4.69151e+06	1.90458e+06	5.7548e+06	6.42939e+06	1.04519e+06	2.09013e+06	1.17762e+06	7.78093e+06	1.35836e+07	8.96865e+06	7.41935e+06	1.02788e+07	6.18828e+06	6.2232e+06	RPL18	60S ribosomal protein L18
G3V238																																		32340.8	METTL10	Protein-lysine N-methyltransferase METTL10
G3V2N3		68469.1	7425.54		10980.5	46671				27406.7	52479.2	53593.9			21933.1	24149.8				20021.4			10371.1	72882.1				96351.2	152449	120256	9926.07	13135.5		75031.8	PRRX1	Paired mesoderm homeobox protein 1
G3V2Q1	3.5552e+06	4.14462e+06	4.56931e+06	3.61608e+06	3.25836e+06	5.78541e+06	1.42874e+06	1.19104e+06	1.20324e+06	1.87566e+06	1.41438e+06	2.06494e+06	1.72793e+06	1.18795e+06	2.08602e+06	1.78982e+06	2.24138e+06	1.89408e+06	2.98495e+06	4.37425e+06	6.29281e+06	1.32367e+07	1.2486e+07	1.70786e+07	3.11993e+06	3.12213e+06	3.23465e+06	1.24048e+07	1.18858e+07	1.58318e+07	1.0051e+07	1.17295e+07	7.99974e+06	5.16774e+06	HNRNPC	Heterogeneous nuclear ribonucleoproteins C1/C2
G3V2U7	45791.9	74494.7	86117.8	56577.9	46610.3	64117.6	228370	144965	122051	85485.3	198285	180678	218876	169262	331273	260069	321893	373830		69056.5	81351.4	10333.7		32349.2	19999.2	36668.9	25997.9	83546.4		25668.8	67076.2	179003	139422	40567.5	ACYP1	Acylphosphatase
G3V2W1	47110.1	60018.8	51173.8	47340.7	30254.8	123623	86822.4	55987.5	57218.1	75275.9	35954	106651	47552.5	41985.9	48067.3	78201.1	89366.2	30418.7	87188.9	184935	298901	6593.3	18486.1	4341.31	6419.16	9460.13	2852.45	44778.9	14498.6	55474.4	5309.24	7359.71	19535	11771.1	SERPINA10	Protein Z-dependent protease inhibitor
G3V325	412510	347007	317568	176144	201085	326488	80350.4	87073.2	62218.7	252285	261656	73987.2	141506	151523	187590	113725	130668	126714	347513	723250	933460	7387.17	287691	11643.7	6138.48	33851.1	44239.1	288281	409303	409340	208490	131883	65962	129149	ATP5J2-PTCD1	Pentatricopeptide repeat-containing protein 1, mitochondrial
G3V357	17839.7	17002.2	25458.5			168993		96107.3	198987	100492					50600.6		106806																		RNASE1	Ribonuclease pancreatic
G3V392						19462.9																													NDRG2
G3V3A0						17801.7																													SERPINA3
G3V3G9	190368	295454	259769	137486	158380	306571	81458.8	127656	82043.4	107209	96870.1	70366.6	166868	27356.1	64959.5	234076	244941	130052	66149.9	171111	165490	18625.2	89115.2	55250.2	20159.2	32793.1	23555.2	104614	144788	109090	86746.1	186394	82844.2	92624.3	DCAF8	DDB1- and CUL4-associated factor 8
G3V3H3								7348.54		10453.2				10175.5																					KLC1	Kinesin light chain 1
G3V3I4	41569.9	56045.5	32769.3	12932.7		39354.6	36947.8		34930.3		28167.4						42555			9820.71	10306.8		24927.6		5040.87						19737		18170		NFKBIA	NF-kappa-B inhibitor alpha
G3V511	95593.3	224317	102882	76620.9	6564.2	16276.1	427035	773006	130774	861083	530811	1.2018e+06	354410	647269	158938	145315	605509	659340	542.239	690.172	1771.52	5967.35	1976.95	36107.7	594.338	1925.79	2204.55	17497.1	141196	81086.9	2151.87	1894.93	5017.93	20897.1	LTBP2	Latent-transforming growth factor beta-binding protein 2
G3V4C1	83372.4	275930	272402	173310	139773	409158	31636.8	38988.9	57895	29867.6			84464.7	82991.7	53127.8	86738.2	187747	49845.7												72860.1	359445	549641	244066	103923	HNRNPC	Heterogeneous nuclear ribonucleoproteins C1/C2
G3V4K0							52206								46795.6															220176					CNIH1	Protein cornichon homolog 1
G3V4K3	369741	374146	342465	279229	302410	498691	260780	141688	129575	237981	130798	291384	371141	113155	285209	259553	340968	303518	92511.1	102624	172365	142560	357365	267332	84027	111169	63272.9	368412	654770	490145	235878	275718	165184	222357	VIPAS39	Spermatogenesis-defective protein 39 homolog
G3V4S2					25427.1																														NDRG2
G3V4T6	3.47634e+06	3.59132e+06	3.23583e+06	2.49354e+06	5.7151e+06	6.73201e+06	127500	90398.6	53297	68843.7	17673.7	42382.2	315658	39818.4	220115	130834	283494	66361.8	856211	711973	791416	58404.4	57155.7	39676.3	62858	248261	102692	95153.5	146096	335594	184555	305489	67404.3	50415.1	GSTZ1	Maleylacetoacetate isomerase
G3V4T7	24199.6	17774.7	10198.8	6036.79		5947.29			22018.4	19696.9	28519.9	24553.6	31677.7	10128.6	25227.9	8308.95	13661.3	20388.5	6402.79		6574.15	2890.59	5292.94	25502.9	3068.6	7299.46	2349.73	89843.5	303391	60761	4558.42	226782	91575.6	54959.8	FRMD6	FERM domain-containing protein 6
G3V4U0	946467	2.38641e+06	1.34982e+06	847481	44196.3	29099.1	3.19969e+06	2.65146e+06	1.28158e+06	1.91434e+06	1.08048e+06	1.24544e+07	2.24726e+06	2.21674e+06	1.74008e+06	1.7867e+06	3.71562e+06	5.26493e+06	7718.28	7524.11	4483.39	3400.71	6394.1	5201.5	6269.58	7902.41	4191.29	17063.7	34398.1	121382	19747.3	25127	21410.8	8483.22	FBLN5	Fibulin-5
G3V529	86297.4	80683.4	98679.2	52269.3	39348.6	104112	76995.4	50782.8	39493.9	41361.2	53311.3	32297.9	36840.3	104922	186330	211258	81218.8	67486.9	53340.8	35340.4	42743.8	108701	95122.9	203136	41020.1	31034.9	33492.8	111881	357759	213815	181535	638022	87143.7	122137	DDX24	ATP-dependent RNA helicase DDX24
G3V541	20173.4			26977		33119.7									16637.6		76776.7			21272.1	9915.45	11043.9	21240.7	36635.1	13913.4	11122.1	11202.2	14716.8	27774.5		32898.5	13230.7	14084.6	9504.41	HAUS4	HAUS augmin-like complex subunit 4
G3V542																									134660										TUBB3
G3V578																				9247.17															NDRG2
G3V5N8	69772.5	58868.1	38003.7	72406.3	57098.2	113309	233750	47866.3	158074	256989	682667	139908	261420	92164.3	140698	254941	545133	261690	68710.2	74656.5	89167.3	17315.8	85192.6	43845	19928.4	44952.8	13822.3	56218.8	107841	119755	24931.9	40980.8	35682.4	50306	ZFYVE1	Zinc finger FYVE domain-containing protein 1
G3V5P5	54086.5	58887.2	74600.7	20289.2	23083.5	53039.9													37485		64401		16116.5		22930.6	33948.2	25020.6				31700.5	12584.7		5311.9	FLVCR2	Feline leukemia virus subgroup C receptor-related protein 2
G3V5T9	62127	47931.2	60457.4	17860.2	37637	87676.6	29907.6		7427.54	31934.8	43303.5	36191.9	71417.7	25876.5	36597.1	44431.3	45021.9	97353	24598.5	15443.3	18622	7564.4	20264.9	19694.7	15538.2	32336.6	8779.16	61409.1	102524	35144	140783	85248.1	261361	46038.1	CDK2	Cyclin-dependent kinase 2
G3V5V7																									9227.01										HNRNPC
G3V5Z7	2.04945e+06	2.9382e+06	1.99217e+06	1.78077e+06	2.20589e+06	2.81964e+06	731233	501902	446995	516803	739682	551655	1.14708e+06	613209	707725	585021	812544	582400	562069	599703	648070	438088	872898	935099	533802	903499	488610	2.07827e+06	3.11385e+06	2.4924e+06	2.2667e+06	3.5213e+06	1.45895e+06	967950	PSMA6	Proteasome subunit alpha type
G3XAC1	6982.72		2942.57																							1952.24					25372.5		9909.83	2877	SLC26A6	Solute carrier family 26 member 6
G3XAG1	94826.8	110829	106838	51402.4	23815.9	76356.5	79088.6	55873.9	40532.4	36618.1	20928	28685.7	81188.9	71536.1	57905.6	51027.9	95210.1	57332.8	7366.2	12657.9	25289.6	25941.3	115858	100127	23328.2	25318.7	15611.1	72428.9	103326	205294	101617	355966	62190.2	64479.2	ZNF512	Zinc finger protein 512
G3XAI2	270129	318513	324448	179229	37612.1	116768	465303	313361	299807	558495	251628	1.42845e+06	430769	338017	478900	518022	363608	598303	11326.4	15689	46649.9	176940	175851	249604	2891.84	19227.2	8152.97	222098	367138	321207	137686	211782	97481.7	138246	LAMB1	Laminin subunit beta-1
G3XAK1	14164	105809	55259.3	24240.4	26569	56699.8	39086.7	79987.1	38258.1	24314.5	28020.4	70577.1	43162.8	40465.6	51010	79689	104928	34846.3	20367	82879.4	73034.8	9397.84		43339.3	7551.74	22418.8	6819.41	10217.1	42789.8	11517.6	10286.7	9732.36	6145.57	3604.53	MST1	Hepatocyte growth factor-like protein
G3XAN4	595961	679133	894112	212307	335529	539142	186131	69381.3	58515.1	90139.9	110051	148511	411810	137714	354535	150267	332879	235722	486477	470734	456112	269437	431250	187353	61559.7	245937	55377.9	432614	1.46154e+06	1.29091e+06	244345	332979	277669	279416	TRAM1	Translocating chain-associated membrane protein 1
G3XAP6	46569.9	47078	71161.8	11759.3	9994.82	20734.3	254498	240928	83863.3	333391	585683	279030	253381	525317	74066.9	119422	361700	565749	27402.4	18622	54972	16586.8	13798.6	30201.9	44051.7	28795.2	27293.6	46710	78074.1	36065.7	27396.1	62976.6	55463.1	23301.4	COMP	Cartilage oligomeric matrix protein
G5E933	42419.3	71232.2	60329.7	35159.9	38539.5	62072.2	84821	37493.8	33590.8	63763.4	61003.9	47043.5	75812.6	28827.5	59286.7	76695	87785.5	70353.6	24957.1	24533.2	29258.5	13762.8	26707.3	42562.8	20053.8	29060.7	18038.7	50578.3	182066	105294	36395.3	39535	24413.7	42277.9	SBF1	Myotubularin-related protein 5
G5E950	6122.88	11845	20712	24385.5	21127.5	15871.5	342964	233424	63980.7	1.03689e+06	632388	577491	135419	581134	133586	440315	165827	749234		23941.5													19939		ELN
G5E968																										5221.34									CHGA	Chromogranin-A
G5E972	13420.6	9278.32				9542.02														3570.79	10927.9			4266.03			4048.99								TMPO
G5E9A6	51315.6	126270	63323.9	34060	31370.1	48422.7	42912.6	10912.4	30307.6	38852.5	41055	32753.7	49071.2	18212	42670.5	23411.6	25188.7	20192	8363.81	13699.9	27655.9	16530.3	49830.7	32671.4	20411	74226.8	14213.2	80754.1	325317	119108	168387	62709.5	130130	44674	USP11	Ubiquitin carboxyl-terminal hydrolase
G5E9A7																												2091.56	7885.17			3348.38			DMWD	Dystrophia myotonica WD repeat-containing protein
I3L4X3	38823.6	50657.5	52899.6	28082.8	51780.9	77597		37795.7	23071.1		56436.3		33088.7	24461.5	41199.7				15287.7	16050.9	24685		48094.8	43976.4	21678.7	22331.7	14594.8	45356.9	220930	63113.1	53282.9	61729	87563	48804.7	NFKBIB	NF-kappa-B inhibitor beta
G5E9C8	41144.1	33805.2	40016	18242.8	12359	27681.8	46616.2	28433.8	21016.9	28961.4	17910.1	13862.6	44200.3	21613.4	35649.7	17062	29160.1	36068.5	8508.64	4076.16	10309	6899.96	13618.8	9715.54	8364.54	13052.9	5404.03	21797.2	83772.7	29806.3	30768.5	50808.4	31927.1	17355.7	SOS1	Son of sevenless homolog 1
G5E9W7	251229	256008	442797	296315	297938	359722	106348	98593	104039	82046.3	219553	193220	167918	142186	201538	287437	201056	220867	317329	235541	844422	432025	353867	583589	88126.6	148914	79553.2	361565	828280	814918	694311	949122	319067	383298	MRPS22	28S ribosomal protein S22, mitochondrial
G5E9W2	8657.49	19991	29463.2	14847	15227	27179.6	10524.7	5926.42	35764.1	15085	7683.91	10709.1	26077	9348.14	9235.49	11588.3	22002.3	12370.3	13521.6	4309.6	7678.46	68727.3	33610.9	76399.3	7492.57	11235.2	4476.81	74429.5	255288	212517	9428.31	33272.3	10597.1	47167.1	CHPF2	Chondroitin sulfate glucuronyltransferase
G5E9Z2																												26208.2							CLPTM1L
G5EA30	54515.2	104148	84328.7	51865.7	35837.7	144338	24568.3	33218.9		21741.5	34048.9	10743.2	28173.6	20310.3	17242.9	27179.9	17062.6	28156.6	33187.8	47411.1	37480.5	94157.2	59622.2	98847.7	10639.9	21910.8	9317.23	45376.5	70767.8	95524.1	113265	185038	207599	44236.5	CELF1	CUGBP Elav-like family member 1
G5EA37	106071	62066.6	113798	31445.3	28256.7	77617.4	34871.1		57844.8	51265.5	31297.5	37969.7	88464.6					102479	10130.3		10952.1	12786		35176.4		24428.6	11973.1	46024.6	187076	102485	27387.7	70832.7	32737.5	51891.4	WIPI1	WD repeat domain phosphoinositide-interacting protein 1
G8JLB6	1.87359e+06	3.0102e+06	2.90944e+06	2.05475e+06	1.34424e+06	3.41764e+06	1.34403e+06	1.19861e+06	967907	1.9177e+06	1.53473e+06	1.51346e+06	1.23396e+06	1.4537e+06	2.1601e+06	1.81626e+06	2.09612e+06	1.65015e+06	574948	845375	812097	1.86287e+06	2.48669e+06	2.91186e+06	829006	769874	750961	2.32097e+06	5.20229e+06	5.20193e+06	5.30345e+06	5.38662e+06	4.89233e+06	2.81231e+06	HNRNPH1	Heterogeneous nuclear ribonucleoprotein H
G8JLM4																							20776.5												USHBP1	Usher syndrome type-1C protein-binding protein 1
G9CGD6-3	11914.9	14674		9444.37	5745.89	18821			9780.57							19921				5139.6	22069.4		5816.66		5223.81	13055.9	4491.77				4567.68	9218.51	7624.67		CNKSR3	Interactor protein for cytohesin exchange factors 1
H0UI06	3.67076e+06	3.06513e+06	2.70588e+06	650630	933388	555003	320881		22559.4	263822	249849		103101	43261.7	34921.7	26993.6	34288.4	291401	6.02445e+06	7.03475e+06	1.30264e+07	1.2229e+06	3.09255e+06	4.55851e+06	1.14423e+06	2.08628e+06	1.75178e+06	1.45312e+06	1.75516e+06	1.90148e+06	134176	107973	11062.4		COX7A2	Cytochrome c oxidase subunit 7A2, mitochondrial
X6RLT1	53108.5	41630.3	101428	64768.2	38057.1	42228.7	27258.8	17180.7	27047.9	22895.3	52422.4	34698	59672	14968.6	48052.5	30407.5	53201.6	23694	34859.9	27395.1	143591	8368.39	105470	26510.4	59462.2	63581.9	35053	67115.8	162879	84242.3	178711	263437	251233	109522	NELFCD	Negative elongation factor C/D
H0Y2P5																																	1802.97		KLHL29	Kelch-like protein 29
H0Y2S9	220197	271433	230344	120605	50025.5	122468	211740	259022	106100	248980	221749	213518	275290	305126	141025	139850	303277	385968	30594.7	25607.4	63615.8	50554.6	119913	160522	11874	24555.1	11301.7	200190	1.09825e+06	820848	40467.5	229106	149952	205538	MPRIP
H0Y300	5.53539e+06	1.0104e+07	9.41504e+06	9.17791e+06	1.19509e+07	1.91075e+07	5.10713e+06	6.61606e+06	9.198e+06	6.47151e+06	1.57949e+07	5.06126e+06	4.91793e+06	6.73573e+06	8.17168e+06	1.33684e+07	1.15727e+07	8.77835e+06	6.95447e+06	1.57641e+07	1.0278e+07	18904.6	58761.7	24805.8	765544	4.17225e+06	2.21566e+06	228511	265426	99598.2	146480	758565	114769	82495.4	HP
H0Y304	4150.26	12505.6	4682.52	3483.62		6611.59								5669.5	6422.52		5700.59													4703.37	1690.22				DMD
H0Y322																															10307	14539.9	17003.7	9154.16	LIN9	Protein lin-9 homolog
H0Y360	435962	514039	306528	167694	221001	447662	266958	87826.7	85214.6	160966	91535.7	183034	116208	105182	98061.9	162629	256756	149809	40612.6	17507.7	21359.1	41576.5	29654.9	98360.1	72593.5	84878.1	60534.5	264675	565841	403986	183698	273373	176086	211151	AMPD2	AMP deaminase 2
H0Y398		24840.5				31790.6																						9566.06	40340.8		21570.4	36060.9	9838.09	10882.2	ZFAND3	AN1-type zinc finger protein 3
H0Y3H2				3366.2			6068.28				5992.05							7424.81					13437.4			1451.05		1273		2794.48					ABCA3	ATP-binding cassette sub-family A member 3
H0Y3K4																								1152.61											RBM33
H0Y3U6																															22941.3				GPC3	Glypican-3
H0Y3V4																																	2471.1		IPO5
H0Y400																																		21601.5	DDX39B
H0Y494	14786	25766.9	15679		11353.7	22608							11519.9							6269.45	8459.3				1502.98	17059.2	3458.28	9127.56	31180.1					24221.8	SIK3
H0Y4U7																				3063.59			3370.48					7208.57	13850	47836.2	11201.7				ABCA9	ATP-binding cassette sub-family A member 9
H0Y509																										11152									GPR137B	Integral membrane protein GPR137B
H0Y5B0				3288.51	3014.45	7193.43			5731.34	4860.27			8584.1							1419.96			56584.3					11280.6			4542.18	3247.22	9753.66	14383.7	EPB41L2
H0Y5C6															139076																				FLNA
H0Y621	258283	286070	199657	150652	181777	479217	96511.4	34855.9	70487.4	92348.6	87184.7	139394	44297.7	83096.3	121803	94643.9	127447	136112	460346	317251	557101	512031	299146	342753	52551.4	78050.5	47474.9	437352	997965	897763	398172	521094	358753	335663	ERGIC3	Endoplasmic reticulum-Golgi intermediate compartment protein 3
H0Y5N9																														34301.1					COL12A1
H0Y624																											2398.26								ATP11A
H0Y6A0																												4004.16							ARFGAP3
H0Y6K5	12114.5		25983.9			16924.8														4889.12		13596.2	9147.77	19025			2361.32	15216.5	28951.4	24840.2	8361.77	11578.5	7779.38	14097	SP3	Transcription factor Sp3
H0Y6Y6	1747.88	2084.92			2719.72																		2451.32			20275.7	865.929								CD1C	T-cell surface glycoprotein CD1c
H0Y714	25570.3	63533.1	84786.8	33747.1	50356.6			38324.2	55918.5			198971	27856.5	25651.8	43212.3		27839.2	87664.1	27207	58549.4	38000.9	67367.8	15102.1	130085	18528.7	12579.6	7565.12	99895.7	160016	128649	267496	247439	79375.6	47031.9	IMP4	U3 small nucleolar ribonucleoprotein protein IMP4
P0DP25	2.14198e+07	2.40453e+07	1.76925e+07	1.67045e+07	1.1837e+07	1.49416e+07	3.05797e+07	2.14226e+07	2.24369e+07	1.2129e+07	1.84276e+07	2.77378e+07	1.95831e+07	1.12034e+07	3.74407e+07	1.80224e+07	1.85438e+07	1.73386e+07	2.22254e+06	1.81641e+06	2.57472e+06	1.52846e+06	3.22259e+06	2.91149e+06	5.60919e+06	5.54842e+06	5.83741e+06	7.41686e+06	2.16149e+07	1.87775e+07	7.77684e+06	1.85899e+07	8.3464e+06	1.08872e+07	CALM2
H0Y7P7	32165.3	81583.2	62721.5	19414	30464	89653.7	65939.5		18307	39546.1	57511.1	31081.9	43713.3		34328.4		98028.1	45824.2	54207.8	69972.1	87947.4	54039.8	36276.3	38240.4	3341.5	30789.2	7960.97	27641.1	47649.7	86689.3	85151.9	37980.3	22507.7	8597.7	PISD	Phosphatidylserine decarboxylase proenzyme
H0Y886	500424	862313	462345	239303	337252	690091	682987	211051	138927	443723	224588	217277	626903	530861	454888	380206	741878	300927	269020	240711	636478	358802	444869	302493	109167	318973	98007.8	198545	427448	841193	262251	257321	99542.7	215114	NDUFB5	NADH dehydrogenase [ubiquinone] 1 beta subcomplex subunit 5, mitochondrial
H0Y8L5	19167.5		10879.2			16392.1																													MLIP	Muscular LMNA-interacting protein
H0Y8T6																																11532.2			RAPGEF2
H0Y8W3	13147	11640.1	10347.4	9749.12	11596.7	20192.1													5620.05	5078.73	6625.95				5316.93	10991.3	4685.55				5201.86				RGS14	Regulator of G-protein signaling 14
H0Y8X4	1.18734e+06	614688	688495	615416	813057	846588	381816	78680.3	65203	82665.1	93793	47108.7	571320	275594	418322	230010	515432	440569	132845	178013	159641	47120.4	131988	37690.8	44734.6	199846	57638.3	151947	588143	247224	189795	810370	101993	121004	DNPH1	2-deoxynucleoside 5-phosphate N-hydrolase 1
H0Y948					24215																														MLLT4
H0Y990																											5245.06								ABCE1
H0Y997	12148.6	37838.7	36680.4	35839.1	11619.4	74102	16561.6		25131.4	92082.6			24764.6		39233.7	25642.8	67881.3		41509	95236.9	131270	34874.7	56805.2	29388	10686	12346.1	5337.31	130780	314883	240872	30145.1	41571.2	31340.7	109268	TXNDC15	Thioredoxin domain-containing protein 15
H0Y9D9			10600																																CPEB2	Cytoplasmic polyadenylation element-binding protein 2
H0Y9S6	14014.8																																25624.5		RAB28	Ras-related protein Rab-28
H0Y9S9						6648.55																													PPIP5K2
H0Y9X1	49089	41976.9	61208.9	84058.5	49507.3	35120.1		136662	28184.4	41107.4	162125	61738			110256	171633	309113	253333		12996.4		20760.1	14683.6	39192	14585.6		5808.15	39873.3	83801.6	79986.1	106662	79401.7	83761.5	32945.8	TMA16	Translation machinery-associated protein 16
H0Y9Z5		12228.4	28405.2		11260.5	15206.7			7855.8	18667.9		17894			11364.8				4017.56	33942.5	8979.56	20547.8	24988.3		7002.9	13208.1	3116.15	2856.67	4472.68	13898.9	27500.4	17960	16077.1	8977.06	CNOT6L	CCR4-NOT transcription complex subunit 6-like
H0YA52	172439	397920	308831	423941	46812.7	609368	368433	91909.5	97505.6		218697	139948	241062	140913	181976			230360	44055	42192.3		25045.6			27790	80990.8	51838				70661	169311	40966	58227	PCBD2	Pterin-4-alpha-carbinolamine dehydratase 2
H0YA80																																	49255.1		UBE2B	Ubiquitin-conjugating enzyme E2 B
H0YA93		3501.54	1658.93	1568.95																											1449.01		2375.8	1058.41	N4BP2	NEDD4-binding protein 2
H0YAC1	175919	346895	181457	245563	77685.2	191608	210751	229221	187797	160330	255328	170800	136377	322624	61621.4	222856	352570	197823	16549	70079.9	148414	8103.95	8133.13	7774.35	7191.67	33554.1	7388.48	13708.2	25891.8	22995.9	14023.9	22436.7	36789.7	15855.5	KLKB1	Plasma kallikrein
H0YAH0																		3763.61																	PCDH7
H0YAX0																															22728.5				ZDHHC14	Palmitoyltransferase
H0YBA3									10386.4																							3692.21			NRG1	Pro-neuregulin-1, membrane-bound isoform
H0YC23																							207519												PPP2CB
H0YC42	575407	493652	382543	314243	492669	579584	148200	97872.1	66852.3	128788	234343	66926.9	90064	134199	263552	59747.8	145142	51506.6	328360	741113	1.11007e+06		114971		47735.4	114576	76728.7	35662.4	91886.3	54342.6	255063	395537	347100	20278.2	H0YC42
H0YCK3																									1925.49										ADAR	Double-stranded RNA-specific adenosine deaminase
H0YCK4																	574953																		TMEM223
H0YD93	52868.2	39060.5	39448.5	31955.7	13619.8	39657.5	75394.3	45434.7	35593.9	18718.1	20679.4	33134.8	18631.7	34285.1			13899.1		20438.8	12283.5	18881.8	44427.7	40628.5	63073.8	10602	10171.8	7857.84	105209	156759	114983	15846.3	45277.2	97291.3	58816.4	RUFY2	RUN and FYVE domain-containing protein 2
H0YDF6																												37037							NHSL1
H0YDQ3																													67830.9						LMO7
H0YDU8	260721	467027	337625	210446	313029	538586	290904	145808	185105	169634	239782	179912	388797	200878	287430	223910	242004	232657	28240.7	85523.2	76085.4	65944.7	71994	104302	74517.3	112474	53907.1	170102	181636	185156	238419	362869	385864	239568	PPP5C	Serine/threonine-protein phosphatase
H0YDV5	30882.7		17753.9	21348.6					46089	25798.9		40679.5					26385.9			9652.24	12001.5		154079			16583.9	4703.66	46117.7	114348			17781.4		8514.19	MYCT1	Myc target protein 1
H0YE88		189091	141478	23308.6	47159.2	31140.6													26997.3	291314	23754.4	104596	50427.4	78703.5	11123.7	26041	7381.88	131682	170874	134623	48320.4	125688	40642.2	64640.1	TEAD1	Transcriptional enhancer factor TEF-1
H0YEB1																															70895.6			15755.7	SLC1A2	Excitatory amino acid transporter 2
H0YEF7				27002										20947.6	43574					16926.1	24651.8							36632.3		59027.1					PICALM
H0YGQ3																																		1088.43	MPDZ
H0YGT3		16279.7	16175.5	9903.75									12781.6			18561.9			10234.2		8152.05				4861.63	9570.6					6700.99		18324.3	4503.21	ESRRA	Steroid hormone receptor ERR1
H0YHG0	743567	970318	739379	222449	312622	518804	216161	215353	207991	305559	264232	280885	276883	168850	411422	232278	392676	206495	99312.5	57796.4	190199	247446	154625	565412	151885	119466	117655	353123	550499	483526	796439	1.05837e+06	1.44831e+06	426498	H0YHG0
H0YI02				4810.07																															RAB3IP	Rab-3A-interacting protein
H0YI08	84271.8	96263.7	28916.7	31371.3	20640.1	30100.7	907454	874982	657573	861942	755731	748188	1.47573e+06	940383	1.28275e+06	991174	1.1318e+06	988532	3217.1	2511.47	5848.03	4404.37	4798.62	9326.61	2302.51	6223	2820.55	17532.4	474690	342437	17999.2	11325	16788.4	18426.2	MRVI1	Protein MRVI1
H0YI12	18353.6	29304.8				22470.4													6393.33	7003.38				7526.23						41734.3					CTDSP2	Carboxy-terminal domain RNA polymerase II polypeptide A small phosphatase 2
H0YI37																								15513.3											ATP5B
H0YIV9	250881	327123	424259	157345	233849	445819	292253	70157.7	65875.8	135101	49844.2		455615	387643	340722	123565	88770	118928	262695	459537	355863	67475.7	264334	203679	34661.4	120231	89008.7	196369	399423	549178	427180	248160	156729	104841	GATC	Glutamyl-tRNA(Gln) amidotransferase subunit C, mitochondrial
H0YJH0	26787.8		36889.8																												14130.8	21281.7	33624	22114.2	SAV1	Protein salvador homolog 1
H0YJW9																										5476.98									H0YJW9
H0YKC9	27107.8	220679	103480	43739.7	66187.7	100761	19527.8	39523.6	6428.61				66400.7	21039.7	8746.15	64680.1			96349.3	217506	356174		9597.95	7743.68	2801.19	12464.5	9777.81	23814.4	28270.6	53910.8	48865.3	20990.8	35723.8	20980.7	CERS4	Ceramide synthase 4
H0YKD8	4.26938e+06	5.21775e+06	3.90915e+06	3.26421e+06	2.79853e+06	6.36883e+06	1.48946e+06	598922	864234	1.2981e+06	1.02459e+06	1.01663e+06	630750	1.13575e+06	1.69507e+06	934862	840554	553867	1.02472e+06	1.59648e+06	1.80428e+06	817068	2.91503e+06	4.01418e+06	562793	644924	401234	2.99413e+06	1.0348e+07	5.74849e+06	5.63782e+06	7.01784e+06	2.92024e+06	3.05738e+06	RPL28	60S ribosomal protein L28
H0YKG7																			3169.83																TINF2	TERF1-interacting nuclear factor 2
H0YKH1	86530.1	130022	97203.6	58445.2	59644	48147.5	152035	87836.8	152533	92005	255725	54053.4	385359	64884.9	144430	374393	192506	169259	49227.7	15835.3		34283	39171.4	59512.9	10987.4	30131.5	13003.2	69739	128982	105428	57597.5	52777	56134.3	121570	PBX1	Pre-B-cell leukemia transcription factor 1
H0YKT5	8339.06	19816.7	9518.07	4975.07	8307.58																	3750.36	8466.16	12171.4	5406.04	7117.03	2240.07	7276.45	32817	15905.2	11755.3	7901.61	18300.5	7063.46	TLE3	Transducin-like enhancer protein 3
H0YKT8																														29860.7					PSMA4	Proteasome subunit beta type
H0YL77	50930.9					60837.9													86799.8	45664.2	145331										75957.8				H0YL77
H0YLD0																														52284.4					PIGH	Phosphatidylinositol N-acetylglucosaminyltransferase subunit H
H0YLD8				6501.2	12225.5	14841.6																									5024.05		3334.4		SHF
H0YLF3	187289	223144	194629		20267.1	49968.8			33841.3	41852.5		19194.4	24619.8						32319.5				47781.6		61313.2	71048.1	67104		40286		29239.7	277417	25831.8	6901.08	B2M
H0YLI7																																		14055.1	AP3S2	AP-3 complex subunit sigma-2
H0YLN8	24111.9		343332		91151.3				41010.5	45979						37377.8				23093.9	16020.4		9682.16			20221.1		23956.5	97278.5	90347.5	16158.9	80319.5	22124.5	23720	TRPM7	Transient receptor potential cation channel subfamily M member 7
H0YLY0			2186.45																																CDC42BPB
H0YM31																															96565.2				PCK2
H0YMG7	64381.4	38514.7	217626	172763	98483.5	172688	95760.2		31495.9	26183.5	301001	95867.9	272678	39591.4	34537.9	40097.7		65309.8		25388.9				21692.5	12900.2	75504.9	7320.85	12164.3	22035.6	45816	12984.4		22876.6	24057.4	ALDH1A2	Retinal dehydrogenase 2
H0YMP8	7124.52																								3025.59	4220.1	6312.92								ATP8B4	Phospholipid-transporting ATPase
H0YMT9									51668.4																										ANXA2	Annexin
H0YMV8	4.64769e+06	6.0401e+06	3.8298e+06	3.19443e+06	2.78499e+06	4.69749e+06	1.20393e+06	791127	703620	953597	917979	1.07599e+06	751005	1.23917e+06	849874	562105	767166	1.05425e+06	1.0603e+06	837110	2.24232e+06	2.44676e+06	4.95684e+06	8.50084e+06	528141	680981	643198	5.00323e+06	8.73932e+06	7.57007e+06	3.10714e+06	3.77615e+06	2.14471e+06	3.18429e+06	RPS27L	40S ribosomal protein S27
H0YN33						68778.7																		36510.2	12004.8			25016.3		138071		36512.7			CINP	Cyclin-dependent kinase 2-interacting protein
H0YNA2													1.45645e+06																						SPPL2A
H0YNP1	26585.6	22639.2	16515.6		24105.5	30129.8				20888.9						33556.8	22539.6		11702.6	29215.7	25028	24872.2	50161.3	59467				16908.8	45893.3	39396.9	27592.4	25347.3	43309.3	31096.4	GLCE	D-glucuronyl C5-epimerase
H0YNX7			29928.2																																GCHFR
H0YNY8									49778.5		43676.1		23869.8	19807.6	58130.4				14181.8	3519.8		10579.3	13650.3	21697				24737.4	65390.4	29804.9	9788.58	11316.4	21126.8	38408.3	MEIS1	Homeobox protein Meis1
H3BLV9	59458.9	57892	40188.6	19556.3	16961	44779.3		21763.1	6332.2	7409.99	42387				17529.4	9335.41	5611.62	10677.3	10900.8	13074.3	31319.9	31848.6	59599.9	134544	10560.4	11567.5	11400.6	103608	172055	95846.5	238100	211381	186564	47412.9	SRPK1	SRSF protein kinase 1
H3BM14	100489	146266	118013	45586.7	51008.9	100350	93165.9	42226.8	63875.1	185455	85303.6	54117.1	91292.5	82915.1	73811.4	70168.6	93061.4	108983	20403.3	21382.1	21855.8	13793	36442	39719.5	27254.2	33556.7	16541.2	45157.2	115615	58534.6	36266.5	116899	101609	31747.2	NUB1	NEDD8 ultimate buster 1
H3BMD8	772759	534173	545792	243791	378311	301796	650107	548683	630177	566670	1.01174e+06	714976	816292	403689	1.12449e+06	523614	2.03919e+06	1.1969e+06	40995.8	27170.6	33930.2	43029.6	138314		95297.5	95222.9	58126.8	174979	281438	184047	711641	819103	1.42313e+06	183700	ARPP19	cAMP-regulated phosphoprotein 19
H3BV80	68681.7	148295	135671	66710.8	100113	185400	101750	70817.9	39419.5	46271.7	51918.2	82265.1	67160.6	83020.9	110129	73594.2	70284.8	86742.8	60071.9	26553.4	43238.1	263298	245447	256843	79348.9	104618	86018.6	120260	372581	280708	603399	370627	427323	220373	RNPS1	RNA-binding protein with serine-rich domain 1
H3BMQ0	20116.4	30435.3	18638.6	13101.5	10817.1	27280.7	10971.5	7176.12	17827.2	20645.6	22350.2	6825.2	29883.3	11057	12982.3	21580.6	24512.8	9438.34	20247.2	18509.7	19874.1	4085.12	33293.5	23581.4	7951.81	8580.86	7343.17	58897.3	215489	66938.5	19473.7	33313.6	20343.2	23058.9	TSC2	Tuberin
H3BMT1												7532.92																4244.95		8992.32	6501.78				RRN3	RNA polymerase I-specific transcription initiation factor RRN3
H3BMW4	168135	37928.2	219029	118093	173140	187305							155029												145011	134357	207794	45594.1	227056		109521	113816	92831.4	106373	TMEM208	Transmembrane protein 208
H3BUL4	431528	339800	278032	276271	103097	632529	184798	259060	123620	266573	257773	143909	518831		243821	351923	237804				939067	107729	90906.7	141705	71146.7	116137	97747.7	118785	480016	358069	857586	788303	409604	628767	FAM192A	Protein FAM192A
H3BPR6						190912																													BLOC1S6	Biogenesis of lysosome-related organelles complex 1 subunit 6
H3BN98	851504	3.30656e+06	3.32313e+06	1.77471e+06	1.92894e+06	3.58293e+06	579831	344584	337917	447139	444317	456818	362851	437980	1.00862e+06	670702	875674	510337	1.75758e+06	2.15789e+06	2.46805e+06	776415	2.30654e+06	1.13643e+06	652568	1.31807e+06	748414	2.68609e+06	7.49078e+06	5.914e+06	2.39431e+06	1.53051e+06	1.26837e+06	1.32191e+06	RPS15A
J3KNE2			12090.8																		7967.25	4787.01		11622.7	4282.92			6646.21			7399.86	20403.2	12297.5		INO80E	INO80 complex subunit E
H3BNT4	83892.1	108463	92593.6	42345.2	59566.9	91961													83148.2	21248.5	56081.8	69287.6	63779.2	189488	31749.5			82646.9	120184	94485.4	227956	185148	135489	76640.6	MPHOSPH6	M-phase phosphoprotein 6
H3BNU1	143894	269396	101859	120567	109173	192173	51766.9		6445.47	26797.9	18925.4	21965.6	70717.2	12763.7	37087.2	28722.6	73228.5	71697.2	17084.2	20219.1	22738	5865.17	11453.5	11078.4	9111.63	23416	8878.78	30001.9	147225	30820	80881.9	61268.3	70860.8	41859.5	TBC1D24	TBC1 domain family member 24
H3BP20	574997	642272	914815	431976	328605	532825	191288	156440	113889	86165.8	96404.2	264297	209283	173967	145405	143080	284447	324106	63578.8	101245	125695	38527.4	125079	64650.1	161793	321577	228871	149734	495123	313858	231345	901548	125186	470892	HEXA	Beta-hexosaminidase
H3BP28	394209	607434	691019	291966	195440	505102	131057	89097.4	29478.1	41096.9	72186.4	73171.7	163471	104246	92805.7	147385	98930.9	59145.4	213639	515101	437912	35124.7	76975.2	18627.1	57046.5	239571	118372	18529.5	66007	81754.9	156021	35612.9	33612.1	21103.4	COQ7	5-demethoxyubiquinone hydroxylase, mitochondrial
H3BP77	223478	349211	310065	163291	94497.7	422499			35873	120084			105135	576848		445700			135910	100243	327881	25379.4	81855.8	28342.9	88266	138345	147616	147543	210643	270366	38851.6	119167	31452.6	122368	TK2	Thymidine kinase 2, mitochondrial
H3BPE1	195787	198472	198748	142858	133053	213327	193536	122454	90569.6	250078	188077	173478	177127	159398	214602	227734	216828	186640	67976.5	55328.5	105943	101302	299687	290925	52545.7	73521.7	42534.9	309709	967475	551973	162177	430414	166999	266690	MACF1
H3BPJ9	2.11182e+06	2.53117e+06	1.35108e+06	1.83391e+06	1.77524e+06	2.96072e+06	1.05573e+06	428385	479197	767562	572531	610150	1.47944e+06	895568	1.81118e+06	1.10278e+06	2.05119e+06	1.19983e+06	1.64936e+06	1.65775e+06	4.75472e+06	1.21128e+06	1.58148e+06	1.54099e+06	426783	903971	680220	1.07265e+06	2.33254e+06	3.18707e+06	1.21624e+06	1.68789e+06	359995	1.36333e+06	NDUFB10	NADH dehydrogenase [ubiquinone] 1 beta subcomplex subunit 10
H7C112																							2691.11					4486.91			3286.92		5009.42	2955.67	FBXL19	F-box/LRR-repeat protein 19
H3BQM0			14346.5			26253.1													12502.8	13587.9	25250.9	7130.28	11236	20973.7				18859.1	39765.8	33010.4	38994.9	21836.3	9044.27	15225.7	PAPD5	Non-canonical poly(A) RNA polymerase PAPD5
H3BR10	127235	204857	98630.7	128373	199395	475173						51844.5						33753.1	64294.9	182127	470524										374822				SMLR1	Small leucine-rich protein 1
H3BR76		40356.2			27561.3	33199.6														33915.7											58302.6	52614.5	17681.5	23224	KDM8	Lysine-specific demethylase 8
H3BR94	104492	73284.7	89438.8	166748	76520.7	148344	79874.2		145511		140970	103415	201909			133540	216268		15055.4		16627.4	19031.9	59687.7	58956	21056.4	58973.6	26011.4	71150.7	227640	159511	83577.2	115106	136254	60757.5	DCTN5	Dynactin subunit 5
H3BRB3	39419.7	76575.9	11590.1	20388.3	14080.3	36287.6	19744.5	14801.1	3556.5			37278.1	16211.2	139898		36636.4		32731.4	10274.5	4257.94	4512.56	6444.93		16653.6	11845.1	8694.08	1398.21	28141.7	10181	16815.9	368692		212636	15741.3	KIF22	Kinesin-like protein
H3BRF9	58267.4	66585.4	46793.8	60817.9	93597.2	98886.7	87225.4		32600.4	59978.2	47595.1		47528		66897.7	40954.2	83577.9	100961	24816	27676.9	40638.2	16865.1	39363	33475.1	20163.4	25530.4	14869.7	33147.8		76284.9	38293.5	51997.9	64826	18361.3	ZFYVE19	Abscission/NoCut checkpoint regulator
H3BRJ5		29889.1	39736.5	11080.3	30605.4	57257.8		13651.7	10571.3	35086.1	20403		21479		60170.3						11332.4		8587.49		3930	12275.7	3778.82	46628.2	149161	257046	23702.9	20355.3		61928.5	IFT80	Intraflagellar transport protein 80 homolog
H3BRL0					6944.97	7968.28														5081.62	3378.53	2394.35	3276.88	5613.55				5566.49	14687.8	11901.6	4096.28	5119.94		3882.25	BBS2	Bardet-Biedl syndrome 2 protein
H3BRL3	133057	224209	249978	192667	131013	323300	163430	168924	69922.2	136818	118993	109823	179830	108957	194582	153721	151749	409097	72369.4	97320.5	84411.8	41001.4	83823.8	85476.3	37096.4	103361	31704.6	279709	173724	210498	661385	295455	168393	134242	UBFD1	Ubiquitin domain-containing protein UBFD1
H3BRN4	6.96847e+06	9.20152e+06	9.87233e+06	8.89034e+06	1.69428e+07	1.89229e+07	591283	330487	366963	192320	286183	121544	544661	429155	608726	213373	208132	175139	3.93297e+06	9.56625e+06	9.77819e+06	42741.8	269884	50153	200928	2.24887e+06	668328	431985	748939	862662	1.34033e+06	728170	266763	64878.1	ABAT	4-aminobutyrate aminotransferase, mitochondrial
H3BRQ0	56879.3	51205.3	61085.5	25503.9	36995.4	43451.6	46527.8	162299	39640.9	34839.4		60514.3	65472	57737.9	48312.4		40520.9	40079.5	17651.8						13479.2	14589.2	9006.45	18636	78666		18949.6	30348.2	23208.9	22595.4	PPCDC	Phosphopantothenoylcysteine decarboxylase
H3BS42											6326.6													1456.78							17938.6	8357.84		2571.88	ZNF768	Zinc finger protein 768
H3BSM7	99543.6	358039	286373	101760	159516	118890	161016	101844	59425.1	140246	154279	94003	188058	76290.9	156836	138788	298890	195200	125934	318924	382242	111343	146012	273785	37662.7	161049	86790.7	271459	606058	561188	101988	105756	65404.2	126508	C16orf58	RUS1 family protein C16orf58
H3BSM9			7650.84			14959.3													4226.45												22523.6		5822.72		SALL1	Sal-like protein 1
H3BSW0	392185	427727	435464	227666	270677	484063	163459	205405	161264	88582.4	222836	181291	437397	188313	110959	224142	284164	90647.6	238437	242938	364303	41817.5	317083	103724	162573	134431	192944	317363	407183	395158	182778	257078	287526	94582.6	LRRC57	Leucine-rich repeat-containing protein 57
H3BSW6	11511.3	28869	19059.6		9804.48	16447.1											30207.6			7435.15		3071.41	22069.8	8352.54				12792	12242.2	18660.5	7678.83	18958.2	8724.52	7850.45	CTU2	Cytoplasmic tRNA 2-thiolation protein 2
H3BT17						9616.48																													NPW	Neuropeptide W
H3BTB7	156775	377973	289874	109351	161194	401060	140834	16648.4	58100.7	55005.2		74732.3	96421.7	42466.9	31702.3	53694.4	34878.9	28555	81488.2	58776.7	144134	48750.1	31882.3	66677.3	14932.3	17278.9	14670.4	81098.7	171990	176148	298727	127592	44814.3	27466.7	EARS2	Probable glutamate--tRNA ligase, mitochondrial
H3BTH8	12495.3	7988.7	20191.5	1869.42	4767.29	8051.91	126334	88649.1	17412	40934.9	8235.51	1.31755e+06	33001.1	63679.4	5739.76	3899.25	36359.4	29286	3593.06	6613.07	2837.11	10687.3	953.142	9035.69	958.867	3375.93	752.541			6002.11	2278.71	3269.44	6541.94	3659.14	HAPLN3	Hyaluronan and proteoglycan link protein 3
H3BTI0		37326.5	31634.3						31685.4	339250			117010	211016	319186	88460.8	60972.5	212773	8352.31				24289.3	34183.1	7625.52	29449.4	14067.8	16572.9	59840.7	54902.6					CRISPLD2	Cysteine-rich secretory protein LCCL domain-containing 2
H3BTQ4	19279.2																																		CTRB2	Chymotrypsinogen B2
H3BU86	17033.9	44442	79739.6	22267.1	85473.6	73928.4	9089.81	35709	58751.4	20969.8	41375	28293.5	28355	10672.6	37436.5	18576.3	40784.6	43538.8	67136.3	64491.4	125725	104715	171942	80322.6	30573.5	81386.3	21610.3	290213	481749	327983	98142.9	113142	164302	77634.5	STX16-NPEPL1	Syntaxin-16
H3BUC1																																	2682.14		FBXO22
H3BUP2	349982	460533	621191	309850	80135.1	548905	357209	436062	877034	616497	711833	524373	1.0539e+06	358800	890778	555816	914491	497437	44311.7	96060.9	34023.9	27499.8	58630.5		22128	39242.5	16358.1	62236.8	204831	98858	40441.8	362634	149963	119386	NOL3	Nucleolar protein 3
H3BUT5					27191.9	49834													22611.4	160476	58650	45968.9						85022.4		193176	33635.1	62668.7	35831.9	43682.1	CNEP1R1	Nuclear envelope phosphatase-regulatory subunit 1
H3BVF7			14101.9		4915.19														6266	4177.23	9538.86	1929.39	6718.56	6049.29			4542.93		18966.6	13098.8	4797.61				TMEM62	Transmembrane protein 62
H7BXD5	373664	283725	154914	116628	60897	175239	391534	122894	79378.6	214464	61958.5	241011	491700	164697	65701.5	560329	455182	379186	729925	49606.2	85026.5		25358.2		3.86865e+06	4.07819e+06	2.60735e+06	9433.32	22313	12924.5	126461	169323	185968	22294.4	GCA	Grancalcin
H7BXF5	28874.8	33901	27995.6	14235.6	15513.1	42584.7	24910.6	44350.3	33768.1		14369.6	66994.6		50123.7	28092.6		44446.3	33601.3	7924.87	12424.5	13737.2	13574.1	16991	29047.1	9524.49	16195.6	10420.2	24854.4	44550.4	25101.4	44877.8	29332.8	32666.2	13561.4	SAP130	Histone deacetylase complex subunit SAP130
H7BXI1	275221	265385	222197	210678	208006	276813	519848	363422	331552	460434	455831	709455	782252	466199	627986	554420	817509	572787	99380.2	180340	252535	273695	299165	420755	113996	91158	84283.6	732595	1.844e+06	1.42354e+06	147259	455338	228143	210546	ESYT2	Extended synaptotagmin-2
H7BXZ5	5667.88	9518.76	8564.47	8201.89	6011.74	14693.6	11399	19108.3	2628.38	2921.05	2800.68	19695.9	3853.26	4256.72	4800.2	6403.18	14298.7	10668.3	1684.18	970.16	4354.86	2242.49	10972.1	3354.86	1820.56	3014.42	575.972	1825.65	8924.87	8179.11	1207.83	4445.49	7255.46	1952.08	KALRN	Kalirin
H7BY35	18164.6		19406.6	23294.2			14537.3	7442.81	17073.7	10172.4	10022.9	16194.2	14044.7		7723.76		83106	20671.7		6488.14															RYR2	Ryanodine receptor 2
Q5JRG1	172072	171662	108169	65279.8	98143	132439	71108.2	60658.7	90543.2	73534.5	68165.3	55844.8	69549.2	36524.5	183992	72081.4	67686.4	72731.6	49234.5	32783	53728.6	85167.4	77208.2	121806	40636.3	57898.4	54418.5	215350	225661	265829	133943	243948	218559	130454	NUPL1	Nucleoporin p58/p45
H7BYT1	31418.1	68932.1	54251.7	31555.4	27743.4	91477.2	79083.4	64962.7	66825.9	32456.6	63164.6	31816.4	42313.1	51229.4	82860.7	72007.3	92891.9	28671.9	29487.4	23725	35877.7	15742.7	112664	100426	13824.3	17888.1	14480.1	99231.5	149695	113723	124008	99511	72712.9	60549.8	CSNK1D	Casein kinase I isoform delta
H7BYY1	1.08136e+06	1.85208e+06	654842	910512	444934	866779	934153	189655	117275	148998	192445	137006	379583	465292	396931	562316	534858	325921	270781	187727	391571	70574.6	482574	227300	26767.4	65554.3	47208.3	129431	549442	478755	346546	125195	145262	296047	TPM1
H7BZ70	168890	169893																																	KRTCAP3	Keratinocyte-associated protein 3
H7BZJ3	1.3229e+06	498489	689195	257191	2.37644e+06	2.3858e+06		458539	562470	358962		604073	1.18641e+06	1.03193e+06	1.76252e+06	1.39269e+06	1.31676e+06	1.27585e+06	2.5026e+06	2.89774e+06	6.6206e+06		2.02725e+06	1.72775e+06			774766	3.42643e+06	1.25395e+07	3.37215e+06	1.28584e+06	1.33224e+06	1.1815e+06	3.10363e+06	PDIA3
H7BZK6																										709552									USP46	Ubiquitin carboxyl-terminal hydrolase 46
H7BZW1	238849			40570.6								152053	1.82507e+06	304877			501250			46821.8				90248.7						98938.4	165954	553336	214357	73528.4	C21orf59	UPF0769 protein C21orf59
H7C0A2																			32599.9																BCL3	B-cell lymphoma 3 protein
H7C0D5	147303	231381	281621	36046.1	38167.8	84419.3	101396		46640.6				67973.6			104826			476130	413708	1.13237e+06	249559	39332.6			126831	152245			1.76337e+06	48857.4	78651.2			YIPF4	Protein YIPF4
H7C0X4	54468.4	53154.7	66860.3	36879.5	35247.3	74733.3		15605		14733.5							47134.5	33429.8	97526.9	107107	124546	21816.7	50575.2	53651.3		41104.7	18187.3	93049.5	161312	128869		20261.5	24460.3	13935.3	ALG3	Dol-P-Man:Man(5)GlcNAc(2)-PP-Dol alpha-1,3-mannosyltransferase
J3KSJ3																	42010.5																		COX10	Protoheme IX farnesyltransferase, mitochondrial
H7C155	151673	143054	146853	82975.6	118049	145972	123646	64917	453189	77208.1	217754	162053	344565		621986	174953	616908	241161	50385.8	41929.6	78144.2	21012.9		110192	8992.69	57064.5	17521.4	31393.7	173228	99169.4	66914.9	63849.8	84988.3	21846.1	RAF1	RAF proto-oncogene serine/threonine-protein kinase
H7C1E4	102225	237314	223807	134033	105198	127693	36483.8	33130.8	35101.8	61550.4	91611.5	37777.1				38044.2			57863.4	63087.1	106043	19254.8	51164.5	87646.6	15298.6	23518.5	13784.8	104233	406022	175587	91763.3	124228	99218.3	99289.8	AP1S1	AP-1 complex subunit sigma-1A
H7C1U7														51550.7																					ATP13A3
H7C1U8	228008	386607	430158	384619	350065	421531	114134		91859.6	133260	132799	103227	1.18786e+06	132811	143081	38846.9	227437	54077.7	176417	460860	376669	124557	253022	443996		54288.1	34747.5	354896	764735	645615	222894	344831	230878	181249	APOO	Apolipoprotein O
H7C1V3																			24508.3	28769.9	25814.5														MLXIPL
H7C286																	27797.6																		NAGK
H7C2F2					85983.9																		47125	118749											CD99	CD99 antigen
H7C2Q8	189672	196796	192598	95904.2	88678.2	167862	43600.9	49308.8	62627.8	72367.6	56742.3	66695.1	49958.1	58751.8	85186.1	89694	147805	107176	106759	63214.6	144588	440829	392606	554246	34614	35926.6	35439.8	427811	779544	808351	815738	1.42946e+06	479467	323851	EBNA1BP2	Probable rRNA-processing protein EBP2
H7C3G6																													14079.4						MPRIP
H7C3K0	33091.7	44849.7		272842	115750	18516.9	95890.3	231952		160755	422710	1.58388e+06	1.11763e+06	336438	340102	330482	431525	298197		69052.8	41329.5					79634.8	22454.4	40591.7		115514	326841	36159.3	96300.9	113503	ELN
H7C3M7																													299242						FARP2
J3KQW3																								7881.17									7942.12	7543.36	TMEM44	Transmembrane protein 44
H7C417	14771.5	20087.8	10470.5	25344.8	22776.2	42721.2					19675				26540.8				20765.9		46831.9	12877	40434.2			9283.33	2141.02	30169.2	22137.6		93238.1	52483.2	37585.2	9688.54	H7C417
H7C484																												32023.7		57732.6	18559			14928.5	ARV1	Protein ARV1
H7C4S7						4913.21																													MAGI1
H7C5B8																						16140.2													NDUFB2	NADH dehydrogenase [ubiquinone] 1 beta subcomplex subunit 2, mitochondrial
H7C5D9			10552.8																																LRCH4
H7C5G1	456085	863294	681492	378340	324195	443580	416700	508649	587149	430977	183585	497744	720002	590242	593749	359682	648740	277252	47003.8	30093.5	27605	14675.8	14864.7	38534.3	67318.8	45427.9	48635.3	106555	30780.5	260341	39136.1	216628	106866	252624	IAH1	Isoamyl acetate-hydrolyzing esterase 1 homolog
H8Y6P7		12138.8	7642.26	3501.49	3712.14																					4604.46			14954.4	7077.16	2820.29	11332.5	6425.89		GCOM1
H9KV31																							7426.43					6483.48							NCAM2	Neural cell adhesion molecule 2
H9KV50		41862.3		10270					22745.3	28230.8	36861.5		9966.13	16375.5	18961.3		20518.9		4159.94	6411.72		21813.8	59270.7	14734.3		8722.99	3453.69	24269.9	53734.7	55054.6	5578.09	20999.8		10457.7	SEPN1	Selenoprotein N
H9KVB4	6720.22	18501.4	22170.8	2126.72		11488.2													3798.22	2470.49		1176.56	5848.21		1274.91	1914.36	2907.29	6006.86	6902.27	13729.4	3812.52	7485.82	4012.21	3596.9	TNRC18	Trinucleotide repeat-containing gene 18 protein
I3L0A0	969944	1.50645e+06	1.30588e+06	711558	641023	1.33297e+06	1.13459e+06	1.23816e+06	507268	703894	782140	745384	1.41079e+06	875834	1.60394e+06	919231	1.79767e+06	1.17471e+06	123038	105381	44510.9	171266	108561	396639	181534	252157	155726	387655	335231	469304	679708	1.0213e+06	1.24342e+06	385880	TMEM189-UBE2V1	Ubiquitin-conjugating enzyme E2 variant 1
I3L0A5																			3649.05	6792.83															SOX5	Transcription factor SOX-5
I3L0E3	142708	103224	123936	43496.6	58836.1	127312	74641.4	10747.9	70504.5	19262.5	151648	33052.2	35237.3	31289.6	29342.1	38824		240306	55785.8	45597.5	119229	48584.4	141854	248007	22710.9	17638.2	22018.8	87609.2	237588	166123	216013	311197	90368	52720.2	hCG_1984214	28S ribosomal protein S17, mitochondrial
I3L0L6				12675.8	17027.5										15280.7										10447.6	20268	8357.2	31777.8	66866.5	50647.4	17266.9	43596.8	20767.1		RNF167	E3 ubiquitin-protein ligase RNF167
I3L0N3	842587	1.01016e+06	854518	519083	411499	847040	594737	312586	253973	370025	382149	388338	486856	309552	463936	557075	646414	640452	582229	644110	774394	513159	666461	816256	372813	569200	365914	1.32661e+06	5.89378e+06	3.24823e+06	712185	1.12582e+06	1.00673e+06	723569	NSF	Vesicle-fusing ATPase
I3L0P6																			38756.3																TRAP1
I3L0U5	8759.68		12665.7	8062.24	12042.2	21390.5					41434	45503.6					40656.9					47302.3	32415.1	81064.2	2918.09	7216.89	4423.04	15611.8	37993.6	73839.5	39059	58771.8	19414.1	15665.6	CCDC137	Coiled-coil domain-containing protein 137
I3L0W4	1.43381e+06	993778	710914	2.36173e+06	2.12971e+06	3.73803e+06		59801.5	111702		75898.1	92160.5	191873			155372	270758		229003	95760.7		131641				39587.9	43467.8	47826	338993	62007.5	50061.9	104425	47493.4	25370.5	SAT2	Diamine acetyltransferase 2
I3L100		47955.2				86334.5																											36000.6		NEURL4	Neuralized-like protein 4
I3L112																													21428.5						DGKE	Diacylglycerol kinase
I3L121																							10099.2	14806.7				7344.48	27292.5	26012.8				7862.26	CLUAP1	Clusterin-associated protein 1
I3L145	28691.5	25450.3	55502.5	33973.6	12319.4	68034.9	131535	70452.3	127532	21061.9	95809.1	105169	146279	151293	33610.4	28588.6	87874.1	68532.4		7980.33											3930.3				SHBG	Sex hormone-binding globulin
I3L419																															12134.8		26031.2		FAM64A	Protein FAM64A
I3L1D5																									3721.64										ALOX15B	Arachidonate 15-lipoxygenase B
I3L1D9	25331	35940.9	31494.1	55699.8	37943.8	46107.9				22196.3									8341.4		51283.6	16169	45307.5	71763.5	9707.37	12286.1	24157.2	73693.3	92762.2	106811	55138.7		11824.3		CTDNEP1	CTD nuclear envelope phosphatase 1
I3L1H5	11369.2	24774.4	21980.2	20385.4		21288.4										20869.4			13543.2	7735.59		4535.18	8688.27	5772.02	9989.99		3296.79	6423.88			11757.6	27802.8			DPH1	Diphthamide biosynthesis protein 1
I3L1Z9													296237																						ANKFY1
I3L202																													7972.99						ZDHHC1	Palmitoyltransferase
J3QS48	691447	955274	1.17355e+06	1.34546e+06	1.57966e+06	2.71439e+06	92724.2	44522.4	42510.8	79324	62749.4	52674.5	77391.1	42656.3	450690	69214.6	129510	88538.1	3.56879e+06	4.17655e+06	7.24424e+06	753108	1.29962e+06	28905.3	313105	848342	195616	1.86426e+06	2.46473e+06	2.45445e+06	1.12221e+06	1.00784e+06	616853	536220	MPDU1	Mannose-P-dolichol utilization defect 1 protein
I3L2B0		18418.8																																	CLUH
I3L2C7	20527.8	20877.6	23800.7	20131.2	16287.5	37199.6	11994.1	10960.7	6430.36	14995.9	4948.38	50635.6	13763	28009.3	7763	80337.7	143582	113908	20822.5	17633.9	38848.4	25140.1	47447.7	47876.8	12234.5	12378.1	15621.3	73808.6	152316	152337	71811.6	91658.3	116002	37776.3	GEMIN4	Gem-associated protein 4
I3L2G5										12271.3	22660.1		29570.3	21105	23487.3	17201.6				4283.81			8209.43	9121.67	2342.15	3605.14			8341.39		3835.73	9756.79	5067.76	4692.71	NLRP1	NACHT, LRR and PYD domains-containing protein 1
I3L2J0	22222.4	31221.5	30739.2	14435.9	9034.78	22540.7	20458.4	13727.8	16282.6				23274.6	17372.7		14832.7	42808	16546	6556.08	7794.48	15074	5372.47	14261.9	17246.6	6066.32	7033.07	4052.84	17746	67028.7	50873	17505.9	28816.5	22688.9	18097.4	CIC
I3L2K7																					1920.08														NAA60	N-alpha-acetyltransferase 60
I3L2P0																			10811.6	16640	16416.4	6440.71	10012.8					16676.6		13876.2		11347.3			TMEM219	Insulin-like growth factor-binding protein 3 receptor
I3L2T3	17392.5	32553.7	40090.4				52845.3	102040	51484.4	90450.5		119604				58931.1	42856.5																		METRN	Meteorin
I3L3Q7																																8310.58			C1QBP
I3L3D5						104201																													PFN1
I3L3K7	3306.59	6128.04				5671.7																									3023.96		2712.96		NFATC3	Nuclear factor of activated T-cells, cytoplasmic 3
I3L4X7					4191.06																					4847.8	7546.54	18749.5		13866.3	3108.25			2544.74	GPS2	G protein pathway suppressor 2
I3L428																																	1137.05		SMYD4	SET and MYND domain-containing protein 4
I3L448	34255.7	73187	81644.1	67815.3	10680	56443.2	7856.53	11726.2	13197	16904.4	27361.8		47078.4	11181.3	21840.1	19571.2	35030.4	34458.4	118386	172945	176868		3717		3426.86	47896.3	9459.11	40361.6	101787	31830.6	44756.9	8721.11	28851.4	11378.9	ATPAF1	ATP synthase mitochondrial F1 complex assembly factor 1
J3KQU4	234501	291830	297464	87123.3	258586	423216		30826.1			54205.3	20892.3	49024.6	39960.1	14663.8		29142.9	26885.5	50394.2	156091	210996	5999.83	5932.89	12673.6	31384	43846.9	16832.1	13140.9	62721.7		105288	311804	99441.6	22520.4	TOM1L1	TOM1-like protein 1
I3L505	140723	456019	290480	212741	157503												172758				101392				17031.2		16035.8				132634	96056.6	37197.2		NDUFAB1	Acyl carrier protein
I3NI23														94923						17304.8		19308.8				104604	37816.7	96615.3	392360	268198		152908		50980.4	TMEM159	Promethin
I3NI29																						74809.6	382513	118922	15872.7			138373		1.10038e+06		199210	44785.8	46265.7	TMEM256-PLSCR3	Phospholipid scramblase 3
I3VM54	20434.8	45783.4	58460.1	21777.7	20166.8	42168			160614	106015				43109.1	102725		183657		8832.37	11198.4	10327.2	10800.5	24008.2	62702.9	15322.9	19765.6	8748.95	24612.1	65591.9	39705.3	24528.9	45606.7	63313.4	22034.8	KDM2A	Lysine-specific demethylase 2A
J3KMX3			16982.4	9185.26	9049.65	8625.74	5719.21	3284.91		13687.2			6301.26	5592.5	18171.2	4511.67			6368.8	8955.95	5310.76			1456	2832.87	3999.3	2829.5	4171.01	17560.5	6938.48	791307	3217.77	6765.97	2557.41	AFP	Alpha-fetoprotein
J3KMZ7	13943.2	13600	12994.4	7896.31	3640.56	8021.1	25328.5	5917.36	35782	25545.1			44430.2	11794.4	15863.4				10070.6	12778.1	16030.5	6402.11	11601.3	10533.9	3139.72	4015.65	2959.5	12197.9	9228.48	20918.2	13719.2	21648.5	12224.7	10159.1	INTS2	Integrator complex subunit 2
J3KMZ9	13270.7	11443.6	21141.8	14317.7	5992.73	16282.4		3974.51		8009.66	16461.8	10504.8				14150.8	12729.3		7806.34	6113.94	26670.7	61081.8	43524.8	245029				51907.7	205728	126497	41331.7	28661.2	20155.2	57314.8	LDLR	Low-density lipoprotein receptor
J3KN01	237932	345410	258949	221337	241290	383264	71330.8	55201.7	67915.4	67920	55498.1	84621.2	97595.2	67614.4	117760	42171.9	147148	93607.9	133875	96220.5	274885	30631.9	182659	99736.7	11780.7	26079.7	19701.1	57989.3	224633	88976.9	301881	136123	133626	93662.7	MLLT4	Afadin
J3KN34	6341.93	13421.5	6623.22	6873.47	9049.31	8461.07													4824.55	4236.64	7119.55										3080.63	6003.35	3933.21		PTPN3	Tyrosine-protein phosphatase non-receptor type
J3KN36	432691	547664	506438	425214	485521	652626	213109	118660	115829	180887	149706	191262	207646	173770	254496	223562	198476	193025	407336	794340	750510	544469	598038	1.06805e+06	102705	237566	126218	986734	2.21565e+06	1.87572e+06	720033	467390	281648	508428	NOMO3	Nodal modulator 2
J3KN59																	14758.3					4265.56	7275.91					16723.2		26169.7	11013.1	21555.9		30027.8	BNIP2	BCL2/adenovirus E1B 19 kDa protein-interacting protein 2
J3KN67		16704.3	17728.5		17321.8					17192.3	398863							90800.9	14882.9					5876.43					37755.2	31923.6				19909.1	TPM3
J3KN75	23724.2	32236.5	22266.4	16820.9	13133.1	27086.9		6112.51	6246.76		17707.6	4058.85		11975.3		5578.34	10534.2	23929.4	10307.8	17323.8	12929.8	4102.87	5664.79	10904.9	4481.91	12013.4	2437.64	23873.7	87448.4	23600.2	11174.5	8365.49	4197.44	34061.7	TBC1D8B	TBC1 domain family member 8B
J3KN95						8730.74																													PGM3
S4R3Q9	185037	201119	283588	164226	149670	163648	265022	36639.3	16216	16628.1	12290.4	30412.1	38351.1	31351.7	50585	54593	52555.7		116825	120675	159714	379454	184953	917788	51988.5	46659	25545.2	228517	212722	389244	335561	162514	60518.8	100789	OXA1L	Mitochondrial inner membrane protein OXA1L
J3KNB4	897974	675656	680103	1.1064e+06	249243	516773	660660	77994.5	103544	110954	174110	347150	1.42228e+06	120723	226115	1.80103e+06	1.85209e+06	404000	434786	285379	267236	11105	23293.5	24947.3	886392	1.22582e+06	2.3539e+06	28715.8	78811.3	67917.6	10418.6	78538	132530	49276.6	CAMP	Cathelicidin antimicrobial peptide
J3KNC0	257668	434328	408082	89462.7	275993	255674	182942	161719	282562	241288	465033		275259	232245	105433	177650	377299	405005	63953.9				107882					283727	651820	428772	402081	516122	337752	371652	GTF2A1	Transcription initiation factor IIA subunit 1
J3KNF4	308858	548074	563046	365714	637099	1.0019e+06	418543	245564	115506	230826	523510	163286	470372	211644	493393	375751	570135	486660	100658	135906	84733.7	25390	62015.8	136200	49440.1	46263.7	40018.7	125652	186175	118548	289594	316048	260344	214110	CCS	Copper chaperone for superoxide dismutase
J3KNF5	28007.5	58202.5	26441.5	13091		12392	43393.2	13336.7	49315.8	49580.8	24214.4	39770.2	125670	82159.5	24845.7	23083.3	75488.5	37478.7	2726.24		6304.49	2963.55	1874.55	15152.4		8648.43	5983.68			36601.6	18520.3	102092	18558.8	14183.1	CEP290	Centrosomal protein of 290 kDa
J3KNF8																															526302				CYB5B
J3KNI5			46607.4																												30875.9	25564		62988.4	TRIML2	Probable E3 ubiquitin-protein ligase TRIML2
J3KNL2	143151	120254	146666	37104.6	81548.3	83840.5	44224.9	54551.7	49475.6	27823.8	70002.4	21319.9	70865.1	18037.3	35980.1		25363.3	43422.3	17894.6	14092.2				12139.9	81875	10850.3	54114.7	6100.81	23227.8		12185.2	18767.6	9714.54	7624.24	2020-09-01	Septin-1
J3KNL6	104627	101147	126477	111251	89690.7	105776	34461.4	39577.1	27076.7	50307.5	45802.5	54762.7	58512.5	33245.7	53310.1	47644.4	64165.2	52999.5	59383.9	60028.2	118211	42868	81560.5	113438	23156.2	32496.2	17189.4	113495	355965	193253	82783.4	104862	86172	59328.1	SEC16A	Protein transport protein Sec16A
J3KNN3	248972	336979	134701	162137	316371	531662	37549.8	21703.7	39727	55898.6	33446.4	51393.7	31034.4	33760.1	27642.5	54917.1	72103.6	40864.2	80030.1	187320	319922	6742.39	22227.1	16155.8	34178.4	86097.2	52168.2	56005.6	119123	64344.9	131037	40809.5	69529.3	92399.2	PHKG2	Phosphorylase b kinase gamma catalytic chain, liver/testis isoform
J3KNN7	11015.4	15114.9	12701.9	8322.72	12100	25123.6	19030.4	19291.2	7962.79	22011.9	7849.05	8204.89	30213		13521.5	15325.2	17870.2	23504.4	6518.84	4405.04			8730.41	7360.97	5673.37	8780.71	4311.62	14569	41109.2	18838.5	11249.1	16315	22065.3	7242.43	BRAP	BRCA1-associated protein
J3KNP4				7556.99																4714.06	7056.8							4510.19							SEMA4B	Semaphorin-4B
J3KNQ4	2.12321e+06	2.5685e+06	2.60636e+06	1.19789e+06	904847	2.02279e+06	6.57119e+06	4.54702e+06	4.64702e+06	6.4694e+06	4.7616e+06	6.93457e+06	1.20957e+07	5.08293e+06	8.5332e+06	6.38949e+06	9.28009e+06	6.0985e+06	267613	245875	218473	164930	288970	398737	62263.2	76102.4	39223.6	1.32643e+06	3.02242e+06	1.8119e+06	161886	975849	869444	2.49371e+06	PARVA	Alpha-parvin
J3KNS1	2820.6	2527.72	1771.47	6713.26		5916.9			2665.96	3729.38			15576.5		2436.02	3057.21		8720.81	1070.25	1270.69	1635.38		3655.42		4467.71	3797.5	3070.03	2147.41	7558.73		1383.03	2918.05	2287.09	2298.6	AGTPBP1	Cytosolic carboxypeptidase 1
J3KNV1					1867.16														1900.77					1478.38				4274.21			1734.52	2537.53	2098.98	998.232	ZNF292	Zinc finger protein 292
J3KNZ9																														480.892					FBRS
J3KP26		42349	23778			29788.9							31619.9						4569.07	17413.5			12670.3					24641.3	60623.9	37127.5	65275.2			8714.28	ANKRD46	Ankyrin repeat domain-containing protein 46
J3KP75	21687.1	12378	12002.8	13833.3	10478.9	18021	23289				10694.2	7382.95		29463.4	13535.7	10441.4	17461.9			2781.76			20265.4	8902.85	6030.22	7028.65	3381.33	8196.48	25450.9	11913.5	7997.43	12301.8	16162.7	8886.88	PHACTR2	Phosphatase and actin regulator
J3KPA1	27932.1												44033.1												11673.4	202483	14791.2					21807.2	15336.3		CRISP3	Cysteine-rich secretory protein 3
J3KPC5	28116.1	13796.3	22919	10037.7	5152.75	16741.6																	2829.11						10064.9	42005.3	12636.5		4781.54	4509.84	RAP1GAP	Rap1 GTPase-activating protein 1
J3KPC8																												953.966	3872.42						SIK3
J3KPD3	60019.8	548109	146888	97544.6	126953	244676		88131.6		137414							113396		33550.5	65679.2	77349.3	50410.1	33220.8	124136	41851.6	71345	30391.7	92604	242319	69184.9	85114.5	143962	53390.1	49260	RBM7	RNA-binding protein 7
J3KPF0	3661.17	9770.85	7269.85	2786.21	5718.12	11881.2	22598.8	13119.1	3349.75	5394.33	14682.4	14412	9369.06	5448.61	13392.3	15403.5	8320.72	12960.1	1580.52	6110.6	1229.11	1519.26	8014.53	3034.13	2609.97	6066.22	2913.96	10187.7	28729.9	25066.6	4494.2	7164.68	4045.64	5524.71	HECTD4	Probable E3 ubiquitin-protein ligase HECTD4
J3KPH8	16291.4	20785.4	18713.3	15643	6298.07	5169.6			26597.4	10857.1				44651.2			13259.4	26260.9	7792.69			5191.51	13012.9	10998.6		6703.86		25592.3	113312	54742.3	4583.04	21073	39681.1	16127.9	HDAC7	Histone deacetylase
J3KPJ3																																5646.18			CAMKK1	Calcium/calmodulin-dependent protein kinase kinase 1
J3KPL8	20488.1	10793.5	35889.8	9739.31	8717.04	9789.62	46469.9	8161.46	8838.73	13132.2	16891.5	20841	88518	31036.8	55954.6	70448.2	11952.3	18435.2	14939.5	7585.55	8383.21	10993.3	40808.5	15687.1		2451.4	7732.46	28799.6	95397.3	48672.6	4662.78	20992.5	47095.3	12687.6	APBB1	Amyloid beta A4 precursor protein-binding family B member 1
S4R360	86458.4	249701	293910	50284.6	99400.8	274954	98997			56790.9	95945.7		111325		94090.7				67149.7	63948	137228	130744	182640	395725	37613	47521	32752.2	216741	252963	458795	464424	483386	96154	103835	MRPL42	39S ribosomal protein L42, mitochondrial
J3KPP4	161570	240386	203124	126270	64594.2	233597	75563.8	75993.2	49406.3	145031	73682.4	154301	140758	64886.7	142634	91030.1	144820	63617.9	60982	51813.2	121545	128755	208336	74319	49887.7	90024.6	62479.3	237133	449339	384944	399854	554192	333894	129560	LUC7L3	Luc7-like protein 3
J3KPS0	74932.4	93092.6	94832.6	90760.4	73710.5	151137	25900.8		7832.33	35074.3	10580.4	51463.7	20270.3		21220.6	22780.6	31192.8	58388.4	62050	90354.5	159865	177319	81269.6	211811	46306.9	50444.6	31838.9	164410	369795	285567	122109	106310	62094.1	109246	DNAJB12	DnaJ homolog subfamily B member 12
J3KPT4	33707.4	36689.8	18840.3	9617.08	18666.8	34075.4		15616.6	37804.6	39455.1	47022.9	28812	67231.5	38823.1		63868.3	55715.9	106298	28773.7	35608	56361.2	137470	27967.9	91796.7	27415.1	24807.7	20752.1	41661.5	52586.7	91420.2	58192.5	35457.3	18221.1	17121.9	TRABD	TraB domain-containing protein
J3KQ32	1.01626e+06	1.35355e+06	1.1248e+06	685320	647510	756167	1.21162e+06	846340	781404	806042	1.05389e+06	762736	1.62593e+06	843837	1.1335e+06	734306	1.04538e+06	800162	205341	189549	224599	188706	308021	400933	315982	339681	196159	878531	875186	694636	1.60071e+06	2.4617e+06	993186	880586	OLA1	Obg-like ATPase 1
J3KQ40	11235.8	17548.5	8523.81	6591.6	9088.91	17402.5	12163.8		5163.26	13080.5	19924.4			10850.2	13911.9	10647.2	21370.9		4121.7	2057.97	5055.39		9314.05	4479.78	5344.32	5796.07	5919.67	6325.4	9083.19	16282.4	9534.4	5539.44	3246.54	3432.63	TBC1D8	TBC1 domain family member 8
J3KQ42		210919	117129												80699					28483.3			71367.9				15994.9			367544			15475.1	24024.5	TSPAN4	Tetraspanin
J3KQ48	215999	333908	181566	156790	280792	183699			51481.4	61153	58115.7	74399	60895.8		102812	30686.2	90029.8		295175	548445	633174	732901	831655	829024	127488	229670	132798	1.4605e+06	2.04026e+06	2.5633e+06	568291	519875	279399	282652	PTRH2	Peptidyl-tRNA hydrolase 2, mitochondrial
J3KQ52				2111.76																					38461.8	4071.17	49162.2					5394.9	2606.46		GZMB	Granzyme B
J3KQ66	63698.1	40374.6	47011.9	21479.3	18763.1	129053	11302.1	21654.2	47308.8	141207	41490	28766.8	46007.7	358382	22224.7	150782	84328.7	18496.9	18462.1	15851.6	18510.6	3519.89	247816	6733.31	26889.4	7638.33	25993.2	5538.53	12000.1	9739.79	117947	23057.4	11539.3	8886.35	RELN	Reelin
J3KQH6																													1964.01						PHC1	Polyhomeotic-like protein 1
J3KQJ1	812920	927957	1.1728e+06	645835	594464	1.37621e+06	262735	192769	216773	270034	152844	167755	332510	277130	346206	338558	260742	323219	105360	426720	308628	48027.1	151352	100036	36493.6	405777	282747	42200.6	573237	630265	268386	724043	116552	271822	SUMF2	Sulfatase-modifying factor 2
J3KQL8	1.24404e+06	1.63973e+06	1.10197e+06	1.12886e+06	788141	1.53205e+06	278670	115790	126346	214290	175252	199836	171984	195873	269415	231091	402592	103265	696334	814993	1.03218e+06	361576	485866	1.24301e+06	179657	385391	156980	727698	2.96283e+06	1.88223e+06	170165	1.59925e+06	708313	217300	APOL2
J3KQQ5																																12089.3			GALNT14	Polypeptide N-acetylgalactosaminyltransferase 14
J3KQR7	18171	25691.9	23917.1	7673.76	9803.12	13798.9	44012.4	18533.3	25640.3	30407.8	37787.2	30406.8	20934.5	25724.5	33427.7	31592.7	36787.7	29643.3	5375.94	9536.15	11055.7	4085.04	5442.76	14649.6	3504.07	6195.37	2843.57	11239	129264	17765.5	5105.57	27577	13449.5	8105.71	CEP170B	Centrosomal protein of 170 kDa protein B
J3KQS5	21320.5					14493.2	19020.9					18658.7	25875.7						4405.79	8325.59					4169.7	10895.3	4159.94				12870.9				PLEKHA8	Pleckstrin homology domain-containing family A member 8
J3KR35	200395	106431	148731	92517.2	96600.8	127780	105572	93395.2	78848.4	42068	165136	82027	50098.7	106776	132834	87225.6	86163.3	384063	26361.7	25805.7	52599.8	163155	130168	226682	89287	52850.6	63099.3	139599	128084	187922	217365	199502	388184	76358.2	CCDC12	Coiled-coil domain-containing protein 12
J3KR44	570249	1.04947e+06	853578	815748	697152	1.04878e+06	420069	409505	543532	514019	725142	537272	762941	650952	1.0165e+06	544881	819637	857246	241878	229618	153109	207857	384664	291511	315688	474762	261190	912486	650362	1.01354e+06	813139	1.54701e+06	1.44216e+06	891339	OTUB1	Ubiquitin thioesterase OTUB1
J3KR72	100771	76328.4	57126	40154.2	18445	67626.4	33313.7	17942.4	19292.9	72588.2	38726.1	53382.4	32660.5	56637.6	198665	16681.4	50249.5	35873	20401.1	19050.8	57949.9	29624.3	55186.2	59397.7	12233.2	35580.3	30047.3	45763.2	96680.6	73021.4	116164	73016.8	157993	49053.3	TAF6	Transcription initiation factor TFIID subunit 6
J3KR97	112658	175922	176264	101137	85167.8	131952	78109.1	81822.1	102790	117693	84858.2	149472	97807.6	94574	114909	143594	167691	90904.3	39627.8	30273.3	22892.5	60533.2	169834	223672	30129.9	64164.9	22052.1	166441	532596	276142	194589	433565	186566	236400	TBCD	Tubulin-specific chaperone D
J3QSH9																							1844.68												PER1	Period circadian protein homolog 1
J3KRN4	5835.71		11578.9																3760.92	3889.79					5175.99	4088.95	2852.3	4886.49				6065.3	9625.45	4530.46	MAP3K3	Mitogen-activated protein kinase kinase kinase 3
J3KRP0	13848.3	16568.6	9580.07	14103.5	7896.69	18785.4	26483.2	32047.8			20577.8	37520.8		37867.8		26046.6	44088.1			5369.86	13999.7													3110.52	CNDP1	Beta-Ala-His dipeptidase
J3KS15	197445	120836	278027	104952	44812.7	172771	134223	72845.2	21589.4	47928.1	255304	190080	33080.3	44048.3	68943.4	79561.6	215265	29064.5	35885.8	74611.3	88841.2	194703	219649	336370	68656.1	65072.1	55179.8	114939	136277	386210	289153	355832	62000	129188	ICT1	Peptidyl-tRNA hydrolase ICT1, mitochondrial
J3KS22					92117.1																														DCXR
J3KS52					5803.61																				8829.61	15511.3	7966.1								CD300LF	CMRF35-like molecule 1
J3KSH5		68598.5	34483			197416															35754.4														TMEM220	Transmembrane protein 220
J3KSS5					12474.9		24441.4		14848.3			15655.7	52935.6	30321.9	23509.1	31681.1	29937.1	33044.5						10944.2					73599.6	18227.5				6211.94	CORO6	Coronin
J3KSZ8	8613.09	14080	8455.42	5539.81		8426.12												12694		1756.75	4081.28		15595.1		4377.53	3517.29	2813.45	9598.53	12912.8		9968.18	6914	15271.4	4250.92	MSL1	Male-specific lethal 1 homolog
J3KTA1	14330.5	8945.12	21485.7	32512.2	29249.1		17419		18459.3	53553.8		39728.6		25668.3	43595.5	65930.4	111030	138015	4494.96		2843.18	14401.5	36746			14822	7251.27	32972.9	98136.8	148805	10067.4	25453.3	25242	38086.1	FBXL20	F-box/LRR-repeat protein 20
J3KTD9																					156365														ALDH3A2
J3QR09	1.82312e+06	3.84941e+06	4.50001e+06	1.92799e+06	2.27082e+06	6.17046e+06	1.2434e+06	1.19135e+06	784061	1.02569e+06	432819	813582	726278	990907	1.53173e+06	1.08763e+06	1.76096e+06	1.53686e+06	1.47136e+06	1.31625e+06	1.10505e+06	1.64624e+06	3.1273e+06	3.13229e+06	491069	569691	364168	3.41595e+06	9.33846e+06	6.40498e+06	2.95019e+06	4.34554e+06	2.13619e+06	2.27864e+06	RPL19	Ribosomal protein L19
J3KTI4																							8077.25												ZNF521	Zinc finger protein 521
J3KTL2	2.24575e+06	3.10426e+06	2.21761e+06	1.4452e+06	868030	2.52413e+06	678784	482679	740567	1.13086e+06	1.01759e+06	863437	958162	665727	1.14012e+06	667623	1.30278e+06	778246	382018	542668	1.03431e+06	2.19452e+06	2.37725e+06	2.98059e+06	1.29787e+06	1.33e+06	1.06277e+06	1.80086e+06	5.61099e+06	3.94794e+06	3.24137e+06	3.85954e+06	2.85462e+06	2.7115e+06	SRSF1	Serine/arginine-rich splicing factor 1
J3KTN0																										272861									EIF4A1
Q7KZJ0	13903.4									45320.4			32863.1												8594.53	24121.7	8643.18				28357.6	16655.9			RAD51C	DNA repair protein RAD51 homolog 3
J3QL56	266465	824732	1.28776e+06	321100	234267	1.29083e+06	135682	191756	217080	175550	133257	124088	244696	229503	397702	250640	269994	443276	525028	1.1444e+06	1.35371e+06	274735	349924	381290	73320.4	245987	143529	353343	977684	977445	261767	690055	217262	258701	SCO1	Protein SCO1 homolog, mitochondrial
J3QL71	272079	605455	868575	441625	216180	649501	110916	95159.8	153407	91093.2	100152	91999.7	239540	193639	106356	200841	232491	170900	30695.9	14055.8	12916.4	9481	7311.02	15798.2	16015.8	50714.6	10569.8	19248.3	16844.6	23619.2	48545	416582	71442	44861.6	SCRN2	Secernin-2
J3QLB2	1.49852e+06	1.01374e+06	834773	747043	641908	1.43706e+06	96137.8		107298	94937.9	330283	335237	167181	170319	86899.5	992484	395589	63104.2	270778	433797	611725	42722.7	79273.4	33565.4	106029	232474	85271.9	259728	624118	724296	346516	260695	94822.2	204335	SLC39A11	Zinc transporter ZIP11
J3QLP3																																	6505.61		VWA1
J3QLQ3																															26800.8		38701.9		RNF138	E3 ubiquitin-protein ligase RNF138
J3QLS3	170911	161349	280243	117707	96537.9	173697	24710.2	29937.5	45537.2	54778.1	43914.2	59603.3	54369.4	35311.6	135223	111484	67473.6	52299.1	79599.6	105502	235700	133700	211544	340182	88613.9	70307	65113.4	383959	366900	452329	428956	446707	166756	161166	MRPS7	28S ribosomal protein S7, mitochondrial
J3QQJ0	27788	35430.5	22046.1	22794.7	15973.2	38181.6						30623.8	35276.8		17789.2	23392.4			17691.2	19395.8	33155.2	12233.9	38903.7	61700.1	15224.2	19679.3	8488.21	57371.4	38259.3	76191.3	97162.7	69343.4	61568.9	47588.4	SAP30BP	SAP30-binding protein
J3QQM5	159426	63600.8	144871		40716.4	59528.1						117229							11900.7	40059	60590	38842.5			93831.4	67532.8	54596.7				33549.3	104812	37365.1		LIMD2	LIM domain-containing protein 2
J3QQN0		18656																																	LPIN2
J3QQT3												90191.8																					4583.03		IL34	Interleukin-34
J3QQW9	8710.27	3629.35	13242.9	2987.18	3312.74	7146.85	23378.2	16354.1		13340.5		21423.9	12926.8		14625.6	7658.41	21388.1		8110.14	7664.42	7851.65	12788.3	12014.7	28952.6	5879.75	6551.45	8612.96	15854.4	29464	27152.1	70233.2	50860.9	45737.5	13604.3	SUZ12	Polycomb protein SUZ12
J3QQY7																				20611								31874.9				32987.1	20746	19377.7	TANC2
J3QR07	33069.7	53407.3	35555.6	16539.3	12848.7	39273	38447.2	16366.7	33608.7	8459.61		27668.8	25572.8	16671.9	17348.2	17054.2	24110.4	29947.3	5616.37	7812.63	17226.4	43179.3	40106.3	99731.9	6159.04	6097.49	5282.24	53476.1	66568.8	73007.3	98579.1	161819	93943.7	29553.6	YTHDC1	YTH domain-containing protein 1
J3QR46			7192.26																																KIAA0040
J3QRG6	201149		735645	1.5601e+06	565619	962811	632979	160534	59888.4	626307	666857	489224		342543	559608	277231	453011	266179	2.51422e+06	498664	2.20528e+06		482511	483335	36475.7	168513	51605.4	2.97785e+06	3.55823e+06	1.61393e+06	569243	230825	5.06258e+06	282353	CDKN2A	Cyclin-dependent kinase inhibitor 2A
J3QRS3	1.40301e+06	2.99732e+06	3.11874e+06	2.63724e+06	2.29516e+06	2.48039e+06	5.23016e+06	5.14518e+06	4.54373e+06	2.43362e+06	7.0819e+06	3.64908e+06	4.69997e+06	6.57172e+06	6.5627e+06	4.5396e+06	5.87628e+06	4.9549e+06	2.28316e+06	1.01861e+06	5.10037e+06	1.20691e+06	4.81831e+06	2.50795e+06	1.27642e+06	1.36356e+06	1.1007e+06	2.28706e+06	1.07664e+07	8.10691e+06	761201	4.30992e+06	4.1266e+06	4.8094e+06	MYL12A	Myosin regulatory light chain 12A
J3QRS9																														43152.7					ZNF207	BUB3-interacting and GLEBS motif-containing protein ZNF207
J3QRT5	13402.5	7208.43	13102.1	14924	12788.8	14361.1	12162.8	10342.2	9658.54	6446.25	13330.4	6052.12	80557.2	11674.9	15498.5		27860.1		6260.55	2970.95	11159.7	1735.27	1.17861e+06	3528.56	6440.51	13374.9	15842.2	4120.49		7195.7	6719.56	10899.9	14447.4	5199.02	ICAM2	Intercellular adhesion molecule 2
J3QRU1	211406	198460	258212	120272	101260	305908	153550	32613.7	58927.2	75294.5	27053.3	102493	100417	83092.2	100547	85410.4	166323	57057.6	97637.3	78450.4	98606.1	140128	336320	361136	174228	77261.1	129695	259986	557135	392916	217952	103520	224675	119249	YES1	Non-specific protein-tyrosine kinase
[truncated: 8,670 more rows]

## Sheet: Tab4
Sample	Total protein [pg/cell]	Histone mass [pg/cell]	Total molecules per cell	Ploidy
Liver_R1	509.93	6.5452	7196669440	2
[truncated: 33 more rows]

## Sheet: Tab5
Gene names	Median_Liver	Median_HepA	Median_PorV	Median_hHEP	Median_hLSEC	Median_hKC	Median_hHSC	Complex
[truncated: 72 more rows]
