# Supplementary material for: Dynamic human liver proteome atlas reveals functional insights into disease pathways
Source: Mol Syst Biol. 2022 May 17;18(5):e10947. doi: 10.15252/msb.202210947 (PMC9112488; doi:10.15252/msb.202210947)
Supplement: Supplementary file 5 — Dataset EV3 [file MSB-18-e10947-s003.xlsx]

## Sheet: Description
	Dataset EV3: Cell type characterized proteome signatures and Gene Ontology enrichment
	Sub-dataset	Description
	Tab1	Significantly differentially abundant proteins across four primary cell types after One-way ANOVA analysis (Benjamini-Hochberg FDR < 0.05)
	Tab2	Proteins corresponding to the four major clusters in Figure 4a
	Tab3	Significantly enriched GOBP terms from hepatocyte-specific cluster, exported from ClueGO app
	Tab4	Significantly enriched GOBP terms from hepatocyte-specific cluster, exported from ClueGO app
	Tab5	Significantly enriched GOBP terms from sinusodial endothelial cell and hepatic stellate cell-specific cluster, exported from ClueGO app

## Sheet: Tab1
hHSC_1	hHSC_2	hHSC_3	hLSEC_1	hLSEC_2	hLSEC_3	hKC_1	hKC_2	hKC_3	hHEP_1	hHEP_2	hHEP_3	ANOVA -Log p value	ANOVA q-value	Majority protein IDs	Protein names	Gene names
27.3504	27.3145	27.7708	24.5969	26.2258	23.2848	24.3287	24.5621	25.0863	24.5837	24.9996	24.2468	2.28123	0.0166899	A0A0D9SFH9;A0A1B0GW34;A0A1B0GV71;A0A0A0MRC7;A0A1B0GWD3;A0A024QZB8;Q13286-4;Q13286-2;Q13286-3;Q13286;H3BR00;Q9UBD8;Q13286-5;Q13286-7;O95090;H3BQ48;H3BNK7;A0A1B0GV41;Q13286-6	Battenin	CLN3
33.8024	34.2725	33.8428	33.5896	33.1259	34.2727	31.6003	31.9417	31.2604	33.1449	33.2597	33.1179	3.72148	0.00208629	A0A024R4E5;Q00341;Q00341-2;H0Y394	Vigilin	HDLBP
32.125	32.1612	32.0796	30.7322	31.5364	31.2353	32.7933	31.7675	32.938	30.4133	30.2828	29.8899	3.32802	0.00347156	A0A024R571;Q9H4M9;C9JC03;C9J2Z4	EH domain-containing protein 1	EHD1
26.5909	28.154	27.099	28.042	24.343	23.6212	27.4362	30.0812	29.631	29.5692	30.7192	31.0837	1.83688	0.0349232	A0A024R5I4;O94956;O94956-3;E9PRW4	Solute carrier organic anion transporter family member 2B1	SLCO2B1
29.0484	28.7329	28.1056	26.1752	27.4917	26.4708	29.4388	32.9883	31.8866	34.3457	34.8371	34.7538	4.22831	0.00113935	A0A024R6X1;O00748;O00748-2	Carboxylic ester hydrolase;Cocaine esterase	CES2
26.1185	26.9566	27.5969	27.1105	26.8773	26.079	26.0097	27.4203	26.5281	30.2133	29.5996	28.7245	2.61597	0.00973085	A0A024RCG2;Q96BI1;E9PRM7;A0A0J9YWM3	Solute carrier family 22 member 18	SLC22A18
27.5657	31.0341	30.8165	26.5871	27.9778	27.7295	26.477	27.8768	27.507	30.6496	30.6049	29.914	1.74062	0.0411404	A0A075B730;A0A087X1U6		EPPK1
27.18	26.8567	27.1911	30.3286	34.0385	28.9915	30.7455	30.2828	30.931	27.3272	26.99	25.2052	2.10087	0.0224908	A0A075B738		PECAM1
23.9115	23.5347	24.2075	24.5425	24.4679	25.1683	25.3987	24.529	24.1982	22.3673	23.5549	23.5987	1.69312	0.0445637	A0A087WSV0;Q9HB09;I6LJZ7;Q9HB09-3;M0QZM6	Bcl-2-like protein 12	BCL2L12
32.099	32.3376	32.6333	30.8195	31.4381	32.2094	30.6251	30.6472	30.9004	30.1208	29.5201	28.8938	3.21256	0.0040831	A0A087WSW9;A0A087WSY9;Q16881-4;Q16881-3;Q16881;F8W809;A0A182DWI3;Q16881-5;Q16881-2;Q16881-6;E9PIR7;E2QRB9;Q16881-7	Thioredoxin reductase 1, cytoplasmic	TXNRD1
25.2885	23.8725	24.1083	24.5536	22.7697	23.4988	29.2575	28.8523	29.28	26.9267	25.3687	25.8468	4.19463	0.00117748	A8MVE2;A0A0G2JQ46;A0A0B4J1W1;A0A0G2JQ44;A0A087WSX8;A0A0G2JNM2;A0A0G2JQ15;Q8NHL6;Q8NHL6-2	Leukocyte immunoglobulin-like receptor subfamily B member 1	LILRB1
29.4603	28.2493	29.0554	28.8199	29.0112	30.3672	27.5724	27.1937	28.1782	27.2577	27.0667	27.3838	2.25194	0.0174954	A0A087WT20;Q9NV06	DDB1- and CUL4-associated factor 13	DCAF13
35.9026	36.2825	37.1191	34.2622	33.8488	33.9227	32.1449	31.7538	31.4071	31.5312	31.637	30.9813	5.84604	0.000238457	A0A087WTA8;P08123	Collagen alpha-2(I) chain	COL1A2
27.1985	28.0853	28.8016	28.2596	25.8683	28.7543	31.2396	30.514	31.2325	28.3059	27.7473	28.167	2.19366	0.0192679	A0A087WTK0;A0A087WVC6;Q12913	Protein-tyrosine-phosphatase;Receptor-type tyrosine-protein phosphatase eta	PTPRJ
23.6011	24.0648	24.4953	24.978	23.6725	24.465	25.2462	25.2222	25.4435	29.4196	26.7401	27.1196	2.63718	0.00941203	A0A087WTS0;P18283;H0YJK8	Glutathione peroxidase;Glutathione peroxidase 2	GPX2
26.0786	24.1532	25.0308	24.0048	25.6	24.5978	25.1735	26.074	26.0463	27.5675	28.4219	27.1185	2.25023	0.01754	A0A087WTY7;Q9H227	Cytosolic beta-glucosidase	GBA3
30.3994	29.3759	30.3469	30.1725	29.3511	30.4261	27.893	27.9539	28.1684	29.1986	29.2299	29.5994	2.91731	0.00613945	A0A087WU02;Q96RQ1;H0YI50;F8VPA6	Endoplasmic reticulum-Golgi intermediate compartment protein 2	ERGIC2
24.7714	25.1005	23.7648	24.1769	22.2791	22.7972	27.4925	26.6269	25.7096	26.876	27.8451	24.5141	1.8033	0.0368142	J3QTS8;A0A087WUI4;A0A087X1U0;Q15661-2;Q15661;P20231;A0A0C4DGM1	Tryptase alpha/beta-1;Tryptase beta-2	TPSAB1;TPSB2
31.3277	31.0606	31.6912	32.1483	31.487	32.4534	30.5631	30.0958	29.8512	28.7004	28.6875	28.6275	4.94763	0.000469587	A0A087WUK2;O14979	Heterogeneous nuclear ribonucleoprotein D-like	HNRNPDL
26.3957	26.1903	26.4146	27.5446	23.6276	28.0688	24.7402	24.738	24.032	29.1708	29.5686	29.0013	1.9808	0.027457	A0A087WUM0;P57105	Synaptojanin-2-binding protein	SYNJ2BP-COX16;SYNJ2BP
29.3395	29.6627	28.8193	30.2145	31.7244	29.4199	32.3645	32.8727	32.43	31.78	31.6773	30.4726	2.44355	0.0127256	A0A087WUQ6;P07203	Glutathione peroxidase;Glutathione peroxidase 1	GPX1
31.4974	31.98	31.4531	31.3776	31.1298	32.3516	30.758	30.4446	30.3249	30.032	29.7678	29.7488	3.02611	0.00522776	A0A087WUT6;O60841	Eukaryotic translation initiation factor 5B	EIF5B
26.5126	25.8023	25.767	23.8384	23.7484	23.5953	25.9952	26.5885	26.7507	27.004	26.5087	26.355	4.68005	0.000671067	A0A087WV24;P20711;P20711-3;A0A087WU57;H7BZF7;P20711-2;P20711-4;F8WER1	Aromatic-L-amino-acid decarboxylase	DDC
24.5832	25.4891	23.6745	24.6502	24.3414	23.8065	25.5471	27.4254	24.7757	29.2416	30.6174	27.5818	2.55041	0.0107836	A0A087WV96		CYP3A7
27.9979	28.3605	27.4767	29.734	29.472	28.5509	29.7125	29.983	29.8247	27.5253	28.1416	28.3178	2.79316	0.00740391	A0A087WVF7;Q9NZM3-2;Q9NZM3;Q9NZM3-4;Q9NZM3-3	Intersectin-2	ITSN2
24.8812	23.0425	21.8294	24.0186	23.883	24.2154	26.2096	27.4062	27.8557	23.6169	24.7795	25.9429	2.00891	0.0262734	A0A087WVM2;Q8N6Q3	CD177 antigen	CD177
29.9034	30.4995	30.2911	28.5686	28.2929	29.8102	28.2362	28.4381	28.009	27.9866	27.6301	27.9299	3.00619	0.00538544	A0A087WVP1;Q14517	Protocadherin Fat 1;Protocadherin Fat 1, nuclear form	FAT1
35.7268	35.7462	35.5877	34.949	35.6302	35.1219	34.9394	34.7642	35.059	34.5195	35.0554	34.5534	2.1935	0.0192685	A0A087WVQ6;Q00610-2;Q00610	Clathrin heavy chain;Clathrin heavy chain 1	CLTC
25.2491	24.0401	25.3697	24.701	25.713	25.2301	27.0218	26.5096	26.669	25.7124	24.9193	25.4229	2.02815	0.0254738	A0A087WVS8;Q70IA6;Q70IA6-3;Q70IA6-2	MOB kinase activator 2	MOB2
24.1036	24.3199	24.4301	25.1114	22.3692	24.1961	31.6378	31.0328	32.2754	26.7235	24.6081	25.8667	4.60434	0.000734958	A0A087WW23;P20292	Arachidonate 5-lipoxygenase-activating protein	ALOX5AP
28.1535	29.4038	28.3359	27.5928	27.6699	25.9914	24.6359	26.2829	26.4704	26.0822	26.0728	26.2527	2.08295	0.0232374	A0A087WWF1;Q8WWX9	Selenoprotein M	SELM
28.1439	28.1107	28.3529	28.1563	28.2603	28.6042	28.8176	28.4274	28.9358	27.6475	26.6734	26.8113	2.91844	0.006134	A0A087WWM4;Q9P2T1;F8WAN9;H0YNJ6;Q9P2T1-3;Q9P2T1-2;H0YMB3;H0YLV5	GMP reductase;GMP reductase 2	GMPR2
24.8052	24.9995	25.0633	23.7613	23.4013	23.4737	23.2894	24.691	23.3966	26.2769	25.3735	28.4992	2.0219	0.0257247	A0A087WWM6;O43272;E7EQL6;O43272-2;O43272-1	Proline dehydrogenase 1, mitochondrial	PRODH
28.3784	28.8572	28.7606	29.8223	29.9731	29.6029	29.1197	28.1341	28.6114	28.6852	28.2736	28.5651	2.52567	0.0112078	A0A087WWP4;Q96T37-4;Q96T37-2;Q96T37-3;Q96T37	Putative RNA-binding protein 15	RBM15
28.8526	28.2466	28.8627	30.1245	29.7752	30.2611	29.2388	28.3274	29.3198	28.1649	27.9903	28.4157	2.8248	0.00704813	A0A087WWS1;Q96FV9;Q96FV9-2	THO complex subunit 1	THOC1
26.5235	26.8789	27.8608	23.314	26.219	25.5113	29.1621	28.4715	28.8703	26.847	26.6543	25.3505	2.16251	0.0203012	A0A087WWY9;Q8TB24;Q8TB24-4;H0YJ83	Ras and Rab interactor 3	RIN3
30.2597	29.7528	30.4072	31.8852	31.3198	31.5217	30.4934	30.3797	31.1236	31.3351	31.7007	32.2373	2.64737	0.00927067	A0A087WXC5;E7ESZ7;O95299;O95299-2	NADH dehydrogenase [ubiquinone] 1 alpha subcomplex subunit 10, mitochondrial	NDUFA10
25.5633	26.4793	25.5773	23.3256	25.6592	23.5841	30.0387	29.1314	30.8537	25.3191	25.149	24.8876	3.93813	0.00158998	A0A087WXI0;Q7Z6P3	Ras-related protein Rab-44	RAB44
29.4885	30.0029	29.3029	28.8146	29.4045	29.1619	30.1136	29.7019	29.9271	27.8885	28.3091	26.9193	2.90555	0.0062506	A0A087WXL6;B7Z879		VPS11
33.2002	32.492	32.6986	32.9077	32.9791	32.7554	31.2765	31.1102	30.8906	31.6238	32.1289	31.6735	4.15472	0.00122948	A0A087WXM6;J3QQT2;J3KRX5;A0A0A6YYL6;P18621;P18621-3;J3QLC8;A0A0A0MRF8;P18621-2;J3KRB3;A0A087WWH0;J3QS96	60S ribosomal protein L17	RPL17;RPL17-C18orf32
28.5422	27.436	27.8194	26.6843	28.4152	28.7202	27.8187	28.716	28.0972	30.3143	30.0065	30.2008	2.06288	0.0240543	A0A087WXU0;Q9NWS8;Q9NWS8-2;Q5SZ82	Required for meiotic nuclear division protein 1 homolog	RMND1
23.9006	24.2861	25.061	22.8195	25.5351	23.3473	23.4387	26.794	27.5517	28.5569	28.1009	29.7995	1.95792	0.028595	A0A087WXV4;P41235-5;P41235;P41235-4;P41235-6;P41235-2;P41235-7;P41235-3	Hepatocyte nuclear factor 4-alpha	HNF4A
24.6933	25.7059	25.1391	24.9971	23.8343	24.4307	24.9239	25.338	25.2671	26.344	27.6386	27.9018	2.79214	0.00741367	A0A087WZR0;A0A087WY68;P29122-2;P29122-8;P29122;P29122-7;H7BXT3;H0Y3Q0;P29122-6;P29122-5;P29122-4	Proprotein convertase subtilisin/kexin type 6	PCSK6
31.287	31.5099	31.6304	30.5121	31.6841	31.8469	31.2641	31.8289	31.5722	30.5357	30.3977	30.0284	1.64123	0.0488269	A0A087WY71;Q96CW1-2;Q96CW1;E9PFW3;C9JJ47;C9JGT8	AP-2 complex subunit mu	AP2M1
29.0584	28.8033	29.4966	28.3937	29.1309	29.1817	28.597	27.8561	28.5216	30.549	30.373	31.0839	3.29987	0.00360495	A0A087WYF7;Q6UXV4;A0A087WUX8	MICOS complex subunit MIC27	APOOL
26.4079	26.3839	25.9193	27.0684	26.9394	28.3573	26.64	25.7388	26.5065	23.7805	23.8823	25.4814	2.42798	0.0130909	G3V4A5;A0A087WYL7;O75586;O75586-2	Mediator of RNA polymerase II transcription subunit 6	MED6
29.8737	30.0687	29.7889	28.5354	28.9381	30.5385	28.1338	27.6842	28.0105	28.5191	28.3567	28.5907	1.99807	0.0266869	A0A087WYN9;Q7Z478	ATP-dependent RNA helicase DHX29	DHX29
25.9284	25.6887	25.0913	28.5361	27.8338	28.6985	28.9894	27.7197	28.5648	26.9138	27.2969	26.8731	3.69213	0.0021599	A0A087WYP2;Q8IZQ5;H0YE28	Selenoprotein H	C11orf31;SELH
29.1083	28.7362	29.3316	28.6323	29.7906	29.1697	28.1462	28.6947	28.8044	29.8807	31.248	31.522	2.26114	0.0172261	A0A087WYV9;A0A087X1F5		SYNJ2BP-COX16
28.9872	28.9872	28.636	29.9968	30.2762	30.5193	29.4295	28.8924	29.4569	26.5461	25.5783	25.8101	5.72281	0.000246837	A0A087WZ13;Q8IY67-2;E9PAU2;Q8IY67	Ribonucleoprotein PTB-binding 1	RAVER1
23.39	23.0972	24.507	25.08	24.8049	24.8138	26.1196	26.3076	26.5918	24.6958	25.4269	24.1789	2.82942	0.00700333	A0A087WZE9;Q15651	High mobility group nucleosome-binding domain-containing protein 3	HMGN3
26.6729	26.7338	25.3988	26.3284	24.2076	25.5698	29.9474	30.1006	28.6633	25.8463	25.279	28.3046	2.08961	0.0229568	D6RHI9;A0A087WZM2;O00584;D6REQ6;H0YAE9	Ribonuclease T2	RNASET2
27.5818	28.1383	27.8457	25.6788	26.3023	26.5269	24.3823	25.4681	24.2798	24.6286	24.5265	24.5368	4.43678	0.00088607	A0A087WZT0;M0QZ22;Q5PRF9	Protein Smaug homolog 2	SAMD4B
26.0957	25.2674	27.1186	24.4097	25.7488	24.4094	29.672	31.2445	30.5177	31.198	32.4678	32.0682	4.95006	0.000471395	A0A087WZT2;Q6UX53	Methyltransferase-like protein 7B	METTL7B
25.6815	26.9344	26.1241	26.5398	26.5591	27.4557	26.1271	24.5675	25.5661	24.5188	24.3995	24.6178	2.27986	0.0167246	A0A087WZX0;Q86UU0-4;Q86UU0-2;Q86UU0;Q86UU0-3	B-cell CLL/lymphoma 9-like protein	BCL9L
25.9605	25.7552	23.8845	27.5131	26.2868	23.5372	28.9935	30.2047	28.8488	27.0271	27.0444	27.8589	1.83265	0.0351799	A0A087X0D5;P09668	Pro-cathepsin H;Cathepsin H mini chain;Cathepsin H;Cathepsin H heavy chain;Cathepsin H light chain	CTSH
25.9637	26.2658	27.074	24.9532	25.316	25.8207	26.8701	27.0995	27.039	27.1373	26.2729	26.2994	1.9865	0.0272122	A0A087X0K0;P39059	Collagen alpha-1(XV) chain;Restin;Restin-2;Restin-3;Restin-4	COL15A1
27.9373	27.8376	27.057	28.8541	28.6342	29.7295	28.6078	28.3987	28.6795	27.2503	26.7187	28.342	1.66103	0.0471047	A0A087X0M4;Q9BWU0	Kanadaptin	SLC4A1AP
26.4976	25.5755	24.2112	26.5512	26.5531	26.579	24.6537	23.9477	23.9292	23.9243	23.9186	24.762	2.2201	0.0184746	A0A087X0N3;Q96MY1;A0A087WTU5;Q96MY1-2	Nucleolar protein 4-like	NOL4L
27.7175	26.6772	26.627	26.0591	26.8777	27.4027	27.0771	27.8503	28.4545	29.575	30.0354	29.7371	3.04708	0.0051158	A0A087X0Q9;Q9BVL4	Selenoprotein O	SELO
33.5946	32.7884	33.2338	32.1061	33.026	31.4674	29.7762	31.2193	29.8298	31.472	31.0194	31.8549	2.52236	0.0112695	A0A087X0S5;P12109	Collagen alpha-1(VI) chain	COL6A1
24.2049	24.7729	25.2671	23.1714	22.3196	21.6371	27.3865	26.6551	27.1523	27.4089	23.3547	23.1309	1.80426	0.0367431	A0A087X0U3;P43003-2;P43003;A0A087WT87	Amino acid transporter;Excitatory amino acid transporter 1	SLC1A3
27.2761	26.6349	26.6506	27.808	30.3844	27.0591	30.3042	30.2219	30.7131	29.3517	28.8211	28.5619	1.99806	0.0266799	A0A087X0V5;P29728-2;P29728	2-5-oligoadenylate synthase 2	OAS2
29.6819	29.8084	30.141	29.1295	28.8441	28.5777	29.1822	30.9352	30.9344	32.6357	33.1667	32.8094	3.89339	0.00167645	A0A087X0W7;A0A087WT95;P49753;P49753-2	Acyl-coenzyme A thioesterase 2, mitochondrial	ACOT2
23.1384	22.8837	24.4858	23.9232	24.5199	23.4565	28.09	28.8583	28.7931	26.8783	23.4662	23.8006	2.7749	0.00764249	A0A087X0Y7;P21854	B-cell differentiation antigen CD72	CD72
27.476	28.08	27.9119	28.4652	27.9096	27.7215	26.0517	24.5552	26.0095	26.6638	26.5913	27.7615	2.47745	0.0120929	A0A0G2JN29;A0A087X117;Q15155;A0A0G2JP90;A0A087WW46	Nodal modulator 1	NOMO1
27.2962	27.5462	26.864	27.1331	25.8746	28.0795	25.6889	25.7397	26.4251	29.0108	29.3176	30.3588	2.80033	0.00730917	A0A087X165;Q9C0H9-5;A0A087WVV7;Q9C0H9-2;Q9C0H9	SRC kinase signaling inhibitor 1	SRCIN1
25.051	24.8314	24.697	24.2551	24.0115	24.2859	31.5655	30.6143	31.516	26.3238	25.4937	25.4935	7.2742	0.000117888	A0A087X188;Q9UBW5;F5H0W4;A0A0A0MT10;Q9UBW5-2;S4R418	Bridging integrator 2	BIN2
28.8815	29.7766	29.3383	26.2666	28.4048	27.044	27.5527	27.5152	27.7262	28.2804	27.0559	27.2445	1.71303	0.0430581	A0A087X1I8;Q7Z3E5;Q7Z3E5-2	LisH domain-containing protein ARMC9	ARMC9
23.7305	23.6405	23.6701	24.5933	25.2391	24.353	28.9755	26.5901	28.0928	24.1428	23.0325	23.8983	3.60313	0.00241116	A0A087X1S7;P09326;P09326-2	CD48 antigen	CD48
22.9655	23.029	25.419	24.8129	26.3742	25.9501	26.2649	26.6683	27.0884	26.7141	27.268	28.3606	2.14747	0.0208566	A0A087X1W8;A0A0A0MTJ8;X5DQS5;Q9BY67-5;Q9BY67;Q9BY67-4;Q9BY67-3;A0A087X0T8;Q9BY67-2	Cell adhesion molecule 1	CADM1
30.7563	29.6335	29.4345	29.39	30.1231	30.0724	32.5052	32.1102	32.4177	30.7661	30.9299	30.8179	3.49385	0.0027852	A0A087X1Z3;Q9UL46;H0YM70	Proteasome activator complex subunit 2	PSME2
29.6798	30.5319	29.5238	30.0574	30.3229	30.1337	30.5276	30.4428	30.4488	29.7356	29.2636	29.01	1.75488	0.0401594	A0A087X256;Q2M389;Q2M389-2	WASH complex subunit 7	KIAA1033
27.7551	27.5296	27.6929	29.4387	28.3303	28.3198	27.2836	26.8676	27.0174	26.9923	28.3067	27.4159	1.74666	0.0407067	A0A087X2D5;Q9BRJ2;A0A0G2JMS5;A0A087WU62	39S ribosomal protein L45, mitochondrial	MRPL45
32.1796	31.806	31.673	31.6337	31.3312	32.0723	31.4607	30.9945	31.0334	30.7164	30.833	30.9897	2.24869	0.0175713	A0A087X2I1;P62333;H0YJC0	26S protease regulatory subunit 10B	PSMC6
25.7372	25.114	25.4984	25.6296	25.9864	25.2579	24.0028	24.1511	24.2723	25.4668	25.2843	25.1896	3.35745	0.0033589	A0A088AWN2;Q8TBZ3-4;Q8TBZ3-5;Q8TBZ3-6;Q8TBZ3;Q8TBZ3-2;Q8TBZ3-7;H0YKE8;Q8TBZ3-8;Q8TBZ3-3	WD repeat-containing protein 20	WDR20
28.492	29.8961	29.3669	25.9055	25.574	27.3328	25.5454	26.2501	25.7338	26.2801	26.5999	26.0162	3.23649	0.00397158	A0A088AWP5;Q8WUY3-4;Q8WUY3;Q8WUY3-2;Q8WUY3-3;E9PDC2;H7BZH9	Protein prune homolog 2	PRUNE2
25.3604	26.6881	26.6494	26.6883	26.3753	25.8269	23.3408	23.5918	23.7537	23.6307	24.1143	24.138	3.90338	0.00165795	A0A096LP69		CD99
24.2743	24.8166	27.1933	24.9495	23.3706	25.5063	24.546	26.93	26.8226	28.853	29.9904	27.7262	1.72793	0.0420273	A0A096LPE2;P35542	Serum amyloid A-4 protein	SAA2-SAA4;SAA4
30.6028	30.7076	30.6653	30.2513	29.6009	29.0527	31.5303	32.2665	32.2462	32.0718	33.1946	32.5048	3.68036	0.00219292	A0A096LPI6;A0A096LNH5;H7C2G3		C21orf33
28.9981	28.9411	28.1571	27.5531	27.7862	27.6026	24.9205	26.2579	26.1483	24.8608	26.724	24.4066	2.72743	0.00822555	A0A0A0MQR1;Q9Y4K4	Mitogen-activated protein kinase kinase kinase kinase;Mitogen-activated protein kinase kinase kinase kinase 5	MAP4K5
28.9153	28.8508	29.0235	29.5514	29.0381	30.2397	29.6659	28.9468	29.6303	27.926	27.8757	28.1203	2.55658	0.0106916	A0A0A0MQR7;P19388;A0A087WVZ9;A0A087WWX0	DNA-directed RNA polymerases I, II, and III subunit RPABC1	POLR2E
30.7301	30.5128	29.9807	32.0438	31.5008	31.8779	29.0958	29.3792	28.1687	29.3348	28.9295	28.7689	4.06843	0.00135	A0A0A0MTC7;A0A0A0MQS9;Q16363-2;Q16363	Laminin subunit alpha-4	LAMA4
27.7334	27.3813	27.145	25.7852	26.6703	26.6941	24.0487	25.7562	23.6584	25.8021	25.936	26.6753	2.31667	0.0157156	A0A0A0MR39;A0A0A0MQW0;Q9P2K5;Q9P2K5-2;A0A087WUT0	Myelin expression factor 2	MYEF2
26.091	27.6838	26.0357	25.7751	23.3252	25.8156	26.4095	27.918	25.853	29.4172	31.1146	29.5974	2.48882	0.0118729	A0A0A0MR49;Q9HCS2	Cytochrome P450 4F12	CYP4F12
27.5911	27.4654	27.7523	29.1809	27.0992	29.5972	25.0406	26.0656	25.2995	28.3352	26.452	28.353	1.81561	0.0360524	A0A0A0MR51;O60427-2	Fatty acid desaturase 1	FADS1
30.8767	30.5704	30.8999	31.7823	31.8594	31.9257	30.5619	30.345	30.6493	31.0787	31.1799	31.1704	5.11659	0.000426321	A0A0A0MR66;P98175-2;P98175	RNA-binding protein 10	RBM10
30.8201	30.6902	29.999	29.8616	30.1866	29.4137	31.7701	31.2616	31.3856	30.4655	30.3986	30.272	2.74897	0.00795754	A0A0A0MRJ6;H7BY58;P22061;P22061-2;F6S8N6	Protein-L-isoaspartate O-methyltransferase;Protein-L-isoaspartate(D-aspartate) O-methyltransferase	PCMT1
26.2789	26.1181	26.4571	27.5978	27.0672	26.7123	26.7393	28.662	27.6012	28.4868	29.4593	30.7588	2.28539	0.0165786	A0A0A0MRJ7;P12259	Coagulation factor V;Coagulation factor V heavy chain;Coagulation factor V light chain	F5
29.88	30.2061	30.2877	30.8858	29.7722	30.6283	28.3849	28.1879	29.2723	30.2868	30.3589	30.8802	2.53299	0.011091	A0A0A0MRK6;Q13505-3;Q13505;A0A0C4DFQ1;Q13505-2	Metaxin-1	MTX1
32.2755	31.8701	32.9156	33.7125	33.0239	34.5225	32.1435	31.5008	31.146	31.4365	31.0197	32.6636	1.80429	0.0367497	A0A0A0MRM9;Q14978;Q14978-3;Q14978-2	Nucleolar and coiled-body phosphoprotein 1	NOLC1
23.3768	22.5568	23.8034	24.4835	27.0938	27.402	26.8709	26.855	26.4783	23.2957	23.0248	22.2323	2.89952	0.00629161	A0A0A0MRP2;O14772;O14772-2	Fucose-1-phosphate guanylyltransferase	FPGT
27.9243	28.0225	28.7511	28.8422	28.4136	29.4353	27.2518	26.7411	27.4943	26.5021	27.4672	27.0901	2.51959	0.0113226	A0A0A0MRR7;P09234	U1 small nuclear ribonucleoprotein C	SNRPC
24.876	23.7432	25.8929	24.5063	24.3926	26.8276	23.7881	23.6599	23.8562	27.0154	28.053	27.0299	2.0686	0.0237993	A0A0A0MRS4;Q9NVV0;H7C3B3	Trimeric intracellular cation channel type B	TMEM38B
34.8885	35.5374	34.974	34.9998	34.3291	35.6515	32.5398	32.8249	32.3353	33.7798	33.9036	35.0374	2.93279	0.00601738	A0A0A0MRV0;Q9P2E9;Q9P2E9-2;Q9P2E9-3	Ribosome-binding protein 1	RRBP1
23.7578	23.116	23.7634	24.9842	25.2493	23.527	27.8605	26.079	27.3032	23.1914	21.9044	23.4621	3.04522	0.00512465	A0A0A0MRY4;Q96N96-6	Spermatogenesis-associated protein 13	SPATA13
24.1755	22.6412	24.6343	24.951	25.5007	24.3129	26.3902	28.4051	25.924	25.0388	23.8679	23.8027	1.74329	0.0409297	A0A0A0MS09;P01880;P01880-2	Ig delta chain C region	IGHD
23.4431	25.1406	23.8684	23.6529	24.6767	24.1494	25.7171	25.3121	26.6879	23.3757	23.4345	23.8217	2.03063	0.0253676	C9JST2;A0A0G2JM43;A0A0G2JM38;A0A0G2JP84;A0A0A0MSZ8;A0A0G2JQ20;A0A0G2JP25;A0A0G2JPX5;A0A0A0MS20;A0A0G2JNL1;Q8NHJ6-2;Q8NHJ6;Q8NHJ6-3	Leukocyte immunoglobulin-like receptor subfamily B member 4	LILRB4
26.9882	26.8946	25.2581	24.0516	24.2793	25.2018	26.0625	26.8729	25.2764	22.9343	22.8559	22.7233	3.03254	0.00519313	A0A0A0MS24;O60237;O60237-4;O60237-3	Protein phosphatase 1 regulatory subunit 12B	PPP1R12B
31.5845	30.4527	31.5911	31.5171	31.797	31.1642	30.3918	30.0424	30.3091	29.3918	29.0207	29.0089	3.51091	0.0027232	A0A0A0MS41;Q9BWM7;A0A1P0AYU5;S4R3N9	Sideroflexin;Sideroflexin-3	SFXN3
26.4115	24.5696	26.1812	26.1041	26.2104	27.3528	29.2518	30.9145	30.2825	31.1906	31.1248	30.8829	4.32923	0.00101822	A0A0A0MS56;P28332;P28332-2;Q8IUN7;D6RH17	Alcohol dehydrogenase 6	ADH6
27.9394	27.6537	26.7294	25.0812	26.3141	25.2203	28.17	27.6595	27.5753	28.5936	28.0098	27.7161	2.80219	0.00729318	A0A0A0MS70;H0Y4G9;A0A0A0MST0;Q99836-5;Q99836;Q99836-6;A0A0A0MSI9;Q99836-2;Q99836-3	Myeloid differentiation primary response protein MyD88	MYD88
29.3327	30.2827	30.3572	28.1561	28.7295	27.5919	30.7404	30.6161	30.5271	28.2302	27.8413	26.685	3.2941	0.00362666	A0A0A0MSA4
32.5031	32.5859	32.3592	32.0418	33.0834	32.5184	31.904	31.4737	31.6621	31.125	31.3705	31.0941	2.86586	0.0066089	A0A0A0MSB8;Q9UPT5-6;Q9UPT5-5;Q9UPT5	Exocyst complex component 7	EXOC7
23.2326	23.8496	23.0983	26.3332	23.8514	24.26	26.994	26.654	27.2675	22.4896	22.1408	24.9552	2.11434	0.0220797	A0A0A0MSG0;A6NGB9	WAS/WASL-interacting protein family member 3	WIPF3
31.582	32.9541	31.9844	27.9353	27.943	28.7876	24.8145	25.6604	24.2228	26.4303	26.7584	25.5677	5.43782	0.000311083	A0A0A0MSG2;J3KNW4;Q14192	Four and a half LIM domains protein 2	FHL2
27.3016	27.7804	27.3209	28.2362	28.4387	29.1688	26.0761	26.9662	27.4285	27.0932	27.5628	27.6034	2.0265	0.0255236	B3KPJ4;A0A0A0MSI2;Q8IXK0-2;Q8IXK0-4;Q8IXK0;Q8IXK0-5	Polyhomeotic-like protein 2	PHC2
27.6141	27.3572	25.9336	25.4168	25.5921	24.6714	28.5149	27.0998	28.8973	26.574	26.7776	26.8027	2.20231	0.0190301	A0A0A0MSJ9;Q15283-2;Q15283	Ras GTPase-activating protein 2	RASA2
27.3868	26.4844	27.835	24.0918	26.9732	23.1728	28.6455	28.5715	28.7798	30.8768	31.6092	28.2464	2.16794	0.0201092	A0A0A0MSS8;P42330;S4R3Z2;S4R3D5	Aldo-keto reductase family 1 member C3	AKR1C3
28.4817	27.6548	29.0133	29.7314	30.5358	30.1627	29.8114	29.6688	30.9659	29.1223	29.4253	28.1083	1.71451	0.0429647	A0A0G2JKZ1;A2AB90;A0A0G2JH37;A0A0A0MSV9;O15533;O15533-3;O15533-2;A0A0A0MT98;O15533-4;Q6P1N7	Tapasin	TAPBP
23.221	25.8833	24.7881	24.039	23.8248	23.7863	34.7998	33.4649	34.0539	31.7534	29.6938	28.0638	4.75241	0.000610076	X6R433;A0A0A0MT22;P08575-2;P08575;M3ZCP1;A0A075B788	Protein-tyrosine-phosphatase;Receptor-type tyrosine-protein phosphatase C	PTPRC
24.066	23.1628	23.4514	24.1009	23.2548	23.7145	23.7818	22.9484	22.0489	25.7282	25.6016	24.5232	2.00712	0.0263342	A0A0A0MT61;G5E979;H7BYM2;Q8WYN0-3;Q8WYN0-5;Q8WYN0	Cysteine protease ATG4A	ATG4A
30.0513	30.0845	30.2922	30.3868	30.3033	30.6655	30.5068	32.396	31.9209	32.3908	33.7493	33.5425	2.92816	0.0060538	A0A0A0MT83;P26440;P26440-2;H0YLC3	Isovaleryl-CoA dehydrogenase, mitochondrial	IVD
29.8123	28.7138	29.7294	30.2989	30.0487	30.4957	27.7406	27.2102	28.247	29.5625	29.4102	29.521	3.32956	0.00347375	A0A0A0MTB8;Q8NI36	WD repeat-containing protein 36	WDR36
27.1944	27.8561	27.2822	28.1572	28.4973	29.1549	26.076	25.8757	26.4581	26.9483	26.9643	26.9392	3.80702	0.00187859	A0A0A0MTD1;F8VPI7;E7EPX0;A0A0A0MTC6;E7EVJ4;E9PH62;A0A0A0MTC5;Q9NUL3-8;Q9NUL3-3;Q9NUL3-7;Q9NUL3-2;Q9NUL3;A0A0A0MTC4;Q9NUL3-6;E5RJN7;Q9NUL3-4;G5EA18;E7EVI1	Double-stranded RNA-binding protein Staufen homolog 2	STAU2
24.3865	23.7735	24.0048	23.875	24.2234	26.8014	26.2491	27.59	26.4137	23.9024	23.7147	23.7997	1.84568	0.0343905	A0A0A0MTE6;F5H2S8;E9PMT0;A0A0B4J1S7;Q9Y2R2-2;Q9Y2R2-3;Q9Y2R2-4;Q9Y2R2;A0A0A0MTD9;Q9Y2R2-6;E9PM87;Q9Y2R2-5	Protein-tyrosine-phosphatase;Tyrosine-protein phosphatase non-receptor type 22	PTPN22
31.5182	31.4825	31.1111	31.249	30.7097	31.0788	31.383	30.7257	31.263	30.4028	30.0423	30.2985	2.34459	0.0149736	A0A0A0MTH3;Q13418;Q13418-2;Q13418-3	Integrin-linked protein kinase	ILK
23.9798	23.8256	24.2771	24.0408	23.902	22.0874	23.8774	23.9911	24.0912	26.4636	26.5584	27.8653	3.09241	0.00477147	A0A0A0MTK8;P20823-7;U3KQS6;A0A0A0MQU7;F5H0K0;P20823-3;P20823-2;P20823;H0YND5;P20823-5;E0YMI9;P20823-6;A0A087WYP0;P20823-4	Hepatocyte nuclear factor 1-alpha	HNF1A
30.1153	29.8909	29.47	30.5742	30.8206	30.7146	29.3985	29.5407	29.1621	27.4967	28.1397	28.0936	5.01103	0.000459765	A0A0A0MTL6;Q6ZS17-2;Q6ZS17;Q6ZS17-3;Q6ZS17-4	Protein FAM65A	FAM65A
31.5086	31.3701	31.1764	31.5789	32.5577	32.005	32.9274	32.4984	32.8159	31.6431	31.4157	31.1637	2.78598	0.00750012	A0A0A0MTR7;A0A0A0MTC1;Q63HN8;Q63HN8-4	E3 ubiquitin-protein ligase RNF213	RNF213
29.7774	30.6342	30.2902	27.5414	28.9801	28.0675	28.9418	28.7255	27.6598	26.9874	26.9893	27.2335	3.10973	0.00465928	A0A0A6YYJ5;A0A286YES6		MACF1
24.5058	24.8383	22.319	23.6216	27.8952	23.8579	30.4092	28.7453	29.443	29.3027	28.4913	25.9472	1.89414	0.031752	A0A0A6YYL2;P0DMN0;P0DMM9;P0DMM9-3;P0DMM9-2	Sulfotransferase;Sulfotransferase 1A4;Sulfotransferase 1A3	SULT1A4;SULT1A3
29.3895	28.1352	28.6211	30.4323	30.3114	29.5208	32.3039	31.8568	31.6327	29.2516	29.9826	27.9732	2.81246	0.00718259	A0A0A6YYL4;P57737-3;P57737-2;P57737-4;P57737	Coronin;Coronin-7	CORO7-PAM16;CORO7
27.6869	26.5006	30.0574	27.4325	27.5452	27.0405	28.29	31.0218	30.0328	32.3764	32.5981	32.5133	2.59454	0.010086	A0A0B4J1R2;Q9H6R3;Q9H6R3-2	Acyl-CoA synthetase short-chain family member 3, mitochondrial	ACSS3
31.7504	31.2697	31.1358	33.3796	31.7794	32.4497	31.4619	30.9282	31.2623	30.1968	30.5824	29.373	2.39588	0.0137366	A0A0B4J1Z1;C9JAB2;Q16629-3;Q16629-2;Q16629-4;Q16629	Serine/arginine-rich splicing factor 7	SRSF7
26.9681	27.717	28.145	29.1715	28.9218	29.9106	27.0664	26.5112	26.7411	25.9883	27.3815	28.6563	1.69746	0.0441974	A0A0B4J203		FIP1L1
27.1483	26.879	26.0417	27.1328	27.1671	27.9349	25.8939	25.0763	25.484	26.2083	26.178	25.832	2.47788	0.0120858	A0A0B4J220		C11orf98
26.4943	27.5296	26.1692	25.3097	23.966	25.0833	27.4569	26.7881	26.6056	26.8196	27.0332	26.4038	2.26915	0.0170017	A0A0B4J231;B9A064;P0CG04	Immunoglobulin lambda-like polypeptide 5;Ig lambda-1 chain C regions	IGLL5;IGLC1
25.9764	26.1244	26.8164	24.5874	25.9246	25.4294	27.4891	26.9877	27.2585	26.7799	26.2022	26.8484	2.24201	0.0177749	A0A0B4J294;H3BP13;Q9UL33-2;Q9UL33;H3BUK6;A0A0B4J286;H3BPN3	Trafficking protein particle complex subunit 2-like protein	TRAPPC2L
31.1377	29.5115	30.402	29.681	29.6312	29.8445	31.4496	30.9477	31.1821	27.6286	28.295	28.0404	3.75058	0.00201343	Q5W0H4;A0A0B4J2C3;P13693;J3KPG2;E9PJF7;P13693-2	Translationally-controlled tumor protein	TPT1
30.5846	30.2317	29.8905	32.0637	30.7667	32.241	28.7339	28.2348	29.2607	32.6923	30.5251	31.9752	2.45342	0.0125093	A0A0C4DFL7;Q16850;Q16850-2	Lanosterol 14-alpha demethylase	CYP51A1
30.4276	30.5554	30.7505	31.0828	30.6492	31.1009	29.4715	29.7452	29.5553	30.0802	30.3522	29.9484	3.78969	0.00191857	A0A0C4DFM1;Q92544	Transmembrane 9 superfamily member 4	TM9SF4
28.5862	28.1738	28.1083	29.9163	29.2031	29.873	27.6668	28.7701	27.671	29.508	29.1616	29.2812	2.51029	0.0114611	A0A0C4DFN1;Q8IWA4;Q8IWA4-3;H7C5H5	Mitofusin-1	MFN1
29.6818	29.0018	29.0961	28.4997	27.9018	27.1413	28.8014	29.7767	29.2753	31.5556	33.2672	32.4654	3.90321	0.00165614	A0A0C4DFN3;Q99685;Q99685-2;E7EWX8;H7C599;H7C4E0	Monoglyceride lipase	MGLL
24.916	25.2124	25.6059	24.1879	24.9224	25.1325	24.0037	23.2295	24.8294	23.2511	23.9728	23.5969	1.65106	0.048047	A0A0C4DFP8;Q5HYA8-3;Q5HYA8	Meckelin	TMEM67
26.3401	25.8181	25.3944	27.1656	27.0215	27.7521	25.1521	23.4345	23.1031	24.7277	24.5247	24.4602	3.10414	0.00470056	A0A0C4DFS6;Q9C004;Q9C004-2	Protein sprouty homolog 4	SPRY4
30.0074	30.68	30.3935	28.8207	29.3029	28.893	28.2068	28.4555	27.9949	29.6983	29.7598	30.1808	4.24607	0.00111801	A0A0C4DFT3;Q12959-4;Q12959-2;Q12959-6;E7EQD7	Disks large homolog 1	DLG1
33.6558	34.9953	33.0513	33.0555	31.3435	31.8816	32.0832	33.1443	32.3745	34.0274	34.565	34.7512	1.85632	0.0337416	A0A0C4DFU2;P04179;A0A0C4DFU1;P04179-2;F5H4R2;F5GYZ5;A0A0C4DG56;P04179-3	Superoxide dismutase;Superoxide dismutase [Mn], mitochondrial	SOD2
24.6848	23.9024	24.8039	23.441	23.9228	24.8315	29.4186	25.4615	28.7003	24.5168	23.9893	25.1427	1.85873	0.0336284	A0A0C4DFY0;Q14242;Q14242-2	P-selectin glycoprotein ligand 1	SELPLG
33.7205	33.0746	33.4437	33.1102	33.1983	34.0592	32.2151	32.135	32.0865	32.1984	32.9681	32.1453	2.22505	0.0183098	C9J9K3;A0A0C4DG17;P08865	40S ribosomal protein SA	RPSA
27.5738	27.4972	26.9248	26.51	27.6061	27.0146	24.1049	24.7243	24.2694	25.0062	24.193	25.7372	3.58004	0.00247274	E7EW77;E7EP65;A0A0C4DG21;F8WAL6;Q9NYB9-2;Q9NYB9-4;Q9NYB9;E9PEZ7;B7Z836;Q9NYB9-3	Abl interactor 2	ABI2
24.8307	26.1505	26.9306	23.6862	24.3478	23.432	25.3728	24.5564	24.808	23.3123	23.2024	23.8166	2.29656	0.0162511	A0A0C4DG40;Q8NF91-4	Nesprin-1	SYNE1
28.6005	29.9368	29.9947	29.4929	28.342	28.5285	26.0179	25.6399	27.4855	25.9133	25.5777	27.4477	2.48608	0.0119381	A0A0C4DG49;A0A0A0MSA9;P15151-3;P15151-2;P15151;P15151-4	Poliovirus receptor	PVR
30.2541	30.3344	30.2677	30.6463	30.6622	31.0944	31.1585	30.5376	31.1174	29.9348	29.2649	29.8205	2.66575	0.00904189	A0A0C4DG89;Q7L014	Probable ATP-dependent RNA helicase DDX46	DDX46
31.4052	30.7685	30.7917	31.4153	30.6243	30.8472	29.8679	32.0713	31.2456	32.6779	34.5077	33.2651	2.01218	0.0261473	A0A0C4DGA2;O75521-2;O75521;F1LLU7	Enoyl-CoA delta isomerase 2, mitochondrial	ECI2
31.093	30.8346	30.857	31.6167	31.5458	32.7961	31.5405	30.9992	31.3345	30.6994	30.2886	30.7672	1.82647	0.0355203	F5GWX5;A0A0C4DGG9;Q14839;Q14839-2	Chromodomain-helicase-DNA-binding protein 4	CHD4
28.9206	29.0862	30.1325	27.9001	28.5921	29.3935	25.3124	27.0611	26.6604	27.7836	27.6052	27.3317	2.49662	0.011734	A0A0C4DGH0;Q5ZPR3-4;Q5ZPR3;Q5ZPR3-3;H0YL10;Q5ZPR3-2	CD276 antigen	CD276
27.4189	28.6197	27.4055	26.6081	27.5542	26.6342	24.3095	24.2413	26.5035	24.4071	25.976	24.0542	1.97172	0.0279297	A0A0C4DGH3;Q9Y6R0;M0QYC2	Numb-like protein	NUMBL
23.3193	23.5237	25.1591	24.729	23.7903	23.201	24.4981	27.6328	27.0417	28.3593	28.2389	27.8149	2.50743	0.0115126	A0A0C4DGJ8;Q6IPR1	LYR motif-containing protein 5	LYRM5
31.5523	31.7034	31.7113	31.485	31.3489	31.2144	31.529	30.7232	31.1309	29.6555	30.1982	30.0931	3.59994	0.00241837	A0A0C4DGQ5;P04632;K7ELJ7;K7EKD8;K7EM73;A0A075B7C0;K7EIV0	Calpain small subunit 1	CAPNS1
30.2485	28.4233	29.5765	30.969	30.6988	30.3799	30.2637	29.9931	30.8164	31.4909	31.1418	32.5963	1.81776	0.0359885	A0A0C4DGS0;P56556;R4GN43	NADH dehydrogenase [ubiquinone] 1 alpha subcomplex subunit 6	NDUFA6
33.4884	33.2453	33.8851	33.6779	33.4565	33.0703	32.2706	32.3091	32.3939	33.86	33.7741	33.9363	3.71259	0.00210851	A0A0C4DGS1;P39656;P39656-3;P39656-2	Dolichyl-diphosphooligosaccharide--protein glycosyltransferase 48 kDa subunit	DDOST
27.7178	28.7565	28.6117	24.8202	27.3457	25.2713	24.2374	23.3656	24.3068	23.847	25.7382	24.7957	2.74083	0.00804321	A0A0C4DH22;Q9H4G0	Band 4.1-like protein 1	EPB41L1
22.7463	22.9625	23.332	23.3358	24.6942	24.5422	27.1605	27.224	25.0994	25.4201	23.9774	24.6413	2.29775	0.0162186	A0A0D5XQ77;Q29967;A0A0U5Q247;A0A140T9Z9;A0A140T9Y4;A0A140T981		HLA-DQB1
32.095	32.9577	32.397	31.4419	28.0685	29.9595	24.5786	26.7936	25.7286	27.017	27.3165	26.5128	3.68279	0.00218589	A0A0D9SEN1;Q12884;B4DLR2	Prolyl endopeptidase FAP;Antiplasmin-cleaving enzyme FAP, soluble form	FAP
26.6695	25.7985	25.3992	23.7478	25.5943	24.2157	26.0559	26.3677	26.3448	26.4178	26.4624	26.1555	1.75302	0.0402806	Q5T321;A0A0D9SF28;F5GXV7;Q8NFP9	Neurobeachin	NBEA
32.869	33.0989	32.8918	33.4689	33.2272	34.03	32.4699	32.1021	31.7441	32.3201	31.9189	32.0698	3.12052	0.0045947	A0A0D9SFB3;A0A0D9SG12;A0A0D9SF53;O00571;O00571-2	ATP-dependent RNA helicase DDX3X	DDX3X
28.5846	27.7516	27.6461	29.7188	27.7454	28.083	31.5275	34.044	32.4067	33.8766	34.9239	34.0427	4.19637	0.00117523	A0A0D9SFB5;P08319;P08319-2;D6R9K8	Alcohol dehydrogenase 4	ADH4
30.7842	30.2003	29.8618	31.2402	29.5193	28.3426	31.596	33.3272	32.1238	32.3979	33.9455	32.977	2.14233	0.0210423	A0A0D9SFP2
29.864	29.828	29.6868	29.1329	29.0715	29.3976	26.9105	26.932	27.2154	26.5197	25.599	25.272	5.70242	0.000247769	A0A0D9SG72;P61764;A0A1B0GWF2;A0A1B0GVQ5;A0A1B0GTP9;P61764-2;A0A1B0GW76	Syntaxin-binding protein 1	STXBP1
35.5345	35.5973	35.9224	35.4986	36.0036	35.3574	33.4436	33.8263	34.0292	35.0004	35.8352	36.0144	3.31232	0.0035404	A0A0D9SGF6		SPTAN1
31.4063	31.2651	30.5299	31.2184	31.3902	31.9063	32.9895	32.1316	32.5193	32.5406	32.5911	32.5297	2.67962	0.00887496	A0A0G2JH68;O60610;A0A140T8Z0;O60610-2;O60610-3;H9KV28	Protein diaphanous homolog 1	DIAPH1
29.8814	30.7087	30.0466	29.5635	29.5095	30.2166	29.6927	28.8568	29.0161	27.1337	26.5152	27.097	4.38525	0.000950918	A0A0G2JHC2;Q6NYC8;Q6NYC8-3;Q6NYC8-2	Phostensin	PPP1R18
33.9271	34.0573	33.7805	32.6371	33.5057	33.1592	34.7637	34.9601	35.1221	33.3555	33.9565	34.0424	3.21073	0.00409109	A0A0G2JIW1;P0DMV9;P0DMV8;P0DMV8-2;V9GZ37	Heat shock 70 kDa protein 1B;Heat shock 70 kDa protein 1A	HSPA1B;HSPA1A
28.9926	29.1037	29.192	29.1605	29.4085	29.1219	29.1715	29.9436	29.8946	30.5324	30.9061	30.546	3.53737	0.00263306	A0A0G2JJD3;O95870;O95870-2;A0A0G2JI89	Abhydrolase domain-containing protein 16A	ABHD16A
27.4692	27.2944	26.5552	27.7126	28.1256	28.4791	27.5825	27.4105	27.3787	25.6076	25.6296	27.0593	2.02723	0.0255044	H0Y6K2;A0A140T9E9;A0A0G2JK44;P25440;P25440-2;P25440-3;P25440-4;A0A140T9V2;U3KQA6;A0A0G2JHL0;A0A140T9F7	Bromodomain-containing protein 2	BRD2
25.3591	24.3579	24.9099	25.6547	24.5751	23.8339	28.5444	27.6085	27.7021	25.1673	23.3411	23.0599	2.87318	0.00652343	A0A0G2JNK8;A0A0G2JMI0;A0A0G2JNU6;A0A140T8W3;A0A0G2JQ50;A0A0G2JP18;A0A0G2JLV7;Q6GTX8-3;Q6GTX8-2;Q6GTX8;A0A0G2JM94;A8MZ84;D3YTC8;Q6GTX8-4	Leukocyte-associated immunoglobulin-like receptor 1	LAIR1
25.3943	24.3967	23.4967	25.9361	25.9081	24.3936	29.6762	29.405	29.307	24.7431	24.5439	23.3951	4.07155	0.00134273	A0A0G2JM46;A0A0G2JMZ3;A0A0G2JMM1;O75022;O75022-3;O75022-2;A0A0G2JQ25;A0A0G2JPW1;A0A0G2JPR9;A0A0G2JPK5;A0A0G2JPG2;A0A0G2JQ24	Leukocyte immunoglobulin-like receptor subfamily B member 3	LILRB3
23.8988	23.4671	23.4652	23.1048	24.3138	23.5934	26.2013	26.6396	25.2923	23.667	23.7222	23.2927	3.23079	0.00398716	A8MZH0;A0A0G2JMW8;A0A0G2JMC9;Q8N149-3;Q8N149-4;Q8N149-2;Q8N149	Leukocyte immunoglobulin-like receptor subfamily A member 2	LILRA2
25.337	25.7617	25.5133	24.6091	26.3682	22.4411	31.2215	32.8018	31.8262	28.9171	30.6498	26.7567	3.05411	0.00506628	A0A0G2JMH6;P01903;Q30118;A0A0G2JH46	HLA class II histocompatibility antigen, DR alpha chain	HLA-DRA
25.6444	23.0834	23.4735	22.8432	24.2064	22.5695	24.0205	24.1652	23.6378	27.496	27.4431	28.1285	3.08642	0.00481528	A0A0G2JP44;A0A0G2JMW3;Q9HBB8-2;Q9HBB8-4;Q9HBB8	Cadherin-related family member 5	CDHR5
24.7993	24.5964	25.6877	24.219	26.2983	25.3088	25.6627	25.5353	25.0108	27.559	27.6748	28.8617	2.55069	0.0107814	A0A0G2JMZ8;Q16625;Q16625-2;Q16625-3;Q16625-4;Q16625-5	Occludin	OCLN
23.5032	24.5606	24.3905	24.5784	24.287	25.0531	29.8278	29.2343	29.7993	26.7787	23.0601	23.6145	3.16297	0.0043608	A0A0G2JNT8;A0A0G2JN35;A0A0G2JPH5;Q8N423-4;Q8N423-2;Q8N423;A0A0G2JM05;A0A0G2JLS7	Leukocyte immunoglobulin-like receptor subfamily B member 2	LILRB2
30.2078	30.342	30.2415	31.0805	30.7864	30.9481	29.6362	29.7136	29.8709	30.9467	30.7945	31.2762	4.53754	0.000774542	A0A0G2JPP5;Q14160-3	Protein scribble homolog	SCRIB
24.0479	23.2253	22.817	23.9773	22.4899	24.3892	24.0895	24.4307	22.9589	25.5952	26.3609	25.6866	1.96977	0.0280141	A0A0G2JQ42;A0A0G2JRP6;A0A0G2JMN8;A0A0G2JM13;A0A0G2JR74;P02812	Basic salivary proline-rich protein 2;Basic proline-rich peptide IB-1;Basic proline-rich peptide P-E;Basic proline-rich peptide IB-7;Basic proline-rich peptide IB-8c;Basic proline-rich peptide IB-4	PRB2
27.6976	27.0389	26.4574	26.6384	27.3825	27.3551	27.4899	25.9755	27.2201	23.2416	24.1182	25.2483	2.46007	0.0123939	A0A0G2JR50;Q86SQ7;A0A0G2JQM2;Q86SQ7-4;Q86SQ7-3;A0A0G2JR20;A0A0C4DG71	Serologically defined colon cancer antigen 8	SDCCAG8
25.1249	25.7108	25.3974	26.9003	27.5682	26.8662	31.5446	30.6712	30.4515	27.4258	26.1969	27.2893	5.18272	0.000388073	A0A0G2JS53;Q13075;E7EQW0;B7ZLE8;A0A0G2JNC7;Q13075-2;A0A0G2JQE0	Baculoviral IAP repeat-containing protein 1	NAIP
29.7676	28.6984	28.0054	26.8476	25.382	24.3715	24.1213	25.643	25.9635	29.2691	28.9571	29.4938	3.00354	0.0054084	F6RP06;A0A0J9YW18;Q12983	BCL2/adenovirus E1B 19 kDa protein-interacting protein 3	BNIP3
29.394	30.0679	30.1855	27.4919	26.4156	27.0844	31.3852	31.0883	31.0371	26.5456	28.1339	25.6072	3.77537	0.00195166	V9GYD9;Q5VZZ6;A0A0J9YX66;A0A1B0GU44;E9PC62;A0A1B0GUN8;A0A0J9YXJ0;O95319-5;O95319-2;O95319;O95319-4;O95319-3	CUGBP Elav-like family member 2	CELF2
31.9047	31.5237	31.9136	32.1538	32.6284	31.3467	28.3298	30.3507	29.9772	32.7944	32.7323	33.275	2.86915	0.00657706	A0A0J9YXF2;A0A0J9YYG4;J3QT77		PON2
26.7341	26.6866	28.7717	28.2838	26.5138	27.2396	25.6169	27.6783	25.8504	30.9135	32.7166	31.784	3.05657	0.00504096	A0A0J9YXN7
25.6164	26.7642	27.4647	26.5381	27.3057	27.3198	25.3238	25.6699	25.5151	25.1956	24.8955	25.5082	2.04114	0.0249451	D6RIU2;D6RDP6;D6RHU6;D6RDY1;D6RA76;D6RC11;D6R9S8;D6RCE6;D6RFX6;D6RDI6;D6RCR8;A0A0R4J2F2;Q9NY35-2;Q9NY35;H0Y8T9;D6RD48;D6RAZ7	Claudin domain-containing protein 1	CLDND1
31.1051	31.6651	30.6726	30.89	30.7256	30.8605	29.488	29.67	29.2635	28.7963	28.7089	28.8942	4.74929	0.000609732	A0A0U1RQK7;A0A0A0MSA7;O43432;O43432-3;O43432-4	Eukaryotic translation initiation factor 4 gamma 3	EIF4G3
25.413	24.2202	24.011	26.4672	26.0516	26.2805	26.7348	26.0754	26.9383	24.9795	25.1519	25.7607	2.41879	0.0132815	A0A0U1RR07;Q9HCH5-15;Q9HCH5;Q9HCH5-13	Synaptotagmin-like protein 2	SYTL2
29.8206	30.6752	30.0373	29.3482	29.5842	29.2841	27.6298	28.0389	28.2148	28.9521	28.6862	28.7908	4.07392	0.00134261	A0A0U1RRB6;Q9Y2D4;J3QT38;Q9Y2D4-2	Exocyst complex component 6B	EXOC6B
26.8938	26.3755	26.5972	28.4516	27.6503	28.8352	26.4785	27.1501	27.1259	25.6705	25.2769	26.1742	3.1821	0.00425821	A0A0U1RRH6;O94880-2;O94880	PHD finger protein 14	PHF14
28.4854	28.2924	29.0904	28.9847	27.8472	28.2415	28.698	27.7132	28.6191	26.4112	26.6732	26.7172	2.65357	0.00918199	F6XEV2;A0A0U1RRK1;A0A286YF11;Q9BPX6;Q9BPX6-3;Q9BPX6-2;S4R3D7;S4R3V1	Calcium uptake protein 1, mitochondrial	MICU1
28.8222	28.0848	28.6195	28.5615	28.989	29.4543	28.089	27.017	27.6663	27.3404	27.3594	27.8695	2.15656	0.0205197	A0A0U1RRM1;Q8WXI9	Transcriptional repressor p66-beta	GATAD2B
33.0376	32.8501	32.9251	34.1003	33.5114	33.5641	32.8004	32.577	32.7944	32.1694	32.7777	32.2749	3.01408	0.00533114	A0A0U1RRM4;P26599;P26599-2;P26599-3	Polypyrimidine tract-binding protein 1	PTBP1
28.0377	30.2497	28.782	24.3234	25.8774	26.2431	26.9749	28.0905	27.4461	30.2334	30.4798	30.9356	3.38379	0.00324811	A0A0X1KG75;Q53SF7-4;Q53SF7-2	Cordon-bleu protein-like 1	COBLL1
28.3696	28.6039	29.0233	29.306	28.2402	29.17	29.6904	30.6143	30.6216	30.4155	31.6255	30.9463	2.78334	0.00753413	A0A182DWF2;A0A182DWF3;Q9NNW7-2;Q9NNW7;D3YTF8;A0A096LPK7;Q9NNW7-3;Q9NNW7-4;A0A096LPD9;E7EWK1;A0A0U1RQX0	Thioredoxin reductase 2, mitochondrial	TXNRD2
23.5032	26.163	26.8348	24.6443	23.4769	24.0232	28.5046	29.734	28.7632	25.458	26.0014	23.2761	2.29258	0.0163771	A0A182DWH4
30.0718	29.1512	29.7714	29.2656	29.8557	29.4457	30.713	30.1146	30.3644	29.1806	27.9917	27.5775	2.177	0.0198261	A0A1B0GWJ0;A0A1B0GTJ7;P30566;A0A0A6YY92;P30566-2;A0A1B0GWF8;A0A096LNY6;A0A1B0GTG9	Adenylosuccinate lyase	ADSL
30.8546	32.1636	31.1819	29.1429	30.6494	29.9369	26.9982	29.0824	26.6611	26.9995	26.7357	26.2465	3.29885	0.0036075	A0A1B0GTL5
30.3802	32.0784	31.3586	29.4866	31.042	28.9002	32.8366	33.6816	33.7557	32.2078	32.3892	32.1841	2.67996	0.00887648	E7EMM4;A0A1B0GW68;A0A1B0GUA4;A0A1B0GTM3;A0A1B0GTZ5;Q13510;Q13510-2;A0A1B0GUH5;A0A1B0GTP7;A0A1B0GUE3;A0A1B0GUG1;A0A1B0GUW4;Q13510-3;A0A1B0GVG2;A0A1B0GV06;A0A1B0GUB3	Acid ceramidase;Acid ceramidase subunit alpha;Acid ceramidase subunit beta	ASAH1
28.8531	28.8668	29.4909	29.9294	32.2018	32.3135	28.1795	29.6367	29.0623	30.3793	30.1117	31.8642	1.64288	0.0487355	A0A1B0GTW1;Q9UDY2-3;Q9UDY2;Q9UDY2-7;Q9UDY2-6;Q9UDY2-4;Q9UDY2-2;Q9UDY2-5	Tight junction protein ZO-2	TJP2
22.8643	23.8562	23.9676	23.2925	24.6254	23.339	29.0749	27.0681	29.1254	24.778	24.4967	24.1448	3.73961	0.00204405	A0A1B0GU45;Q12912-2;Q12912;F5H006;F8W9L6	Lymphoid-restricted membrane protein;Processed lymphoid-restricted membrane protein	LRMP
26.676	26.1397	26.0999	27.4367	28.3105	28.3166	24.258	25.2271	25.4029	26.2136	25.4446	27.0159	2.81688	0.00712865	A0A1B0GW37;A0A1B0GU97;U3KQE8;A0A1B0GWJ4;A0A0A0MRX8;A0A1B0GWI9;Q5VW27;O00712;O00712-4;A0A087WXP2;Q5W0Y9;O00712-2	Nuclear factor 1;Nuclear factor 1 B-type	NFIB
26.149	23.8551	26.3703	25.6522	22.7688	25.7791	28.111	27.5988	28.7841	29.5961	28.6965	29.8698	2.41564	0.0133416	Q5VTI5;A0A1B0GUN5;Q9Y2H5	Pleckstrin homology domain-containing family A member 6	PLEKHA6
24.3958	21.8726	25.9664	23.8324	25.0139	24.7105	29.4665	29.2015	28.5839	30.2061	29.3889	26.382	2.28487	0.0165863	A0A1B0GUU9;P01871;P01871-2	Ig mu chain C region	IGHM
23.1395	23.1243	25.1625	23.2136	23.728	23.3386	28.5616	25.6918	27.7019	23.4279	24.2526	23.8496	2.42507	0.0131634	A0A1B0GV05;Q684P5-3;Q684P5-2;Q684P5	Rap1 GTPase-activating protein 2	RAP1GAP2
27.5195	27.5789	26.771	23.5646	24.5942	26.8488	26.8736	28.48	28.2159	28.5074	28.4626	28.7963	1.99762	0.0266825	A0A1B0GV47;Q7Z4S6-6;Q7Z4S6-3;Q7Z4S6-5;Q7Z4S6-2;Q7Z4S6;Q7Z4S6-4	Kinesin-like protein KIF21A	KIF21A
30.6044	30.6763	30.1846	30.7756	31.5435	31.2951	29.6224	30.0272	29.4656	30.8015	30.2334	31.1858	2.18623	0.0195076	A0A1B0GW05;Q2PZI1	Probable C-mannosyltransferase DPY19L1	DPY19L1
28.729	27.6061	27.9053	28.2803	27.0478	28.8097	29.3913	30.1739	29.7369	32.1887	31.944	31.1112	3.53827	0.00263033	A0A1B0GW23;A0A1B0GV31
23.7234	23.9881	23.1133	22.568	23.788	23.8381	26.8656	26.7308	27.4995	23.9224	24.0639	25.4292	3.43378	0.00300966	A0A1B0GW41;E9PEN0;Q8WYH8-2;Q8WYH8	Inhibitor of growth protein 5	ING5
32.3462	33.1255	32.6711	31.3695	32.3445	30.28	34.497	34.9161	35.1316	34.5042	34.3532	34.7215	3.61901	0.00236849	A0A1B0GWE8;P07339;A0A1B0GW44;A0A1B0GV23;A0A1B0GVD5;A0A1B0GVP3;A0A1B0GU92;A0A1B0GU03;H7C469;C9JH19;F8WD96	Cathepsin D;Cathepsin D light chain;Cathepsin D heavy chain	CTSD
25.8496	25.4741	25.8737	26.8919	26.759	27.8526	26.9293	25.0504	26.7582	23.9421	23.5966	24.9467	2.30406	0.0160546	A0A1C7CYX1;A0A0A0MSU2;Q6PJG2	ELM2 and SANT domain-containing protein 1	ELMSAN1
33.9746	34.6896	34.0575	32.6489	34.2934	33.1761	32.8819	33.1407	32.6652	30.6413	31.0975	29.3064	3.25883	0.0038137	A0A1C7CYX9;Q16555;Q16555-2	Dihydropyrimidinase-related protein 2	DPYSL2
30.3627	29.5371	30.1947	29.5135	29.9057	29.2356	30.8634	31.3855	31.4724	30.4065	29.019	30.4079	1.72852	0.0419915	A0A1C7CYZ0;Q12979-4;Q12979	Active breakpoint cluster region-related protein	ABR
29.9289	30.0266	30.3788	29.9285	30.151	30.5529	28.8343	29.2835	29.0552	28.2758	28.981	28.974	3.16705	0.00434483	A0A1W2PNP0;Q969N2-5;Q969N2;A0A1W2PP57;A0A1W2PPC3;A0A1W2PPS0;Q969N2-4;F6W983;A0A1W2PP53;Q969N2-2;A0A1W2PPQ7;A0A1W2PRZ8;Q969N2-6;A0A1W2PPR6;A0A1W2PQN1;A0A1W2PP13;A0A1W2PR92;A0A1W2PQ52	GPI transamidase component PIG-T	PIGT
31.3651	31.3548	31.7913	29.6348	31.0225	31.4489	32.6725	31.1321	32.0136	29.4048	30.167	30.0349	1.68053	0.0455694	A0A1W2PNV4
30.3332	29.7659	29.9428	30.7461	30.4472	31.0575	32.8431	32.5725	33.4227	30.9721	29.8477	30.1	3.96032	0.00153705	A0A1W2PPH1;P23368;A0A1W2PR68;A0A1W2PQT3;A0A1W2PQY8;A0A1W2PQF8;P23368-2	NAD-dependent malic enzyme, mitochondrial	ME2
29.2225	29.3676	28.6268	29.2363	29.0984	29.79	28.0979	28.2872	27.9379	28.8811	29.4323	29.5945	2.21267	0.0187223	A0A1W2PPP5;A0A1W2PPG5;A0A1W2PPG1;A0A1W2PQM3;A0A1W2PS81;E7EQ34;I3NI02;O14653;O14653-2;A0A1W2PR23;A0A1W2PRV0;I3L4Z6;A0A1W2PRC2;O14653-3;A0A1W2PPJ0;A0A1W2PPW8;A0A1W2PR02;A0A1W2PS12;A0A1X7SBU8;A0A1W2PRL0;A0A1W2PRP7;I3L0K1;A0A1W2PQP2;I3L1K7;A0A1W2PNV3;A0A1W2PQ77;A0A1W2PRE6	Golgi SNAP receptor complex member 2	GOSR2
28.1111	26.7023	27.3295	26.4549	26.9605	28.4313	29.3717	28.5352	29.0356	26.9218	26.466	26.5504	1.83447	0.0350699	A0A1W2PPZ5;P23193;A0A1W2PRL9;P23193-2	Transcription elongation factor A protein 1	TCEA1
31.963	31.84	31.6707	32.578	32.8877	33.1645	32.1871	31.6184	32.1588	31.2696	31.0964	31.5342	3.34195	0.0034132	A0A1X7SBZ2;A0A1W2PQ51;Q92841;Q92841-1;Q92841-3;Q92841-2	Probable ATP-dependent RNA helicase DDX17	DDX17
27.6074	26.0772	27.2794	27.119	25.8054	25.9686	24.7551	24.667	23.9881	24.5756	24.7484	25.2414	2.56018	0.0106219	A0A1W2PRC6;A0A1W2PQR0;Q9UNP4-2;Q9UNP4-3;Q9UNP4;A0A1X7SBT2;A0A1W2PQQ6;A0A1W2PRY1;A0A1W2PRD9;A0A0S2Z4Q7;A0A1W2PR45	Lactosylceramide alpha-2,3-sialyltransferase	ST3GAL5
26.0182	26.4185	26.5369	24.2181	25.7665	24.2857	25.8255	26.3678	24.8887	27.3052	27.2097	26.8912	2.12514	0.0216564	F5GYH1;A0A1W2PRM0;A0A1W2PRL5;A0A1W2PR09;Q8NC96;A0A1W2PNT6	Adaptin ear-binding coat-associated protein 1	NECAP1
27.8659	27.7789	27.7979	28.5139	28.3848	29.4149	28.9819	28.2926	28.7654	31.0231	29.4978	29.768	2.30742	0.0159718	A0A1W2PRB8
32.7783	33.5902	33.7539	32.8937	32.8164	32.5157	32.0142	31.8558	32.2625	31.6043	32.0438	31.9251	2.84198	0.00686959	A0A1W2PS43;Q14108;A0A1W2PRS1;A0A1W2PQR6;A0A1W2PQB7;A0A1W2PPX5;A0A1W2PPU6;A0A1W2PRF6	Lysosome membrane protein 2	SCARB2
32.7042	33.3115	33.8869	31.2312	30.8209	31.9115	31.4951	31.5681	31.6808	32.7451	33.9994	33.4286	2.79501	0.00738395	A0A286YF22;O43175;A0A2C9F2M7;A0A286YFL2;A0A286YFA2	D-3-phosphoglycerate dehydrogenase	PHGDH
27.4347	28.082	27.8097	27.9578	27.8952	28.031	28.8232	29.7721	29.9542	28.3662	27.9027	28.0805	2.84354	0.00685609	A0A2C9F2P4;A0A286YFF7;P50897;Q5T0S4;A0A286YFE3;P50897-2	Palmitoyl-protein thioesterase 1	PPT1
29.4832	29.2955	28.7233	28.9171	29.2038	29.6798	28.6791	28.2134	28.2176	29.8923	30.001	29.3408	2.02919	0.0254364	A0A286YFF8;Q7Z3U7-5;Q7Z3U7;Q7Z3U7-2;Q7Z3U7-6;F8VZV1	Protein MON2 homolog	MON2
25.5148	26.7972	25.9523	25.8612	26.2053	26.6513	24.4731	26.323	24.0394	24.247	22.5101	23.6012	1.91126	0.030845	A0A5E8;Q99501	GAS2-like protein 1	GAS2L1
24.9007	24.4629	24.6179	25.0815	25.6587	26.7567	27.4518	28.1029	27.8609	28.2909	28.5663	27.9498	4.22753	0.00113892	A0AV96;A0AV96-2;B7Z8Z7;D6R9D6;D6RBS9;D6REZ6;D6R9M7	RNA-binding protein 47	RBM47
30.5617	29.6251	29.82	29.6883	29.2915	30.38	31.0404	30.8015	31.022	29.4985	29.5763	28.9611	2.09193	0.0228711	A0AVT1;A0AVT1-2	Ubiquitin-like modifier-activating enzyme 6	UBA6
23.2823	24.7694	25.8771	28.9793	28.2776	31.3119	24.6816	25.6879	23.6802	23.2332	24.9388	24.9401	2.59694	0.0100574	A0M8Q6	Ig lambda-7 chain C region	IGLC7
26.3362	26.2397	26.1197	24.9097	27.6166	25.2337	31.076	30.0732	30.4602	29.9345	29.1497	28.922	3.55593	0.00257566	A0MZ66;A0MZ66-3;A0MZ66-6;A0MZ66-4;A0MZ66-5;A0MZ66-8;A0MZ66-2	Shootin-1	KIAA1598
23.1801	24.3047	23.7299	24.9503	22.2156	23.4502	24.1599	23.5965	23.2573	27.1437	27.1503	27.286	2.9875	0.00554699	A0PJX8	Transmembrane protein 82	TMEM82
26.9859	26.8362	25.1832	25.539	25.4611	25.7228	24.3826	23.6032	24.6119	26.7483	25.8102	25.8544	1.91088	0.0308633	A1IGU5	Rho guanine nucleotide exchange factor 37	ARHGEF37
30.8482	31.4539	31.3206	29.629	31.0921	29.9891	29.7687	31.139	30.5578	32.3081	33.2332	32.5026	2.40726	0.0135062	A1L0T0;M0R026	Acetolactate synthase-like protein	ILVBL
29.3293	29.6421	28.9672	28.4778	28.7313	30.0508	28.2853	26.4468	27.8184	27.1207	27.3423	26.6364	2.10093	0.0224948	A1X283	SH3 and PX domain-containing protein 2B	SH3PXD2B
32.1118	32.2356	32.2593	32.2605	32.1645	32.0574	33.315	33.4944	33.8346	32.9063	33.8542	34.2228	2.90682	0.00623952	A2A274;Q99798	Aconitate hydratase, mitochondrial	ACO2
27.9014	28.9681	29.2159	26.3977	25.1494	27.0911	25.8414	25.83	27.2883	24.7589	25.6582	24.4241	2.53772	0.0110035	A2A2V1;P04156-2;P04156;X6RKS3	Major prion protein	PRNP
28.4739	26.797	27.9549	28.4658	27.8873	26.5963	30.1331	30.7758	29.9231	26.2633	28.7906	25.9394	1.68867	0.044944	A2ACR1;A0A0G2JJA7;P28065-2;A2ACR0	Proteasome subunit beta type;Proteasome subunit beta type-9	PSMB9
31.5454	31.3913	31.8272	32.4663	31.4266	32.3597	30.6318	30.5012	30.611	31.1943	31.7614	31.9617	2.21221	0.0187227	A2RRP1;A2RRP1-2;H0Y5G7	Neuroblastoma-amplified sequence	NBAS
30.5725	30.0379	29.5961	31.6347	29.8783	30.7739	29.9081	30.9032	30.4003	32.3002	32.3859	32.4397	2.34522	0.0149686	A3KMH1-3;A3KMH1;A3KMH1-2	von Willebrand factor A domain-containing protein 8	VWA8
25.5343	25.8159	24.8817	25.4039	26.5713	27.4317	27.2822	26.4683	26.4693	24.7266	25.117	24.2635	1.79938	0.0370703	A3KN83-3;A3KN83-2;A3KN83;A3KN83-4	Protein strawberry notch homolog 1	SBNO1
28.4774	28.9192	28.6596	28.438	29.9709	29.0644	29.8174	29.8856	29.8472	30.2364	30.8288	30.3307	2.33008	0.0153676	C9J1X0;A4D1P6;A4D1P6-2;A4D1P6-3	WD repeat-containing protein 91	WDR91
24.131	23.1559	24.2186	23.9925	22.7903	22.8846	25.8627	26.4313	26.5611	26.2728	25.3555	25.9384	3.59273	0.00242985	A4D1U4;C9J7X6	Protein LCHN	LCHN;KIAA1147
27.1564	28.0533	26.8516	24.6425	27.0665	23.7554	27.8361	28.4703	27.7161	25.6939	23.0432	24.5063	1.85746	0.0336991	F5H4Q5;A5D8V6	Vacuolar protein sorting-associated protein 37C	VPS37C
28.1354	27.6902	27.4394	26.0451	26.6674	26.1157	25.6604	23.6059	23.5181	24.1302	25.2351	24.6044	2.94874	0.00587213	A5PLL7-2;A5PLL7;Q5TGE2	Transmembrane protein 189	TMEM189
27.6785	28.1673	28.3953	27.5538	28.1471	27.9755	29.206	27.8724	29.2947	26.8318	27.2488	27.1836	1.80121	0.0369529	A5PLN9-2;A5PLN9-4;A5PLN9;A5PLN9-5;A5PLN9-7	Trafficking protein particle complex subunit 13	TRAPPC13
27.4731	27.7354	26.1237	26.4829	26.0735	25.724	31.4099	30.7086	30.4789	26.9919	26.1794	26.597	4.58681	0.000745363	A6NC98;A6NC98-4;A6NC98-2	Coiled-coil domain-containing protein 88B	CCDC88B
31.6057	31.082	31.0245	30.102	28.5899	29.1266	23.8325	23.0104	25.4091	24.22	24.5996	23.6798	5.26219	0.000356452	H3BTL1;Q9GZQ8;A6NCE7	Microtubule-associated proteins 1A/1B light chain 3B;Microtubule-associated proteins 1A/1B light chain 3 beta 2	MAP1LC3B;MAP1LC3B2
25.4291	25.4328	25.4451	26.0662	25.203	26.329	26.5192	28.0343	27.4781	31.6728	30.9344	29.6819	4.26554	0.00110079	A6NCS6	Uncharacterized protein C2orf72	C2orf72
25.9502	26.0335	26.8113	28.4366	25.9657	24.394	26.9732	27.601	27.3712	30.5902	30.8602	31.1101	2.66137	0.00909054	A6ND91	Putative L-aspartate dehydrogenase	ASPDH
24.8883	25.1707	26.0612	28.1675	26.8788	26.2348	25.4506	29.7215	28.0642	31.5396	31.3953	31.768	2.78432	0.00752101	A6NDB9	Paralemmin-3	PALM3
30.3301	30.6895	30.6639	30.7879	31.5245	31.6324	31.1988	30.5901	31.2324	30.3865	30.0238	30.0693	1.95185	0.0289126	A6NEM2;P51610-4	Host cell factor 1;HCF N-terminal chain 1;HCF N-terminal chain 2;HCF N-terminal chain 3;HCF N-terminal chain 4;HCF N-terminal chain 5;HCF N-terminal chain 6;HCF C-terminal chain 1;HCF C-terminal chain 2;HCF C-terminal chain 3;HCF C-terminal chain 4;HCF C-terminal chain 5;HCF C-terminal chain 6	HCFC1
26.4727	25.9318	25.7357	27.6413	27.7722	27.3733	26.236	24.8051	26.0175	26.0036	25.1477	24.9812	2.45388	0.0125011	A6NFQ2-2;A6NFQ2;H0YC74;A0A1B0GVM2;A6NFQ2-3	TRPM8 channel-associated factor 2	TCAF2
23.5084	24.3603	23.7363	23.7405	25.9951	24.3008	24.3437	24.089	26.2519	28.5388	28.9508	29.0546	3.31495	0.00353932	A6NH11	Glycolipid transfer protein domain-containing protein 2	GLTPD2
26.8295	25.8482	27.0697	27.2509	27.7895	27.6879	26.7507	26.8875	27.6174	23.912	24.4102	26.1063	2.15077	0.0207466	A6NHN7;A6NHB5;Q14202;Q14202-2	Zinc finger MYM-type protein 3	ZMYM3
22.3689	23.5578	23.0188	28.246	29.192	29.0764	23.9756	25.3511	24.0626	23.7651	23.1004	22.5213	4.99306	0.0004573	A6NHL2-2;A6NHL2	Tubulin alpha chain-like 3	TUBAL3
30.8825	30.3481	30.0559	31.7089	31.3608	31.578	31.2886	30.8504	31.3817	29.2736	29.5926	29.6374	3.9778	0.00150259	A6NHR9;A6NHR9-2;J3KTL8	Structural maintenance of chromosomes flexible hinge domain-containing protein 1	SMCHD1
23.9178	24.0904	23.4883	25.1769	23.4888	23.4985	26.7196	25.4926	27.3624	22.9418	23.7298	24.2776	2.23607	0.017932	A6NI73-2;A6NI73;A6NI73-4;A6NI73-3	Leukocyte immunoglobulin-like receptor subfamily A member 5	LILRA5
29.2474	29.5591	30.4167	26.7996	28.4651	27.7636	31.5423	31.2304	31.2559	28.3834	28.5689	28.9588	3.69998	0.00213401	A6NIW2;Q5JSL3;A0A0J9YW64	Dedicator of cytokinesis protein 11	DOCK11
25.5249	25.253	25.215	27.2576	25.9814	27.3371	25.37	25.1283	25.4429	26.6783	25.2704	25.9056	1.63931	0.0489962	A6NJ78	Probable methyltransferase-like protein 15	METTL15
22.5713	23.5532	24.3054	25.06	24.5399	24.4319	25.8821	25.0571	25.9356	24.0692	23.0317	23.364	2.25829	0.0172903	A6NJG2	Ankyrin repeat domain-containing protein SOWAHD	SOWAHD
25.3853	23.2572	26.4317	26.0989	26.3174	24.3058	28.8113	28.89	29.166	25.5221	24.57	25.1517	2.40238	0.0135902	A6NKZ2;P51606;P51606-2	N-acylglucosamine 2-epimerase	RENBP
25.2406	24.9351	25.0768	24.9961	24.8191	25.3784	26.3066	27.8421	26.1423	30.4145	30.4416	30.2534	5.47675	0.000308107	A6NLP5	Tetratricopeptide repeat protein 36	TTC36
29.5938	29.8643	30.6753	29.9228	29.1039	30.0407	23.8907	26.4625	25.663	23.8223	25.713	22.9832	3.70258	0.00212898	A6NM71;A0A0U1RRJ9
29.2724	29.18	29.7435	28.1575	29.8836	29.6125	26.645	27.157	26.436	27.6703	28.0644	27.6525	3.05949	0.00502019	A6NMH6;Q92599-2;Q92599-4;Q92599;A6NFQ9;F8W8I8;A0A087X142;Q92599-3	Septin-8	2020-09-08
27.668	27.0654	27.4451	26.9677	28.4371	28.3559	29.8941	28.7338	29.0556	27.4524	27.7446	27.9435	1.81579	0.0360564	A6NMQ3;Q5T5H1;O43768-2;O43768;O43768-9;O43768-3;O43768-4;A0A1W2PRU0;O43768-6;O43768-5;O43768-7;O43768-8	Alpha-endosulfine	ENSA
26.3364	25.3625	25.3409	26.2326	25.4912	26.206	26.9107	27.6202	26.9792	27.1197	27.6313	27.1214	2.47208	0.0121984	A6NMZ7;A6NMZ7-2	Collagen alpha-6(VI) chain	COL6A6
29.7996	31.0277	30.457	31.0456	32.2534	31.0556	26.7091	27.3738	27.9759	27.4938	23.2232	27.0967	2.56907	0.0104888	A6NNI4;G8JLH6;P21926	Tetraspanin;CD9 antigen	CD9
25.1051	23.3949	24.3984	23.6985	22.7872	23.7928	23.5528	23.0875	24.2038	28.8995	25.1263	27.5025	1.94441	0.029301	A6ZKI3	Protein FAM127A	FAM127A
30.666	30.4532	30.2923	29.5418	29.5156	28.1456	31.0637	30.901	30.9933	30.7287	31.043	31.1446	2.7676	0.00773248	A8K878;P55145	Mesencephalic astrocyte-derived neurotrophic factor	MANF
27.3178	27.5728	25.9946	26.5966	24.4546	24.8571	27.7353	27.725	26.9284	24.8975	24.0845	23.9283	2.39429	0.013755	A8MUA9;A8MU27;P55854;P55854-2;Q6EEV6	Small ubiquitin-related modifier 3;Small ubiquitin-related modifier 4	SUMO3;SUMO4
32.5997	32.8981	32.2193	33.2194	32.7942	33.7042	31.8229	31.7707	31.6848	32.1895	31.6659	32.2967	2.54129	0.0109415	H7BY10;K7EJV9;K7ERT8;A8MUS3;P62750;K7EMA7	60S ribosomal protein L23a	RPL23A
27.9348	28.4245	27.4324	27.1895	27.1125	27.8102	23.4764	23.0004	26.6378	24.3773	24.1792	24.8114	2.30955	0.0159109	A8MVZ6;Q96G01-4;Q96G01-3;Q96G01	Protein bicaudal D homolog 1	BICD1
33.5225	33.067	33.4758	34.2514	33.9821	34.368	32.4425	31.7963	32.4498	32.2097	32.4364	33.0074	3.53968	0.00263261	A8MXP9;A0A0R4J2E8;P43243;D6REM6;D6R991	Matrin-3	MATR3
28.9343	29.1914	29.195	30.1706	29.4491	30.1305	29.8917	28.9722	29.8807	28.5367	27.5236	27.4916	2.60658	0.00989427	A9Z1X7;Q8IYB3-2;Q8IYB3;E9PCT1;M0R088	Serine/arginine repetitive matrix protein 1	SRRM1
25.797	26.3546	24.852	24.2846	24.7799	24.5055	32.5862	31.2144	32.1449	27.3126	25.4919	25.8786	5.23274	0.000370559	B0I1T2;B0I1T2-4	Unconventional myosin-Ig;Minor histocompatibility antigen HA-2	MYO1G
26.103	25.6035	25.7716	28.0261	27.0087	26.9742	24.2309	24.2377	26.0097	26.9694	27.7223	26.2841	2.05237	0.0244899	B0QY95;Q9NQG6	Mitochondrial dynamics protein MID51	MIEF1
29.0428	29.1083	29.6814	30.2948	30.5625	30.5474	30.5901	29.5807	30.3317	28.4688	28.4225	27.7028	3.39608	0.00318858	B0QYK0;Q01844-6;Q01844-3;Q01844;Q01844-5;A0A0D9SFL3;C9JGE3;Q01844-2;H7BY36	RNA-binding protein EWS	EWSR1
32.0421	31.1791	32.0725	33.218	32.1268	34.2102	32.0605	31.114	31.6057	30.121	30.5892	30.4189	2.32604	0.0154597	B1AH87;P30536	Translocator protein	TSPO
24.7682	23.1229	23.9007	23.6136	22.8677	23.5143	25.0449	24.0142	24.4623	26.8321	25.7442	26.3588	2.83606	0.00691917	B1AKI6;Q9NUK0-2;Q9NUK0;Q9NUK0-4;Q9NUK0-3	Muscleblind-like protein 3	MBNL3
26.2474	26.3133	25.6455	26.7582	26.1456	26.1602	26.1115	30.5064	29.075	29.1501	32.0892	30.7102	1.96595	0.0282198	B1ALH6;O14832;O14832-2;C9IYS5	Phytanoyl-CoA dioxygenase, peroxisomal	PHYH
26.5358	26.8361	26.7492	27.0011	26.8869	27.3685	24.5449	23.5607	23.6491	25.244	25.295	26.2792	4.14767	0.00123251	B1ALM5;Q9P0T7	Transmembrane protein 9	TMEM9
28.2628	28.6232	28.8303	27.7567	28.0174	27.3903	27.4526	27.2208	27.2664	26.2896	26.7813	27.2322	3.06598	0.00497801	B1ALU1;B1ALU3;O95490-2;O95490-5;O95490;O95490-7;O95490-6;H0Y5C0;O95490-3;O95490-4	Latrophilin-2	ADGRL2;LPHN2
26.4289	27.5465	26.816	24.8701	24.4221	24.7506	25.1884	25.7647	25.2152	27.2656	27.464	28.1655	4.04981	0.00138446	B1ALY0		PALM2-AKAP2
27.5898	27.4022	27.4028	26.8077	27.9151	27.6168	30.3474	29.3543	30.3226	27.5333	27.4723	27.9273	3.74491	0.00202696	B1AMS2;Q14141-2;Q14141-4;Q14141	Septin-6	2020-09-06
30.7934	31.0621	30.1877	30.4024	30.3971	31.1961	30.6997	30.2831	30.3016	29.7794	29.0572	29.4866	1.88165	0.0323877	B3KS98;O15372;A0A087WZK9;E5RJT0	Eukaryotic translation initiation factor 3 subunit H	EIF3H
24.8161	24.6697	25.5659	25.5476	24.9748	25.6879	23.1509	22.9312	23.0915	23.3415	23.1238	24.5567	2.91374	0.00616891	B3KVZ3;Q9H3R5;H0Y9E6	Centromere protein H	CENPH
25.3191	25.1626	24.5673	26.0334	27.1832	26.0311	23.1724	23.9107	23.7398	25.2434	23.2217	23.5297	2.32207	0.0155671	B4DGI9;Q99081-3;Q99081;F5GY10	Transcription factor 12	TCF12
29.4475	28.338	29.0675	29.9452	29.6286	30.5048	29.3353	28.8602	29.3954	28.1308	28.6989	28.7688	1.82403	0.0356536	B4DGM3;Q969G3;Q969G3-2;Q969G3-3;Q969G3-4;J3QKS7;Q969G3-6;Q969G3-5;K7EMQ8	SWI/SNF-related matrix-associated actin-dependent regulator of chromatin subfamily E member 1	SMARCE1
22.7735	23.4526	23.0173	24.102	24.6623	24.1026	27.4657	25.799	26.5482	23.0913	25.7668	24.67	2.27677	0.0167956	B4DH95;Q6P9H5;Q6P9H5-2	GTPase IMAP family member 6	GIMAP6
32.1772	30.9576	31.7411	33.1284	32.3766	32.0383	33.5127	33.2351	33.6092	32.018	31.8271	32.4166	2.1945	0.0192632	B4DJV2;O75390;A0A0C4DGI3	Citrate synthase;Citrate synthase, mitochondrial	CS
27.4915	27.6061	27.4623	27.0271	26.9917	26.9334	27.7864	27.789	27.6053	27.5667	26.9434	27.3207	2.41413	0.0133566	B4DL54		CHURC1-FNTB
29.9983	29.2277	29.9736	31.1	30.4864	30.6659	29.4976	30.3892	29.6683	32.4776	32.9975	33.4379	4.27467	0.00109037	B4DLN1
26.1065	27.2148	27.9699	27.3733	27.044	26.2913	26.2868	28.6675	27.1019	29.8565	29.7757	29.7571	2.10782	0.0222765	B4DPQ0;P00736;F5H2D0	Complement C1r subcomponent;Complement C1r subcomponent heavy chain;Complement C1r subcomponent light chain	C1R
32.0794	31.9567	32.439	33.6317	32.5211	33.3897	31.2959	31.2334	31.6027	32.995	32.349	32.5664	2.68806	0.00877143	B4DR61;P61619;P61619-3	Protein transport protein Sec61 subunit alpha isoform 1	SEC61A1
29.0514	29.7984	29.0953	28.6411	28.2284	29.7846	29.7497	28.6013	29.1804	25.792	26.9529	26.9317	2.67512	0.00894187	B4DR80;Q9Y6E0-2;Q9Y6E0;H0Y630;Q5JV98	Serine/threonine-protein kinase 24;Serine/threonine-protein kinase 24 36 kDa subunit;Serine/threonine-protein kinase 24 12 kDa subunit	STK24
26.9044	26.8833	26.9084	27.1144	27.2476	28.3771	27.2535	27.2754	26.6012	24.7419	24.1859	26.4481	1.85649	0.0337377	B4DUA7;Q9NX70;M0R3F3;Q9NX70-2	Mediator of RNA polymerase II transcription subunit 29	IXL;MED29
26.5566	27.1797	28.359	27.6151	27.113	27.8298	25.2105	25.3375	26.1003	25.4703	25.8159	25.5742	2.51018	0.0114591	C9JEN3;C9IYT2;F8WDY4;C9IZ27;C9JW19;C9JWV9;B4DUD2;Q969X1	Protein lifeguard 3	TMBIM1
31.0337	32.3068	31.8392	29.984	29.6851	30.4779	30.2647	29.5221	29.5701	28.2194	29.1911	27.646	3.0979	0.00473671	B4DUT8;Q99439;B4DDF4;Q99439-2;A0A087X1X5;H3BVI6;A0A087X271	Calponin;Calponin-2	CNN2
26.7737	27.5577	29.3527	25.0959	24.6278	25.0853	25.1736	25.7105	25.7246	24.713	24.7991	23.608	2.6256	0.0095782	B4DY26;P36897;P36897-2;F8W1R9;P36897-3	Receptor protein serine/threonine kinase;TGF-beta receptor type-1	TGFBR1
27.4628	28.4908	27.7976	26.8303	28.1924	27.3907	25.3746	27.2426	27.1158	28.9316	28.9662	29.6015	1.90919	0.0309134	B4E0T2;P50542;P50542-4;P50542-2;P50542-3	Peroxisomal targeting signal 1 receptor	PEX5
28.5455	29.1584	28.7924	28.4204	23.329	23.1208	30.2539	29.6537	30.0046	29.2158	29.2509	29.349	1.83055	0.0352738	Q8NBY1;B4E0Y9;Q9P289;Q9P289-2;Q9P289-3	Serine/threonine-protein kinase 26	STK26
27.8302	27.6116	27.1228	28.1632	27.6101	27.44	29.3042	30.1015	29.4531	31.7276	31.4684	31.991	5.74437	0.000238385	B4E1Z4;E7ETN3;P00751	Complement factor B;Complement factor B Ba fragment;Complement factor B Bb fragment	CFB
30.0474	29.9869	30.1813	29.9123	30.1369	30.7326	27.7829	28.3749	28.2251	27.6609	27.7072	28.2504	4.74708	0.00061048	B4E2Q0;P98194;P98194-2;P98194-5;P98194-9;P98194-6;P98194-7;H0Y9V7;P98194-8	Calcium-transporting ATPase;Calcium-transporting ATPase type 2C member 1	ATP2C1
24.3717	23.987	25.717	25.8515	24.4998	25.9134	30.4571	30.5443	30.4036	26.8826	27.1294	25.905	4.51608	0.000796989	B4E3Q4;Q9NZK5;A0A087X0I3;Q9NZK5-2	Adenosine deaminase CECR1	CECR1
26.6077	27.6607	27.2394	24.2732	23.517	24.4413	27.0771	27.2823	26.1671	24.2252	26.1485	25.0691	2.83052	0.00698934	B5MCD7;O43759-2;O43759;A2A283;F8WCE4;O43759-3	Synaptogyrin-1	SYNGR1
26.4182	27.0787	25.0423	22.9396	23.1233	22.9302	25.403	25.1287	25.675	22.9008	23.7917	24.1196	3.11403	0.0046291	B5MCZ3;P05231;B5MC21;B5MC14;B4DNV3;C9J5B0	Interleukin-6	IL6
27.887	28.4151	28.7676	28.3912	28.3983	27.6901	27.22	27.4691	27.4384	27.5396	27.4296	27.3726	2.00533	0.026395	B5MDE0;Q96AA3	Protein RFT1 homolog	RFT1
27.4486	26.6732	27.0992	29.0227	28.748	28.8513	28.5469	27.1018	28.032	28.6274	29.3915	29.1856	2.59324	0.0101116	B5MDU6;Q9H6V9;Q9H6V9-2;B5MCE2;B4DRG3;C9JUM0;A0A0A0MSH6;Q9H6V9-3	UPF0554 protein C2orf43	LDAH;C2orf43;FLJ21820
25.1686	23.0624	24.3593	23.2147	23.6826	22.8007	24.8327	25.8076	24.9859	23.5999	23.149	22.4167	1.7279	0.0420196	H0YNW1;H0YLL6;B5ME60;H0YKT2;P09086-4;P09086-3;P09086-2;P09086;P09086-5;U3KQ96;U3KQN1	POU domain protein;POU domain, class 2, transcription factor 2	POU2F2
30.2993	30.479	29.7218	30.1311	31.0751	31.0318	28.5059	29.226	28.9082	29.4223	29.6389	28.8546	2.549	0.0108047	E7EW69;B5ME97;Q9P0V9;Q9P0V9-2;E7EX04;Q9P0V9-3	Septin-10	2020-09-10
28.9419	29.6479	28.6578	29.4224	30.2863	30.0701	30.4395	29.0001	30.0284	27.7565	27.3922	27.6585	2.73498	0.00811986	B7WPE2;Q32P44;Q32P44-2;H0Y3M3;G3V195;G3V1D0	Echinoderm microtubule-associated protein-like 3	EML3
27.9361	28.724	28.224	29.4334	28.3214	29.4194	28.649	29.4857	29.4816	30.6457	31.3076	31.395	3.1804	0.00426867	B7Z2R7;Q5T8D3-2;Q5T8D3-3;Q5T8D3-4	Acyl-CoA-binding domain-containing protein 5	ACBD5
25.6653	27.1647	26.9987	24.3275	23.2992	24.2596	24.7525	24.3375	24.8823	24.3784	24.9404	23.0188	2.16607	0.0201823	B7Z589;P48067-2;P48067-3;P48067	Transporter;Sodium- and chloride-dependent glycine transporter 1	SLC6A9
30.6266	29.2807	30.0246	30.7866	30.2936	31.6551	28.6077	26.816	28.2242	28.9476	28.1135	28.828	2.47008	0.0122051	B7Z6D5;Q96GQ7	Probable ATP-dependent RNA helicase DDX27	DDX27
23.1513	22.6107	23.8654	23.7701	23.9925	24.3089	25.9376	26.1569	26.9012	22.8692	24.155	23.1116	3.41559	0.00310122	B7Z779;K7ERE2;Q96A25;Q96A25-2	Transmembrane protein 106A	TMEM106A
27.5165	28.3405	27.9131	27.5388	27.5118	27.5821	26.7672	27.1019	27.3939	29.3574	28.5774	29.4017	3.24089	0.00395295	B7ZAQ6-2;B7ZAQ6-3;P0CG08;B7ZAQ6;U3KPV2;E9PKY3	Golgi pH regulator A;Golgi pH regulator B	GPR89A;GPR89B
28.8074	28.3893	27.3433	27.0105	27.0869	26.8833	29.3804	30.1947	30.3097	31.1887	31.435	31.2849	4.8362	0.000545476	B7ZKJ8;Q14624-3;Q14624-2;Q14624-4;H7C0L5	Inter-alpha-trypsin inhibitor heavy chain H4;70 kDa inter-alpha-trypsin inhibitor heavy chain H4;35 kDa inter-alpha-trypsin inhibitor heavy chain H4	ITIH4
27.2625	26.8026	28.9748	30.7705	30.437	30.0601	27.3531	30.0821	30.059	31.4575	31.8374	32.1776	2.2617	0.0172161	B7ZKQ9;Q8WTV0-4;Q8WTV0-2;Q8WTV0-5;Q8WTV0;F5H4X0;Q8WTV0-3	Scavenger receptor class B member 1	SCARB1
27.8983	28.5413	28.3079	26.1624	29.3112	27.7133	30.8281	30.2408	30.8246	26.0942	26.3472	27.0022	2.65343	0.00918064	B7ZL14		FNBP1
29.3995	28.7502	29.0261	30.3489	28.9751	30.4808	26.3528	27.0033	26.1336	28.4385	27.6327	28.2743	3.48446	0.00281572	B7ZLQ5;P28370	Probable global transcription activator SNF2L1	SMARCA1
25.0662	25.4602	24.0069	24.0369	23.7912	23.4964	24.1497	24.7809	24.7526	25.8104	26.0863	25.0892	1.91253	0.0307812	E5RJM0;B7ZLQ8;Q17RY0-2;Q17RY0	Cytoplasmic polyadenylation element-binding protein 4	CPEB4
28.8303	28.4603	28.3185	27.8468	29.5124	28.6643	28.7779	28.9743	29.5473	26.9154	27.3976	26.0263	2.20771	0.0188335	B7ZM87;O75044;A0A075B7B5	SLIT-ROBO Rho GTPase-activating protein 2	SRGAP2
28.2491	27.8476	28.0672	29.6559	29.3901	28.9039	28.9131	28.1847	28.9583	28.3321	27.1718	28.0189	1.94305	0.0293592	B8ZZN6;P63165;B8ZZJ0;B9A032	Small ubiquitin-related modifier 1	SUMO1
29.615	27.3379	29.0038	30.4935	28.6484	28.9914	32.6429	31.4651	33.0097	28.9103	27.0981	27.6941	2.59861	0.0100232	B8ZZQ6;P06454-2;P06454;B8ZZA1;B8ZZW7;H7C2N1	Prothymosin alpha;Prothymosin alpha, N-terminally processed;Thymosin alpha-1	PTMA
30.7224	30.4448	30.0085	29.9531	30.3323	30.582	30.1506	29.8727	29.7077	28.9283	28.6785	28.7965	3.45988	0.00290373	B8ZZU8;Q15370;I3L0M9;Q15370-2	Transcription elongation factor B polypeptide 2	TCEB2
28.8048	27.7831	28.8659	29.3501	29.622	29.9051	29.7893	29.1027	29.8917	27.5019	28.2782	28.2743	2.27566	0.0168266	J3KMX2;B9EGA3;Q92925-3;Q92925;Q92925-2;J3QWB6	SWI/SNF-related matrix-associated actin-dependent regulator of chromatin subfamily D member 2	SMARCD2
23.8452	24.9439	23.9698	23.6174	24.0916	23.5685	25.3447	25.5071	26.1517	23.9111	23.6966	23.8815	2.89657	0.00631319	B9EGE7;Q8TCN5-2;Q8TCN5	Zinc finger protein 507	ZNF507
22.4203	24.007	23.3586	24.2447	24.0683	23.6629	28.4273	27.6771	27.6441	24.8212	23.377	24.2031	4.28503	0.00107966	C0LTP6;Q8TDF6-2;Q8TDF6;Q8TDF6-7;Q8TDF6-5;Q8TDF6-9	RAS guanyl-releasing protein 4	RASGRP4
29.6828	29.5003	29.3698	30.1914	30.2033	30.4892	29.0932	29.4611	28.8749	28.991	29.0804	27.945	2.41533	0.0133355	C9IYN3;D6W592;Q8WVV9-4;Q8WVV9;B7WPG3;Q8WVV9-5	Heterogeneous nuclear ribonucleoprotein L-like	HNRNPLL;HNRPLL
29.7346	28.7403	28.7123	27.288	27.6367	28.7838	26.2194	26.6834	26.5805	28.0208	27.9861	26.4069	1.95263	0.0288781	C9J0J7;G5E9Q6;P35080-2;C9JQ45	Profilin;Profilin-2	PFN2
30.5419	30.4038	29.7517	30.6603	30.0077	30.5997	30.7638	29.9217	30.825	29.3603	28.7568	29.2651	1.95933	0.028519	C9J0K6;P30626-2;P30626;P30626-3;B4DHQ6	Sorcin	SRI
27.3291	27.2989	27.5328	27.6239	27.3904	28.0432	26.2831	26.6547	26.1815	27.8592	27.889	27.7995	3.85179	0.00177917	C9J494;Q9H000-2;Q9H000	Probable E3 ubiquitin-protein ligase makorin-2	MKRN2
27.13	24.7731	25.4971	23.9408	24.0883	24.8723	26.1579	28.1147	26.8692	22.7838	24.1107	24.6573	1.9123	0.0307891	C9J712;P35080;C9J2N0	Profilin-2;Profilin	PFN2
26.6303	27.736	27.9019	24.8581	26.7299	27.6167	23.3964	24.601	25.0324	25.2139	21.9698	23.9685	1.74852	0.0405957	C9J9B2;C9JIJ9;Q6XE24-3;Q6XE24-4;Q6XE24-5;Q6XE24-2;Q6XE24;A0A1B0GUW5	RNA-binding motif, single-stranded-interacting protein 3	RBMS3
28.7471	30.361	29.4096	31.0097	29.7316	30.8175	26.5669	23.4534	25.2182	30.0377	28.8248	30.6004	3.07658	0.00489966	C9JA28;Q9UNL2;Q9UNL2-2;C9J365	Translocon-associated protein subunit gamma	SSR3
27.5489	27.5069	27.0296	27.2209	26.4916	28.077	28.4598	28.2069	28.9113	28.6517	28.8777	29.7306	2.10096	0.0225004	C9JAX1;Q16595;H7C585;Q16595-2;Q16595-3	Frataxin, mitochondrial;Frataxin intermediate form;Frataxin(56-210);Frataxin(78-210);Frataxin mature form	FXN
27.1265	26.0192	26.8839	27.5362	28.2921	27.0225	27.2281	27.3603	27.7252	25.5985	25.6906	24.8699	2.62328	0.00961201	C9JCC6;Q14919;Q14919-2;E9PQX9	Dr1-associated corepressor	DRAP1
27.9036	27.4766	27.8556	28.2665	27.4832	28.7429	26.5853	26.4511	26.5457	28.3668	29.4825	28.8122	2.92688	0.00606458	C9JE12;C9JCW7;Q9BVT8	Transmembrane and ubiquitin-like domain-containing protein 1	TMUB1
22.8796	22.9728	22.3423	23.6525	26.364	26.1148	27.242	26.2378	25.9038	26.2362	26.5251	24.2571	1.93367	0.0297409	C9JE82;C9JVC9;Q9NY47-4;Q9NY47-2;Q9NY47-3;Q9NY47;Q9NY47-5	Voltage-dependent calcium channel subunit alpha-2/delta-2;Voltage-dependent calcium channel subunit alpha-2-2;Voltage-dependent calcium channel subunit delta-2	CACNA2D2
24.9627	25.9553	26.0851	24.9746	24.2993	24.5566	23.8854	24.6379	23.4709	24.0749	24.3476	24.1165	2.02809	0.0254697	C9JEZ4;Q9UKI2	Cdc42 effector protein 3	CDC42EP3
25.83	23.481	26.3969	28.9408	26.1899	28.6722	29.0658	31.0355	31.2231	31.2541	31.8261	32.509	2.98485	0.00556748	C9JF17;P05090	Apolipoprotein D	APOD
26.2129	26.681	26.2561	26.7576	26.6017	27.7181	31.5909	31.6501	32.4377	29.962	29.8101	29.9263	6.25487	0.000182598	F5GZZ9;C9JHR8;Q86VB7-3;Q86VB7-4;Q86VB7-2	Scavenger receptor cysteine-rich type 1 protein M130;Soluble CD163	CD163
30.1943	29.0365	29.43	29.6532	28.806	29.2827	31.0501	30.689	30.9904	29.7862	29.4768	28.9935	2.30481	0.0160387	C9JIF9;P13798;H7C393	Acylamino-acid-releasing enzyme	APEH
29.0591	28.5104	28.9462	30.8947	29.887	29.4086	28.1519	27.7	28.4017	29.2731	28.9959	29.7676	2.20098	0.0190753	C9JJ19;P82930	28S ribosomal protein S34, mitochondrial	MRPS34
27.7432	27.6979	26.661	29.197	28.5477	29.0627	26.7886	25.405	27.5172	24.2397	25.1052	24.7478	3.37423	0.00329409	C9JPX5;C9JKL2;O95772;C9JJ39;C9J3F5	MLN64 N-terminal domain homolog	STARD3NL
24.9477	24.3744	23.9439	24.4653	23.1643	25.5509	26.6303	26.556	26.1324	26.7124	27.0783	26.8287	2.54795	0.0108215	U3KQU8;C9JLB7;Q96HP4	Oxidoreductase NAD-binding domain-containing protein 1	OXNAD1
29.056	28.6007	29.1951	29.785	29.6063	29.5692	29.8605	28.1147	29.1527	27.8481	27.9251	28.0356	1.87062	0.0329274	C9JLU1;P52434;P52434-4;P52434-3;P52434-2	DNA-directed RNA polymerases I, II, and III subunit RPABC3	POLR2H
28.3727	26.1892	27.6807	27.8542	27.4238	28.8112	30.5816	30.7437	30.337	28.6215	28.2266	28.6975	2.6015	0.00997464	C9JLV4;O14727-5;O14727-4;O14727;O14727-3;O14727-2;O14727-6	Apoptotic protease-activating factor 1	APAF1
28.049	28.2429	27.637	27.8331	29.0543	28.3914	26.966	26.4046	26.4145	23.5131	26.5415	26.1056	1.90557	0.0310842	I3L2L5;I3L4Q0;C9JLW8;I3L317	Protein FAM195B	FAM195B
29.498	29.8784	29.3504	27.3666	29.0629	27.4093	27.6659	29.5006	29.3324	30.9204	30.5728	30.8154	2.10916	0.0222295	C9JME2;Q9Y4F1;Q9Y4F1-2;A0A1B0GV68	FERM, RhoGEF and pleckstrin domain-containing protein 1	FARP1
32.6146	31.5068	31.6103	32.1738	32.2515	33.4919	29.8029	29.9585	29.7221	31.0701	30.9745	31.4239	3.14311	0.00445635	C9JXB8;C9JNW5;P83731	60S ribosomal protein L24	RPL24
25.37	25.6612	26.352	26.8897	26.7718	27.1419	24.567	25.4347	25.2986	25.5581	24.8057	25.4627	2.61995	0.00966842	C9JRY4;C9JNZ0;Q96IW7;C9JZ27;C9JDJ8;F8WAU7;C9JR77;C9J463	Vesicle-trafficking protein SEC22a	SEC22A
27.0996	27.0132	27.6737	27.2624	28.3347	29.2825	26.5871	27.5237	27.2077	23.2217	25.4335	25.836	2.00405	0.0264328	C9JQV0;Q9BRJ6;H7C0T1;H7C2R9	Uncharacterized protein C7orf50	C7orf50
29.2342	27.9959	31.0989	25.626	25.1762	24.8437	25.937	25.0177	25.2529	24.5128	28.6136	25.1495	1.7318	0.0417605	C9JW74;Q5EB52-2;Q5EB52;C9JWU9;C9JSW2;Q5EB52-3	Mesoderm-specific transcript homolog protein	MEST
27.3912	27.1828	27.4479	24.7678	26.4735	25.7834	24.0639	25.2908	25.32	25.5946	26.4184	25.6091	2.12872	0.0215492	C9JYM0;O75817	Ribonuclease P protein subunit p20	POP7
27.891	24.1379	26.9047	30.0686	28.9642	32.3325	24.9558	24.3684	23.0292	24.3966	22.8355	24.7788	2.65504	0.00915508	C9JYQ9;H0Y8C2;Q6P5R6	60S ribosomal protein L22-like 1	RPL22L1
32.1286	31.5264	30.7749	32.1133	31.749	31.8848	34.1349	34.6047	34.703	34.7548	35.9329	35.8842	4.62502	0.000717533	CON__P02768-1;P02768;A0A0C4DGB6;B7WNR0;H0YA55;D6RHD5;A0A087WWT3;P02768-3;C9JKR2;P02768-2	Serum albumin	ALB
24.0218	23.2825	25.3003	25.2047	24.914	24.4885	31.8435	31.6082	31.5025	28.3159	25.8265	24.7411	3.97861	0.0015022	D3DSM0	Integrin beta	ITGB2
29.3566	29.825	29.2212	29.3241	29.4441	29.6803	30.1928	29.9365	30.0181	27.0262	27.0265	26.5802	6.14264	0.0002128	D3DTX6;Q96SB3	Neurabin-2	PPP1R9B
24.8562	24.9387	25.4214	23.736	24.4276	23.9176	25.3749	24.5722	24.086	23.2988	23.5372	23.7595	2.06878	0.0237967	D3DUE4;F6WF08;Q6ZW76-2;Q6ZW76;K7EPL7	Ankyrin repeat and SAM domain-containing protein 3	ANKS3
31.9932	31.7349	31.5973	32.1737	31.9802	32.6696	30.6702	30.1689	30.3827	31.9002	31.1636	31.2292	3.26176	0.00380885	D3YTB1;F8W727;P62910	60S ribosomal protein L32	RPL32
24.8628	24.0591	24.4974	24.9359	25.1592	24.0119	29.0817	29.5582	30.0995	28.0762	27.1321	25.4502	3.77901	0.001943	D6R934;P02746;A0A0A0MSV6	Complement C1q subcomponent subunit B	C1QB
25.1555	26.0306	24.2402	23.3183	25.7366	25.5877	31.2164	30.5558	29.7922	26.7954	25.9657	26.054	3.65751	0.00225531	D6RAM3;Q7L591	Docking protein 3	DOK3
29.5256	29.1057	29.4226	31.4017	30.7489	30.7144	28.9402	28.6601	28.5319	28.4294	28.5824	28.5176	5.09007	0.000439354	D6RAN8;Q9P0M9;H7C5U8	39S ribosomal protein L27, mitochondrial	MRPL27
26.6099	27.0999	27.6836	25.632	26.5034	25.8378	26.9018	30.2877	29.3848	29.8269	30.4789	30.9573	2.56493	0.0105567	D6RB81;Q9UHK6;Q9UHK6-5;V9GZ45	Alpha-methylacyl-CoA racemase	AMACR
26.2543	25.7396	25.9261	25.2252	25.5553	24.7968	26.2843	25.5285	26.5604	24.1268	23.0496	24.4192	2.67076	0.00898903	D6RDX7;Q6PCB8-2;Q6PCB8	Embigin	EMB
32.5972	32.7897	33.1478	31.6336	31.983	32.2164	30.493	29.8671	30.1599	29.808	29.5471	29.6188	5.87537	0.000236261	D6RGI3;D6RER5;Q9NVA2;Q9NVA2-2;D6RDU5	Septin-11	2020-09-11
33.5717	34.1968	32.7804	32.6198	33.3357	33.6013	31.7646	31.6419	31.5681	33.0213	32.4906	32.8349	2.26143	0.0172206	D6REX3;O94979;O94979-3;O94979-9;O94979-2;O94979-4;O94979-6;O94979-10;D6RHZ5;H7BXG7;O94979-7;O94979-5	Protein transport protein Sec31A	SEC31A
27.473	26.5159	26.7762	27.0539	27.3844	25.6679	29.8834	29.0358	29.0173	32.1105	30.8026	31.2332	4.14018	0.00124424	D6RF35		GC
28.9454	28.6617	29.4796	28.937	29.0507	29.8417	27.3299	27.2717	28.0858	28.0264	28.4463	27.9731	2.47798	0.0120882	D6RF48;Q9P2W9	Syntaxin-18	STX18
26.4694	25.2904	24.9926	25.3902	24.9866	26.0108	28.4086	28.4914	27.8679	26.4831	24.6421	22.9967	1.92862	0.0300107	D6RFG8;P27707;D6RCP9	Deoxycytidine kinase	DCK
25.8924	25.0994	26.1463	28.1411	26.9044	27.1992	25.6086	26.489	25.7517	25.9665	26.0632	25.7584	2.0076	0.026337	E5RFJ1;Q96MF7;E5RHW9;E5RIM1;A0A087WTZ8	E3 SUMO-protein ligase NSE2	NSMCE2
23.7654	23.7454	22.8636	23.7328	22.6513	24.3886	25.6073	24.4616	25.6123	23.1693	23.3815	23.2107	1.8369	0.0349309	E5RGS9;Q9NRG0	Chromatin accessibility complex protein 1	CHRAC1
29.0159	23.296	23.3088	23.5684	24.3203	24.3317	29.6256	29.2172	29.0754	23.7651	22.9694	24.8081	1.79837	0.0371269	E5RGX5;Q93045;Q93045-2	Stathmin;Stathmin-2	STMN2
32.5857	32.0113	32.2533	33.1557	32.1569	32.675	31.4473	31.762	31.8979	32.768	33.1677	33.143	2.18781	0.0194568	E5RHW4;O94905	Erlin-2	ERLIN2
26.761	27.7028	26.1672	22.9673	24.0788	25.8416	26.0164	27.7518	27.285	26.3752	27.029	27.0592	1.64134	0.0488267	J3KMY5;G3V3E8;E7EMS2;G3V3D1;P61916;H0YIZ1;G3V2V8;P61916-2	Epididymal secretory protein E1	NPC2
27.4447	27.6859	27.9985	28.1123	28.4558	28.3517	28.6599	28.8984	29.0796	28.4388	28.5941	28.1115	2.70988	0.00847643	E7EMZ9;E9PBC6;O95359-3;O95359	Transforming acidic coiled-coil-containing protein 2	TACC2
27.5028	27.3939	27.4623	27.4296	27.2029	27.8309	25.6145	26.1972	26.6087	28.2998	29.4053	28.8833	3.52686	0.00266756	E7EN73;Q8IZA0-2;Q8IZA0;C9J519;Q8IZA0-3	Dyslexia-associated protein KIAA0319-like protein	KIAA0319L
24.4388	24.6577	23.4243	23.8132	24.2058	23.7122	25.3695	26.7863	25.4103	29.4091	29.3633	28.8045	4.9884	0.000455296	E7END6;P04070;P04070-2	Vitamin K-dependent protein C;Vitamin K-dependent protein C light chain;Vitamin K-dependent protein C heavy chain;Activation peptide	PROC
29.7664	25.3383	25.2037	22.9125	24.2066	23.1363	29.6608	32.0578	31.1653	34.5789	34.1042	34.9411	4.073	0.00134064	E7ENE7;P10635;P10635-2	Cytochrome P450 2D6	CYP2D6
30.3977	31.2864	30.4275	30.9139	30.685	31.8581	30.1017	29.359	29.5869	28.7541	28.7373	29.623	2.43552	0.0129116	E7EPN9;Q9Y520-4;Q9Y520-5;Q9Y520;Q9Y520-7;Q9Y520-6;Q9Y520-3;Q9Y520-2	Protein PRRC2C	PRRC2C
30.5637	30.1317	31.2166	31.4052	31.6387	31.3338	30.6371	30.7214	31.1062	31.9707	32.4532	32.9325	2.72137	0.00830813	E7EPT4;P19404	NADH dehydrogenase [ubiquinone] flavoprotein 2, mitochondrial	NDUFV2
23.4122	23.6054	23.7095	26.1992	27.6014	25.847	26.448	27.7503	26.2845	27.4001	27.3716	26.2381	3.01476	0.00532948	E7EPV7;P37840-2;P37840;D6RA31;H6UYS7;P37840-3	Alpha-synuclein	SNCA
29.2885	28.0215	28.738	28.1605	28.1933	29.7713	29.4769	28.6288	29.0378	27.2537	26.9049	27.1624	1.7544	0.040194	E7EQ69;Q9GZZ1;C9J5D1;A0A087WWJ2;Q9GZZ1-2	N-alpha-acetyltransferase 50	NAA50
27.7487	27.0863	26.8862	30.4598	27.5924	28.287	34.7357	35.6675	35.6276	33.1498	31.6883	30.7638	4.31065	0.00104228	E7EQB2;E7ER44;P02788;P02788-2	Lactotransferrin;Lactoferricin-H;Kaliocin-1;Lactoferroxin-A;Lactoferroxin-B;Lactoferroxin-C	LTF
30.3506	29.2137	30.5832	30.3162	30.8978	32.3314	32.7905	32.099	31.9626	29.7713	29.4735	28.9259	2.32703	0.015436	E7EQR4;P15311	Ezrin	EZR
27.4101	27.9031	27.8382	28.4526	27.8198	29.2372	26.4928	25.9728	26.547	28.0591	27.4659	28.2403	2.60659	0.0098985	E7EQR8;Q9GZM5;D6RFI3	Protein YIPF3;Protein YIPF3, 36 kDa form III	YIPF3
31.3567	31.2372	31.1988	32.6863	32.5003	33.0639	31.8161	30.8641	31.5817	30.8976	30.6654	31.0987	3.39724	0.00318577	E7EQT4;Q9UKV3;Q9UKV3-3;Q9UKV3-2;G3V3B0	Apoptotic chromatin condensation inducer in the nucleus	ACIN1
25.0663	24.2678	24.894	24.579	24.5255	25.0373	30.8444	30.5291	31.1462	27.9906	24.2973	24.803	3.6029	0.00240981	E7ER45;O43451;A0A0J9YVZ3;A0A0J9YX77	Maltase-glucoamylase, intestinal;Maltase;Glucoamylase	MGAM
28.9473	29.6076	28.4658	28.9324	29.4362	29.2227	28.2614	27.7027	27.9527	29.8283	29.2358	28.9879	1.91282	0.0307691	E7ERK9;Q9UI10	Translation initiation factor eIF-2B subunit delta	EIF2B4
27.9884	28.3143	29.1516	29.9828	29.0591	29.868	29.0337	28.8542	28.7638	27.3844	27.5289	26.7877	2.95984	0.00579209	E7ERS3;Q86VM9;Q86VM9-2	Zinc finger CCCH domain-containing protein 18	ZC3H18
27.2563	27.5141	29.31	25.7637	26.2433	25.915	24.7827	23.1212	23.1021	25.8208	24.8558	26.4129	2.75276	0.00791224	E7ESK6;E9PBI9;P34741;E5RJB8;E5RHU3	Syndecan;Syndecan-2	SDC2
27.3631	26.743	27.3067	28.1311	28.2531	28.3722	26.9729	26.8612	26.74	26.805	25.6194	27.101	2.21273	0.0187264	E7ESL0;J3KQY1;Q9NWU5;Q9NWU5-2;Q9NWU5-3	39S ribosomal protein L22, mitochondrial	MRPL22
30.8233	31.6568	30.6463	28.8308	26.3564	25.5323	28.9173	31.0379	29.5476	27.0107	25.0355	26.411	2.59973	0.0100109	E7ESP9;P07197;E7EMV2	Neurofilament medium polypeptide	NEFM
24.4578	23.8846	23.2074	25.1225	25.0943	25.8588	25.3158	24.5593	25.3133	25.4595	24.9457	25.3117	1.88614	0.0321349	E7ET07;Q9NXR8	Inhibitor of growth protein;Inhibitor of growth protein 3	ING3
24.8359	25.1539	24.9801	25.2042	26.9779	24.1571	26.1235	25.9358	26.445	29.1344	30.1801	29.596	3.5079	0.00273399	G3XAM2;E7ETH0;P05156	Complement factor I;Complement factor I heavy chain;Complement factor I light chain	CFI
30.0401	29.4518	29.064	29.8625	29.8661	31.2917	29.6019	28.544	28.7425	28.3126	27.8268	27.5195	2.23276	0.0180378	E7ETZ4;Q9Y6E2;B5MCH7;Q75MG1;B5MCE7;E9PFD4	Basic leucine zipper and W2 domain-containing protein 2	BZW2
31.8304	31.7617	31.403	31.3241	31.3138	31.9947	31.2301	30.8178	31.2041	30.4168	30.5977	30.8358	2.22618	0.0182814	E7EU96;P68400;Q8NEV1;P68400-2	Casein kinase II subunit alpha;Casein kinase II subunit alpha 3	CSNK2A1;CSNK2A3
28.937	29.2906	30.1152	27.6771	28.2273	28.9202	27.3968	28.1144	27.9308	30.0592	30.2169	29.7856	2.74878	0.00795693	E7EV01;O15484	Calpain-5	CAPN5
32.9357	34.001	33.2495	32.4274	33.4404	33.7353	31.1686	30.8052	31.0052	31.3542	31.1551	31.5659	3.47319	0.00285928	E7EVA0	Microtubule-associated protein	MAP4
27.2028	28.1966	27.5118	26.9029	27.0993	26.5232	29.5216	29.4525	29.9921	26.8693	27.5777	26.5455	3.88775	0.00168591	E7EVJ5;Q96F07-2;Q96F07;H7C229;E7EW33	Cytoplasmic FMR1-interacting protein 2	CYFIP2
23.416	24.6257	23.112	24.5771	23.2762	24.6647	24.3698	23.1972	23.4957	25.7262	27.7125	27.3378	2.42696	0.0131166	E7EVL8;V9GZ77		CYP4A11
26.2222	28.9854	29.1255	23.6788	23.9554	23.7525	24.7776	22.7207	23.8939	24.1385	23.6734	24.2569	2.82193	0.00707615	E7EVX2		GOLGA4
29.156	29.1348	29.3134	30.7297	29.7981	30.8027	29.8578	29.1174	29.4328	28.9861	28.6944	29.6175	1.83068	0.0352729	E7EVX8;Q8WWY3;Q8WWY3-4;Q8WWY3-2;E7EU94;E7ESX0;E7EN72	U4/U6 small nuclear ribonucleoprotein Prp31	PRPF31
25.5317	25.2791	25.1493	24.1961	27.056	25.7919	22.9793	23.3829	23.4708	24.3158	23.9318	24.2047	1.8326	0.0351643	E7EWQ5;J3QT34;O15021-2;O15021-3;O15021-1;O15021;H7C1I9	Microtubule-associated serine/threonine-protein kinase 4	MAST4
23.7734	26.818	26.4358	24.6724	24.0566	22.5954	24.1462	23.4918	24.4308	27.4863	27.3949	28.0475	2.22135	0.0184537	E7EX44;Q05682-3	Caldesmon	CALD1
32.5239	32.51	32.3346	31.8979	32.5027	32.0764	31.5659	31.2759	31.6397	30.7368	30.5505	30.245	4.56319	0.000755153	E7EX90;Q14203-3;Q14203-4;Q14203-6;Q14203;Q14203-5;Q14203-2;Q6AWB1	Dynactin subunit 1	DCTN1;DKFZp686E0752
30.3586	29.709	30.0732	31.6611	30.5951	30.5293	30.2856	29.8014	30.2933	29.0755	29.3807	29.6452	1.95423	0.0288055	E9PB61;Q86V81	THO complex subunit 4	ALYREF
29.2795	29.5359	28.5538	29.0175	28.6202	29.7929	29.4395	28.9367	29.289	28.0176	27.5384	28.2225	1.66448	0.0468689	E9PC69;Q7KZI7-8;Q7KZI7;Q7KZI7-16;Q7KZI7-14;Q7KZI7-11;Q7KZI7-15;Q7KZI7-4;Q7KZI7-9;Q7KZI7-3;Q7KZI7-6;Q7KZI7-13;Q7KZI7-5;Q7KZI7-12;E7ETY4;Q7KZI7-7;Q7KZI7-2;Q7KZI7-10	Serine/threonine-protein kinase MARK2	MARK2
26.1871	27.009	26.7019	25.7865	24.3922	22.9394	26.7959	26.7686	27.275	26.9652	26.3719	26.7873	1.95335	0.0288381	F2Z2L2;E9PD12;Q96AX9-6;Q96AX9-2;Q96AX9-3;Q96AX9;Q96AX9-11;Q96AX9-13;Q96AX9-14;D6RAZ0;Q96AX9-8;Q96AX9-7;Q96AX9-4;Q96AX9-5;Q96AX9-12;H0YAM8;Q96AX9-10;Q96AX9-9	E3 ubiquitin-protein ligase MIB2	MIB2
32.9481	32.9304	33.3478	31.2155	30.889	31.8296	29.2596	30.9785	30.2705	33.9012	33.3116	33.2439	3.67576	0.00220062	E9PDF6;O43795	Unconventional myosin-Ib	MYO1B
29.6377	28.7174	29.5334	30.5992	30.4918	28.9297	30.2209	31.6671	31.2341	32.6073	32.9534	33.341	3.09298	0.00477152	E9PDR0;P05166;C9JQS9;P05166-2;E7EUY3;E7ETT1;E7ETT4;E9PEC3;F8WBI9	Propionyl-CoA carboxylase beta chain, mitochondrial	PCCB
25.0492	26.4143	25.5234	24.5337	24.1896	24.6257	25.6859	25.4562	25.1581	27.3312	26.1253	27.8285	2.41321	0.013364	E9PE63;Q86UD5;B7Z676;Q86UD5-2;D6RGJ7	Mitochondrial sodium/hydrogen exchanger 9B2	SLC9B2
28.8147	29.349	30.1274	29.1138	29.8971	29.0008	29.8675	28.9812	29.6207	25.8711	27.5298	27.4586	2.40533	0.0135452	E9PEJ6;P98196;H0Y547	Phospholipid-transporting ATPase;Probable phospholipid-transporting ATPase IH	ATP11A
31.0679	31.634	31.6267	31.9106	30.6228	32.3032	29.2994	29.7248	29.5344	31.1716	31.0775	31.1474	2.59495	0.0100854	E9PF19;Q9Y4P3;Q96E41	Transducin beta-like protein 2	TBL2
25.0548	25.3607	25.8391	28.9312	27.4756	26.5229	29.7387	29.4816	29.4794	28.3608	25.3448	25.3577	2.11126	0.0221935	H0YAY3;E9PF32;A2RUS2-2;A2RUS2	DENN domain-containing protein 3	DENND3
30.7087	31.385	30.0373	29.5499	30.2787	29.9814	30.9331	30.2611	30.6251	29.3181	28.7746	29.4442	1.94554	0.029242	E9PFK9;Q9UJ41-2;Q9UJ41-4;Q9UJ41-3;Q9UJ41;Q3HKR1;A0A0A0MSJ3	Rab5 GDP/GTP exchange factor	RABGEF1
25.4125	25.3043	26.6424	27.2964	27.5364	27.0316	26.528	26.8795	26.5157	25.5921	26.0894	26.5155	1.73401	0.0415901	E9PG19;O94868;O94868-2;E7ENZ2;O94868-3	F-BAR and double SH3 domains protein 2	FCHSD2
32.2873	33.133	31.9885	29.3513	29.6133	30.5846	27.1747	27.9885	27.7569	26.8061	27.9839	28.0958	4.56992	0.000752928	E9PGC8;P78559;P78559-2	Microtubule-associated protein 1A;MAP1A heavy chain;MAP1 light chain LC2	MAP1A
24.7621	26.6575	23.6475	23.9358	25.3353	23.937	27.1606	27.227	27.2464	27.6866	26.8668	27.5178	2.16317	0.0202769	E9PHK0;P05452	Tetranectin	CLEC3B
29.408	29.6635	29.0137	29.9228	30.3861	30.2637	28.1421	28.4011	28.4535	29.4676	28.7966	30.2339	2.34902	0.0148773	E9PHV5;P28290;P28290-2;P28290-3;E7EUL7	Sperm-specific antigen 2	SSFA2
29.2556	31.9554	32.2129	27.6164	30.207	27.9512	26.6614	26.4643	26.6328	25.582	25.9869	24.6638	2.89336	0.00633873	E9PN66;E9PKN9;E9PS55;E9PMW4;E9PQ46;E9PIN5;E9PIK4;U3KQ32;E9PKZ4;E9PPM1;O14683;E9PNB3;E9PMY0	Tumor protein p53-inducible protein 11	TP53I11
33.1919	32.5989	33.0693	30.223	28.6748	26.22	24.8798	24.1044	24.4707	27.2083	27.4396	26.6705	4.15616	0.00122784	E9PIM6;E9PNQ8;P04216;J3QRJ3	Thy-1 membrane glycoprotein	THY1
23.712	23.6362	24.6126	23.7992	25.4502	24.5214	27.4863	26.9602	27.3183	23.5234	25.751	24.3201	2.49908	0.0116872	E9PIP3;Q9Y4H4	G-protein-signaling modulator 3	GPSM3
27.4925	28.512	26.8641	27.6255	28.9546	29.2287	29.3776	29.7035	29.4477	27.3096	25.3878	26.3581	2.25167	0.0175004	E9PJN1;O75676-2;O75676;A0A0A6YYC0	Ribosomal protein S6 kinase;Ribosomal protein S6 kinase alpha-4	RPS6KA4
24.8955	25.9715	25.5884	26.6788	25.7535	25.684	26.5239	28.027	26.0637	29.9713	30.5178	30.5661	4.09808	0.00131238	E9PKC0		PLEKHA7
29.6202	29.2915	29.6531	30.7892	30.6411	30.7624	29.8411	28.6954	30.097	28.4099	27.9052	28.9688	2.60198	0.00996818	E9PKP7;P17480-2;P17480	Nucleolar transcription factor 1	UBTF
27.8478	28.3388	26.8812	27.2247	26.2875	27.9519	26.5759	23.5487	24.4351	27.8736	27.8065	27.4734	1.71101	0.043183	E9PL24		PDE4DIP
32.0538	31.0212	31.0819	30.6045	30.4638	30.8768	31.9103	32.0695	31.8003	30.0556	29.423	29.6154	3.50906	0.00272944	E9PLK3;P55786;P55786-2	Puromycin-sensitive aminopeptidase	NPEPPS
26.5807	26.3035	25.8214	24.5308	26.3707	25.4869	25.8314	26.8226	25.8771	27.7001	29.7102	28.4385	2.31304	0.0158069	E9PM75;Q9NTG7;E9PK80;Q9NTG7-2	NAD-dependent protein deacetylase sirtuin-3, mitochondrial	SIRT3
27.7082	28.3641	28.672	28.6134	27.3291	29.1378	28.002	27.6598	27.7326	25.7856	26.0116	25.9792	2.74807	0.00795807	E9PMC9;Q7Z589;Q7Z589-5;Q7Z589-4;Q7Z589-7;Q7Z589-6;Q7Z589-2	Protein EMSY	C11orf30;EMSY
27.7179	28.2705	28.9216	28.0995	24.4677	24.702	27.5361	29.5658	27.91	23.9285	23.9337	23.6793	2.35557	0.0147098	E9PMH5;Q13490;Q13490-2;A0A087X2B2	Baculoviral IAP repeat-containing protein 2	BIRC2
31.4793	31.8529	31.4018	29.7419	30.9192	30.8838	27.3456	27.1521	27.7283	28.4482	28.3043	27.6366	5.08118	0.000430082	E9PMR4;P48509;E9PRJ3	Tetraspanin;CD151 antigen	CD151
26.416	29.1363	27.681	24.6618	24.2516	24.3356	24.8049	23.8343	23.4632	23.9811	25.8663	25.1796	2.39081	0.0138286	E9PMS6		LMO7
31.7621	31.5612	31.895	31.989	32.3891	32.092	31.0702	31.3888	31.5316	33.4753	33.7116	34.0219	5.25169	0.000362512	E9PN17;O75964	ATP synthase subunit g, mitochondrial	ATP5L
26.2809	26.423	28.0467	25.903	22.9754	25.5777	27.1835	26.3274	27.5419	28.1318	29.0393	28.8243	1.93164	0.0298456	E9PNK6;Q16890-5;Q16890;E9PPQ1;J3KNE7;Q16890-2;Q16890-4;Q16890-3;E9PNQ9	Tumor protein D53	TPD52L1
23.0748	25.851	23.9602	23.7316	23.89	25.4817	27.5635	27.3549	27.8137	24.6233	25.7382	22.9032	1.74872	0.0405873	E9PNT2;E9PIR1;A0A0G2JRG8;A0A0G2JNY3;Q6ZUM4-2;Q6ZUM4;A0A0C4DGE6;Q6ZUM4-3	Rho GTPase-activating protein 27	ARHGAP27
31.473	31.583	32.199	32.0859	33.3633	31.9054	27.8124	27.986	28.3443	27.321	27.2399	27.9173	5.51623	0.000306914	E9PNW4;E9PR17;P13987;H0YET2	CD59 glycoprotein	CD59
24.842	22.5646	22.9887	24.3685	24.4511	24.5579	25.8389	25.9073	26.6056	25.1532	23.7423	23.6068	1.78248	0.0381689	E9PR26;Q86YT9-4;Q86YT9-2;Q86YT9;A0A1W2PRS4;E9PKK2;Q86YT9-3	Junctional adhesion molecule-like	AMICA1
31.1518	32.743	32.3747	26.6486	29.369	29.464	26.7137	26.7725	26.9574	27.0833	27.5991	26.5695	3.34973	0.0033754	E9PR44;P02511;E9PJL7;A0A024R3B9;E9PNH7;E9PRA8	Alpha-crystallin B chain	CRYAB
28.5243	27.1459	29.5769	27.2228	27.4445	27.8975	24.6877	25.9135	25.0443	25.9631	25.7462	26.0843	2.67167	0.00897452	E9PS00;Q9Y5Q0;E9PKP8	Fatty acid desaturase 3	FADS3
27.0056	27.3058	27.0255	27.3677	27.3798	27.5107	26.468	25.8693	25.5252	23.9592	25.877	25.7725	2.20471	0.0189512	F5GWA4;Q9H3F6-2;F5GWK6;F5H268;B3KVY5;Q9H3F6-3	BTB/POZ domain-containing adapter for CUL3-mediated RhoA degradation protein 3	KCTD10
31.5873	30.9213	31.4129	31.5775	31.4466	31.8804	29.9299	29.9724	30.2539	31.5053	31.3914	31.9781	3.54809	0.00260621	F5GXX5;P61803;F5H895;A0A0B4J239	Dolichyl-diphosphooligosaccharide--protein glycosyltransferase subunit DAD1	DAD1
23.6898	24.5221	25.2006	23.695	24.5337	24.41	23.927	23.5465	24.2246	26.0488	25.7981	26.859	2.47888	0.0120779	F5GYJ5;Q9NX18;F8W679;M0QYN2;F5GXW4;M0R060;F5H5T6	Succinate dehydrogenase assembly factor 2, mitochondrial	SDHAF2
31.2989	31.0439	31.9803	31.1568	31.0307	31.0321	31.2676	30.5994	31.6007	29.9933	29.7878	30.2028	2.20158	0.0190557	F5GYQ1;P61421;R4GN72;J3QL14	V-type proton ATPase subunit d 1	ATP6V0D1
24.1433	23.8813	23.5909	26.515	27.5371	27.0782	26.7944	26.6554	26.3908	25.5436	26.0785	26.1154	4.76944	0.000605471	F5GYW0;Q86XR8-2;Q86XR8-4;Q86XR8-5;Q86XR8;H0YFT8;Q86XR8-3;F5H1B0	Centrosomal protein of 57 kDa	CEP57
25.1008	25.0239	23.9602	22.9953	25.1047	21.9351	23.4986	29.4198	28.4562	28.3649	32.3371	31.7951	1.9513	0.0289326	F5H324;F5GYY5;P51690	Arylsulfatase E	ARSE
26.3262	24.5792	27.1713	24.2192	24.3487	23.2384	28.6079	29.0268	26.0541	23.1844	23.9295	23.9069	2.30416	0.0160568	F5GZG1		RAP1B
24.2896	25.404	24.1096	25.1294	24.9707	24.4626	26.8147	26.9719	26.7036	24.1192	22.9868	22.2318	3.21129	0.00408889	F8WCM7;F8VRJ6;F5GZG6;Q9H3S4	Thiamin pyrophosphokinase 1	TPK1
24.1118	22.8831	23.1913	23.7068	23.7379	22.9458	26.2634	25.4366	27.0354	23.2737	22.8992	23.292	3.32442	0.00348885	F5GZH1;F5H001;F5H7N8;P78380-2;P78380-3;P78380	Oxidized low-density lipoprotein receptor 1;Oxidized low-density lipoprotein receptor 1, soluble form	OLR1
31.8074	32.5248	33.8838	33.2177	32.1713	32.2891	31.6826	31.4953	31.6104	30.6807	30.5207	30.0526	2.18109	0.0196867	F5GZS6;P08195;J3KPF3;P08195-3;P08195-4	4F2 cell-surface antigen heavy chain	SLC3A2
25.6854	26.5239	24.7583	24.8851	25.4772	25.1596	27.242	27.2759	26.7688	29.981	29.8034	29.1419	4.52567	0.000784196	F5H1Z6;F5H8G1;F5H0V7;H0YFF3;H0YH17;H0YGA9		STARD10
25.6764	25.0596	25.5221	26.3435	26.9686	27.2208	25.5165	25.1906	25.4423	23.7862	23.5958	22.9063	4.54915	0.000767994	F5H2X7;Q9ULV3-5;Q9ULV3;H0Y5D5;Q9BTG3;Q5SYW2;Q9ULV3-2;Q9ULV3-3;Q9ULV3-4	Cip1-interacting zinc finger protein	CIZ1
22.7824	23.5026	23.3258	24.4631	23.8562	24.51	23.7059	25.2162	24.7938	26.6517	26.2779	25.8081	3.18757	0.00422026	F5H369;O75747;F5H7Y7	Phosphatidylinositol 4-phosphate 3-kinase C2 domain-containing subunit gamma	PIK3C2G
29.7656	29.9768	29.5626	28.4904	29.6861	29.8737	29.4294	29.1978	29.6341	28.3922	28.1122	28.4913	1.83425	0.0350783	F5H442;Q99816;Q99816-2	Tumor susceptibility gene 101 protein	TSG101
31.5197	30.7908	30.9311	29.2393	31.4504	30.7601	28.9349	27.8461	28.5176	28.4368	28.6919	28.0085	2.67181	0.00897587	F5H4R6;H0YIV4;P55209-2;P55209;F8VY35;F8W0J6;F8VUX1;F8W020;F8VXI6;H0YH88;H0YHC3	Nucleosome assembly protein 1-like 1	NAP1L1
29.6373	29.3355	28.4151	24.2144	25.1509	24.6787	23.119	23.6912	24.0009	23.246	22.9385	23.1896	6.05233	0.000218323	F5H4Z8;P49746;P49746-2;Q2HIZ1	Thrombospondin-3	THBS3
28.6283	28.7218	29.0761	29.5666	28.746	29.3969	29.4048	30.3162	30.1797	31.6632	31.4897	32.1556	4.17017	0.00121292	F5H5P2;P12694;P12694-2;F5GXU9	2-oxoisovalerate dehydrogenase subunit alpha, mitochondrial	BCKDHA
25.8084	25.7948	25.9969	24.3357	23.7536	24.1519	30.5965	30.619	30.5771	26.9207	26.9547	25.1222	5.49908	0.000305392	F5H5P4;Q96D37;P15498;A0A0A0MR07;P15498-2	Proto-oncogene vav	VAV1
29.2062	29.8349	29.5386	26.7019	27.0442	27.6864	27.2733	26.4374	27.129	27.8511	28.4617	28.1932	3.75743	0.00199213	F5H619;Q86XA9;Q86XA9-2;H7C5W6	HEAT repeat-containing protein 5A	HEATR5A
25.6499	26.404	25.8619	26.5116	26.3326	26.6455	25.1803	24.9384	23.6361	25.0234	26.1098	26.393	1.65438	0.0477387	F5H7W8;Q96C57;E7ENF1;F5H3K2;F5H8B7;G5EA44	Uncharacterized protein C12orf43	C12orf43
27.6647	28.2415	27.5693	29.1847	29.4918	29.636	28.9004	28.6631	28.4131	28.9485	28.5257	28.2203	2.80027	0.00730637	F5H8D7		XRCC1
27.5126	25.2634	26.6919	28.0724	28.2825	27.3004	27.5572	29.0337	27.2362	31.8475	32.4409	29.7875	2.56352	0.0105679	F5H8H2;Q03426;F5H092;A0A1B0GWC2	Mevalonate kinase	MVK
25.0297	24.9918	24.1877	23.488	22.8945	25.8985	31.072	31.0328	30.685	27.968	25.4053	26.2501	3.70828	0.00211402	H0Y3C5;J3KPD6;F6SF04;P08631-3;P08631-2;P08631-4;P08631	Non-specific protein-tyrosine kinase;Tyrosine-protein kinase HCK	HCK
29.1986	29.1655	29.6237	27.8042	28.3247	27.2722	29.0305	29.279	28.9702	26.6157	26.2955	25.683	4.50829	0.000799613	F6U1T9;D3YTA9;H7BYZ3;P63098	Calcineurin subunit B type 1	PPP3R1
31.6495	31.0997	31.1953	31.8062	31.8145	32.0827	31.209	30.8434	30.9853	30.8041	30.7212	30.6813	3.35669	0.00335318	F8VPD4;P27708	CAD protein;Glutamine-dependent carbamoyl-phosphate synthase;Aspartate carbamoyltransferase;Dihydroorotase	CAD
31.3833	32.7979	32.8248	32.8394	32.751	33.1774	32.0014	31.0254	32.7668	28.6038	28.8274	28.2701	3.93708	0.00159133	F8VV56;F8W022;F8VWK8;P08962-3;P08962-2;P08962;F8VNT9	Tetraspanin;CD63 antigen	CD63
26.8689	28.2225	26.9392	27.2897	27.1881	27.5898	27.9056	28.0182	28.1092	28.7602	28.2418	28.8574	1.71972	0.0426132	F8VWL3;B7Z493;E9PJX4;Q96M96;F8W1R0	FYVE, RhoGEF and PH domain-containing protein 4	FGD4
28.402	28.9211	29.1241	29.5343	29.2152	29.6333	30.1999	29.1346	29.6219	28.2289	27.328	28.7556	1.70703	0.0435037	F8VXG7;Q99590-2;Q99590;A0A0A0MTP7	Protein SCAF11	SCAF11
27.0314	25.3944	26.451	28.1354	27.4847	28.4706	27.1326	26.1999	26.7062	26.0604	25.412	24.6758	2.19642	0.0192112	F8W0Q9;Q8NEY8-9;Q8NEY8-8;Q8NEY8-2;Q8NEY8-6	Periphilin-1	PPHLN1
30.4097	30.4736	30.8554	30.9469	30.6972	30.9304	33.0454	32.4016	32.4896	31.9189	32.1439	32.3351	4.7589	0.00061296	F8W1A4;P54819-2;P54819;P54819-5;F8VY04;P54819-6;P54819-3;F8VZG5;G3V213;P54819-4	Adenylate kinase 2, mitochondrial;Adenylate kinase 2, mitochondrial;Adenylate kinase 2, mitochondrial, N-terminally processed	AK2
27.3119	27.5579	26.7796	26.4126	27.8713	30.1121	23.0234	24.3849	23.7059	24.8069	23.1569	25.915	2.17874	0.0197804	F8W1T6;Q15434	RNA-binding motif, single-stranded-interacting protein 2	RBMS2
30.1319	29.8064	30.097	28.8887	29.275	29.5613	29.0964	29.3037	29.6758	31.3532	31.6942	31.9984	4.63259	0.000717379	F8W7Q4;Q96A26;E9PH05	Protein FAM162A	FAM162A
24.9105	23.4914	23.414	23.9277	23.6721	22.7237	27.4885	26.1065	26.8156	25.5235	22.5992	21.8588	1.72387	0.042325	F8W8F7;Q86Y34;H3BRU4	Probable G-protein coupled receptor 97	ADGRG3;GPR97
29.9738	30.578	29.8861	31.8553	31.1663	31.9083	25.7188	26.1244	26.1385	23.152	23.4302	23.1946	8.52897	2.62275e-05	F8W930;Q9Y6M1-1;Q9Y6M1;Q9Y6M1-5;Q9Y6M1-6;Q9Y6M1-3;Q9Y6M1-4	Insulin-like growth factor 2 mRNA-binding protein 2	IGF2BP2
29.0351	29.3239	28.6023	28.6016	29.0222	28.7772	29.7287	29.7147	29.7858	29.1497	28.2311	28.4211	1.94099	0.0294301	F8W9X7;Q567U6	Coiled-coil domain-containing protein 93	CCDC93
28.5291	28.685	28.346	26.5461	26.4935	27.3219	28.3475	28.4369	28.5786	29.0148	28.9274	27.8837	2.8199	0.00710546	F8WA39;Q13613-2;Q13613;H0YDX3;Q8NEC6	Myotubularin-related protein 1	MTMR1
27.6085	27.2704	27.4441	27.7737	27.9693	28.0637	26.3826	26.3737	26.274	26.5279	26.0865	26.0861	5.35956	0.00032831	F8WAJ0;Q9H8H2;Q9H8H2-2;Q9H8H2-4	Probable ATP-dependent RNA helicase DDX31	DDX31
32.4502	32.1677	31.7392	30.6798	31.4658	31.2781	33.0348	32.7451	33.0899	31.0933	30.8262	30.8221	3.97267	0.00150349	F8WCF6;P59998;P59998-3;F8WDD7;H7C0A3	Actin-related protein 2/3 complex subunit 4	ARPC4-TTLL3;ARPC4
32.4515	33.4141	32.8722	30.2587	29.5051	30.8731	27.1214	29.7515	28.4265	31.0166	31.3923	31.9285	3.05015	0.00508967	F8WD26;J3KP06;Q8WWI1;Q8WWI1-4;Q8WWI1-2;E9PMT2;A0A0A0MTE2;Q8WWI1-5;H0Y424	LIM domain only protein 7	LMO7
30.0578	29.9387	31.0739	31.6922	31.3188	30.711	29.9665	30.2281	30.3011	31.5211	32.8488	32.5469	2.35464	0.0147301	G3V0I5;P49821-2;P49821;B4DE93	NADH dehydrogenase [ubiquinone] flavoprotein 1, mitochondrial	NDUFV1
31.0865	31.697	31.161	31.2971	32.3622	31.8764	27.3726	29.1199	29.3573	30.9634	30.6633	31.8085	2.71132	0.00845262	G3V1L9;Q07157	Tight junction protein ZO-1	TJP1
23.5892	22.1199	22.9049	24.0628	24.2088	25.7074	25.4463	29.3667	26.2889	23.1057	23.2789	23.806	1.92837	0.0300108	G3V1S3;Q6ZUT9;Q6ZUT9-2;Q6ZUT9-4	DENN domain-containing protein 5B	DENND5B
25.6723	25.7377	24.5702	24.3968	24.3911	25.024	24.294	28.1592	24.7596	29.513	29.2156	29.8133	2.52622	0.0111983	G3V1Y8;Q86U10;Q86U10-3	60 kDa lysophospholipase;L-asparaginase;Platelet-activating factor acetylhydrolase	ASPG
34.6519	33.3082	34.0553	36.1126	35.1819	35.7033	34.2121	33.3896	34.3187	33.4082	33.7863	33.9606	2.28457	0.0165919	G3V2Q1;P07910;G3V576;G3V555;G3V575	Heterogeneous nuclear ribonucleoproteins C1/C2	HNRNPC
27.2532	24.3443	26.6137	25.8566	26.4975	24.4767	26.0024	25.7384	24.8867	29.026	29.9376	30.2798	2.57265	0.0104302	G3V2W1;Q9UK55	Protein Z-dependent protease inhibitor	SERPINA10
27.6773	29.4078	28.9411	27.4924	25.0521	29.3126	24.3492	25.2217	26.2948	23.4767	23.6515	24.6611	2.04642	0.0247278	G3V511;G3V3X5;Q14767	Latent-transforming growth factor beta-binding protein 2	LTBP2
30.4094	29.9571	29.8728	30.4068	30.8861	30.5369	29.8286	29.4089	29.4738	29.2273	29.2037	29.6014	2.97299	0.00566999	G3V4K3;Q9H9C1;Q9H9C1-2	Spermatogenesis-defective protein 39 homolog	VIPAS39
27.1552	26.4918	28.0251	27.8181	26.9404	26.4833	28.1086	29.2667	28.8712	31.1363	30.6969	30.4991	3.60257	0.00240641	G3V4T6;A0A0C4DFM0;G3V5T0;A0A0A0MR33;G3V267;O43708-2	Maleylacetoacetate isomerase	GSTZ1
28.4474	28.9211	26.9346	24.8565	24.8827	27.2208	25.1272	25.5539	24.7966	25.4482	22.3551	24.9627	1.63252	0.0496363	G3V4T7;Q96NE9-2;Q96NE9	FERM domain-containing protein 6	FRMD6
29.3054	29.7004	29.2913	30.6309	29.5919	30.756	29.4094	28.1834	29.1714	29.0481	28.2811	28.205	1.84072	0.0347008	G3V529;Q9GZR7;Q9GZR7-2;F5GYL3;A0A087WXU8;A0A1W2PRR2	ATP-dependent RNA helicase DDX24	DDX24
31.8202	31.1216	31.1339	30.9413	31.0894	31.2582	31.4108	31.3465	31.3377	30.7451	30.6654	30.4269	1.90016	0.0313852	G3V5Z7;P60900;G3V295;P60900-2;G3V3I1	Proteasome subunit alpha type;Proteasome subunit alpha type-6	PSMA6
28.176	27.4066	28.7305	28.0618	29.3743	29.2333	28.0931	27.3876	27.568	25.6898	26.2977	26.9458	2.27295	0.0169139	G3XAG1;Q96ME7-3;Q96ME7;Q96ME7-2	Zinc finger protein 512	ZNF512
31.4265	30.8697	31.0103	32.4657	31.6103	32.1851	26.715	28.6246	28.2649	27.9445	28.2414	29.4631	3.68822	0.00217163	G3XAI2;P07942	Laminin subunit beta-1	LAMB1
29.0343	29.7625	28.6464	28.113	28.8584	28.3189	28.6017	29.6407	28.134	26.5744	27.1132	27.7762	1.78359	0.0380917	G5E9A6;P51784	Ubiquitin carboxyl-terminal hydrolase;Ubiquitin carboxyl-terminal hydrolase 11	USP11
29.6841	29.598	29.908	31.3081	30.1737	30.9649	29.1991	29.1323	29.1059	30.3073	29.7041	31.1957	1.90124	0.0313248	G5E9W7;G5E9V5;P82650	28S ribosomal protein S22, mitochondrial	MRPS22
28.6138	29.11	29.179	29.866	27.9875	29.2416	26.853	26.614	26.1645	26.9647	25.1418	25.6247	2.97767	0.00563291	G5E9W2;Q9P2E5;Q9P2E5-2	Chondroitin sulfate glucuronyltransferase	CHPF2
27.2731	26.6323	27.3985	29.6933	28.1876	28.9865	26.7322	26.9508	26.5952	27.6333	27.9747	27.2852	2.67199	0.00897641	G5EA30;Q92879-2;Q92879-3;Q92879-6;Q92879;Q92879-4;E9PSH0	CUGBP Elav-like family member 1	CELF1
32.8436	32.726	33.0594	33.8935	33.4637	33.7609	32.9098	31.9795	32.8217	31.6418	32.0247	31.6164	3.32709	0.00347612	G8JLB6;P31943;E9PCY7;D6RBM0;D6RIU0;E5RGV0;D6RFM3;D6RIT2	Heterogeneous nuclear ribonucleoprotein H;Heterogeneous nuclear ribonucleoprotein H, N-terminally processed	HNRNPH1
30.1721	29.1626	29.6116	31.2904	31.7824	32.4117	31.3789	31.4219	32.0478	33.0352	33.0857	33.6242	4.08535	0.0013268	H0UI06;P14406;D6R9C3;D6RIE3;D6RGV5	Cytochrome c oxidase subunit 7A2, mitochondrial	COX7A2
31.2973	32.4711	32.3846	30.679	31.0786	31.5689	28.7734	28.9981	28.7567	29.3988	28.9689	29.9313	3.97686	0.00150098	H0Y2S9;H0Y7E2		MPRIP
29.4381	28.3722	27.2915	27.2097	27.9994	26.8247	32.7339	34.3566	34.3215	35.1771	36.1846	35.2171	5.39892	0.000324625	H0Y300		HP
30.6528	30.467	30.3144	29.3496	28.0156	29.8149	30.3381	29.7401	30.1305	28.76	27.3729	27.3094	2.37818	0.014123	H0Y360;Q01433;Q01433-2;Q01433-5;Q01433-3;Q01433-4	AMP deaminase 2	AMPD2
29.9604	29.8687	30.0495	31.555	29.9331	30.1989	28.455	28.2021	28.3629	30.8458	30.1355	30.5974	2.85236	0.00676937	H0Y621;H0Y5K5;Q9Y282;Q9Y282-3;Q9Y282-2;A0A1W2PPS8	Endoplasmic reticulum-Golgi intermediate compartment protein 3	ERGIC3
26.1465	25.7925	25.905	27.3512	25.933	27.0589	24.6543	25.1294	25.0646	24.6304	25.1468	23.9327	2.55952	0.0106333	H0Y6K5;H0Y7L6;Q02447-4;Q02447-3;Q02447-5;Q02447-6;Q02447-2;Q02447	Transcription factor Sp3	SP3
32.9143	33.1755	33.3059	32.0027	32.2323	32.1554	34.0629	33.2236	34.1749	31.9872	31.5229	31.6758	3.89796	0.00167126	P0DP25;P0DP24;P0DP23;H0Y7A7;E7ETZ0;E7EMB3;Q96HY3;G3V361		CALM2;CALM1
23.3413	22.8785	23.5788	23.6854	24.3649	23.6139	25.5099	25.734	25.382	24.8498	24.5305	24.5637	4.08239	0.00132862	H0Y8W3;O43566-5;O43566-6	Regulator of G-protein signaling 14	RGS14
28.2601	28.2459	28.1928	27.7204	27.5777	26.6964	26.1984	25.5832	25.2513	27.4159	28.4409	28.5534	3.18944	0.00421764	H0Y997;Q96J42-2;Q96J42;H0Y928	Thioredoxin domain-containing protein 15	TXNDC15
26.0236	25.6591	25.8215	26.6324	25.7911	25.7955	26.6446	28.0431	26.738	27.1068	29.0159	29.748	1.91395	0.0307068	H0YAC1;P03952;E9PBC5	Plasma kallikrein;Plasma kallikrein heavy chain;Plasma kallikrein light chain	KLKB1
26.1026	26.1861	25.7617	23.4687	28.312	25.2493	28.0748	28.5144	28.814	30.1168	31.1181	31.3505	2.43102	0.0130357	H0YC42
28.8576	28.1509	28.0372	28.981	28.0055	28.7096	27.0983	26.215	26.7206	27.3051	26.3974	26.6672	2.80885	0.00722365	H0YD93;Q8WXA3-2;Q8WXA3-3;Q8WXA3;Q8WXA3-4	RUN and FYVE domain-containing protein 2	RUFY2
26.603	30.0799	29.9422	25.9771	25.2543	26.2825	25.2258	25.8367	25.5731	24.9683	24.4378	25.3069	2.1326	0.0213992	H0YI08;Q9Y6F6-5;Q9Y6F6-4;Q9Y6F6-9;Q9Y6F6-7;Q9Y6F6-3;Q9Y6F6;Q9Y6F6-2;Q9Y6F6-8	Protein MRVI1	MRVI1
25.8923	24.8578	26.1225	23.0547	25.1019	24.8617	24.3562	25.6863	26.2141	28.7202	29.7217	30.0828	3.32271	0.00349678	H0YKC9;Q9HA82;H0YN04;H0YNR6;H0YKR4	Ceramide synthase 4	CERS4
31.7855	32.2926	31.778	31.279	32.2675	32.7986	30.9256	30.2985	30.4919	31.05	31.5165	31.3426	1.90946	0.0309031	H0YKD8;P46779;P46779-2;P46779-3;H0YMF4;P46779-4;P46779-5	60S ribosomal protein L28	RPL28
25.2312	26.1224	25.4109	25.6421	25.9703	26.5635	26.3541	25.9273	25.1376	24.014	22.8219	24.6554	1.94946	0.0290218	H0YKT5;H0YKN8;H0YL70;Q04726-2;Q04726-7;Q04726-3;Q04726-6;Q04726-5;Q04726-4;Q04726;H0YNT2;A0A0D9SES8;H0YNI7;H0YLI3	Transducin-like enhancer protein 3	TLE3
23.9235	21.8495	24.0755	23.153	23.9062	24.3706	25.05	24.763	24.0866	28.1845	27.0847	28.4045	3.28779	0.00365907	H0YL77
23.1774	23.1216	22.9952	24.2035	25.1703	24.4442	26.561	25.9501	26.7457	24.8971	23.893	23.5162	3.66342	0.00224821	H0YLF3		B2M
24.5036	24.0734	23.2916	23.6657	23.9391	23.9433	25.4897	25.1462	26.6053	23.8119	24.4241	24.7574	1.99684	0.0267229	H0YMP8;Q8TF62	Phospholipid-transporting ATPase;Probable phospholipid-transporting ATPase IM	ATP8B4
31.7768	31.2995	31.4257	32.1119	32.284	33.1317	30.0845	29.6276	30.4233	30.3498	29.8357	30.9068	3.26048	0.00381415	H0YMV8;Q71UM5;C9JLI6	40S ribosomal protein S27;40S ribosomal protein S27-like	RPS27L
26.0385	26.1971	26.3103	27.9624	28.1279	28.443	24.3953	24.4843	23.9124	26.319	27.4658	26.8922	5.20446	0.00037924	H0YNP1;O94923	D-glucuronyl C5-epimerase	GLCE
25.9613	26.0817	25.2817	26.103	25.6242	26.3623	23.3983	22.8317	23.4978	25.9701	23.7865	22.6614	1.80841	0.0364604	H0YNY8;U3KPR8;O00470;O00470-2;F5GYS8;O14770-6;O14770-7;O14770-8;O14770-3;O14770-2;O14770-4;O14770;U3KQI2	Homeobox protein Meis1;Homeobox protein Meis2	MEIS1;MEIS2
28.9278	28.3776	27.867	28.5931	28.6507	29.8949	27.185	26.4929	27.3499	26.4906	26.5798	27.4897	2.38899	0.0138759	H3BLV9;Q96SB4-4;Q96SB4;Q96SB4-3	SRSF protein kinase 1	SRPK1
27.5125	27.8619	27.7869	30.0101	29.0623	29.1973	28.4642	28.0395	28.6351	27.3225	25.9715	26.3245	3.33823	0.00343096	H3BV80;H3BMM9;H3BTC0;Q15287-3;Q15287-2;Q15287;H3BPG5;H3BMS0	RNA-binding protein with serine-rich domain 1	RNPS1
24.2555	23.6706	24.3899	23.7796	24.0738	23.3096	24.3169	23.5522	24.5771	22.5777	22.1636	23.3846	1.63578	0.0493125	H3BMT1;Q9NYV6;F5H148;Q9NYV6-3;Q9NYV6-2	RNA polymerase I-specific transcription initiation factor RRN3	RRN3
25.4512	26.4853	23.2347	23.7877	26.1125	24.3682	28.672	27.7383	29.2455	22.7105	23.7403	23.4669	2.56722	0.0105197	H3BMW4;Q9BTX3;Q9BTX3-2	Transmembrane protein 208	TMEM208
29.1646	29.608	29.2838	28.5733	29.4256	28.543	30.8279	30.9954	31.3828	28.7402	29.2383	29.2	3.79029	0.00191847	H3BP20;P06865;H3BS10	Beta-hexosaminidase;Beta-hexosaminidase subunit alpha	HEXA
24.6469	25.1977	25.8398	26.9366	27.222	25.2446	27.8207	29.0674	28.9283	28.9856	30.0821	29.4975	3.37388	0.00329387	H3BP28;Q99807;Q99807-2	5-demethoxyubiquinone hydroxylase, mitochondrial	COQ7
28.228	27.4597	28.1532	27.0557	27.8986	26.438	29.0383	28.8631	29.8348	28.9209	28.3086	29.6679	2.03478	0.0252038	H3BP77;O00142-2;O00142;O00142-6;A0A0A0MSY7;O00142-3;O00142-4;O00142-5	Thymidine kinase 2, mitochondrial	TK2
34.0019	34.3632	33.887	33.7567	34.475	34.5017	32.9942	32.6552	32.7437	32.6255	32.1553	32.7421	3.71801	0.00209005	H3BPE1;H3BQK9		MACF1
30.3185	30.1573	30.9411	31.861	31.3992	31.4313	30.5405	30.7997	31.2675	31.7507	31.5848	32.7545	1.98865	0.027102	H3BPJ9;O96000;O96000-2;H3BV16	NADH dehydrogenase [ubiquinone] 1 beta subcomplex subunit 10	NDUFB10
26.2369	26.0312	26.096	26.2008	26.0104	26.9803	25.2726	24.214	23.7891	26.4553	26.4022	26.9458	2.66028	0.00910917	H3BQM0;Q8NDF8;Q8NDF8-3;Q8NDF8-5;Q8NDF8-2;E9PC61;Q8NDF8-4	Non-canonical poly(A) RNA polymerase PAPD5	PAPD5
23.6602	24.4499	24.1812	25.0132	23.4542	24.2937	25.0642	25.2575	23.4659	26.4242	27.7532	28.7721	2.46534	0.0123089	H3BR10	Small leucine-rich protein 1	SMLR1
26.2168	26.6126	26.433	25.6814	26.484	26.5357	26.0117	26.674	26.3711	24.7876	23.2541	24.4073	2.84006	0.00688533	H3BR94;Q9BTE1-2;Q9BTE1;H3BUD2;H3BS05;Q9BTE1-3	Dynactin subunit 5	DCTN5
28.2912	28.6869	29.8055	23.2934	26.371	23.4192	26.2742	27.0939	26.2721	23.8522	23.1101	26.5383	2.02294	0.0256866	H3BRJ5;Q9P2H3-3;F5GZP3;Q8IWR1	Intraflagellar transport protein 80 homolog;Tripartite motif-containing protein 59	IFT80;TRIM59
30.6004	30.1123	30.6498	28.6303	30.4424	28.084	31.0477	33.7086	32.8361	34.5985	35.7076	35.3888	3.55743	0.00257484	H3BRN4;P80404;H3BNQ7	4-aminobutyrate aminotransferase, mitochondrial	ABAT
28.1542	27.9568	28.3248	28.7871	27.3279	28.4619	27.2645	26.6516	27.2935	28.9726	28.328	29.2717	1.84151	0.0346563	H3BTB7;Q5JPH6;Q5JPH6-2	Probable glutamate--tRNA ligase, mitochondrial	EARS2
23.6885	23.6486	23.1942	24.1661	25.6357	22.49	33.9199	33.1724	33.4051	30.7738	26.7214	27.1484	4.14531	0.00123439	H7BXD5;P28676;H7C2Z6;C9JIZ3	Grancalcin	GCA
27.4176	26.9776	26.4834	27.9121	27.3895	28.2326	27.5854	27.5278	27.7696	26.58	27.0556	26.8501	1.77048	0.0390241	H7BXF5;Q9H0E3;Q9H0E3-3;Q9H0E3-2	Histone deacetylase complex subunit SAP130	SAP130
32.1159	32.1656	32.1257	32.0625	31.3444	31.906	30.9834	29.8373	30.6022	30.0453	30.7318	30.8672	2.68126	0.00886713	H7BXI1;A0FGR8-2;A0FGR8-6;A0A087WXU3;A0FGR8;A0FGR8-4	Extended synaptotagmin-2	ESYT2
27.8455	28.6493	28.7841	28.3377	30.2647	29.2481	27.1235	27.5921	27.9965	29.7219	29.0203	29.7305	1.71808	0.0427099	H7BYY1;F5H7S3;B7Z596;P09493-2		TPM1
27.1515	27.8313	26.9554	26.0821	26.6455	27.4916	25.9347	25.7316	25.8389	27.1139	27.0654	27.4642	1.91426	0.0307023	H7C1E4;P61966;P61966-2	AP-1 complex subunit sigma-1A	AP1S1
28.7831	28.6087	28.6979	28.6396	28.8156	29.6964	25.0716	26.8024	27.0367	28.5861	29.7983	29.1568	2.58869	0.0101682	H7C1U8;Q9BUR5;Q9BUR5-2;G3V1B6	Apolipoprotein O	APOO
23.1532	22.7331	23.644	23.7654	24.8671	24.5788	24.4959	23.216	24.1816	26.1484	26.2065	25.6998	3.04319	0.00514201	H7C1V3		MLXIPL
30.0714	29.6551	30.0409	31.4817	30.4681	31.035	27.9954	27.2255	28.0839	28.8802	27.951	28.7942	4.02633	0.00141671	H7C2Q8;Q99848	Probable rRNA-processing protein EBP2	EBNA1BP2
25.9251	24.9698	25.8268	23.4546	23.1337	23.7095	23.8464	24.653	24.2099	22.9408	22.6833	23.3888	3.59963	0.00241752	H7C484;Q9H2C2;A0A0A0MRI7;H7C0E7;F6QB42	Protein ARV1	ARV1
26.541	26.4057	26.7742	27.7542	28.3498	26.4111	25.7959	25.7927	25.3341	24.8079	25.2589	24.9644	2.6594	0.00912339	H9KV50;Q9NZV5-2;Q9NZV5	Selenoprotein N	SEPN1
27.122	27.2793	27.0966	27.6385	28.3379	29.2133	26.7259	25.5376	26.7357	27.2822	26.8181	27.8544	1.76817	0.0391816	I3L0E3;Q9Y2R5;E9PE17	28S ribosomal protein S17, mitochondrial	hCG_1984214;MRPS17
26.0918	25.8831	25.8158	24.6337	23.7739	24.5332	26.0386	26.171	25.771	24.7652	24.2701	24.4592	3.88063	0.00170377	I3L0L6;Q9H6Y7	E3 ubiquitin-protein ligase RNF167	RNF167
32.7168	33.5863	33.0602	32.7137	32.2443	32.6063	32.4372	32.2241	32.4647	32.3402	32.3127	32.2281	1.74757	0.0406638	I3L0N3;P46459	Vesicle-fusing ATPase	NSF
25.0159	25.017	26.3091	27.9822	26.5905	27.9824	24.1479	24.6307	24.8024	23.9325	23.8992	23.4095	3.53849	0.00263439	I3L0U5;Q6PK04	Coiled-coil domain-containing protein 137	CCDC137
29.0825	28.8457	29.1794	28.8958	28.9657	29.0482	28.0412	27.2345	28.4483	28.0683	27.6553	28.4444	1.9636	0.0283147	I3L2C7;P57678	Gem-associated protein 4	GEMIN4
26.5993	26.6518	25.3082	23.6413	23.6792	23.5113	24.5929	27.5743	26.1122	28.9632	29.3368	29.0188	3.44141	0.00297919	I3L448;Q5TC12;A8MRA7	ATP synthase mitochondrial F1 complex assembly factor 1	ATPAF1
25.3919	26.3648	24.0467	25.6279	24.7652	25.9297	28.1994	27.8583	27.3551	28.1425	29.6004	29.6848	3.0197	0.00528889	J3KQU4;I3L4I4;O75674-2;O75674;I3NI44;O75674-3;I3L3T4;I3L367;I3L1G1;I3L4G0	TOM1-like protein 1	TOM1L1
24.1831	24.975	23.9688	23.0252	24.1917	23.2548	25.1765	24.8504	25.2293	25.6051	25.9238	24.8194	2.17436	0.0199002	J3KMX3;P02771	Alpha-fetoprotein	AFP
28.3902	29.095	28.7268	29.9921	28.6567	31.2193	24.8572	24.2487	23.6812	26.4684	25.9427	27.7174	3.71077	0.00210961	J3KMZ9;P01130;P01130-2;P01130-3;P01130-6;P01130-4;P01130-5;H0YMD1	Low-density lipoprotein receptor	LDLR
29.5397	30.2114	29.2088	29.986	31.7156	30.9121	28.7919	29.1148	29.5882	31.5582	30.9085	32.0725	2.25659	0.01734	J3KN01;P55196;P55196-5;Q5TIG5;P55196-6	Afadin	MLLT4
33.0536	32.9386	33.0318	33.5629	32.8518	33.7579	31.341	31.7272	31.6929	32.5885	33.3789	32.9466	3.13336	0.00450396	J3KN36;Q5JPE7;Q5JPE7-2;P69849;Q5JPE7-3	Nodal modulator 2;Nodal modulator 3	NOMO3;NOMO2
29.4208	28.0355	29.2407	31.5195	29.6363	32.0168	28.8363	27.8567	27.8657	29.2643	29.1379	29.1918	1.95081	0.0289567	S4R3Q9;J3KNA0;Q15070-2;Q15070;E7EVY0	Mitochondrial inner membrane protein OXA1L	OXA1L
25.12	25.2946	25.4135	25.1165	25.3388	25.5072	31.6196	31.2638	33.0832	29.8519	29.0713	28.6261	5.82916	0.000234629	J3KNB4;P49913	Cathelicidin antimicrobial peptide;Antibacterial protein FALL-39;Antibacterial protein LL-37	CAMP
26.8854	26.8034	26.5326	23.1431	26.011	24.4976	23.4089	23.9708	23.6326	25.5475	23.634	24.7538	1.82416	0.0356524	J3KNC0;P52655	Transcription initiation factor IIA subunit 1;Transcription initiation factor IIA alpha chain;Transcription initiation factor IIA beta chain	GTF2A1
30.7873	31.1544	30.6066	30.7497	30.8312	31.3767	30.0457	29.711	29.6703	30.6642	30.5066	31.1339	2.3675	0.0143814	J3KNL6;O15027;O15027-2;O15027-4;O15027-3;X6RGP5	Protein transport protein Sec16A	SEC16A
27.3427	27.1496	26.5945	25.6556	26.5301	26.1394	28.1818	28.6912	28.8464	28.6691	29.7229	30.1447	3.80077	0.00189806	J3KNN3;P15735;P15735-2;H3BTW6;H3BP07	Phosphorylase b kinase gamma catalytic chain, liver/testis isoform	PHKG2
31.8994	31.8056	31.4008	30.2589	30.2215	30.7555	29.0379	28.504	28.4258	30.4015	30.1061	29.5852	4.54495	0.000770735	J3KNQ4;Q9NVD7	Alpha-parvin	PARVA
23.6647	22.832	23.5596	25.3671	24.1954	24.4509	26.0339	29.3269	26.4299	23.513	23.3213	23.5305	2.4056	0.0135476	J3KPA1;P54108;P54108-2;P54108-3;I3L0A1	Cysteine-rich secretory protein 3	CRISP3
27.4296	28.2941	27.578	26.4952	26.9744	26.8013	22.8838	26.225	22.9036	26.5255	23.8573	24.2916	1.69129	0.0447186	J3KPH8;Q8WUI4-3;Q8WUI4-4;Q8WUI4;Q8WUI4-7;Q8WUI4-6;Q8WUI4-5;Q8WUI4-8;Q8WUI4-10	Histone deacetylase;Histone deacetylase 7	HDAC7
27.6395	26.5805	27.7728	28.2774	27.9131	29.0981	26.6644	26.1782	26.5192	26.7604	26.5167	27.2679	2.1771	0.0198282	S4R360;J3KPP0;S4R2Z7;Q9Y6G3	39S ribosomal protein L42, mitochondrial	MRPL42
30.7688	29.9691	30.6318	31.1411	30.477	30.5419	28.8023	28.828	28.9157	29.2734	29.994	29.8509	3.20655	0.00411832	J3KQ48;Q9Y3E5	Peptidyl-tRNA hydrolase 2, mitochondrial	PTRH2
27.4669	26.0607	26.9473	29.059	27.8866	28.7564	28.3737	26.7936	27.9274	25.8736	25.6697	26.3466	2.22951	0.0181604	J3KR35;Q8WUD4;C9JUN5;S4R331	Coiled-coil domain-containing protein 12	CCDC12
30.4563	30.8524	30.2382	30.3642	31.006	31.4728	29.5421	29.8092	29.1464	29.1973	28.6357	27.8821	2.8492	0.00678926	J3KR97;Q9BTW9;Q9BTW9-4;Q9BTW9-5	Tubulin-specific chaperone D	TBCD
24.4118	24.7158	23.8111	24.0475	24.3668	23.7189	26.0464	24.8828	25.2412	24.8456	24.721	25.0258	1.75166	0.0403963	J3KRN4;J3QRB6;Q99759;Q99759-2	Mitogen-activated protein kinase kinase kinase 3	MAP3K3
27.2821	26.2458	28.0821	29.4096	28.737	29.4214	28.0902	27.1893	27.8295	26.4141	27.2969	27.1984	2.10034	0.0225041	J3KS15;Q14197	Peptidyl-tRNA hydrolase ICT1, mitochondrial	ICT1
26.6295	26.9211	27.8551	26.8016	27.3064	24.3566	25.1144	26.204	26.0506	24.5661	23.5286	23.3817	1.77797	0.0385173	J3KTA1;Q96IG2;Q96IG2-2	F-box/LRR-repeat protein 20	FBXL20
32.2542	32.4231	32.2126	32.5682	32.6474	32.7192	31.0074	30.3982	30.6306	31.8505	31.5166	30.9139	3.85732	0.00176421	J3QR09;J3KTE4;P84098	Ribosomal protein L19;60S ribosomal protein L19	RPL19
31.6228	31.9804	31.8067	33.2752	32.5441	32.9399	32.7019	31.9136	32.468	30.1973	30.5306	31.1107	3.45545	0.00291418	J3KTL2;Q07955;Q07955-3;Q07955-2	Serine/arginine-rich splicing factor 1	SRSF1
29.3645	29.5508	29.8839	30.3686	29.8711	30.0645	28.6473	29.57	29.6708	30.7473	31.6982	31.5901	2.77697	0.00761401	J3QL56;O75880	Protein SCO1 homolog, mitochondrial	SCO1
28.275	28.2579	28.8061	27.0382	27.0835	25.9132	28.534	28.8431	28.2742	29.1466	29.6533	29.7987	3.56407	0.00254644	J3QLB2;Q8N1S5;Q8N1S5-2;J3KRX2;J3QS49	Zinc transporter ZIP11	SLC39A11
23.3158	23.5706	23.5334	26.2174	24.5569	23.5254	27.6743	26.3762	26.9475	23.9551	25.533	25.7795	2.03265	0.0252888	J3QQM5;Q9BT23;J3KRR0;J3QL69	LIM domain-containing protein 2	LIMD2
28.1443	27.1783	27.6449	29.2028	28.2498	29.6336	26.5777	25.7397	26.4107	25.7045	26.0075	26.7979	3.15814	0.00436577	J3QR07;Q96MU7-2;Q96MU7	YTH domain-containing protein 1	YTHDC1
24.5561	25.4257	25.6873	26.5658	26.0625	24.5745	25.7172	24.3989	25.2584	28.2481	28.1172	27.249	2.23525	0.0179596	J3QRV5;Q6P1M3;Q6P1M3-2	Lethal(2) giant larvae protein homolog 2	LLGL2
28.4947	27.9878	28.5198	29.8767	28.5829	29.7405	27.4191	27.8395	27.9762	28.6006	29.0997	29.5096	1.98052	0.0274666	J3QTA6;Q9BRQ6;J3QTB2;H0Y922	MICOS complex subunit MIC25	CHCHD6
29.9057	30.2384	29.5923	30.5584	30.0276	30.1669	29.269	29.3776	29.6019	31.3035	30.9147	30.7269	3.15263	0.00439659	J9JIE6;Q9UM00-2;Q9UM00;J3QQY2;J3KS45	Transmembrane and coiled-coil domain-containing protein 1	TMCO1
31.5158	30.6689	30.0505	32.2383	31.5195	32.7376	30.1188	29.7252	30.124	29.5489	29.3484	29.5521	3.07535	0.00490702	K4DI93;Q13620-1;Q13620	Cullin-4B	CUL4B
29.4413	28.4792	29.1003	30.0957	29.3118	30.6178	29.3054	28.4964	28.9433	27.9253	27.3026	28.4823	1.98635	0.0272054	K7EQ02;K7EQ55;K7EK33;Q96EP5-2;Q96EP5	DAZ-associated protein 1	DAZAP1
24.9354	23.652	24.9686	23.6434	23.9465	24.145	26.5166	27.4224	27.1133	25.1461	24.6738	25.08	3.63138	0.00233312	K7EK35;P42229;P42229-2	Signal transducer and activator of transcription;Signal transducer and activator of transcription 5A	STAT5A
29.0621	29.8281	30.4778	30.0919	29.4953	30.9867	30.3037	31.055	29.6974	32.923	33.0817	34.0514	3.09876	0.00473053	K7EKI8;O60437	Periplakin	PPL
24.0866	23.5038	23.2139	23.6164	24.0035	22.6858	26.8801	26.0889	25.4853	23.1186	23.1501	23.3357	3.32432	0.00348679	K7EL86;Q9H665;Q9H665-2	IGF-like family receptor 1	IGFLR1
30.7263	30.8076	30.8377	30.1148	29.9352	31.6245	30.6601	29.8417	30.1598	29.3679	29.2499	28.6292	1.67458	0.0459937	K7ELC2;P62841;S4R417;K7EQJ5	40S ribosomal protein S15	RPS15
28.1025	29.1965	28.7604	27.5851	28.4414	28.6928	27.3012	26.9984	27.074	27.2081	27.9689	27.8535	1.83462	0.0350677	K7ELG9;Q3MHD2;Q3MHD2-2	Protein LSM12 homolog	LSM12
25.4482	25.6844	24.8376	23.8213	24.6376	24.3504	23.7519	23.2238	24.0808	23.9871	24.3311	24.8787	1.95801	0.0285973	K7ELH7;K7ENE2;Q8IVV7	Glucose-induced degradation protein 4 homolog	GID4
32.4358	33.0336	33.2238	32.4667	32.6077	32.7632	33.142	33.264	33.4549	33.339	33.7049	34.0185	2.05368	0.0244238	K7ELL7;P14314	Glucosidase 2 subunit beta	PRKCSH
28.4804	29.2706	29.5674	29.667	29.7714	29.4323	28.9413	30.4455	29.577	31.4734	31.6186	31.5209	2.90791	0.00623087	K7ELQ9;Q6UW68;K7ER05;K7EJQ9;K7EM09;K7EPR0	Transmembrane protein 205	TMEM205
28.3198	25.6103	25.4757	24.1098	27.0974	23.6508	25.9221	26.6186	26.6753	29.4889	31.3944	30.0279	2.17595	0.019854	K7ENI6;K7ERE1;Q8N2U0	Transmembrane protein 256	TMEM256
27.9797	28.3579	29.0706	28.1645	26.9998	27.279	26.1731	24.4904	24.0456	26.3616	25.5998	27.3488	2.39816	0.0136912	K7EPJ5;O60291;O60291-2;O60291-4;O60291-3;B4DR12;K7EIM7	E3 ubiquitin-protein ligase MGRN1	MGRN1
24.6268	24.7976	25.0732	25.0268	24.0727	23.6219	24.0899	26.0641	26.4755	27.726	28.2818	28.3479	2.93826	0.00595941	K7EPS8;Q9NSK7-3;Q9NSK7-4;F8W6J3;Q9NSK7	Protein C19orf12	C19orf12
26.4525	26.1136	25.6614	26.8839	25.2184	28.2009	23.3432	24.6872	23.6407	27.8645	31.894	29.8587	2.42886	0.0130749	K7ERI9;P02654	Apolipoprotein C-I;Truncated apolipoprotein C-I	APOC1
21.1397	21.9455	23.6321	23.4551	23.2509	24.5389	24.6326	24.9814	24.0128	25.7666	28.2907	27.8243	2.71853	0.00835444	K7ES70;P55083;P55083-2	Microfibril-associated glycoprotein 4	MFAP4
27.4947	27.7479	27.5419	26.8633	28.2757	27.6994	26.476	26.7754	26.5454	28.7688	29.1844	29.1821	3.35704	0.00335628	K7ESP4;Q8WVC6;Q8WVC6-2	Dephospho-CoA kinase domain-containing protein	DCAKD
23.7316	26.542	26.1675	23.7907	23.263	23.8317	27.8864	28.4849	26.9185	22.686	23.3069	22.9818	3.14716	0.00443049	K7N7A8;P29972;P29972-4;P29972-2;P29972-3	Aquaporin-1	AQP1
28.7368	28.0646	28.4161	29.627	29.1643	29.3354	29.76	29.2062	29.64	29.4493	29.9024	30.1198	2.63588	0.0094273	M0QWZ7;Q9NP81;Q9NP81-2;M0R2C6;M0R259	Serine--tRNA ligase, mitochondrial	SARS2
28.6621	27.3367	27.9602	29.5782	28.8389	30.1879	27.5301	28.9643	26.9317	27.0527	27.2014	26.7645	1.82701	0.0355147	M0QXA7;O95785-3;B9EGQ5;O95785-4	Protein Wiz	WIZ
25.5377	24.8839	25.4432	26.476	26.0527	26.9549	25.6851	22.9501	25.295	23.4335	23.8185	22.5602	1.96519	0.0282361	M0QXZ5;Q96B54	Zinc finger protein 428	ZNF428
26.8315	25.8266	26.1595	27.0069	27.1321	28.762	27.6458	28.0594	27.6956	25.9039	26.4773	26.1957	1.82273	0.0357125	M0QYH2;Q96T60;Q96T60-2;A0A0D9SFL2	Bifunctional polynucleotide phosphatase/kinase;Polynucleotide 3-phosphatase;Polynucleotide 5-hydroxyl-kinase	PNKP
30.7343	31.4356	30.2058	29.9701	29.6124	29.6203	30.585	31.5629	31.1673	30.9662	31.0429	31.2741	1.95184	0.0289054	M0QYN0;Q969H8;M0QXF7	Myeloid-derived growth factor	MYDGF
27.8278	29.2099	27.5966	26.218	25.6679	26.5372	24.8004	24.3444	26.1358	24.6853	23.6518	23.9788	3.16126	0.00436544	M0QZ12;Q96CP6-2;Q96CP6-3;Q96CP6	GRAM domain-containing protein 1A	GRAMD1A
29.7539	30.1633	29.4001	28.2098	30.8349	30.0392	31.982	31.205	31.57	29.1348	29.2983	29.421	1.69928	0.0440447	M0QZR4;Q92888;Q92888-3;Q92888-2;Q92888-4;M0QYC1	Rho guanine nucleotide exchange factor 1	ARHGEF1
32.3094	32.6102	32.5957	32.5862	33.0044	32.2015	31.0394	30.5606	30.8284	30.8279	31.8376	31.0355	3.21462	0.00407908	M0R0F0;P46782;M0R0R2;M0QZN2	40S ribosomal protein S5;40S ribosomal protein S5, N-terminally processed	RPS5
30.6173	31.2512	30.571	30.3966	30.5921	30.9314	30.982	30.7563	30.9095	29.3182	29.6002	29.1998	3.50402	0.00274487	M0R0P8;Q13459;M0R300;Q13459-2	Unconventional myosin-IXb	MYO9B
29.9661	29.6037	29.4829	30.3162	30.2466	30.7814	27.475	26.3258	28.3694	28.1258	27.1201	28.481	2.90066	0.00628937	M0R2Z9;Q8IX01;Q8IX01-4;Q8IX01-3;M0R3F6	SURP and G-patch domain-containing protein 2	SUGP2
27.8476	28.7203	27.6888	27.3959	27.3215	29.4768	24.4888	25.5178	22.4591	26.2694	25.8601	26.3798	2.32526	0.0154818	M0R3D4;Q9UI14;M0QXH1;M0R1H9	Prenylated Rab acceptor protein 1	RABAC1
30.0666	30.6713	30.1314	30.3243	29.957	30.3867	30.4203	29.4859	30.1199	28.05	27.5542	27.8964	4.28441	0.00107867	O00139;O00139-4;O00139-2;O00139-1;O00139-5	Kinesin-like protein KIF2A	KIF2A
27.5596	25.4564	26.034	28.1291	28.0591	28.7857	29.2721	27.9199	29.139	27.3393	26.3958	27.2641	1.91057	0.0308677	O00148;O00148-2;O00148-3;K7EQN7	ATP-dependent RNA helicase DDX39A	DDX39A
31.5036	30.5169	30.5674	31.5537	29.718	31.1553	30.1417	29.8603	29.6726	28.8635	28.2466	29.2938	1.92651	0.0301227	O00154-4;O00154-6;O00154-7;O00154;O00154-5;K7EKP8;O00154-2;O00154-3	Cytosolic acyl coenzyme A thioester hydrolase	ACOT7
33.1106	33.6749	33.7558	31.9326	34.6123	32.4457	30.7083	30.8492	31.3054	32.1179	31.4686	31.4883	1.89281	0.0317962	O00159;F5H6E2	Unconventional myosin-Ic	MYO1C
29.4351	30.0231	29.2599	28.0872	29.3449	28.5304	31.9472	31.8545	32.2319	28.923	28.0104	28.7185	4.32121	0.00102464	O00160	Unconventional myosin-If	MYO1F
30.4719	30.4291	30.8046	31.9025	31.8315	31.7846	30.999	30.3593	30.9733	29.9106	28.5569	28.9888	3.5191	0.00269924	O00161;O00161-2;H3BM38;H3BNE1;H3BR18;H3BPJ0;H3BV99;H3BP15;H3BQY9	Synaptosomal-associated protein 23;Synaptosomal-associated protein	SNAP23
26.7269	26.7135	25.0603	27.2882	27.0867	27.0847	27.928	26.6824	27.0539	25.1681	25.1505	24.5494	2.24901	0.0175768	O00193;E9PM92	Small acidic protein	SMAP;C11orf58
31.8041	32.2955	31.2438	31.0925	31.4234	31.0216	30.9672	30.9385	30.9466	30.7469	30.4003	30.5584	2.18146	0.0196768	O00203-3;O00203	AP-3 complex subunit beta-1	AP3B1
29.3755	29.8785	29.3078	29.7794	30.3599	29.9728	29.1822	29.9017	29.9352	28.1938	28.3538	28.3395	3.21895	0.00405701	O00214-2;O00214;E9PN19;F6V2D4;B1ANM0;H7BXD8;Q5T3P9	Galectin-8;Galectin	LGALS8
29.541	28.9982	28.6631	28.6512	28.8006	29.5318	29.3552	29.0228	29.2559	28.3345	27.944	27.3476	1.81617	0.0360537	O00233;J3KN29;F5H5V4;F5GX23;O00233-2;F5H7X1;O00233-3	26S proteasome non-ATPase regulatory subunit 9	PSMD9
32.7405	33.4125	32.6511	33.1728	32.3161	33.1318	30.8924	32.6868	32.2853	34.4624	34.6436	35.583	2.49887	0.0116881	O00264;O00264-2	Membrane-associated progesterone receptor component 1	PGRMC1
29.5201	30.0723	29.0172	29.9441	30.2085	29.89	30.1777	29.9302	30.2222	29.3368	28.7396	29.2419	1.70559	0.043638	O00267	Transcription elongation factor SPT5	SUPT5H
28.9333	29.2004	29.1228	29.8924	30.9664	30.3982	30.3986	30.1522	30.6835	29.1259	29.1994	28.9547	3.17676	0.00428578	O00291;O00291-3;O00291-4	Huntingtin-interacting protein 1	HIP1
33.6332	30.8404	32.1116	32.7529	32.0173	31.4293	33.5604	33.4672	33.1051	30.5394	29.9498	29.4881	2.17237	0.0199582	O00299	Chloride intracellular channel protein 1	CLIC1
25.6113	25.772	25.1278	23.9343	26.4306	24.8303	29.6362	29.0964	29.9101	26.9303	25.9366	27.0067	3.48074	0.0028317	O00329;Q5SR50;F8W9P4	Phosphatidylinositol 4,5-bisphosphate 3-kinase catalytic subunit delta isoform	PIK3CD
29.7522	29.8648	29.8842	29.3928	28.5323	30.2644	28.4442	28.9055	28.8613	26.6902	27.4202	28.2509	2.22152	0.018453	O00391;O00391-2	Sulfhydryl oxidase 1	QSOX1
29.615	29.3119	29.7744	28.374	28.7214	30.0333	27.2156	27.0428	27.3949	29.3061	28.8392	30.7364	2.12031	0.0218348	O00400	Acetyl-coenzyme A transporter 1	SLC33A1
32.9367	32.7625	33.194	32.0861	31.9802	32.0844	31.6724	31.731	31.541	31.4637	31.8096	31.6902	4.81674	0.000561013	O00410;O00410-3;H0Y8C6;O00410-2	Importin-5	IPO5
28.9194	29.3408	29.7733	31.4329	29.57	32.376	24.5354	23.5054	25.9886	27.9605	26.7216	25.8132	3.30429	0.00358	O00425	Insulin-like growth factor 2 mRNA-binding protein 3	IGF2BP3
29.8644	29.8778	29.3733	30.0833	30.9096	31.7706	28.2836	28.9096	28.86	28.9393	29.2426	29.233	2.59055	0.0101472	O00443	Phosphatidylinositol 4-phosphate 3-kinase C2 domain-containing subunit alpha	PIK3C2A
31.2475	30.7785	31.2578	32.1399	31.059	32.2372	28.657	29.3291	29.2612	30.1049	30.5928	30.8904	3.36085	0.00334131	O00461;F8W785	Golgi integral membrane protein 4	GOLIM4
27.4394	27.7281	28.0812	25.7624	26.2306	25.4334	28.4867	28.1139	29.5727	28.0787	26.7345	27.084	2.75351	0.00790266	O00462;E9PFW2	Beta-mannosidase	MANBA
33.8325	34.7366	31.6625	34.0167	31.3803	34.7471	26.6703	26.8072	26.7691	29.6693	29.6526	29.4013	3.50581	0.00273901	O00469-2;O00469;E7ETU9;O00469-3	Procollagen-lysine,2-oxoglutarate 5-dioxygenase 2	PLOD2
25.2401	28.3447	24.7271	25.883	24.5018	25.167	30.0251	27.9268	29.7052	27.5737	27.828	26.8648	1.77617	0.0386262	O00479	High mobility group nucleosome-binding domain-containing protein 4	HMGN4
29.9407	30.209	30.8447	32.2276	32.1198	32.1936	30.9418	31.3543	31.6143	32.4662	32.6386	33.0373	4.03798	0.00140545	O00483	Cytochrome c oxidase subunit NDUFA4	NDUFA4
27.6939	28.1161	26.8259	27.1893	27.8388	27.8606	26.5911	26.1871	26.2291	27.2563	27.0189	26.6539	1.71467	0.0429605	O00506;O00506-3;O00506-2;C9J6L2;C9JCC0;C9J232;H7C279;C9JDH9	Serine/threonine-protein kinase 25	STK25
22.4499	23.0825	23.5955	24.9333	24.723	24.0596	24.2397	23.2516	23.6467	28.3007	27.8285	29.1924	4.96736	0.000463984	O00515;E9PDI4;A0A0J9YYF6;A0A0J9YW63	Ladinin-1	LAD1
25.4629	26.0733	25.4042	25.2353	25.648	23.626	25.7172	27.1481	25.5982	27.609	28.2892	27.7143	2.2395	0.0178279	O00519	Fatty-acid amide hydrolase 1	FAAH
30.5912	30.3619	30.413	30.6611	31.0877	30.5626	30.9542	31.1204	31.6125	29.2047	29.4136	29.0345	4.27662	0.00109309	O00560-2;G5EA09	Syntenin-1	SDCBP
27.5939	27.9916	26.5563	26.3231	26.4982	26.6645	28.5615	28.0147	28.5804	27.1757	28.1352	27.6761	2.07207	0.0236844	O00562-2;O00562	Membrane-associated phosphatidylinositol transfer protein 1	PITPNM1
29.1485	28.967	29.6417	30.5099	29.7192	30.9238	28.151	26.8429	27.7589	27.8383	28.7173	28.371	2.96154	0.00578322	O00566	U3 small nucleolar ribonucleoprotein protein MPP10	MPHOSPH10
32	31.4855	32.056	33.2683	32.1538	33.0148	31.6013	30.6912	31.5675	31.8202	31.2693	31.5384	1.87079	0.0329236	O00567	Nucleolar protein 56	NOP56
28.6569	29.6006	29.2929	27.9513	29.73	27.6957	26.709	24.7019	27.2197	24.549	24.6726	23.8224	3.09625	0.00475157	O00592-2;O00592	Podocalyxin	PODXL
24.8782	23.8334	24.9377	24.3899	25.4086	24.4536	32.8395	31.7633	31.7723	26.5996	25.3553	23.7629	4.84317	0.000548359	O00602;A0A087WVE2	Ficolin-1	FCN1
28.0516	28.5514	28.6202	28.9497	28.0956	27.7369	23.4474	24.1681	24.8349	24.1123	24.2	24.5935	5.24687	0.000363897	O00622	Protein CYR61	CYR61
23.8482	23.1016	23.0275	25.1341	24.0189	24.4117	23.1492	22.966	23.5756	25.5888	25.7251	25.1505	3.29815	0.00360456	O00634	Netrin-3	NTN3
30.3953	30.9638	30.1277	28.9964	29.4152	28.0171	31.811	31.6818	31.2745	29.5923	29.2511	29.844	3.35038	0.00337901	O00754;O00754-2	Lysosomal alpha-mannosidase;Lysosomal alpha-mannosidase A peptide;Lysosomal alpha-mannosidase B peptide;Lysosomal alpha-mannosidase C peptide;Lysosomal alpha-mannosidase D peptide;Lysosomal alpha-mannosidase E peptide	MAN2B1
29.4098	29.4726	29.2442	30.0418	29.6557	30.2715	30.2767	30.5424	30.1288	33.2717	32.5866	33.1397	6.07339	0.00022022	O00763;O00763-2;O00763-3	Acetyl-CoA carboxylase 2;Biotin carboxylase	ACACB
28.9475	28.237	28.2965	30.9373	29.9956	32.3275	24.7709	26.6796	27.0559	28.9789	28.2498	30.6118	2.49647	0.0117332	O00767	Acyl-CoA desaturase	SCD
29.3861	28.3414	29.0256	30.3903	29.4587	30.2044	30.1887	29.1183	30.2884	28.2872	28.3039	28.3527	2.10323	0.0224406	O14497;O14497-2;H0Y488;A0A1B0GTU5;O14497-3	AT-rich interactive domain-containing protein 1A	ARID1A
26.1728	27.0286	27.1121	24.4064	25.3532	23.9095	22.5103	23.8309	24.0475	24.548	23.1211	24.3094	2.62365	0.00961251	O14498;H0YL90;H0YN67	Immunoglobulin superfamily containing leucine-rich repeat protein	ISLR
26.0977	26.0186	27.2636	24.5932	26.7894	24.473	24.7333	25.2656	23.8525	22.2697	23.302	23.2516	2.14857	0.0208247	O14519-2;O14519;F5GZF0	Cyclin-dependent kinase 2-associated protein 1	CDK2AP1
26.916	27.231	28.0038	27.4803	27.1743	26.994	25.7507	25.3035	25.7308	23.4031	22.8499	23.7094	5.3104	0.000338934	O14524-2;O14524;G3V5K2	Transmembrane protein 194A	TMEM194A
28.5303	28.144	27.9164	28.0698	27.7627	29.2381	27.0303	25.569	26.5786	25.3205	26.636	26.0279	2.41545	0.0133423	O14530;O14530-2;B8ZZX4;F8WCJ3	Thioredoxin domain-containing protein 9	TXNDC9
27.4143	27.1638	28.1825	29.8994	30.2268	29.4924	29.6539	29.3715	30.2759	30.0736	30.6175	31.1609	3.49769	0.00277426	O14548;E5RJZ1;H0YBD2	Cytochrome c oxidase subunit 7A-related protein, mitochondrial	COX7A2L
32.721	33.6225	33.4017	30.8818	30.4916	30.7711	27.9115	26.655	27.9159	27.1087	28.8999	26.6978	4.53913	0.000776395	O14558;A0A1X7SC65;K7EP04	Heat shock protein beta-6	HSPB6
29.1828	28.5839	29.3578	31.4913	30.1058	30.3327	30.6609	30.5506	31.0519	30.9273	32.2716	31.6666	2.50891	0.0114879	O14561;H3BNK3	Acyl carrier protein, mitochondrial;Acyl carrier protein	NDUFAB1
31.6413	32.1375	31.3027	31.347	31.1111	30.9231	30.1954	30.4703	30.2515	29.9636	30.9937	30.5888	2.25118	0.0175078	O14579;O14579-3;O14579-2	Coatomer subunit epsilon	COPE
26.5826	25.9043	25.7504	26.5846	26.2087	27.1581	23.201	25.2062	23.8776	26.5799	26.439	26.5312	2.54234	0.0109341	O14641;I3L2N2;I3L2W9	Segment polarity protein dishevelled homolog DVL-2	DVL2
28.7775	26.4807	28.1135	29.0977	30.2896	30.4103	28.4229	30.2035	28.8577	27.125	26.2079	26.8934	2.07049	0.0237334	O14646-2;O14646	Chromodomain-helicase-DNA-binding protein 1	CHD1
29.0372	28.1345	28.3509	30.289	30.2771	30.5306	28.8785	28.0697	29.1825	28.7157	28.0175	28.2249	2.93257	0.00601693	O14647;O14647-2;A0A1B0GTU9	Chromodomain-helicase-DNA-binding protein 2	CHD2
29.2255	29.1696	28.6432	28.79	29.1638	29.0514	28.6642	28.1547	28.9127	30.1002	30.2341	29.9005	2.9682	0.00571235	O14657	Torsin-1B	TOR1B
30.4806	31.4437	31.072	32.0053	31.4782	31.7688	29.7535	29.7676	30.1231	28.9553	28.991	29.5924	4.12338	0.00127598	O14672	Disintegrin and metalloproteinase domain-containing protein 10	ADAM10
29.0605	28.1761	28.7322	29.7991	29.8029	29.5431	25.7918	28.2977	27.8239	30.9748	30.581	30.9126	2.74587	0.00798646	O14681;O14681-3;E9PM05;E9PS58;E9PK61;E9PL33	Etoposide-induced protein 2.4 homolog	EI24
26.0387	26.4764	25.796	23.5464	23.9894	24.4065	25.1307	23.7844	23.7323	23.1928	24.5113	23.3014	2.33505	0.015221	O14682;O14682-2	Ectoderm-neural cortex protein 1	ENC1
30.8801	30.2586	29.5594	24.9675	24.9898	25.2018	23.9628	23.2345	24.2162	23.9912	23.4863	23.7246	6.60101	0.000148124	O14684	Prostaglandin E synthase	PTGES
30.425	30.3796	30.3258	30.3125	30.4209	31.1411	29.8353	29.1301	29.4687	29.3957	28.6632	28.6635	2.91997	0.00612286	O14744;O14744-5;O14744-2;O14744-3;O14744-4	Protein arginine N-methyltransferase 5;Protein arginine N-methyltransferase 5, N-terminally processed	PRMT5
28.4234	27.7914	27.8112	28.6712	27.9444	29.7066	31.6513	30.8767	31.5596	30.7812	30.5407	30.6706	3.79756	0.00190442	O14745;J3QRP6;O14745-2	Na(+)/H(+) exchange regulatory cofactor NHE-RF1	SLC9A3R1
28.555	24.2845	25.0076	25.2215	25.7822	25.0342	29.4695	32.7794	31.7632	34.2198	35.5776	34.9558	3.90699	0.00165912	O14756	17-beta-hydroxysteroid dehydrogenase type 6	HSD17B6
29.7593	29.028	29.7681	29.4288	28.5867	29.6822	26.7217	27.3887	28.0601	22.9355	26.0333	26.0794	2.63848	0.00939256	O14763-2;O14763	Tumor necrosis factor receptor superfamily member 10B	TNFRSF10B
30.5026	30.3097	31.4031	29.6471	31.9681	29.4713	31.4667	32.3715	32.4907	32.9087	33.0709	32.5123	1.71752	0.0427438	O14773;O14773-2	Tripeptidyl-peptidase 1	TPP1
30.6984	30.2115	30.6662	31.8247	31.6394	31.7985	31.1439	30.2295	31.1924	30.3328	30.0407	30.217	2.76844	0.00772144	O14776-2;O14776;G3V220	Transcription elongation regulator 1	TCERG1
29.184	29.1516	28.6444	30.1691	29.8669	29.6524	27.6056	28.0031	28.0425	27.173	26.1125	26.1868	4.64949	0.000697265	O14786;E9PEP6;E7EX60;Q5T7F0;Q5JWQ6;O14786-3;O14786-2;Q5JWQ4	Neuropilin-1	NRP1
27.8345	27.7201	28.7828	27.6488	28.9674	29.593	26.7655	27.1146	26.4686	26.4901	25.3394	26.5431	2.22829	0.0182051	O14802	DNA-directed RNA polymerase III subunit RPC1	POLR3A
31.175	29.9749	31.7484	27.5957	24.8973	22.9112	24.4034	24.0618	24.3392	27.7441	27.1554	26.859	3.03596	0.00518186	O14807;C9J8Q6;O14807-2	Ras-related protein M-Ras	MRAS
31.51	31.7737	31.2602	31.6876	31.5441	32.6608	29.7499	29.0339	29.6623	29.4331	29.4676	29.9507	3.93498	0.00158919	O14828;O14828-2	Secretory carrier-associated membrane protein 3	SCAMP3
27.4498	27.1731	28.2887	25.2395	28.1941	27.0334	28.4383	29.9442	29.8718	29.8296	30.0117	29.2164	1.84458	0.0344496	O14841	5-oxoprolinase	OPLAH
28.1453	29.0354	27.8683	28.0781	28.7125	27.5127	27.9734	29.1911	28.8526	29.4365	30.4144	30.2745	1.79244	0.0375389	O14874;O14874-2;O14874-3;H3BTL2;H3BS02	[3-methyl-2-oxobutanoate dehydrogenase [lipoamide]] kinase, mitochondrial	BCKDK
29.9821	29.5414	31.2062	26.3739	29.9048	28.1325	30.1168	30.4184	30.8622	31.4541	32.51	31.4433	1.77416	0.0387554	Q5VV89;O14880;Q5VV87	Microsomal glutathione S-transferase 3	MGST3
24.0136	23.3852	22.9371	24.3211	24.0976	24.2199	23.8348	27.5543	24.9833	28.1385	28.9389	27.9262	2.73039	0.00818986	O14896;O14896-2	Interferon regulatory factor 6	IRF6
28.3058	27.8467	28.5712	25.8166	27.887	29.0951	25.999	24.6781	23.6097	24.3404	24.9351	26.3244	1.84439	0.0344554	O14907	Tax1-binding protein 3	TAX1BP3
29.464	30.376	29.5808	28.3873	29.8643	29.2333	27.3161	26.8805	27.3143	28.4599	28.3273	28.1987	3.17022	0.00432573	O14908	PDZ domain-containing protein GIPC1	GIPC1
30.2793	30.6817	30.2948	27.4027	29.3762	27.4764	27.5936	28.1678	28.1077	30.3948	30.1305	30.5474	2.97054	0.005685	O14936-3;O14936-4;O14936;O14936-6;O14936-2;Q5JS74;Q5JS72;O14936-5	Peripheral plasma membrane protein CASK	CASK
29.6556	30.3939	29.8316	31.6811	30.4722	30.7719	30.1224	29.1841	30.6663	31.6153	32.5358	32.6163	2.34382	0.0149945	O14949	Cytochrome b-c1 complex subunit 8	UQCRQ
30.6139	31.1951	29.6653	29.9962	30.2587	31.1545	29.2353	29.0141	29.2462	28.6226	28.4747	28.3393	2.5949	0.010082	O14964;O14964-2;I3L1P5	Hepatocyte growth factor-regulated tyrosine kinase substrate	HGS
27.1108	28.0379	27.8583	23.6707	23.9996	26.5634	27.6919	27.7774	27.9338	28.3592	28.6082	28.3365	2.56515	0.0105606	O14966;O14966-2;O14966-3	Ras-related protein Rab-7L1	RAB29
25.6058	25.1944	23.4885	24.0167	23.3784	24.2838	25.4186	26.3408	25.5964	26.4575	27.6578	27.9012	2.53007	0.011142	O14967;O14967-2	Calmegin	CLGN
31.4762	32.3772	31.9769	30.2681	30.957	31.6878	31.1447	29.9489	30.5164	29.2029	29.1852	29.4513	2.76668	0.00773696	O14974;O14974-3;O14974-2;O14974-5	Protein phosphatase 1 regulatory subunit 12A	PPP1R12A
27.5687	26.5444	26.32	25.5458	26.6553	25.3436	29.9245	32.4956	31.6491	34.4332	34.9607	33.6277	5.12782	0.000420736	O14975;O14975-2;G3V1R7	Very long-chain acyl-CoA synthetase	SLC27A2
30.1815	30.4769	30.0462	30.3587	30.4271	30.5648	31.5802	31.2256	31.2765	31.0048	30.6506	29.7534	1.68716	0.0450336	O14976;O14976-2	Cyclin-G-associated kinase	GAK
31.3491	30.9851	30.9093	31.2292	30.683	31.5379	32.0458	31.4527	31.7927	30.2614	30.4716	29.8195	2.54455	0.0108924	O14980	Exportin-1	XPO1
26.0747	24.9185	25.7276	26.5929	26.8312	28.2646	26.3778	24.7701	25.2818	23.4307	23.1648	25.171	1.93917	0.0295026	O15014	Zinc finger protein 609	ZNF609
27.5036	27.7722	26.2704	29.7102	29.3128	27.8814	26.1876	30.7233	28.7933	31.9001	32.882	33.8618	2.25905	0.0172662	O15020;O15020-2	Spectrin beta chain, non-erythrocytic 2	SPTBN2
30.2803	29.2953	29.9178	31.3754	31.1151	31.695	29.7522	29.3709	29.7085	29.9699	29.3438	29.7091	3.2107	0.00408829	O15042-2;O15042;E7ET15;O15042-3	U2 snRNP-associated SURP motif-containing protein	U2SURP
26.6995	25.7664	26.7165	27.3341	27.992	28.4149	27.8312	28.1894	27.0133	26.7757	25.814	26.3626	1.91483	0.0306799	O15047	Histone-lysine N-methyltransferase SETD1A	SETD1A
28.5712	28.5778	27.4396	26.9417	27.1401	27.7046	25.4501	23.7429	25.0109	25.7005	26.0749	26.414	3.19027	0.00421265	O15066;O15066-2	Kinesin-like protein KIF3B;Kinesin-like protein KIF3B, N-terminally processed	KIF3B
27.1683	27.6204	28.6377	26.05	26.126	26.6703	26.4201	25.7783	26.3606	24.2733	26.0108	25.9188	1.8832	0.03229	O15075;O15075-2	Serine/threonine-protein kinase DCLK1	DCLK1
27.7683	26.5828	27.4433	26.7899	27.5737	27.0779	26.9248	26.8716	25.7399	28.3883	28.5419	28.8651	2.19789	0.0191655	O15091;O15091-2;O15091-4	Mitochondrial ribonuclease P protein 3	KIAA0391
24.6103	25.8427	23.6702	25.7967	23.4759	27.4118	30.4289	29.7092	30.1127	24.4364	24.2297	23.3657	3.03187	0.00519786	O15117-2;O15117-3;O15117	FYN-binding protein	FYB
30.4403	30.8259	30.7545	31.06	30.7636	31.0018	29.0234	28.8035	28.6388	28.2685	27.5291	28.2157	5.76022	0.000236918	O15118;K7EQ23;O15118-2	Niemann-Pick C1 protein	NPC1
27.6827	26.5236	25.6909	26.525	24.9763	25.175	27.3634	28.9935	28.1652	30.5887	29.9007	29.7797	3.20073	0.00416144	O15120;O15120-2	1-acyl-sn-glycerol-3-phosphate acyltransferase beta	AGPAT2
31.6885	32.3367	32.2305	32.688	31.7559	32.457	30.634	30.6391	31.0363	29.9657	29.1718	29.6466	4.14738	0.00123092	O15126;A0A087WXB0;O15126-2	Secretory carrier-associated membrane protein 1	SCAMP1
32.2689	32.1033	32.4725	31.6398	31.8233	31.9098	33.6174	33.4811	33.9077	30.9628	30.7161	30.6375	6.45589	0.000155171	O15144	Actin-related protein 2/3 complex subunit 2	ARPC2
30.9157	31.4999	31.3091	28.2277	30.6423	26.4042	31.9705	31.4979	32.0801	27.7731	28.2471	29.8021	1.79962	0.0370588	O15145	Actin-related protein 2/3 complex subunit 3	ARPC3
26.6663	26.3832	28.0613	28.5628	29.9983	29.152	28.0998	29.2522	29.9068	27.2494	26.4311	26.9001	2.13455	0.0213173	O15162-2;C9J7K9;O15162;C9J0H3;C9J9P4;H7C5I5;C9JE06	Phospholipid scramblase 1	PLSCR1
32.3685	33.266	32.7825	32.9101	31.7248	32.1986	30.5261	30.7684	31.009	32.0845	32.8026	33.2891	2.47626	0.0121112	O15173	Membrane-associated progesterone receptor component 2	PGRMC2
28.3086	27.8244	28.3	27.2458	28.353	29.4872	25.8664	26.0041	26.3836	26.9508	26.9153	26.4951	2.31938	0.0156523	O15213;H0Y6G3	WD repeat-containing protein 46	WDR46
29.2427	29.2626	28.6759	30.0738	29.1056	30.7273	28.6318	27.9976	28.1474	27.828	25.6056	26.2137	2.5429	0.0109245	O15226;O15226-2	NF-kappa-B-repressing factor	NKRF
29.8187	30.3707	30.5473	30.452	30.9503	31	28.5781	28.9147	29.1856	30.6885	30.8316	30.9377	3.89494	0.00167295	O15228;O15228-2;Q5TBH8	Dihydroxyacetone phosphate acyltransferase	GNPAT
26.2936	25.8917	25.289	22.1673	25.9388	26.1123	28.8189	31.3046	30.688	31.7371	32.3906	32.7681	3.46274	0.00289007	O15229;O15229-3;O15229-2	Kynurenine 3-monooxygenase	KMO
29.7114	29.1636	29.8045	31.2141	31.4406	31.3719	29.9461	30.3201	29.9993	29.6954	30.9892	30.0325	2.45576	0.0124722	O15230	Laminin subunit alpha-5	LAMA5
29.684	27.6707	25.8714	28.6217	27.4598	31.0145	27.5779	28.2142	27.7383	23.4397	23.8043	24.0731	2.1939	0.0192639	O15231-3;H0Y704;O15231-2		ZNF185
25.3917	25.7815	25.5166	25.3883	26.7475	26.5187	25.3448	24.9495	24.9658	24.129	24.0104	24.9563	2.1092	0.0222344	O15234;J3KSY7	Protein CASC3	CASC3
23.6371	23.267	25.1262	23.5823	23.8388	26.4071	27.1286	27.7301	30.5449	31.8707	31.0193	31.527	3.43926	0.0029829	O15245;O15245-4;O15245-3;O15245-2	Solute carrier family 22 member 1	SLC22A1
25.8639	24.9554	26.1321	25.7211	27.6226	26.0844	29.9845	30.5313	30.6888	25.9365	26.6598	24.1668	3.32442	0.00349175	O15247;A6PVS0	Chloride intracellular channel protein 2	CLIC2
30.9131	30.5381	30.5714	31.3897	31.2588	31.2892	29.4231	29.7999	29.9936	30.3554	30.9156	31.0376	3.30154	0.00359403	O15258;Q5T092;A0A0A0MR06;Q5T091;Q5T093	Protein RER1	RER1
32.0769	31.612	31.7057	30.0111	31.8042	29.7134	29.2448	30.0692	29.723	31.6558	32.9359	32.455	2.23871	0.0178541	O15260;Q5T8U5;O15260-2;B7Z1G8;O15260-3	Surfeit locus protein 4	SURF4
30.7845	30.3179	30.7601	31.8946	30.7732	31.7371	29.5536	29.7197	30.0036	28.4711	28.7341	29.5189	3.23542	0.00397219	O15269	Serine palmitoyltransferase 1	SPTLC1
29.9434	30.196	29.3816	29.636	30.1814	30.9466	30.8278	30.0067	30.4195	28.839	28.1015	28.8975	2.10004	0.0225122	O15355	Protein phosphatase 1G	PPM1G
30.5412	30.8339	30.1573	30.4652	30.2541	31.1532	30.2592	29.8916	30.2605	29.5332	29.2153	29.1287	2.38496	0.013984	O15371-3;O15371;O15371-2	Eukaryotic translation initiation factor 3 subunit D	EIF3D
28.3595	26.9626	27.6815	28.485	28.6404	29.2266	26.7567	27.8061	27.1469	26.8405	27.0122	26.6337	2.20088	0.0190735	O15381;O15381-5;O15381-2;O15381-3;O15381-4	Nuclear valosin-containing protein-like	NVL
23.2006	24.6758	23.6106	24.4678	23.4901	23.9487	30.3714	28.6014	30.0695	24.4905	24.448	22.8585	4.38411	0.000950951	O15389	Sialic acid-binding Ig-like lectin 5	SIGLEC5
31.5158	32.8437	32.2819	31.7019	32.4446	31.2163	31.9488	31.9787	31.9768	30.509	29.6759	30.6358	2.12345	0.0217269	O15400-2;O15400	Syntaxin-7	STX7
31.4584	31.9447	31.2096	32.0859	31.1207	32.4426	29.6336	29.3287	29.9682	27.1263	25.7989	25.1876	4.8296	0.000551509	O15427;J3QQV2;J3QSC3	Monocarboxylate transporter 4	SLC16A3
25.7239	25.8129	27.4665	25.5392	24.3949	24.8629	26.2399	27.0788	27.4515	27.8539	26.888	27.0774	1.82485	0.0356152	O15431	High affinity copper uptake protein 1	SLC31A1
26.7421	27.2092	27.5875	26.2802	26.159	26.4392	27.4323	29.5243	30.2148	31.7729	32.4374	32.1241	4.1269	0.00126811	O15438;O15438-4;O15438-2	Canalicular multispecific organic anion transporter 2	ABCC3
30.2882	30.2729	31.2423	29.6326	30.1166	29.3178	24.0193	27.5482	24.7289	26.9281	27.8501	26.8251	2.97629	0.00564404	O15439;O15439-2;O15439-3;O15439-4	Multidrug resistance-associated protein 4	ABCC4
32.6675	33.6356	33.5621	31.6503	30.3945	32.234	27.006	26.488	26.9681	28.2495	29.248	27.9167	5.05107	0.000433096	O15460-2;O15460	Prolyl 4-hydroxylase subunit alpha-2	P4HA2
24.8401	24.3449	24.059	25.2185	24.1287	24.7314	24.5664	27.0124	25.2418	26.6477	30.5883	29.2068	2.08091	0.0233324	O15488;O15488-3;O15488-2;O15488-4;O15488-6;A0A1W2PQ75;O15488-5	Glycogenin-2	GYG2
30.6772	31.544	30.9037	30.1121	30.095	30.3834	32.4804	31.3563	32.5573	28.2807	28.9104	28.8524	4.06422	0.00135592	O15511;B1ALC0;O15511-2	Actin-related protein 2/3 complex subunit 5	ARPC5
25.3254	25.6915	25.4946	26.1649	25.4311	25.5983	24.9391	23.8032	23.7413	24.351	24.2861	23.3449	2.37152	0.0142814	O15516	Circadian locomoter output cycles protein kaput	CLOCK
25.1548	23.5477	25.3276	24.4137	23.8741	24.2895	24.962	23.8696	23.298	26.466	26.5662	26.5908	2.21887	0.0185018	O15551	Claudin-3	CLDN3
21.5719	25.5656	23.4537	27.3965	24.1841	24.867	31.3105	27.9703	28.9513	25.9715	25.7224	24.1911	1.88058	0.0324314	O15553;F5H6N9;F5H2E5;F5H595;I3L0S7;F8W6Z2;O15553-1	Pyrin	MEFV
31.6477	31.4275	31.4873	31.76	32.2295	32.6482	32.3376	31.551	32.2722	31.4432	31.1728	31.0953	1.66428	0.0468674	O43143	Pre-mRNA-splicing factor ATP-dependent RNA helicase DHX15	DHX15
27.5124	28.581	29.6864	28.2681	27.4117	28.4157	26.6126	27.3052	26.622	29.074	29.5858	30.1927	2.10074	0.0224907	O43157-2;O43157	Plexin-B1	PLXNB1
28.4767	28.4645	28.315	28.6578	28.6714	30.0992	27.6818	27.0436	27.3744	28.0364	27.6394	28.4623	1.86994	0.0329699	O43159;E9PPY3	Ribosomal RNA-processing protein 8	RRP8
30.3876	30.3161	30.6672	30.9392	31.7582	30.7394	29.9177	29.4046	30.1967	30.652	31.1037	31.6532	1.78725	0.0378603	O43169;H3BUX2;D6RFH4	Cytochrome b5 type B	CYB5B
26.4365	27.5908	28.1471	25.0093	22.6629	24.6809	27.0332	26.8488	26.9752	24.6666	24.5407	23.2895	2.66413	0.00906272	O43184;O43184-3;O43184-4;O43184-2	Disintegrin and metalloproteinase domain-containing protein 12	ADAM12
25.8301	25.8432	25.3091	26.1765	25.4561	25.5841	25.3748	26.2401	26.0861	24.0178	24.9358	24.1935	2.14175	0.0210569	O43189;A0A140T9U3;E9PQZ5;A0A140TA01	PHD finger protein 1	PHF1
30.8992	31.5779	30.7784	29.8307	31.0736	30.5791	28.4726	28.4057	28.9	28.4188	29.447	28.8184	3.28675	0.00366494	O43237;O43237-2	Cytoplasmic dynein 1 light intermediate chain 2	DYNC1LI2
29.8488	30.1009	30.4075	29.4359	29.2561	29.45	28.0076	27.83	27.4992	27.8953	28.1822	29.1748	3.42971	0.00302961	O43251-6;O43251-8;B0QYV1;A0A0G2JRA5;O43251-5;O43251-10;O43251-2;O43251;S4R469;F8VR27;F8VZY7;B0QYY4;A0A087X2B1;J3KNW3;B7Z1U7;F8VZG9;A0A286YEU2;O43251-9;Q9NWB1-3;O43251-4;Q9NWB1-4;Q9NWB1-5;Q9NWB1;O43251-7;Q9NWB1-2;O43251-3;I3L1D4;A0A0G2JRD1;S4R3K7	RNA binding protein fox-1 homolog 2;RNA binding protein fox-1 homolog;RNA binding protein fox-1 homolog 1	RBFOX2;RBFOX1
30.0522	29.077	28.7855	28.8224	28.6943	29.9012	30.4021	29.6128	30.126	26.8254	27.2997	27.0581	3.18511	0.00423805	O43252	Bifunctional 3-phosphoadenosine 5-phosphosulfate synthase 1;Sulfate adenylyltransferase;Adenylyl-sulfate kinase	PAPSS1
30.4746	30.6027	30.1385	31.0658	30.4711	30.638	29.3393	29.469	29.2318	29.8595	30.0917	30.6344	2.70251	0.00857959	O43264;O43264-2	Centromere/kinetochore protein zw10 homolog	ZW10
29.3677	29.0663	28.6354	30.4665	29.1424	29.0375	27.7886	26.8674	27.9945	24.1961	23.76	27.5021	2.17932	0.0197607	O43286	Beta-1,4-galactosyltransferase 5	B4GALT5
30.4229	30.2489	30.1162	31.4844	30.7192	31.7846	30.3116	29.4891	30.1294	29.074	29.5175	30.0817	2.20861	0.018814	O43290	U4/U6.U5 tri-snRNP-associated protein 1	SART1
29.3238	28.4216	29.5562	28.377	28.6857	30.1425	27.9199	27.868	27.7404	26.7653	27.5793	27.7927	1.69463	0.0444305	O43292;O43292-2;E9PPZ9;E9PLV6	Glycosylphosphatidylinositol anchor attachment 1 protein	GPAA1
29.0677	30.155	29.0966	28.0601	29.3062	27.8821	27.9042	27.831	27.7804	27.038	26.5128	26.7262	2.84226	0.00686893	O43293	Death-associated protein kinase 3	DAPK3
29.4141	31.2251	30.0268	29.0383	28.9822	29.6465	25.7229	26.9766	25.5844	27.7077	26.5939	26.8366	3.54341	0.00261812	O43294;O43294-2	Transforming growth factor beta-1-induced transcript 1 protein	TGFB1I1
28.9001	29.9324	29.3936	25.3417	26.715	25.2562	25.8436	26.7927	27.1693	26.0048	26.0367	24.49	3.1487	0.00442406	O43301;A0A1B0GTF3	Heat shock 70 kDa protein 12A	HSPA12A
27.8251	28.3552	28.1044	26.3972	26.7718	26.9122	25.3617	25.9381	23.904	27.341	26.8816	25.9469	2.42653	0.0131244	O43310	CBP80/20-dependent translation initiation factor	CTIF
25.499	25.6658	25.6329	25.1636	26.1972	25.281	27.5807	27.3676	28.2376	27.5788	27.9499	28.1427	4.10707	0.00129751	O43312-4;O43312;O43312-5;E7EWW5;O43312-2;H0YB53	Metastasis suppressor protein 1	MTSS1
28.9427	29.2605	29.2326	29.6223	29.491	29.623	29.3434	29.3681	29.1393	28.1651	28.5456	27.2077	2.522	0.0112694	O43324;D6RBD7;C9J1V9;O43324-2;H0YAL7	Eukaryotic translation elongation factor 1 epsilon-1	EEF1E1;EEF1E1-BLOC1S5
25.4285	24.6176	25.4801	23.7973	24.0723	24.7421	24.5426	25.6634	23.8393	28.1506	27.483	26.9119	2.94253	0.00592875	O43325;H3BNK2	LYR motif-containing protein 1	LYRM1
33.2006	32.5655	33.2386	33.7957	33.4465	33.2813	32.5986	32.097	32.7805	31.5093	31.411	31.6536	3.65353	0.00226295	O43390;O43390-3;B4DT28	Heterogeneous nuclear ribonucleoprotein R	HNRNPR
29.671	29.3502	29.3505	30.614	29.8564	31.1107	29.5624	28.3757	29.339	28.7921	28.0546	29.0833	1.89477	0.0317239	O43395	U4/U6 small nuclear ribonucleoprotein Prp3	PRPF3
30.3525	29.6614	30.105	29.7943	29.4265	30.6514	30.1972	29.5939	29.8202	28.6765	28.1206	27.8987	2.56186	0.0105992	O43396;K7ER96	Thioredoxin-like protein 1	TXNL1
32.0106	32.195	31.549	30.9141	32.0483	31.8794	31.3886	30.7839	31.037	30.3776	30.7527	30.6435	1.85514	0.0337871	O43399;O43399-5;O43399-7;A0A087WYR3	Tumor protein D54	TPD52L2
29.9188	29.2504	29.4409	30.2633	29.605	30.2358	31.7931	30.2402	32.1648	29.3809	28.9237	29.871	1.82815	0.0354315	O43447;C9JQD4;O43447-2;H0YEL5	Peptidyl-prolyl cis-trans isomerase H;Peptidyl-prolyl cis-trans isomerase	PPIH
32.7691	32.6924	33.1825	32.2635	32.626	32.5294	31.6551	32.6203	32.792	30.6623	30.4107	30.3522	3.81877	0.00184851	O43491	Band 4.1-like protein 2	EPB41L2
26.5703	26.636	25.9377	26.3371	26.6528	27.2807	29.1326	28.6562	28.2433	25.5236	25.1009	24.4125	4.01656	0.0014416	O43516;O43516-3;O43516-2;O43516-4;E9PB87	WAS/WASL-interacting protein family member 1	WIPF1
28.9817	30.2534	29.6295	24.9195	28.2949	24.9314	24.6279	24.2916	24.2191	27.3971	27.5082	26.4249	2.67435	0.00894916	O43520	Phospholipid-transporting ATPase IC	ATP8B1
26.7145	27.4838	27.9983	26.0956	22.8012	23.4673	24.6332	24.3482	24.6155	24.0119	24.1525	22.0953	2.00911	0.0262694	O43570-2;O43570;B3KUB4	Carbonic anhydrase 12	CA12
28.9367	28.5979	28.2796	28.5429	27.2426	28.9242	28.4747	27.8765	27.9532	26.2943	23.9889	25.3817	2.66141	0.00909389	O43583;F8VVL1	Density-regulated protein	DENR
23.3774	24.6815	22.9018	24.3388	24.0362	24.3592	30.2181	28.4889	29.2219	27.1788	23.5007	24.5204	2.9226	0.00610002	O43586;J3KPG6;O43586-2;H0YKY3;H0YLW8;H0YLX8	Proline-serine-threonine phosphatase-interacting protein 1	PSTPIP1
30.495	30.7985	30.2824	30.3678	30.3027	30.3482	30.3543	30.1482	30.2494	27.6602	26.7596	27.044	6.07395	0.000226601	O43592	Exportin-T	XPOT
30.5741	30.4605	31.2146	31.2418	30.9635	31.3196	30.3758	30.6832	30.7243	31.5253	31.3163	32.1582	1.80603	0.0366415	O43615;M0QXU7	Mitochondrial import inner membrane translocase subunit TIM44	TIMM44
27.0139	28.5628	28.5201	27.2776	28.9073	27.4133	23.6143	23.7212	24.5804	26.1878	26.5421	26.4706	3.50517	0.00274038	O43657;A0A087WZU5;A0A087WYV6	Tetraspanin-6	TSPAN6
29.7388	29.3361	29.6212	29.8603	30.3458	31.301	29.9597	29.8203	29.9894	29.259	28.96	29.1702	1.83159	0.0352273	O43660;O43660-2	Pleiotropic regulator 1	PLRG1
26.5488	25.6132	24.2122	26.4135	25.4691	26.2667	28.0137	28.2713	27.3276	23.9875	23.6188	24.0894	3.07502	0.00490431	O43665-3;O43665-2;O43665	Regulator of G-protein signaling 10	RGS10
29.1802	29.7943	29.4604	29.454	29.7627	29.8883	29.5087	29.5656	29.6037	28.7975	28.3445	29.2414	1.64194	0.0487711	O43670-2	BUB3-interacting and GLEBS motif-containing protein ZNF207	ZNF207
29.319	28.7012	29.6204	31.1591	30.504	29.9724	29.9835	29.4085	30.3571	31.073	31.1533	32.1124	2.28909	0.0164677	O43678;O43678-2	NADH dehydrogenase [ubiquinone] 1 alpha subcomplex subunit 2	NDUFA2
26.0068	24.4135	23.8959	27.3362	24.3318	27.3275	28.7905	27.5988	29.0372	29.6544	29.5797	28.2542	2.20886	0.0188161	O43704	Sulfotransferase family cytosolic 1B member 1	SULT1B1
35.6303	35.7868	35.9998	34.3636	34.5583	35.2024	34.8648	34.3101	34.8245	33.7396	34.6295	34.1437	2.47884	0.0120741	O43707;O43707-2	Alpha-actinin-4	ACTN4
25.3247	26.043	25.6746	25.7046	26.0627	27.1987	26.0346	26.1062	25.5407	23.2766	24.8813	24.1551	2.00274	0.0264571	O43709;O43709-3	Probable 18S rRNA (guanine-N(7))-methyltransferase	WBSCR22
26.9435	26.8242	26.7199	27.8809	27.0839	24.8176	25.0854	24.1409	22.9638	24.9053	24.9558	23.667	1.66371	0.0469061	O43731-2;O43731	ER lumen protein-retaining receptor 3	KDELR3
28.0796	27.9838	27.4062	26.0745	26.0011	25.9391	27.2142	28.2988	26.8479	29.7579	30.1652	30.9484	4.24272	0.00112417	O43741;O43741-2	5-AMP-activated protein kinase subunit beta-2	PRKAB2
29.8799	29.7325	29.7311	30.1025	30.0309	30.3226	30.8794	32.0807	32.0331	33.6305	33.8997	33.8553	5.52956	0.000301058	O43772;C9JPE1	Mitochondrial carnitine/acylcarnitine carrier protein	SLC25A20
31.5217	31.4688	31.8297	29.7017	29.9213	31.0282	30.9335	30.1039	30.4847	29.0679	28.1655	29.0933	3.05152	0.00508338	O43776	Asparagine--tRNA ligase, cytoplasmic	NARS
24.164	24.2367	23.5259	25.1625	25.713	24.0438	26.4065	26.0794	26.5747	24.0999	23.0778	23.6796	2.91659	0.00614247	O43805;A0A087WV26	Sjoegren syndrome nuclear autoantigen 1	SSNA1
27.4705	27.1702	27.1744	27.1082	26.5185	28.3244	27.5017	26.8854	26.9568	28.8564	29.1241	28.8625	2.18273	0.0196326	O43808;B0QYW5;F6RTR7;F8WE74	Peroxisomal membrane protein PMP34	SLC25A17
28.6495	28.9052	29.2319	28.752	27.7961	29.2283	28.2474	27.9905	28.1294	25.9235	25.5851	26.5904	3.53828	0.00263294	O43813;E9PHS0	LanC-like protein 1	LANCL1
29.9544	30.3294	30.0427	29.9021	30.4612	30.4636	30.8604	30.6468	30.6013	28.2353	29.1363	29.0703	3.28396	0.00366801	O43815;O43815-2	Striatin	STRN
28.6131	28.5125	29.4415	31.1612	28.9242	30.7627	27.8072	27.5447	28.1546	27.3181	27.0036	27.9359	2.32074	0.0156092	O43818	U3 small nucleolar RNA-interacting protein 2	RRP9
28.3632	28.581	28.0223	29.7036	29.3672	30.2586	26.2637	26.4373	26.5401	29.4705	29.905	30.1515	5.45149	0.000307352	O43819	Protein SCO2 homolog, mitochondrial	SCO2
27.9013	28.4151	27.7577	22.9955	27.943	24.9753	27.6409	28.6541	28.5551	24.9516	23.2697	24.5211	1.81012	0.0363656	O43822-2;O43822;O43822-3;O43822-4	Protein C21orf2	C21orf2
28.5456	28.3767	28.8854	29.7486	29.5166	30.0166	28.5765	28.381	28.9264	27.9644	26.4161	28.051	2.34381	0.0149839	O43823	A-kinase anchor protein 8	AKAP8
25.8022	26.1515	26.5387	27.4882	27.5379	27.9321	27.2717	26.7002	26.7502	26.6806	26.5271	26.3922	2.95643	0.00580659	O43824;H0Y2S1	Putative GTP-binding protein 6	GTPBP6
26.8311	25.9808	27.3794	27.0687	28.2822	25.507	27.7023	30.0456	29.3895	31.6453	30.9891	31.5945	2.84151	0.00687339	U3KPU7;U3KQS2;O43826;O43826-2;U3KQL4	Glucose-6-phosphate translocase	SLC37A4
34.1684	34.7489	34.675	33.4294	32.7242	33.9861	30.7428	31.3658	31.981	31.1115	31.9476	31.4338	3.78501	0.00193679	O43852;O43852-3;O43852-6;O43852-5;O43852-10;O43852-9	Calumenin	CALU
30.2343	31.3605	30.2181	26.0872	25.1923	29.4445	26.5886	26.1663	26.9115	25.8713	27.8077	26.6902	1.87446	0.0327463	O43852-2;O43852-4;O43852-15;O43852-8;H0Y875	Calumenin	CALU
30.2343	31.046	30.3084	26.4921	25.0911	25.4078	24.6042	25.939	24.2454	24.8755	25.2488	25.7096	4.75774	0.000612161	O43854-2;O43854	EGF-like repeat and discoidin I-like domain-containing protein 3	EDIL3
26.5352	25.8355	26.1303	26.9642	26.1148	26.8552	24.6696	25.3023	23.9749	26.528	25.7608	25.639	2.16883	0.020088	O43909;E7ET85	Exostosin-like 3	EXTL3
28.8719	29.1291	29.2739	30.1158	29.6078	30.03	27.9826	28.5014	28.6639	29.7829	31.4608	31.406	2.61723	0.00971144	O43920	NADH dehydrogenase [ubiquinone] iron-sulfur protein 5	NDUFS5
25.8486	25.2332	24.7786	24.8372	23.5035	24.6798	27.5664	26.6847	26.873	25.1631	24.1109	25.518	2.39744	0.0137085	O43924;B8ZZK5;C9IZ52	Retinal rod rhodopsin-sensitive cGMP 3,5-cyclic phosphodiesterase subunit delta	PDE6D
29.8863	29.457	28.9894	29.2226	29.5445	28.7411	27.7448	28.1731	28.6521	30.7938	30.6808	30.8394	3.59792	0.0024218	O43933;A0A0C4DG33;O43933-2	Peroxisome biogenesis factor 1	PEX1
29.3173	28.8696	29.3112	30.6141	29.7749	30.3018	30.6453	29.3468	30.1976	28.4683	28.8458	29.085	1.96601	0.0282242	O60216	Double-strand-break repair protein rad21 homolog	RAD21
27.0043	27.211	27.0257	26.2994	25.4565	24.2654	26.9531	27.5012	26.9455	28.8173	30.3563	31.5972	3.03602	0.00518451	O60240	Perilipin-1	PLIN1
27.6174	26.2701	26.6101	27.5575	27.9406	28.3981	27.0843	26.0867	26.7309	26.0928	26.3679	26.5342	1.7696	0.039083	O60244	Mediator of RNA polymerase II transcription subunit 14	MED14
28.6033	27.9579	28.6418	28.7737	28.4222	28.5079	29.5383	28.8958	29.5616	27.9723	28.3626	27.9584	2.18725	0.0194683	O60256;O60256-3;O60256-2;O60256-4;E7EPA1;C9K0K7;I3L0S1	Phosphoribosyl pyrophosphate synthase-associated protein 2	PRPSAP2
30.8772	30.4125	30.939	32.4746	31.6818	32.8503	32.0184	30.8735	31.4287	29.5472	29.8287	29.986	3.11483	0.00462686	O60264	SWI/SNF-related matrix-associated actin-dependent regulator of chromatin subfamily A member 5	SMARCA5
30.8269	31.6847	31.1438	30.2329	30.6635	30.9528	29.9174	29.8519	29.7649	29.329	29.2968	29.1922	3.78302	0.00193534	O60271;O60271-3	C-Jun-amino-terminal kinase-interacting protein 4	SPAG9
28.8434	27.4529	29.2943	29.587	29.4545	30.0453	26.3823	27.3344	27.601	28.3437	27.1873	28.148	2.05546	0.0243466	O60287	Nucleolar pre-ribosomal-associated protein 1	URB1
30.6021	30.2092	29.974	31.1812	31.0454	31.6229	30.7773	30.855	31.164	30.1726	30.302	30.7993	2.01506	0.0260297	O60306	Intron-binding protein aquarius	AQR
31.5901	31.2731	31.5655	32.783	31.8023	32.4975	31.3536	31.3864	31.3544	31.9089	32.051	32.1498	2.19408	0.0192689	O60313-2;O60313;O60313-10;O60313-11;E5KLJ9;O60313-9;O60313-13	Dynamin-like 120 kDa protein, mitochondrial;Dynamin-like 120 kDa protein, form S1	OPA1
28.5161	26.9478	27.8021	28.4469	28.9764	29.4867	26.8849	26.2292	27.2333	27.0048	27.1566	27.8082	2.03785	0.0250804	O60318	Germinal-center associated nuclear protein	MCM3AP
26.1791	27.0102	25.4727	24.7926	26.4682	25.1946	24.6978	25.1887	24.3255	27.8407	28.1144	27.1486	2.4474	0.0126486	O60337;O60337-6;O60337-5;A0A0B4J206	E3 ubiquitin-protein ligase MARCH6	2020-03-06
31.1762	30.0447	31.1816	28.6649	29.1921	29.8186	27.4166	29.1115	26.9351	28.2706	28.6299	28.1788	2.29633	0.016254	O60443;H7C3W1;O60443-3	Non-syndromic hearing impairment protein 5	DFNA5
25.8285	27.2444	26.2675	26.363	27.8478	27.3107	28.9539	29.4253	29.3317	28.1548	26.9143	28.3927	2.28331	0.0166221	O60449-3;O60449-2;O60449	Lymphocyte antigen 75	LY75
29.0145	28.5882	28.7387	28.6415	29.0373	29.6383	27.6292	27.617	27.1519	28.6346	28.8447	29.1363	2.9257	0.00607062	O60476;H0Y7H1	Mannosyl-oligosaccharide 1,2-alpha-mannosidase IB;alpha-1,2-Mannosidase	MAN1A2
26.7652	23.0642	24.835	24.605	25.1369	24.7729	29.1953	28.5114	28.9938	23.159	26.4049	26.8565	1.69114	0.0447231	O60486;B4DHQ7	Plexin-C1	PLXNC1
23.4212	23.7623	22.4522	24.0376	24.2533	24.9891	30.687	29.1132	29.955	23.117	23.468	23.3173	5.76533	0.000245475	O60496;E5RJ11	Docking protein 2	DOK2
27.1753	26.6459	27.7208	27.3937	27.2042	26.7139	24.1219	23.1186	23.9526	25.1278	25.5388	26.5311	3.72771	0.00207457	O60503	Adenylate cyclase type 9	ADCY9
33.2677	33.5911	33.4894	33.3231	33.0044	32.7371	32.2283	31.9346	31.7119	31.5975	31.3252	31.5768	4.74933	0.000612038	O60506;O60506-2;O60506-3;O60506-4;B7Z645;O60506-5	Heterogeneous nuclear ribonucleoprotein Q	SYNCRIP
27.1609	27.7169	28.3054	28.6593	27.852	28.3874	26.3072	25.793	24.7243	28.7685	28.1882	28.18	3.01399	0.00532893	O60507	Protein-tyrosine sulfotransferase 1	TPST1
29.3549	28.9336	28.0378	26.3969	24.3047	26.4992	24.7214	24.9102	24.1004	28.1541	27.6946	26.5538	2.87377	0.00652177	O60513;C9J3R8;E7ETS9	Beta-1,4-galactosyltransferase 4;N-acetyllactosamine synthase;Lactotriaosylceramide beta-1,4-galactosyltransferase	B4GALT4
28.0766	27.4148	27.604	27.8927	28.1042	27.3998	25.5951	26.9742	25.7542	27.3342	28.2637	27.1456	1.81131	0.0363044	O60518	Ran-binding protein 6	RANBP6
29.1574	29.6415	29.2011	28.7658	29.5112	30.4267	28.0433	27.738	27.4219	26.8876	25.9638	27.2105	3.14701	0.00442884	O60524-4;O60524;G3V5V3;O60524-5;O60524-3	Nuclear export mediator factor NEMF	NEMF
28.7478	30.9112	29.3192	23.0568	25.6735	24.6616	26.1914	26.0827	24.003	26.2244	25.9479	24.8086	2.65705	0.00913428	O60565;O60565-2	Gremlin-1	GREM1
32.2362	32.3857	32.2713	33.0179	32.3012	32.8486	29.9195	30.4653	30.745	29.602	30.6705	30.3199	4.1083	0.00129628	O60568	Procollagen-lysine,2-oxoglutarate 5-dioxygenase 3	PLOD3
23.3943	24.9363	24.6526	23.4376	25.3176	27.1535	31.3956	31.5552	31.4172	27.9718	25.5939	26.6672	3.46291	0.0028917	O60603	Toll-like receptor 2	TLR2
30.9013	31.0918	30.7536	30.3999	30.8277	30.3378	30.0056	30.0593	30.2358	29.6131	29.5272	29.1144	3.78346	0.00193595	O60645-2;O60645-3;O60645;D6RB59	Exocyst complex component 3	EXOC3
25.6173	26.9832	25.3428	23.6627	25.5411	23.6067	27.3665	29.6392	28.7328	32.8036	33.0732	32.5162	4.76758	0.000605626	O60656;O60656-2;Q9HAW9;Q9HAW9-2	UDP-glucuronosyltransferase 1-9;UDP-glucuronosyltransferase 1-8	UGT1A9;UGT1A8
28.9846	30.005	29.6777	29.518	29.2579	30.2812	28.4815	28.662	28.5377	27.6365	27.2278	28.0935	2.86901	0.00657546	O60684;Q5TFJ7	Importin subunit alpha-7	KPNA6
32.8033	31.3357	32.0553	31.0557	30.3081	31.6528	30.145	30.2736	30.0943	33.538	32.8577	32.4831	2.80475	0.00725406	O60701;O60701-2;O60701-3	UDP-glucose 6-dehydrogenase	UGDH
32.1212	32.7264	32.6688	32.755	33.1246	32.7774	30.9129	31.1995	31.2352	32.9247	33.1555	33.5012	4.32803	0.00101604	O60716-5;O60716-3;C9JZR2;O60716-2;O60716;O60716-13;O60716-11;O60716-8;O60716-7;O60716-10;O60716-9;O60716-6;O60716-4;O60716-21;O60716-19;O60716-16;O60716-18;O60716-15;O60716-17;O60716-14;O60716-12;O60716-24;O60716-23;O60716-22;O60716-20	Catenin delta-1	CTNND1
28.4375	27.3892	28.701	28.1089	27.0193	28.1149	25.961	25.4475	25.856	27.3184	26.9779	27.5483	2.70678	0.0085163	O60725	Protein-S-isoprenylcysteine O-methyltransferase	ICMT
30.5571	30.6394	30.3111	29.9978	30.9302	30.0307	31.8013	31.7897	31.8716	30.2231	30.6708	29.554	2.49976	0.0116737	O60749	Sorting nexin-2	SNX2
25.1419	24.2356	25.5483	24.1062	26.5878	24.4731	27.4427	28.546	27.8266	26.7296	25.0642	25.8307	1.90337	0.031198	O60825-2;O60825	6-phosphofructo-2-kinase/fructose-2,6-bisphosphatase 2;6-phosphofructo-2-kinase;Fructose-2,6-bisphosphatase	PFKFB2
25.7377	24.8008	25.6536	27.4419	26.7375	27.3308	24.2907	25.8286	25.8522	27.3675	27.365	27.4644	2.63571	0.00942675	V9GYS0;O60830;O60830-2	Mitochondrial import inner membrane translocase subunit Tim17-B	TIMM17B
29.6709	30.5664	30.2472	28.8204	29.5356	31.0657	23.7818	24.7346	22.7279	25.0676	24.6614	23.5933	4.62858	0.000719027	O60831	PRA1 family protein 2	PRAF2
31.2576	30.4614	31.2709	31.6289	31.403	31.7183	30.5451	29.5703	30.1666	30.2884	29.8333	30.1742	2.58769	0.0101825	O60832;O60832-2;C9IYT0;H7C0M1	H/ACA ribonucleoprotein complex subunit 4	DKC1
22.8805	23.7433	25.5732	24.4381	24.3438	23.698	27.5873	27.4122	27.3099	24.4251	23.2906	22.9772	2.84392	0.00685752	O60861-1;O60861-4;O60861;O60861-2;A0A0A0MS68	Growth arrest-specific protein 7	GAS7
29.2839	28.9369	28.7931	29.4869	30.1574	30.7205	29.6217	29.4657	29.7132	28.5162	27.4516	28.5748	2.31327	0.01581	O60885;O60885-2;O60885-3;M0QZD9	Bromodomain-containing protein 4	BRD4
29.0693	27.9397	28.0198	27.7784	28.799	28.7013	27.9535	26.8914	28.4326	26.3166	26.3715	25.144	2.1885	0.0194324	O60925;E5RGS4	Prefoldin subunit 1	PFDN1
28.985	28.5242	28.3108	29.0571	28.8272	29.1161	28.8608	28.7871	29.0984	27.6087	27.5843	27.3843	3.98215	0.00149968	O60934;A0A0C4DG07	Nibrin	NBN
28.3029	27.1214	28.789	29.2946	29.1945	29.2964	29.1913	29.2869	29.6962	30.4353	30.5043	30.6769	2.90042	0.00628923	O75027;O75027-2;B4DGL8;A0A087WW65;O75027-3	ATP-binding cassette sub-family B member 7, mitochondrial	ABCB7
26.6393	25.9591	27.4647	23.8843	27.0401	25.2795	23.365	24.1782	25.6749	28.7269	27.5739	28.3106	1.86181	0.0334638	O75052-3;O75052;E9PSG0	Carboxyl-terminal PDZ ligand of neuronal nitric oxide synthase protein	NOS1AP
24.6683	24.5961	26.0167	25.5121	23.895	24.2027	27.8993	27.847	27.6684	23.538	25.7861	24.407	2.46491	0.012311	O75064;E9PAK5	DENN domain-containing protein 4B	DENND4B
33.5168	32.6574	33.2335	33.1508	32.0982	33.7072	33.9537	33.6085	33.5746	30.8997	31.0916	30.0436	3.16118	0.00436316	O75083;O75083-3;D6RD66	WD repeat-containing protein 1	WDR1
29.6697	31.0887	30.3859	25.9646	27.3219	27.2367	27.0696	27.09	26.482	25.4546	27.5641	25.4205	3.02976	0.00520355	O75094;O75094-3;O75094-4;O75094-2;A0A0A0MSC8	Slit homolog 3 protein	SLIT3
30.5074	31.4286	30.7235	30.323	31.3507	31.0269	30.3136	30.3272	30.1559	29.4129	29.3033	29.4496	2.56189	0.010603	O75116;E9PF63	Rho-associated protein kinase 2	ROCK2
29.6138	29.0809	29.0983	29.8601	29.7174	30.4824	30.5278	29.7485	30.3079	28.8504	28.5366	28.0665	2.69637	0.00867211	O75150;H3BP71;O75150-3	E3 ubiquitin-protein ligase BRE1B	RNF40
27.4054	27.0875	27.3617	27.4151	27.9566	28.4541	28.0245	26.7253	27.9231	26.3533	23.7677	23.6391	2.19463	0.0192644	O75151	Lysine-specific demethylase PHF2	PHF2
25.991	26.6996	26.0126	25.8425	25.487	26.4887	26.0683	26.4492	24.8824	23.9867	24.152	24.86	1.83568	0.0350102	O75157-2;O75157	TSC22 domain family protein 2	TSC22D2
31.7351	31.7607	32.2729	31.6892	32.5216	31.6967	32.3683	31.9231	32.336	31.1766	31.2845	31.1849	1.65768	0.0474355	O75165	DnaJ homolog subfamily C member 13	DNAJC13
29.69	30.6847	29.041	29.9068	29.5415	30.6358	27.7358	27.4447	26.7251	27.6596	27.014	27.8673	3.13257	0.00450596	O75179-2;O75179;H0YM23;O75179-7;O75179-6;O75179-4	Ankyrin repeat domain-containing protein 17	ANKRD17
28.1432	27.0288	27.8932	28.2343	28.5069	28.9392	26.1043	27.1219	26.8862	28.4526	27.6075	27.1325	1.67298	0.0461184	O75182-2;O75182;M0QYC5	Paired amphipathic helix protein Sin3b	SIN3B
28.3514	29.2676	28.5128	28.4932	29.1551	29.291	28.6271	28.21	28.4056	27.0313	26.8593	26.3241	3.37107	0.00330649	O75190;A0A0J9YX62;O75190-3;E9PH18;C9J2C4;O75190-2;C9JDX6;F8WCZ4;C9J2P2;O75190-4;C9JDR7	DnaJ homolog subfamily B member 6	DNAJB6
25.0236	22.629	24.867	24.3353	24.8654	24.0446	25.6894	27.2785	26.9457	28.4139	26.1941	27.7915	2.06836	0.0238048	O75191;O75191-2	Xylulose kinase	XYLB
24.4093	26.6058	22.5535	24.9273	24.2293	24.253	26.3183	25.6377	27.0222	28.2811	28.4493	26.9446	1.7046	0.0437152	O75192;O75192-2	Peroxisomal membrane protein 11A	PEX11A
27.8779	27.8264	28.1449	28.57	28.2613	27.9845	29.0658	29.4517	29.7074	30.9123	31.7472	31.7058	5.31729	0.000338895	O75208;H3BSJ5;H3BNT2;H3BRC0;H3BPC6	Ubiquinone biosynthesis protein COQ9, mitochondrial	COQ9
27.0853	25.9994	27.4401	28.3265	28.3087	28.5979	27.2641	27.9834	28.3923	28.3507	27.8606	28.5389	1.66904	0.0464934	O75251;F5H5N1;O75251-2;F5GXJ1	NADH dehydrogenase [ubiquinone] iron-sulfur protein 7, mitochondrial	NDUFS7
31.1051	31.0731	31.3576	32.1972	32.4766	32.0504	31.2051	31.1105	31.7785	32.8924	33.173	33.7777	3.82871	0.00182678	O75306;O75306-2	NADH dehydrogenase [ubiquinone] iron-sulfur protein 2, mitochondrial	NDUFS2
29.3834	29.3082	29.7659	30.0001	29.761	29.8174	29.9549	29.997	30.4988	27.1054	27.4991	28.0965	4.39912	0.000933186	O75323;F8WBI5	Protein NipSnap homolog 2	GBAS
31.0269	31.9438	30.4351	25.9002	26.1456	29.0054	25.6448	27.1805	26.7159	26.6846	26.1671	26.3525	2.86771	0.00658443	O75326;O75326-2;F5GYX3	Semaphorin-7A	SEMA7A
24.618	26.0516	24.5774	26.0546	25.447	25.8637	27.9025	26.1112	27.9163	27.1496	27.1821	26.8315	1.89258	0.0317948	O75339	Cartilage intermediate layer protein 1;Cartilage intermediate layer protein 1 C1;Cartilage intermediate layer protein 1 C2	CILP
30.1699	29.5445	30.6116	29.8475	30.8509	30.2592	28.9361	29.1072	28.5943	29.9342	29.723	30.0196	2.01986	0.0258067	O75340;A0A024QZ42	Programmed cell death protein 6	PDCD6
30.0513	30.0563	28.866	29.6799	29.2161	29.8604	31.1315	30.605	30.7963	29.276	29.5393	28.7744	1.99643	0.0267238	O75351	Vacuolar protein sorting-associated protein 4B	VPS4B
28.8004	26.659	27.8549	26.093	27.2584	24.9326	29.2584	31.5245	31.1882	33.1515	33.4431	33.3168	3.98808	0.00149881	O75356;G3V4I0	Ectonucleoside triphosphate diphosphohydrolase 5	ENTPD5
32.6731	32.4952	32.6358	32.4735	33.1476	32.1442	33.6343	33.2768	33.8051	31.4356	31.6667	31.8955	3.2192	0.00405777	O75367-3;O75367;B4DJC3	Core histone macro-H2A.1;Histone H2A	H2AFY
30.197	28.7441	29.8053	29.801	29.3055	28.8402	32.5518	31.9587	31.859	26.1274	26.509	26.0296	5.35843	0.000326397	O75368	SH3 domain-binding glutamic acid-rich-like protein	SH3BGRL
35.4358	36.1941	35.543	35.0681	36.1914	35.4941	33.4048	32.9848	33.242	33.8265	34.681	35.0544	3.14584	0.00443456	O75369-8	Filamin-B	FLNB
26.2302	26.7657	27.1136	27.5806	27.2958	28.3701	25.8536	26.1607	26.4036	25.2415	25.4006	25.9716	2.8737	0.0065192	O75379-2;O75379	Vesicle-associated membrane protein 4	VAMP4
29.4661	28.3148	29.6381	31.0567	30.2416	31.2777	28.8897	28.7268	30.0081	30.5593	30.605	31.8356	1.86121	0.0334824	O75380;D6RBT3	NADH dehydrogenase [ubiquinone] iron-sulfur protein 6, mitochondrial	NDUFS6
29.677	29.7698	30.3862	30.5724	30.1865	30.3323	28.4215	28.645	28.5749	30.2968	31.2316	31.619	3.36469	0.00332339	O75381-2;O75381	Peroxisomal membrane protein PEX14	PEX14
28.3502	28.7444	27.4836	27.0734	28.3447	28.4259	26.5918	27.0458	26.1699	26.7575	25.8605	26.5365	1.94286	0.0293632	O75382;O75382-2;A0A1W2PPI7;O75382-4;O75382-3	Tripartite motif-containing protein 3	TRIM3
25.6438	26.9842	26.8995	26.0679	26.9176	26.202	25.0348	24.9062	23.1865	26.3109	26.3425	26.5414	1.87954	0.0324908	O75394	39S ribosomal protein L33, mitochondrial	MRPL33
33.1939	33.5025	33.3002	33.6206	32.6666	33.8695	31.9116	31.3714	31.7909	31.8916	32.5834	33.0547	2.22106	0.0184597	O75396	Vesicle-trafficking protein SEC22b	SEC22B
30.1738	29.9278	29.9712	31.3906	30.7678	31.4197	30.2413	29.6545	30.3007	30.0831	29.5813	29.8241	2.75585	0.00787999	O75400;O75400-2	Pre-mRNA-processing factor 40 homolog A	PRPF40A
28.7198	29.2204	29.006	28.48	29.3561	29.7084	29.0895	28.2282	28.9515	27.3757	27.0504	27.7629	2.31845	0.0156743	O75410;O75410-2;O75410-7;E7EVI4;E7ET87;O75410-3;H0YAY0;R4GMT7;E5RFM9;O75410-6;H0YBT8;O75410-5;O75410-4	Transforming acidic coiled-coil-containing protein 1	TACC1
28.1455	28.4479	27.766	27.6624	27.9388	28.4413	30.1482	29.3637	29.5803	28.0692	27.5585	26.8478	2.75568	0.00787924	O75427	Leucine-rich repeat and calponin homology domain-containing protein 4	LRCH4
30.3213	30.0828	30.0022	29.1178	30.3349	30.1043	30.9567	31.0204	31.3362	29.8327	29.7634	29.3196	2.20387	0.0189682	O75436;O75436-2;S4R3Q6	Vacuolar protein sorting-associated protein 26A	VPS26A
24.1613	23.2251	23.9858	23.3187	23.6269	21.0067	27.3332	30.7692	29.8704	33.6266	34.3826	33.4594	4.99728	0.000457523	O75452	Retinol dehydrogenase 16	RDH16
29.9563	29.1436	30.3524	30.4507	30.172	31.0037	30.6866	29.7353	30.6803	28.1897	29.1264	29.2439	1.68188	0.0454728	O75475;O75475-3;O75475-2	PC4 and SFRS1-interacting protein	PSIP1
31.5348	30.7828	31.8047	32.095	32.5535	31.6687	30.9	31.1296	31.4509	33.1285	33.2464	34.0179	3.06405	0.00498716	O75489	NADH dehydrogenase [ubiquinone] iron-sulfur protein 3, mitochondrial	NDUFS3
29.1967	29.438	29.7112	29.5156	30.0162	30.2734	28.3716	28.7426	28.5742	28.471	28.0156	28.2094	3.66057	0.00224988	Q5JRI1;O75494-5;O75494-4;O75494-6;O75494-3;O75494-2;O75494	Serine/arginine-rich splicing factor 10	SRSF10
29.9706	28.9592	29.5436	28.9133	27.1085	28.4408	22.7933	23.9731	24.0823	23.043	24.3252	24.4125	4.7127	0.000643449	O75508;B4DFI2	Claudin-11;Claudin	CLDN11
28.2675	28.5416	28.4763	29.1029	28.762	28.8683	26.1394	27.0762	26.5832	27.4077	27.1201	27.7384	4.22234	0.00114271	O75525-2;O75525;E5RJZ9;E5RG12;H0YAQ3	KH domain-containing, RNA-binding, signal transduction-associated protein 3	KHDRBS3
32.043	31.0447	32.1671	32.6602	31.8794	33.0057	31.4326	30.6598	31.2497	30.7997	30.3815	31.2575	1.7924	0.0375321	O75531	Barrier-to-autointegration factor;Barrier-to-autointegration factor, N-terminally processed	BANF1
32.4403	31.4317	32.2935	32.9942	32.6727	33.4242	32.6216	32.0312	32.4461	31.7911	31.5575	31.9875	1.72242	0.042413	O75533	Splicing factor 3B subunit 1	SF3B1
23.624	24.2185	24.29	24.2254	27.1647	23.4809	30.1204	29.501	29.8371	26.3494	24.8139	23.0898	2.67031	0.00898568	O75558	Syntaxin-11	STX11
26.2785	26.7614	24.9645	23.8745	24.9528	25.6464	29.6436	29.2374	29.1911	26.0956	26.3652	23.4942	2.58708	0.0101923	O75563	Src kinase-associated phosphoprotein 2	SKAP2
30.2186	30.5269	30.0594	30.0497	30.1332	29.9859	28.5485	28.3111	27.8306	27.7769	28.2496	27.7764	5.23384	0.000372286	O75569;O75569-3;O75569-2;G5E9Q4	Interferon-inducible double-stranded RNA-dependent protein kinase activator A	PRKRA
29.1111	29.3342	29.566	28.4153	29.88	29.5895	30.6887	30.1509	30.2881	28.8982	28.3738	28.1064	2.10804	0.0222723	O75592;O75592-2	E3 ubiquitin-protein ligase MYCBP2	MYCBP2
22.7291	22.7053	23.5033	23.0621	23.5846	22.9164	28.0272	29.4098	29.3076	23.5283	23.451	23.7651	5.99116	0.000220689	O75594	Peptidoglycan recognition protein 1	PGLYRP1
26.8345	26.2462	26.6079	28.1509	27.5723	28.7284	24.8012	24.408	24.2338	26.1348	24.66	26.7557	3.08827	0.00480114	O75616;J3QSB2;J3QRV9;O75616-2	GTPase Era, mitochondrial	ERAL1
33.0234	32.2923	32.8458	33.5781	33.2593	33.5795	33.131	32.5923	33.0189	32.6566	32.4928	32.8051	1.68645	0.0450964	O75643	U5 small nuclear ribonucleoprotein 200 kDa helicase	SNRNP200
28.4568	28.2014	28.2791	28.6121	28.2366	28.7867	29.7265	29.4548	29.1541	27.1776	28.4281	27.3897	2.40828	0.0134798	O75663;O75663-2	TIP41-like protein	TIPRL
29.5942	29.3401	30.103	31.0921	29.6579	31.0411	27.1777	26.7684	26.9309	29.6507	28.2342	27.4814	2.86325	0.00664507	O75683	Surfeit locus protein 6	SURF6
27.965	27.8166	27.8177	27.7646	27.5861	28.0757	29.0398	29.0207	28.7508	27.2981	26.7595	25.8956	3.15472	0.00438169	O75688;C9JIR6;O75688-4;O75688-2;B8ZZF0;O75688-5	Protein phosphatase 1B	PPM1B
29.7864	29.4503	29.8697	31.2072	30.1213	32.0406	29.3955	27.9357	28.7706	28.5189	28.3742	28.5971	2.52554	0.0112014	O75691	Small subunit processome component 20 homolog	UTP20
31.0312	30.5185	30.9091	32.1598	31.4178	32.3888	30.7684	30.0492	30.6945	30.4856	30.7867	30.5723	2.48561	0.0119412	O75694-2;O75694;E9PF10	Nuclear pore complex protein Nup155	NUP155
30.0845	30.442	30.3944	31.0906	30.4912	29.7824	31.9811	31.3382	31.8077	29.9548	29.4772	30.0083	2.57937	0.0103062	O75695	Protein XRP2	RP2
31.8663	31.9106	32.1457	31.9583	30.6084	30.9765	28.4989	28.2035	27.9568	29.2036	30.3144	29.3483	4.23348	0.00113574	O75718;C9JP16	Cartilage-associated protein	CRTAP
30.0011	29.4009	29.7391	30.3303	29.9893	30.1666	29.3984	28.8642	29.7605	28.2437	28.2268	28.2257	3.70701	0.00211761	O75746;O75746-2	Calcium-binding mitochondrial carrier protein Aralar1	SLC25A12
24.4244	22.7239	24.795	25.3136	25.155	25.782	24.6313	25.9436	25.263	27.0696	28.7634	27.9757	2.74449	0.00800369	O75764	Transcription elongation factor A protein 3	TCEA3
28.2155	30.4946	30.4336	28.0853	29.8837	27.2944	26.746	26.3301	27.3622	26.2212	26.0792	26.4735	2.04732	0.0246843	O75781;O75781-2	Paralemmin-1	PALM
26.5074	25.8262	25.8349	26.915	26.4566	27.8229	28.5343	28.2288	28.5773	26.0802	24.6895	26.6642	2.37178	0.0142781	O75792	Ribonuclease H2 subunit A	RNASEH2A
25.5567	25.8559	25.8346	25.8625	25.7115	26.0312	24.8668	26.8934	25.2879	29.4583	28.1192	28.9335	3.11859	0.0045995	O75795	UDP-glucuronosyltransferase 2B17	UGT2B17
28.821	28.2811	28.417	28.817	28.7854	28.9263	29.1683	28.639	29.2789	27.3452	27.8961	27.2005	3.10833	0.00466491	O75832;B1AJY7;B1AJY5;O75832-2	26S proteasome non-ATPase regulatory subunit 10	PSMD10
31.1344	28.6576	31.1753	31.245	30.546	31.2651	33.034	33.143	33.4038	32.9845	32.5912	31.7695	2.02012	0.0257991	O75874;C9J4N6	Isocitrate dehydrogenase [NADP] cytoplasmic	IDH1
25.4672	26.2844	27.3638	26.2816	26.5665	27.7869	28.1398	26.9611	26.9062	30.5766	30.0002	29.9825	3.04564	0.00512293	O75881	25-hydroxycholesterol 7-alpha-hydroxylase	CYP7B1
27.0974	27.0754	27.5848	28.5611	26.9345	27.8463	25.9837	25.849	25.9784	26.3194	27.5049	27.2432	1.77864	0.0384678	O75882;O75882-3;O75882-2	Attractin	ATRN
31.8502	31.9703	31.1271	32.7039	31.5259	31.964	31.0625	30.5318	30.5098	30.5045	30.3634	30.3748	2.47103	0.0122081	O75886;O75886-2	Signal transducing adapter molecule 2	STAM2
31.0098	31.5286	31.3956	31.2305	29.8455	29.9382	30.6851	31.9109	32.0296	33.7066	33.885	33.3295	3.16842	0.00433432	O75891;O75891-3;O75891-2	Cytosolic 10-formyltetrahydrofolate dehydrogenase	ALDH1L1
27.4147	27.2995	27.2952	26.6451	27.5269	26.3303	26.73	27.646	27.4604	29.1865	28.6525	29.291	2.9531	0.00583055	O75907;A0A0A0MR74	Diacylglycerol O-acyltransferase 1	DGAT1
31.0668	30.785	31.1494	27.657	27.6984	28.1542	25.0596	28.0718	27.732	29.8754	30.5403	29.8177	2.85092	0.00678081	O75911	Short-chain dehydrogenase/reductase 3	DHRS3
31.1129	31.3419	31.8085	31.4449	31.3326	31.0997	31.0894	30.6398	30.5868	29.8081	30.456	30.0952	2.65274	0.00919081	O75915;F8WF90;C9JQU6;F8WF33	PRA1 family protein 3	ARL6IP5
30.3721	31.0433	30.3863	31.2129	31.0563	31.3848	30.4205	30.0553	30.396	29.2981	28.6873	27.5686	3.04756	0.0051135	O75935;O75935-3;X6RA56;X6RCK5;X6RLR1;O75935-2;A0A0A0MRV8	Dynactin subunit 3	DCTN3
24.3451	24.0339	23.8156	24.2681	24.227	25.5523	25.0623	26.6264	25.5636	26.2878	26.9612	28.0395	2.39536	0.0137478	O75936	Gamma-butyrobetaine dioxygenase	BBOX1
30.2955	29.9578	29.982	30.2366	30.5935	31.2583	31.4059	29.827	31.0486	28.621	28.7265	29.2334	2.14161	0.0210564	O75937	DnaJ homolog subfamily C member 8	DNAJC8
31.6042	31.6355	31.1825	30.2202	31.2834	31.9468	30.9811	30.6063	30.2416	29.1965	28.7649	29.3745	2.65102	0.00921019	O75962;O75962-4;O75962-2;O75962-5;E7EPJ7;E7EWP2;F5H228	Triple functional domain protein	TRIO
29.7686	29.8855	29.2534	28.3017	30.021	29.2407	26.1562	27.4309	27.6777	30.2556	29.9602	30.9122	2.77796	0.00760841	O75970-3;O75970;F5H1U9;O75970-5;O75970-2;B7ZB24	Multiple PDZ domain protein	MPDZ
30.2405	30.209	30.6894	31.3714	30.9956	30.8777	27.3097	28.6795	27.9654	30.376	31.2465	29.9788	3.49393	0.00278738	O75976;O75976-2	Carboxypeptidase D	CPD
23.4948	25.4911	24.6963	25.2113	23.8744	24.2168	30.7814	29.9351	30.4412	24.1263	25.1193	24.8272	4.88592	0.000514705	O75995	SAM and SH3 domain-containing protein 3	SASH3
31.8524	31.1269	32.0975	32.4399	31.447	32.8002	29.982	29.2041	30.1788	30.9181	30.1998	30.9282	2.58997	0.0101518	O76021;J3QSV6;I3L3U9	Ribosomal L1 domain-containing protein 1	RSL1D1
30.2621	30.9622	30.9537	30.7475	32.0899	30.4999	27.2806	28.531	27.7653	28.3639	28.6757	29.2573	3.30712	0.00356837	O76024	Wolframin	WFS1
27.4649	26.3796	26.34	25.8128	26.6409	26.7799	27.1264	26.4722	26.5709	30.2683	30.6333	31.4941	4.58392	0.0007431	O76027	Annexin A9	ANXA9
30.0061	29.8064	29.7054	31.1912	30.6323	30.6403	29.4988	29.7908	29.8068	31.1711	31.8482	31.3916	4.01434	0.00144412	O76031	ATP-dependent Clp protease ATP-binding subunit clpX-like, mitochondrial	CLPX
25.362	26.3513	25.4635	25.909	24.3602	25.3368	26.4171	26.5369	27.381	23.3852	23.8145	22.4337	3.01134	0.00535156	O76061;H0YB13	Stanniocalcin-2	STC2
26.9744	25.5324	25.1651	24.5328	26.8266	23.477	23.3961	25.0386	23.9148	29.3125	29.9047	29.4031	2.8957	0.00632229	O76062;O76062-2;E9PRQ1;E9PLS9;E9PLI3;E9PLL1;E9PS09	Delta(14)-sterol reductase	TM7SF2
27.1816	24.6886	26.1406	28.5776	28.8129	27.4442	22.8661	23.7388	25.7799	25.7471	24.9931	25.3062	2.08485	0.023158	O76070	Gamma-synuclein	SNCG
27.7747	27.5953	27.7177	25.4683	25.8333	25.0619	25.0591	25.0481	24.6306	25.0127	25.9192	26.882	3.01457	0.00532845	O76074;G5E9C5;O76074-2	cGMP-specific 3,5-cyclic phosphodiesterase	PDE5A
28.782	28.9844	28.176	29.9441	29.3995	29.2625	27.841	27.4924	28.0925	28.1346	28.2354	27.3521	2.62343	0.00961317	O94766;G3V150;O94766-2	Galactosylgalactosylxylosylprotein 3-beta-glucuronosyltransferase 3	B3GAT3
30.5254	30.0263	30.1628	30.6637	31.1447	31.6578	31.245	30.0263	31.1679	29.5993	28.9017	29.57	2.05546	0.0243541	O94776;O94776-2	Metastasis-associated protein MTA2	MTA2
29.3978	29.7912	29.0668	28.1868	30.4426	29.1891	32.2804	31.1992	31.6654	27.5086	26.7345	26.9156	3.58192	0.00246465	O94804	Serine/threonine-protein kinase 10	STK10
31.3669	30.336	29.229	30.8484	28.6244	32.358	26.2877	26.5803	25.5091	26.7188	25.8963	27.0327	2.70354	0.00856337	O94808	Glutamine--fructose-6-phosphate aminotransferase [isomerizing] 2	GFPT2
31.3647	31.1982	31.9724	32.5218	31.5622	32.5056	30.9688	31.1154	30.9882	32.0969	32.9479	32.859	2.19346	0.0192637	O94826	Mitochondrial import receptor subunit TOM70	TOMM70A
31.599	32.8285	31.5326	29.2624	31.3808	29.4785	29.5487	30.2179	29.7486	31.9001	31.3181	31.0557	1.71926	0.0426367	O94832;J3QRN6;K7EIG7	Unconventional myosin-Id	MYO1D
30.0765	30.1704	30.0538	28.5731	28.2266	30.5306	24.8645	27.4341	26.0826	25.8632	26.4875	27.3862	2.58134	0.0102823	O94851-4;O94851-6;O94851-2	Protein-methionine sulfoxide oxidase MICAL2	MICAL2
32.2013	31.967	30.7955	30.413	30.4002	30.3689	30.0155	29.6986	29.9753	31.3625	31.345	30.9776	2.57598	0.0103733	O94855;O94855-2;E9PDM8	Protein transport protein Sec24D	SEC24D
27.2014	29.4821	29.5979	24.0781	23.6541	23.7233	23.9766	25.6487	25.903	25.3549	23.85	24.0438	3.03132	0.00520124	O94856-9;H7BY57;O94856-4;O94856-12	Neurofascin	NFASC
24.7165	23.453	24.3934	24.9557	25.5512	26.0978	23.7585	23.5909	24.2787	24.3077	24.6022	24.427	1.87888	0.0325041	O94864-2;O94864	STAGA complex 65 subunit gamma	SUPT7L
32.4415	32.1113	32.2773	32.6394	32.3746	32.8408	31.4539	31.6931	31.3706	32.1484	32.3364	33.0161	2.27755	0.0167778	O94874;O94874-2;O94874-3	E3 UFM1-protein ligase 1	UFL1
22.4824	23.5279	22.6061	24.4317	25.024	23.7203	24.224	24.5905	23.1888	27.7277	26.5352	28.1732	3.58201	0.00246675	O94875-11;O94875	Sorbin and SH3 domain-containing protein 2	SORBS2
30.52	30.8735	30.324	28.8492	31.4626	29.0811	28.3801	29.6784	28.3493	32.0314	31.6323	32.5791	2.02209	0.0257292	O94875-12;O94875-4;O94875-3;O94875-8;H7BXR3;O94875-5	Sorbin and SH3 domain-containing protein 2	SORBS2
27.7121	28.8095	28.2375	28.1028	29.6538	28.209	28.3479	27.7031	27.426	26.0373	25.3128	26.3386	2.54972	0.0107962	O94885;A0A087WW74	SAM and SH3 domain-containing protein 1	SASH1
27.31	27.4054	27.1612	26.8816	26.7767	26.626	26.2248	26.5706	26.4588	29.1988	28.7995	28.6303	5.88379	0.000241376	O94887;O94887-3;O94887-2	FERM, RhoGEF and pleckstrin domain-containing protein 2	FARP2
29.8549	29.9521	30.2248	31.3072	31.0821	30.661	28.7965	28.5308	28.9407	29.2566	28.4605	29.2446	4.1102	0.00129548	O94901-9;E9PHI4;O94901-8;O94901;H0Y742;O94901-5;O94901-6;H0Y6N5	SUN domain-containing protein 1	SUN1
28.6462	27.5573	27.8032	27.9417	28.0338	28.5613	29.5974	29.8914	29.549	28.8824	29.5102	29.4517	2.78895	0.00745662	O94903;E5RG77;E5RFX7	Proline synthase co-transcribed bacterial homolog protein	PROSC
30.6005	30.2603	30.5006	31.7802	31.1951	31.69	30.716	29.7853	30.6702	29.8397	29.5291	29.9481	2.8812	0.00645019	O94906;O94906-2	Pre-mRNA-processing factor 6	PRPF6
24.4826	24.9257	25.3352	25.4041	23.7938	24.2889	25.3402	25.2699	25.0467	23.9546	23.2489	23.5412	1.72123	0.0425082	O94907	Dickkopf-related protein 1	DKK1
29.5904	29.5715	30.2581	29.799	28.7961	29.0623	26.4345	28.2474	26.72	28.0834	30.2734	30.0924	1.7465	0.0407114	O94911-3;A0A0A0MSU4;O94911	ATP-binding cassette sub-family A member 8	ABCA8
28.1323	27.5177	27.3774	26.7529	28.8748	28.1659	28.5577	27.685	28.3259	26.307	25.5597	26.0534	1.93124	0.029856	O94913;E9PQ01;E9PKN0	Pre-mRNA cleavage complex 2 protein Pcf11	PCF11
29.7718	29.617	29.1851	29.2454	30.4244	30.1866	29.4836	29.6573	29.4202	28.2692	29.0414	27.7277	1.74329	0.04094	O94915;F2Z2S2	Protein furry homolog-like	FRYL
30.9212	30.8402	30.9755	30.6776	31.4411	31.101	28.1985	28.4245	28.674	29.3565	28.7951	29.1724	5.39472	0.000318996	O94919	Endonuclease domain-containing 1 protein	ENDOD1
32.355	32.8126	33.1953	31.0227	30.8047	31.2828	30.3023	29.9334	30.5209	29.0259	28.1542	27.7634	4.97981	0.00045753	O94925	Glutaminase kidney isoform, mitochondrial	GLS
28.7002	29.3819	30.0333	23.9001	25.4223	24.5756	22.4861	24.3895	24.3873	23.2045	23.5163	23.6913	4.42448	0.000889652	O94925-3	Glutaminase kidney isoform, mitochondrial	GLS
27.4913	28.3603	27.778	29.8998	30.057	28.9276	25.8692	28.3626	28.0204	30.6734	29.8699	30.9438	2.26277	0.0171858	O94929-3;A0A0C4DGA7;O94929	Actin-binding LIM protein 3	ABLIM3
26.2377	26.1688	27.3555	27.5986	26.5004	27.9906	23.5064	25.0576	25.2908	26.0871	24.8425	24.4345	1.92477	0.0301917	O94955;D6R935	Rho-related BTB domain-containing protein 3	RHOBTB3
25.7472	25.7952	25.1012	24.7061	24.8034	24.0503	24.8687	26.2513	26.234	27.1306	27.6533	29.5013	2.47634	0.012114	O95049;O95049-4;O95049-3;O95049-5	Tight junction protein ZO-3	TJP3
28.9628	28.5761	29.1452	29.6125	27.5989	29.4126	26.8374	26.9116	28.0145	26.8388	27.4786	27.3564	1.68036	0.0455761	O95070;A6NGW1;E9PIZ0;C9JST7	Protein YIF1A	YIF1A
29.8212	29.1558	29.2273	30.205	29.7803	30.8906	29.0993	28.1556	28.8268	29.0689	28.2568	28.8182	2.05811	0.024221	O95071-2;O95071;E7EMW7	E3 ubiquitin-protein ligase UBR5	UBR5
25.7724	28.0328	27.9653	24.8966	25.7919	24.9358	24.1397	23.1013	24.1817	24.2478	24.4015	23.5124	2.58529	0.0102117	O95084;O95084-2	Serine protease 23	PRSS23
24.8503	24.7627	24.95	23.4848	24.2294	24.157	24.4751	24.6923	24.0318	24.0578	23.5422	22.6637	1.66377	0.0469113	O95136	Sphingosine 1-phosphate receptor 2	S1PR2
27.0773	26.8044	25.7347	24.1599	25.998	26.2505	29.1052	29.6562	30.1899	31.8403	31.4874	31.4421	4.6008	0.000738517	O95154	Aflatoxin B1 aldehyde reductase member 3	AKR7A3
27.7491	27.3295	27.6123	28.3663	27.6697	28.2138	26.6668	26.8818	25.9847	27.3418	26.6075	27.4898	2.1461	0.0209019	O95159;E9PQ47;E9PNY1	Zinc finger protein-like 1	ZFPL1
26.373	26.0134	27.5625	28.2694	28.3732	28.7802	28.1859	27.981	28.788	28.5958	28.5728	29.3029	2.41172	0.0133995	O95169-3;O95169;E9PQ68;O95169-2;K9J7I2	NADH dehydrogenase [ubiquinone] 1 beta subcomplex subunit 8, mitochondrial	NDUFB8
28.5971	28.4188	29.3171	30.0465	29.8144	29.9717	28.5319	28.5162	29.8797	29.8682	30.282	30.6516	1.77247	0.0388657	O95182	NADH dehydrogenase [ubiquinone] 1 alpha subcomplex subunit 7	NDUFA7
28.319	28.1423	29.7183	30.4071	31.2164	30.0888	29.238	29.7239	29.9928	26.9652	27.1864	27.5687	3.21495	0.00408219	O95183	Vesicle-associated membrane protein 5	VAMP5
31.5281	30.9667	31.9152	30.2149	30.3388	29.847	31.0385	31.4329	31.1346	30.5647	31.1212	30.8151	2.32371	0.0155255	O95197-7;O95197-2;O95197	Reticulon-3	RTN3
31.7826	31.524	32.3487	32.953	32.5219	33.318	31.3057	30.9444	31.1332	31.9481	31.9192	32.1982	3.07907	0.00488449	O95202	LETM1 and EF-hand domain-containing protein 1, mitochondrial	LETM1
27.075	27.6749	27.6073	27.4258	28.3389	29.0505	28.3632	29.1104	27.4149	26.542	25.3684	26.1397	1.97228	0.0279099	O95208-2;I3L2B2;O95208-3;O95208;F6PQP6;E9PBC1	Epsin-2	EPN2
28.5253	29.3877	28.71	26.8305	26.7848	27.5898	27.5165	29.739	28.0694	31.6381	32.3884	32.6446	3.88909	0.00168318	O95210	Starch-binding domain-containing protein 1	STBD1
28.1274	28.3604	27.9725	26.6948	29.2448	28.7028	26.5339	26.163	27.1659	26.6587	25.4341	25.7706	1.73906	0.0412149	O95218-2;O95218	Zinc finger Ran-binding domain-containing protein 2	ZRANB2
27.6352	26.5648	27.3546	27.061	28.7107	26.293	30.7073	29.6382	30.2457	29.7844	29.9173	30.2764	2.88896	0.00637821	O95236-2;O95236	Apolipoprotein L3	APOL3
29.6556	29.8064	29.8744	30.9338	30.225	30.5588	28.8203	29.0842	29.2389	30.4414	31.0521	30.2046	3.11684	0.00461488	O95249;K7EJC8;G5E9T8;O95249-2	Golgi SNAP receptor complex member 1	GOSR1
27.4222	27.1724	27.2089	28.0952	27.8094	28.6437	28.5443	28.1586	28.2246	27.3087	27.7279	27.3484	2.47542	0.0121297	O95251-4;O95251;O95251-2;E7EUP3;O95251-3;O95251-5	Histone acetyltransferase KAT7;Histone acetyltransferase	KAT7
22.8966	23.8258	24.5198	24.507	25.7556	24.7571	24.6395	28.7266	29.6881	31.9634	32.2296	32.2885	3.34747	0.00339015	O95255	Multidrug resistance-associated protein 6	ABCC6
22.7055	24.6299	23.5943	24.7543	24.3955	25.5427	24.0336	25.0549	26.5846	28.3277	28.0661	28.7015	3.01578	0.00532019	O95278;H0Y6I8;O95278-2;O95278-8;A0A1W2PPT8;O95278-7;O95278-5	Laforin	EPM2A
31.3613	31.2385	31.5352	31.5934	31.1756	32.4127	29.554	29.8584	29.4152	31.6738	31.775	32.6582	3.23503	0.00396964	O95292	Vesicle-associated membrane protein-associated protein B/C	VAPB
30.4681	30.4668	30.7021	30.3783	29.9552	30.6599	26.6197	26.9418	26.5335	26.6212	27.0399	27.9128	5.56037	0.000293953	O95297-2;O95297;O95297-4	Myelin protein zero-like protein 1	MPZL1
28.8164	27.2458	28.4726	30.8612	29.5015	30.0535	29.3107	28.6633	29.0858	30.1001	29.5783	30.7987	1.85737	0.0336877	O95298;E9PM14;A0A087WUM3;O95298-2;E9PQ53	NADH dehydrogenase [ubiquinone] 1 subunit C2;NADH dehydrogenase [ubiquinone] 1 subunit C2, isoform 2	NDUFC2;KCTD14;NDUFC2-KCTD14
32.1455	32.87	33.1808	32.1781	31.1244	31.9674	27.5934	28.8903	28.6366	28.817	28.8323	30.0899	4.06078	0.00136186	O95302;O95302-3	Peptidyl-prolyl cis-trans isomerase FKBP9	FKBP9
30.2065	29.1932	29.7361	29.2903	29.3589	29.6057	31.2812	31.2181	31.6046	29.7974	28.9234	29.0015	3.37169	0.00330764	O95336;M0R261	6-phosphogluconolactonase	PGLS
31.5102	31.0725	31.0231	31.9341	30.9048	32.4515	29.6781	29.6905	30.1071	31.9403	30.6342	30.7689	1.78552	0.0379424	O95340;O95340-2	Bifunctional 3-phosphoadenosine 5-phosphosulfate synthase 2;Sulfate adenylyltransferase;Adenylyl-sulfate kinase	PAPSS2
26.8956	26.4943	25.422	26.3173	26.9611	25.8742	26.0526	29.3142	30.8382	32.3369	32.0981	32.0427	2.74677	0.00797791	O95342	Bile salt export pump	ABCB11
29.2172	29.0548	28.4916	28.2742	28.4658	28.8488	30.1995	30.2473	29.8153	28.0528	28.2589	27.3485	3.34431	0.00340043	O95352;O95352-3;O95352-2	Ubiquitin-like modifier-activating enzyme ATG7	ATG7
26.3509	25.9431	26.3007	27.4815	26.3199	27.8207	27.0953	27.4297	27.3008	27.5944	28.0069	27.3308	1.65042	0.0481061	O95363	Phenylalanine--tRNA ligase, mitochondrial	FARS2
25.6456	25.8688	27.5203	24.0411	24.3081	24.6923	23.1542	25.2486	23.8312	24.0831	22.307	22.9031	1.92599	0.0301238	O95365	Zinc finger and BTB domain-containing protein 7A	ZBTB7A
31.5888	30.5824	30.8215	30.6989	30.9642	30.4675	29.8451	30.4177	29.4944	30.0962	29.5467	29.8494	1.78584	0.0379443	O95373	Importin-7	IPO7
26.6986	26.7162	26.3569	25.5644	26.1329	25.8951	30.0845	29.2417	30.0065	25.3349	24.3689	24.8494	5.8662	0.000236569	O95379;D6RCM8;O95379-4	Tumor necrosis factor alpha-induced protein 8	TNFAIP8
25.8239	25.5419	26.42	26.8178	26.6183	26.9574	26.0321	26.2552	26.534	25.1596	23.0357	25.2737	1.76222	0.0396296	O95391	Pre-mRNA-splicing factor SLU7	SLU7
31.1381	30.0069	30.6865	29.5818	29.3406	31.0547	28.3361	28.6839	28.3444	29.3673	29.4677	29.4053	2.09922	0.0225405	O95394;O95394-4;O95394-3	Phosphoacetylglucosamine mutase	PGM3
27.5567	27.267	27.3997	29.1571	28.2399	29.4528	27.9399	27.6467	27.9485	27.2804	26.5478	26.7117	3.00835	0.00537529	O95400	CD2 antigen cytoplasmic tail-binding protein 2	CD2BP2
30.9986	31.1532	31.121	30.6034	31.3695	30.6578	29.7065	29.6714	29.5702	28.965	29.509	29.8396	3.47704	0.00284494	O95425;O95425-3	Supervillin	SVIL
27.5124	27.7166	27.347	28.2292	30.0406	27.8087	32.8354	31.9324	32.326	28.3546	27.3354	27.9902	4.02111	0.00142899	O95466-2;O95466;O95466-3;K7EK60;A0A0A0MR62	Formin-like protein 1	FMNL1
28.2103	27.2267	27.5904	28.4831	29.1857	30.4515	26.3347	26.879	27.3002	27.381	27.3889	26.1935	2.11366	0.0220927	O95478;A0A0A0MQZ6	Ribosome biogenesis protein NSA2 homolog	NSA2
30.4591	30.2809	30.2535	30.3342	29.8964	30.9648	31.1422	32.4506	31.5257	33.5686	33.6776	33.8513	4.37641	0.00095555	R4GMU1;O95479	GDH/6PGL endoplasmic bifunctional protein;Glucose 1-dehydrogenase;6-phosphogluconolactonase	H6PD
29.8484	30.0518	30.0856	29.2927	29.8613	30.0009	28.4239	28.8633	28.6769	30.3896	30.3212	30.3433	4.02626	0.00141454	O95487-2;O95487;O95487-3	Protein transport protein Sec24B	SEC24B
24.365	24.4944	26.805	25.5436	25.5191	22.8727	29.661	28.4762	28.8348	30.3261	29.9719	28.1391	2.6672	0.00902869	O95497	Pantetheinase	VNN1
25.1009	26.8908	25.1674	23.3059	26.4267	23.1267	29.6665	28.3916	29.7827	26.4043	25.4369	25.2399	2.35438	0.0147333	O95498;O95498-6;J3KQ55;J3QT03;J3KQQ7	Vascular non-inflammatory molecule 2	VNN2
26.9263	26.9902	26.8069	27.4869	26.6901	26.657	24.2524	25.6645	23.8833	26.4499	25.987	26.8762	2.50882	0.0114855	O95528	Solute carrier family 2, facilitated glucose transporter member 10	SLC2A10
24.0794	24.526	25.2218	23.9244	25.8205	25.5201	29.0048	29.3286	29.3308	25.6077	23.1002	25.2731	3.21293	0.00408571	O95544;A0A0A0MR98;O95544-3	NAD kinase	NADK
28.922	27.1201	27.9785	29.0956	27.3805	27.3025	26.9695	28.3126	29.1009	31.0358	31.9513	31.7844	2.58508	0.0102122	Q5R3B4;O95563	Mitochondrial pyruvate carrier 2	MPC2
30.2398	29.3228	29.8471	28.1792	29.2774	29.191	30.2718	30.597	30.7391	31.4148	30.9318	31.8042	3.04434	0.00513176	O95571;M0QXB5	Persulfide dioxygenase ETHE1, mitochondrial	ETHE1
31.7609	31.0726	31.793	33.0042	32.2834	33.0053	30.0169	30.5031	30.7706	30.9749	31.4195	31.0251	3.4288	0.00303316	O95573	Long-chain-fatty-acid--CoA ligase 3	ACSL3
28.9478	29.5421	29.3786	28.7124	29.2579	30.1917	28.158	27.8543	28.2826	27.3471	27.9416	28.2819	2.08822	0.0230156	O95602;B9ZVN9	DNA-directed RNA polymerase I subunit RPA1;DNA-directed RNA polymerase	POLR1A
27.0486	26.1226	26.6743	26.1107	26.9556	26.0118	24.5069	24.6008	24.3635	25.4318	24.5329	24.8965	3.22907	0.00399991	O95707;K7ERD7;K7EQV2	Ribonuclease P protein subunit p29	POP4
29.1905	28.6514	28.3599	30.1166	28.8639	29.3877	26.7859	26.7928	26.9513	28.7032	27.4059	28.4976	2.79013	0.00744026	O95714;A0A0J9YVP0	E3 ubiquitin-protein ligase HERC2	HERC2
26.7461	25.4232	27.565	27.4781	29.0269	29.1041	30.088	29.0956	30.2853	26.8689	24.3772	25.0337	2.52725	0.0111907	O95716	Ras-related protein Rab-3D	RAB3D
27.5092	27.4007	27.1579	29.0976	29.3827	30.352	29.124	28.3898	28.7136	27.2818	28.6676	27.1072	2.29263	0.016381	O95758;O95758-5;O95758-1;O95758-6;O95758-2;O95758-4;O95758-7	Polypyrimidine tract-binding protein 3	PTBP3
28.9191	28.9853	29.3561	29.9777	29.3798	30.7502	30.9662	30.4746	30.1742	28.3755	29.0798	29.0255	2.24227	0.0177768	O95777;F2Z2Y6;C9JIZ0;C9JNV3	U6 snRNA-associated Sm-like protein LSm8	LSM8
33.2706	33.6803	33.2203	32.1774	32.9427	32.5652	32.3844	32.4253	32.3901	31.6065	32.1821	31.6585	3.03911	0.00517402	O95782-2;O95782	AP-2 complex subunit alpha-1	AP2A1
30.8799	31.1386	29.8505	30.8437	29.7444	31.5795	28.6201	29.1946	27.8923	30.0597	30.3276	29.872	1.8308	0.0352726	O95793-2;O95793;Q5JW30;A0A087X1A5	Double-stranded RNA-binding protein Staufen homolog 1	STAU1
32.3349	32.0307	32.1298	30.3546	29.7494	30.9595	27.4521	27.5642	27.559	29.2437	29.7758	29.8947	5.69922	0.000242762	O95816;O95816-2	BAG family molecular chaperone regulator 2	BAG2
31.599	32.6747	31.5798	30.9374	30.7633	31.8874	27.7047	27.5714	28.1006	28.4573	28.6951	28.8516	4.93344	0.000476247	O95817;C9JFK9	BAG family molecular chaperone regulator 3	BAG3
31.3044	30.9746	30.1955	30.675	31.2523	32.0995	29.5536	29.2925	29.7441	28.7163	28.6333	28.9946	3.17866	0.0042702	O95819-3;A0A0D9SEY1;G5E948;O95819-5;O95819-4;G3XAA2;A0A0D9SG62;C9J840		MAP4K4
27.7464	27.991	27.6221	27.306	27.4059	28.2129	28.3987	30.0945	29.4881	30.9532	30.984	31.0018	3.90557	0.00165705	O95822;O95822-2	Malonyl-CoA decarboxylase, mitochondrial	MLYCD
31.9872	31.7861	32.4345	32.9138	31.8463	32.1977	32.2241	33.0466	32.8533	34.8735	35.1741	35.2864	4.30323	0.00105266	O95831;O95831-3;O95831-2;E9PMA0;O95831-5	Apoptosis-inducing factor 1, mitochondrial	AIFM1
25.1051	23.3802	23.4021	24.6231	22.1438	23.985	26	25.1882	27.8458	28.9152	28.9536	30.0184	3.10841	0.00466717	O95832	Claudin-1	CLDN1
28.7762	28.9137	27.799	28.1702	27.7554	28.7094	30.0696	30.0732	29.515	27.2454	27.6458	27.3264	3.11876	0.00460396	O95834-2;O95834-3;C9JRL6	Echinoderm microtubule-associated protein-like 2	EML2
30.051	29.0866	29.9967	31.9808	31.0058	32.8079	26.6013	26.1176	26.4438	28.4508	27.9774	30.1338	3.73253	0.00207237	O95864;O95864-3;O95864-4;O95864-2	Fatty acid desaturase 2	FADS2
29.5683	28.4945	30.4685	27.4063	29.1346	29.2425	29.6673	30.4905	30.8097	28.1585	27.0779	27.1513	1.82891	0.035388	O95865;A0A140T971;Q5SSV3;Q5SRR8;H0Y7N1	N(G),N(G)-dimethylarginine dimethylaminohydrolase 2	DDAH2
25.0336	25.9571	26.3315	26.9854	26.9518	27.3411	25.3023	25.2635	25.9274	26.2116	26.7754	26.4075	2.16411	0.0202466	O95873	Uncharacterized protein C6orf47	C6orf47
25.61	25.2998	25.9063	27.3876	26.8674	27.1727	25.6207	25.7105	24.3217	24.7114	25.0116	24.8666	2.95646	0.00580962	O95926;O95926-2	Pre-mRNA-splicing factor SYF2	SYF2
26.8979	27.404	27.3315	28.2748	27.7523	28.1889	30.1241	31.3322	31.3031	32.258	32.8942	32.5763	5.98856	0.000211687	O95954;O95954-2;A0A0G2JQF2;B7WPK3;O95954-3	Formimidoyltransferase-cyclodeaminase;Glutamate formimidoyltransferase;Formimidoyltetrahydrofolate cyclodeaminase	FTCD
25.3547	23.0533	22.7295	23.8663	23.2299	24.3213	26.6029	26.4845	26.9798	24.9655	24.1999	24.5469	2.21231	0.0187315	O95976	Immunoglobulin superfamily member 6	IGSF6
28.1224	29.2998	28.4309	25.33	25.817	24.2591	24.1669	25.5283	26.6378	26.3075	23.0999	24.2877	2.01805	0.0258827	O95980	Reversion-inducing cysteine-rich protein with Kazal motifs	RECK
30.5422	30.9419	30.9092	32.257	30.9732	32.329	30.426	30.1504	30.0431	30.9096	31.161	31.4955	1.99796	0.0266777	O96005;O96005-4;O96005-3	Cleft lip and palate transmembrane protein 1	CLPTM1
30.2196	29.8697	29.4303	29.8695	29.7845	29.582	29.7811	29.6951	29.7468	30.8997	30.7061	30.1602	1.74476	0.0408437	O96011;O96011-2	Peroxisomal membrane protein 11B	PEX11B
23.2235	22.4206	23.0786	24.0105	24.6622	24.1084	26.1593	26.7297	26.1513	23.3344	22.2483	23.055	4.57174	0.000754525	O96017;O96017-9;H0Y820;O96017-13;O96017-4;O96017-12;B7ZBF6	Serine/threonine-protein kinase Chk2	CHEK2
30.0935	29.5514	30.033	31.2089	30.3645	31.6666	30.595	29.7587	30.3685	28.7994	29.306	29.4696	2.19743	0.0191795	O96019;O96019-2	Actin-like protein 6A	ACTL6A
26.6495	25.7623	27.1277	27.1729	27.0199	22.8917	27.659	28.957	29.2398	30.2996	31.1841	29.761	1.92618	0.0301277	P00156	Cytochrome b	MT-CYB
31.5297	30.0655	30.371	32.1833	30.7529	31.5305	31.0356	33.1781	32.1965	36.173	36.0688	36.4083	4.0776	0.00133608	P00167-2;P00167;P00167-3	Cytochrome b5	CYB5A
29.9304	29.708	31.0677	29.1644	28.7193	28.6638	32.4839	35.117	33.757	36.0773	35.4088	34.7049	4.41517	0.000906498	P00325;P00325-2	Alcohol dehydrogenase 1B	ADH1B
25.4335	26.1125	25.1892	26.2348	26.0189	23.6051	28.6728	31.2565	30.3197	31.4407	30.9424	31.0113	3.77634	0.00194985	P00326;A0A087WU81	Alcohol dehydrogenase 1C	ADH1C
32.9992	32.4699	32.621	34.3507	33.085	33.2385	33.7922	35.1527	34.9604	36.3004	37.0883	37.1265	3.93937	0.00158791	P00367;P00367-3;P00367-2	Glutamate dehydrogenase 1, mitochondrial	GLUD1
34.3559	34.7231	34.8311	33.8328	34.4438	34.541	32.3166	32.6903	33.3432	33.9401	34.2647	34.1422	2.97098	0.00568944	P00387-2;P00387;P00387-3;B1AHF3	NADH-cytochrome b5 reductase 3;NADH-cytochrome b5 reductase 3 membrane-bound form;NADH-cytochrome b5 reductase 3 soluble form	CYB5R3
30.552	30.9333	30.4298	30.5066	30.2365	30.4459	32.235	31.8066	32.3328	29.9959	30.5317	29.9628	4.21371	0.00115571	P00390-2;P00390;P00390-3;P00390-4;P00390-5	Glutathione reductase, mitochondrial	GSR
31.2226	30.3398	32.0749	34.0206	33.9451	33.2395	32.6663	32.0849	33.0385	33.8892	34.6709	34.8362	3.10227	0.00471132	P00403	Cytochrome c oxidase subunit 2	MT-CO2
27.701	26.8274	28.0417	28.5773	29.2285	30.7178	29.3248	28.7313	29.4698	29.6744	30.1533	30.9802	1.96227	0.0283513	P00414	Cytochrome c oxidase subunit 3	MT-CO3
26.2993	26.8735	26.893	24.246	25.7908	25.4958	30.3559	31.3157	30.8271	33.9813	33.4139	32.9697	6.47034	0.00015799	P00439;J3KND8	Phenylalanine-4-hydroxylase	PAH
29.1071	29.9411	28.8832	26.0265	27.3828	25.7973	29.7415	30.1478	30.1795	31.6002	31.2632	31.3982	4.7107	0.00064162	P00450	Ceruloplasmin	CP
27.1142	25.5289	25.3584	25.5576	27.3149	25.228	29.6296	32.8174	32.3815	34.2427	34.3533	34.8522	4.45619	0.000863869	P00480	Ornithine carbamoyltransferase, mitochondrial	OTC
28.0958	28.0844	29.1629	27.4118	30.1516	28.4048	32.3321	32.4435	31.5714	27.5798	26.3576	28.2787	2.86887	0.00657408	P00488	Coagulation factor XIII A chain	F13A1
31.0741	29.2416	28.5206	30.3138	29.389	30.5492	32.0695	31.8688	31.2605	29.4013	29.56	29.065	1.69139	0.0447304	P00491;G3V5M2	Purine nucleoside phosphorylase	PNP
29.387	28.4593	28.0959	29.0538	28.7695	29.9513	30.9655	30.9659	30.6808	27.8979	27.775	26.509	3.13703	0.00448467	P00492	Hypoxanthine-guanine phosphoribosyltransferase	HPRT1
32.1619	31.4299	31.5516	32.5397	31.6867	30.9116	31.5405	33.7718	32.7103	34.1147	35.3001	34.8986	2.39278	0.0137872	P00505;P00505-2	Aspartate aminotransferase, mitochondrial	GOT2
26.987	27.2118	26.9149	27.4597	26.2264	27.0912	25.9609	26.3163	26.5652	28.0771	28.0093	27.3693	1.92257	0.0303103	P00519;P00519-2	Tyrosine-protein kinase ABL1	ABL1
30.5473	31.6584	31.3352	29.7744	29.6209	30.0502	29.1883	29.7815	29.7	31.6985	31.9448	32.1669	3.90913	0.00165596	P00533;E9PFD7;Q504U8;P00533-4;P00533-3	Epidermal growth factor receptor;Receptor protein-tyrosine kinase	EGFR
34.8151	33.4374	33.6668	32.4543	32.6482	33.0386	35.4916	35.3326	35.3847	33.5177	32.4793	31.8149	2.91701	0.00614012	P00558;P00558-2	Phosphoglycerate kinase 1	PGK1
24.2985	23.3031	23.4185	25.2738	24.2709	23.4129	28.4877	30.148	31.9209	31.5111	31.8324	30.769	4.53684	0.000773478	P00738;J3QR68;A0A0C4DGL8;P00738-2;J3QLC9;A0A087WU08;H3BS21	Haptoglobin;Haptoglobin alpha chain;Haptoglobin beta chain	HP
24.8675	25.1205	23.1804	23.8375	23.855	26.4771	25.9419	25.2237	24.1361	28.9892	28.8504	26.9607	1.88987	0.0319317	P00739;P00739-2;A0A0A0MRD9	Haptoglobin-related protein	HPR
23.6816	24.8918	24.0918	23.1248	25.1624	26.0575	24.957	27.3095	27.6995	31.1507	31.0127	31.0447	3.61893	0.00236631	P00740;P00740-2	Coagulation factor IX;Coagulation factor IXa light chain;Coagulation factor IXa heavy chain	F9
26.3665	27.2839	27.1613	27.3768	25.3603	26.6935	29.0114	28.6516	29.16	27.1796	26.7847	28.0626	2.01205	0.0261474	P00742	Coagulation factor X;Factor X light chain;Factor X heavy chain;Activated factor Xa heavy chain	F10
27.1241	27.3275	26.9398	25.9205	27.0739	27.1545	26.8627	29.425	28.893	29.7532	31.193	31.4982	2.68496	0.00880441	P00747	Plasminogen;Plasmin heavy chain A;Activation peptide;Angiostatin;Plasmin heavy chain A, short form;Plasmin light chain B	PLG
24.285	25.1459	24.8327	23.2154	24.8929	25.4412	26.1273	26.6497	26.6469	28.6212	29.7445	30.5396	3.76186	0.00198209	P00748	Coagulation factor XII;Coagulation factor XIIa heavy chain;Beta-factor XIIa part 1;Coagulation factor XIIa light chain	F12
30.5744	30.6465	28.6661	26.1751	28.2341	28.0666	25.3339	23.3661	25.8866	25.5252	23.9249	24.5545	2.93051	0.00603505	P00750;B4DNJ1;B4DN26;E7ESF4;P00750-3;P00750-4	Tissue-type plasminogen activator;Tissue-type plasminogen activator chain A;Tissue-type plasminogen activator chain B	PLAT
28.0335	28.0186	29.1408	30.0832	29.081	29.0076	29.4967	29.2132	29.6427	27.5048	27.2848	27.7858	2.52635	0.0112043	P00813;F5GWI4;F5GXW0	Adenosine deaminase	ADA
25.5876	25.7693	25.3214	26.7883	25.7882	26.1639	28.3784	29.3695	28.8656	26.5853	27.2962	25.1927	2.91281	0.00617512	P00915;E5RHP7;E5RH81;E5RFE7;E5RIF9;E5RG43;H0YBE2	Carbonic anhydrase 1	CA1
26.7247	25.604	26.5892	26.1062	25.6596	26.5217	28.43	30.4502	29.4309	30.6742	30.7951	30.1459	4.23201	0.0011371	P00918	Carbonic anhydrase 2	CA2
29.8512	28.8765	30.6999	27.9022	28.6386	27.8153	31.7444	32.3635	31.8166	34.1082	33.3203	32.7486	4.44563	0.000875363	P00966;Q5T6L6;Q5T6L5	Argininosuccinate synthase	ASS1
29.6457	30.413	29.263	30.7883	29.6497	29.9424	31.7052	33.0031	31.8144	33.2546	33.4241	33.9225	3.88388	0.00169849	P01008	Antithrombin-III	SERPINC1
29.2491	28.0756	29.3069	27.7712	28.7876	28.5497	32.8195	32.6099	33.3658	33.8918	34.0199	35.6193	5.0826	0.000431197	P01009;P01009-2;P01009-3	Alpha-1-antitrypsin;Short peptide from AAT	SERPINA1
27.2071	27.4795	27.0449	28.1462	26.9584	26.1284	31.5714	31.1976	31.67	32.7019	31.5632	31.7916	5.00133	0.000457973	P01011;G3V595	Alpha-1-antichymotrypsin;Alpha-1-antichymotrypsin His-Pro-less	SERPINA3
25.1346	25.087	23.7364	22.3069	24.4229	24.711	26.4851	26.739	28.5189	31.7143	29.8589	31.3528	3.83015	0.00182836	P01019	Angiotensinogen;Angiotensin-1;Angiotensin-2;Angiotensin-3;Angiotensin-4;Angiotensin 1-9;Angiotensin 1-7;Angiotensin 1-5;Angiotensin 1-4	AGT
29.2174	30.0734	29.3259	27.9982	30.3278	27.8679	30.6504	31.4354	31.0326	32.3317	32.2187	32.0726	2.66176	0.00909092	P01023	Alpha-2-macroglobulin	A2M
31.5328	31.4375	30.8906	31.7805	30.4846	31.1492	32.329	33.8744	33.4815	34.8872	35.4965	35.4985	4.21909	0.00114881	P01024	Complement C3;Complement C3 beta chain;C3-beta-c;Complement C3 alpha chain;C3a anaphylatoxin;Acylation stimulating protein;Complement C3b alpha chain;Complement C3c alpha chain fragment 1;Complement C3dg fragment;Complement C3g fragment;Complement C3d fragment;Complement C3f fragment;Complement C3c alpha chain fragment 2	C3
28.1141	28.4069	28.6966	28.7423	28.4292	28.0671	28.9898	30.8754	30.5307	32.2925	32.3364	32.9141	4.18136	0.00118686	P01031	Complement C5;Complement C5 beta chain;Complement C5 alpha chain;C5a anaphylatoxin;Complement C5 alpha chain	C5
29.6203	30.9686	29.4307	31.1006	28.8547	31.2978	25.0233	26.175	27.4028	27.2955	25.6312	26.4222	2.72605	0.0082394	Q5H9A7;P01033;H0Y789	Metalloproteinase inhibitor 1	TIMP1
26.614	26.5392	26.1445	26.9608	25.5057	26.7719	27.8765	27.336	27.5275	25.8053	25.4731	25.4155	2.37606	0.0141704	P01034	Cystatin-C	CST3
26.1758	24.3185	26.481	27.7864	27.2751	25.8734	32.11	31.5531	31.5471	29.8568	28.9049	28.8448	4.0124	0.00144815	P01040;C9J0E4	Cystatin-A;Cystatin-A, N-terminally processed	CSTA
24.484	26.277	26.3772	25.6959	25.0142	27.8646	27.5876	28.5271	28.8913	30.9035	30.1157	30.8276	2.93702	0.00597302	P01042	Kininogen-1;Kininogen-1 heavy chain;T-kinin;Bradykinin;Lysyl-bradykinin;Kininogen-1 light chain;Low molecular weight growth-promoting factor	KNG1
30.0006	29.8606	29.8931	30.9794	30.9792	30.2971	28.6268	28.9118	28.9281	29.6598	29.2615	29.4422	4.20218	0.0011669	P01112;P01112-2	GTPase HRas;GTPase HRas, N-terminally processed	HRAS
23.8925	28.6266	24.0974	24.2392	24.9264	25.0637	29.8042	30.1621	29.2345	24.5292	25.2516	23.3887	2.16496	0.0202203	P01721	Ig lambda chain V-VI region AR
24.3176	23.1203	25.0165	22.5352	23.6037	24.684	27.8595	27.4786	27.407	23.935	23.7306	23.6337	3.32866	0.00347806	P01742	Ig heavy chain V-I region EU
25.8797	25.8124	25.8744	23.4679	26.5443	25.121	31.4758	30.3803	30.4481	29.4483	29.1419	28.8584	4.02742	0.00141556	P01834	Ig kappa chain C region	IGKC
27.4279	27.791	27.6614	27.0279	27.4889	27.4951	32.0193	31.2414	30.7222	30.7263	30.2263	28.5137	3.55289	0.00258294	P01857;A0A0A0MS08;A0A0A0MS07	Ig gamma-1 chain C region	IGHG1
24.9795	25.039	24.6193	24.0505	23.9018	24.3058	25.2194	24.652	24.7463	24.638	24.6108	25.2473	1.66632	0.0467396	P01860;A0A286YES1	Ig gamma-3 chain C region	IGHG3
26.1172	26.8499	25.9907	24.7465	23.994	23.4544	30.6875	27.7989	29.4158	30.6902	27.6462	28.6381	2.83995	0.00688338	P01876;A0A286YEY1	Ig alpha-1 chain C region	IGHA1
25.3388	26.1157	25.63	27.0049	24.7723	25.1723	27.7064	27.7814	28.419	27.9559	26.733	26.9884	1.97547	0.0277219	P02042;E9PFT6	Hemoglobin subunit delta	HBD
36.8251	37.171	38.2632	33.9722	34.0834	32.7285	32.1887	31.7397	31.8289	32.1306	32.2505	31.5084	5.08975	0.000437013	P02452	Collagen alpha-1(I) chain	COL1A1
35.4842	35.5205	35.8989	32.8365	33.5229	34.1028	32.8313	30.9046	32.1423	30.9366	30.6593	30.1032	4.25112	0.00111499	P02461;P02461-2	Collagen alpha-1(III) chain	COL3A1
28.3185	29.3062	28.7896	28.3686	30.5335	28.3599	25.9666	26.2085	26.434	25.1629	25.5666	23.3006	3.03592	0.00517908	P02462;P02462-2	Collagen alpha-1(IV) chain;Arresten	COL4A1
36.8224	36.7381	37.0374	37.5552	36.9266	37.3944	33.906	33.549	34.3011	35.3802	34.9848	35.4581	5.68731	0.000242858	P02545;P02545-6;P02545-5;P02545-4	Prelamin-A/C;Lamin-A/C	LMNA
29.3059	29.2997	28.3234	27.7873	29.5383	28.0438	29.7384	31.2343	30.9877	31.9787	32.9027	33.775	3.18477	0.0042383	P02647;F8W696	Apolipoprotein A-I;Proapolipoprotein A-I;Truncated apolipoprotein A-I	APOA1
29.4083	29.3453	28.4172	28.4541	29.3693	28.7423	30.0096	31.4551	30.9293	32.5669	32.3605	33.1694	4.03203	0.00141023	P02649;H0Y7L5;E9PEV4;E7ERP7	Apolipoprotein E	APOE
29.0707	28.1659	28.2589	28.6489	28.9213	29.1913	31.2703	32.4843	31.7734	34.6099	33.8783	33.695	5.75147	0.000238077	P02671	Fibrinogen alpha chain;Fibrinopeptide A;Fibrinogen alpha chain	FGA
23.4678	25.5073	22.9938	24.2465	23.7972	24.6059	24.8467	26.0641	25.5918	32.0286	30.9079	27.8455	2.88405	0.00642577	P02671-2	Fibrinogen alpha chain;Fibrinopeptide A;Fibrinogen alpha chain	FGA
28.3433	28.6864	27.7502	28.2405	28.7983	27.5906	30.1261	30.8756	30.7994	32.6417	32.1779	32.4658	5.12867	0.000422602	P02675;D6REL8	Fibrinogen beta chain;Fibrinopeptide B;Fibrinogen beta chain	FGB
28.8482	28.5416	28.556	27.3416	28.626	28.6342	31.4819	31.9562	31.8124	34.4951	33.7147	33.6028	5.95947	0.000211591	P02679;P02679-2;C9JC84;C9JEU5	Fibrinogen gamma chain	FGG
26.5018	26.7892	26.3788	25.5246	26.2844	27.6627	29.1693	27.9134	28.5367	31.2123	30.3821	28.5075	2.34382	0.0149892	P02730;P02730-2;A0A0A0MS98	Band 3 anion transport protein	SLC4A1
24.7648	23.8381	25.3924	23.9168	23.4395	23.1745	29.9664	28.4736	28.4659	32.069	29.6748	30.1848	4.62798	0.000717555	P02741;Q5VVP7;P02741-2	C-reactive protein;C-reactive protein(1-205)	CRP
25.5052	25.9968	25.3943	25.1106	25.168	25.7246	29.1564	30.0462	29.8677	31.6093	31.2064	32.2475	6.78467	0.000132333	P02743	Serum amyloid P-component;Serum amyloid P-component(1-203)	APCS
24.8497	23.5882	26.3592	24.2743	23.9134	23.8125	27.9328	28.9204	29.7672	24.5448	23.5815	24.6627	3.30853	0.00355974	P02745;X6RLJ0	Complement C1q subcomponent subunit A	C1QA
23.781	23.3348	24.2349	24.5222	24.6374	24.5342	27.6295	27.123	28.421	26.025	25.27	25.9147	4.59251	0.000745314	P02747	Complement C1q subcomponent subunit C	C1QC
27.8775	28.5948	27.6988	29.3492	27.5234	27.0009	29.9588	29.8773	30.61	30.8234	30.9532	31.6554	2.83979	0.00688213	P02748	Complement component C9;Complement component C9a;Complement component C9b	C9
25.8482	27.2626	26.4825	25.7758	26.8693	24.8569	27.8754	29.4167	28.7961	30.7602	29.6942	30.9413	3.40516	0.00315076	P02749	Beta-2-glycoprotein 1	APOH
25.0026	25.8319	26.4049	25.6077	25.2163	23.7705	27.1637	27.6195	27.631	30.5294	28.7176	29.5875	3.5354	0.00264236	P02750	Leucine-rich alpha-2-glycoprotein	LRG1
34.9931	35.2126	35.4329	36.6261	35.4888	36.5129	34.4178	32.1762	33.3985	32.1914	32.6701	32.3147	3.38985	0.00321165	P02751;P02751-3;P02751-8;P02751-17;P02751-14;P02751-9;P02751-6	Fibronectin;Anastellin;Ugl-Y1;Ugl-Y2;Ugl-Y3	FN1
25.552	28.9055	24.9698	26.3705	26.7529	25.113	26.6688	28.6344	27.7611	31.0313	31.3668	30.058	2.11007	0.0222045	Q5VY30;P02753	Retinol-binding protein 4;Plasma retinol-binding protein(1-182);Plasma retinol-binding protein(1-181);Plasma retinol-binding protein(1-179);Plasma retinol-binding protein(1-176)	RBP4
26.902	27.7332	26.2381	25.8028	27.9692	26.5322	26.7354	29.3327	28.529	29.7565	30.1498	30.3909	2.02295	0.025694	P02760;S4R471	Protein AMBP;Alpha-1-microglobulin;Inter-alpha-trypsin inhibitor light chain;Trypstatin	AMBP
26.745	25.7493	25.5598	23.7693	24.8919	24.5872	30.1992	31.6063	30.9664	33.578	32.7478	32.874	6.49704	0.000166051	P02763	Alpha-1-acid glycoprotein 1	ORM1
23.9615	24.2042	25.1081	23.0114	22.0395	24.5784	25.425	26.2884	25.2253	25.1057	26.7856	26.628	1.82927	0.0353681	P02765;C9JV77	Alpha-2-HS-glycoprotein;Alpha-2-HS-glycoprotein chain A;Alpha-2-HS-glycoprotein chain B	AHSG
25.8302	26.3909	23.7901	23.0921	26.5429	23.4341	25.8624	29.3367	27.329	29.7284	31.5115	31.1421	2.40438	0.0135381	P02766;A0A087WV45;A0A087WT59	Transthyretin	TTR
33.0628	33.8895	33.0258	31.5216	30.9916	32.2979	30.0041	29.6206	29.5483	32.5344	31.2635	31.2344	3.37072	0.0033005	P02786;G3V0E5	Transferrin receptor protein 1;Transferrin receptor protein 1, serum form	TFRC
29.5848	29.6693	29.9775	28.3309	29.7688	28.9859	30.4457	33.2514	32.3454	33.2456	35.1594	34.8066	3.30458	0.00358057	P02787	Serotransferrin	TF
26.7971	28.4971	26.9451	25.9915	25.7245	26.2087	27.7809	28.742	27.814	29.5117	30.6953	29.7301	3.36774	0.00331457	P02790;Q9BS19	Hemopexin	HPX
29.7527	32.1845	31.8214	29.6272	31.9451	30.7486	33.4768	34.6893	34.258	33.1575	33.5212	32.9608	2.16936	0.0200702	P02792	Ferritin light chain	FTL
28.0564	27.9787	28.5055	29.8549	28.7525	29.9845	27.6991	28.3192	28.0848	28.6812	30.26	30.0837	1.8147	0.0361182	P03928	ATP synthase protein 8	MT-ATP8
27.0037	26.9713	25.3181	26.2377	24.8369	27.0741	26.9105	27.038	27.2805	28.5036	28.4619	28.5661	1.76723	0.0392357	P03951;P03951-2	Coagulation factor XI;Coagulation factor XIa heavy chain;Coagulation factor XIa light chain	F11
22.4242	26.8322	25.0776	27.3109	26.7244	25.7462	26.8258	28.7511	27.7585	31.2064	30.1372	30.4479	2.42814	0.0130913	P04003	C4b-binding protein alpha chain	C4BPA
28.3754	28.2425	29.849	27.2948	28.6593	26.3415	29.6373	30.9742	30.0851	30.6106	31.5721	31.8929	2.53333	0.0110917	P04004	Vitronectin;Vitronectin V65 subunit;Vitronectin V10 subunit;Somatomedin-B	VTN
32.0159	31.5784	31.724	32.9262	32.2769	32.2783	33.8835	35.4188	35.1716	34.5031	36.3475	35.155	3.40799	0.00314168	P04040	Catalase	CAT
31.9389	33.3983	32.9198	32.3706	32.0778	31.8187	30.8542	30.6176	30.5992	30.0311	30.7093	29.7166	3.28888	0.00366168	P04062-4;P04062-2;P04062;A0A0G2JNZ5;A0A0G2JLB3;P04062-5;A0A0G2JNZ0	Glucosylceramidase	GBA
29.1924	28.7911	28.3482	28.7159	28.664	27.0655	31.1001	31.5893	31.6327	30.6686	30.1519	31.0446	3.43459	0.0030096	P04066	Tissue alpha-L-fucosidase	FUCA1
35.4874	34.7942	34.609	33.4645	33.5931	33.6252	35.1411	34.3013	34.7336	31.5032	31.2471	30.5354	5.04159	0.00044024	P04075;J3KPS3;P04075-2;H3BQN4;H3BPS8	Fructose-bisphosphate aldolase A;Fructose-bisphosphate aldolase	ALDOA
35.74	35.6923	35.1763	33.9683	34.938	34.6516	35.6617	35.2243	35.3606	31.4822	31.95	30.3818	4.65448	0.000694163	P04083;Q5T3N1	Annexin A1;Annexin	ANXA1
31.847	32.0931	31.6932	31.5064	31.345	31.3632	31.6065	32.5673	32.3239	33.8624	33.9975	34.2635	4.70578	0.00064413	P04114	Apolipoprotein B-100;Apolipoprotein B-48	APOB
31.9892	31.8017	31.7062	31.8495	30.3131	31.8455	28.2374	28.6062	29.0407	27.9344	29.2828	29.9806	2.92666	0.00606421	P04181	Ornithine aminotransferase, mitochondrial;Ornithine aminotransferase, hepatic form;Ornithine aminotransferase, renal form	OAT
25.712	26.87	26.8954	23.6675	26.5911	22.8455	27.5952	28.8686	28.8341	29.4513	30.5953	30.6204	2.85891	0.00668995	P04196	Histidine-rich glycoprotein	HRG
25.4739	22.5117	23.9864	23.2134	24.6978	21.4679	25.8101	28.6582	26.8361	29.0427	31.5484	29.277	2.74317	0.00801607	P04217	Alpha-1B-glycoprotein	A1BG
25.3007	23.8121	25.352	26.5534	27.9594	25.1931	31.7321	31.6517	31.2017	28.8821	27.8883	27.3655	3.92411	0.00161699	P04233-2	HLA class II histocompatibility antigen gamma chain	CD74
25.8042	24.1434	24.8252	23.9631	24.3619	22.557	26.0873	26.8081	26.1839	24.3355	22.9264	23.5407	2.23858	0.0178534	P04406-2	Glyceraldehyde-3-phosphate dehydrogenase	GAPDH
29.9607	29.6507	29.0441	30.0913	29.5553	30.5443	31.3968	31.2759	31.4761	32.8134	32.2564	32.0918	4.08659	0.00132542	P04424;P04424-3;P04424-2;F8W943	Argininosuccinate lyase	ASL
26.0518	26.7918	27.3048	26.5186	26.666	27.258	25.9702	26.6382	25.3614	23.5444	25.1562	23.1506	2.37852	0.0141278	P04626-5;P04626-4;P04626;B4DTR1;J3QLU9;P04626-3;P04626-2	Receptor tyrosine-protein kinase erbB-2;Receptor protein-tyrosine kinase	ERBB2
34.3093	34.8944	34.5651	33.7715	34.1482	34.0555	32.2848	33.495	33.432	34.5505	35.0346	34.9631	2.53201	0.0111018	P04792;F8WE04	Heat shock protein beta-1	HSPB1
23.899	24.3471	26.5823	26.7534	26.246	27.4236	32.7055	32.6201	33.0483	31.4309	30.1188	29.0576	4.34642	0.000995782	P04839	Cytochrome b-245 heavy chain	CYBB
35.2288	34.955	35.1639	34.9505	34.9722	34.7371	33.6095	34.0399	34.1415	35.3616	35.6239	35.609	4.42854	0.00088847	P04843;B7Z4L4	Dolichyl-diphosphooligosaccharide--protein glycosyltransferase subunit 1	RPN1
34.1994	34.1508	34.4572	34.4498	33.8387	34.2948	32.3233	33.0333	32.874	33.5286	34.1543	33.8243	3.04318	0.00513882	P04844	Dolichyl-diphosphooligosaccharide--protein glycosyltransferase subunit 2	RPN2
34.055	34.2152	34.2842	34.8743	34.9685	35.0694	33.2957	33.2419	33.7462	34.3067	34.3766	34.7033	4.19175	0.00118284	P05023-4;P05023;P05023-3;P05023-2	Sodium/potassium-transporting ATPase subunit alpha-1	ATP1A1
28.4425	27.8097	29.8505	28.3535	30.4914	28.5075	29.2275	29.838	30.0222	31.9749	32.2905	32.2939	2.45475	0.0124812	P05026-2;P05026;V9GYR2	Sodium/potassium-transporting ATPase subunit beta-1	ATP1B1
28.5622	27.9741	27.7214	27.8044	27.8737	27.7131	32.1391	32.8717	33.4428	35.3384	34.6504	35.0674	7.18889	0.00011478	P05062;A0A087WXX2	Fructose-bisphosphate aldolase B;Fructose-bisphosphate aldolase	ALDOB
29.4477	29.2609	29.3892	30.1739	30.5196	29.2656	27.4789	28.5472	27.7701	28.349	28.6097	28.1161	2.74091	0.0080458	P05067;E9PG40;P05067-9;P05067-6;P05067-11;P05067-8;P05067-5;P05067-7;A0A0A0MRG2;P05067-4;P05067-10;P05067-3;H7C0V9	Amyloid beta A4 protein;N-APP;Soluble APP-alpha;Soluble APP-beta;C99;Beta-amyloid protein 42;Beta-amyloid protein 40;C83;P3(42);P3(40);C80;Gamma-secretase C-terminal fragment 59;Gamma-secretase C-terminal fragment 57;Gamma-secretase C-terminal fragment 50;C31	APP
27.6019	26.4291	28.3251	26.8809	27.2076	25.4288	30.515	31.6968	31.5896	33.7081	33.3252	32.0854	4.39254	0.000939983	P05089;P05089-2;P05089-3	Arginase-1	ARG1
32.1105	31.3095	32.5675	32.3893	32.4076	30.5162	34.2721	36.0896	35.3109	36.645	37.6146	37.5024	4.03846	0.00140636	P05091	Aldehyde dehydrogenase, mitochondrial	ALDH2
28.9788	29.4675	28.1467	30.7706	30.2329	29.6775	28.7587	27.7031	28.3541	28.5392	26.7695	27.252	2.13265	0.0214039	P05106;H3BM21;P05106-2;P05106-3;I3L4X8	Integrin beta-3;Integrin beta	ITGB3
26.7767	24.4076	28.0857	26.0155	26.6007	25.601	34.1327	33.9353	34.2853	31.1602	30.1409	30.2148	4.53423	0.000773479	P05107	Integrin beta-2	ITGB2
26.8641	23.8005	25.8875	30.4115	25.6933	26.4081	36.5355	35.9445	36.4396	32.5575	31.2393	30.7353	3.84195	0.00180195	P05109	Protein S100-A8;Protein S100-A8, N-terminally processed	S100A8
28.6591	28.887	28.9341	27.895	27.4698	28.2916	31.2247	29.4327	31.0034	26.2967	24.8784	26.9817	3.22483	0.00403297	P05114;A6NL93;A6NEL0	Non-histone chromosomal protein HMG-14	HMGN1
31.0556	31.244	30.3557	25.6908	27.1314	25.0047	29.2193	29.0829	29.8242	26.086	26.1506	25.1076	4.4726	0.000841192	P05120	Plasminogen activator inhibitor 2	SERPINB2
32.5135	32.8974	30.9944	33.775	30.841	33.1683	25.2951	25.0179	25.3107	26.8488	26.4806	25.9753	4.7372	0.000622145	P05121;P05121-2	Plasminogen activator inhibitor 1	SERPINE1
34.5729	34.0693	34.6378	35.9817	35.3625	34.1735	33.9863	34.0502	34.4812	35.417	36.162	35.8312	1.65958	0.0472507	P05141	ADP/ATP translocase 2;ADP/ATP translocase 2, N-terminally processed	SLC25A5
26.6792	26.0997	26.4148	26.6182	25.2391	25.8519	26.964	29.6555	28.4116	27.6106	27.6664	27.3775	1.73917	0.0412254	P05154;G3V5Q9;G3V2M1	Plasma serine protease inhibitor	SERPINA5
29.1494	29.355	29.024	29.5454	28.6502	28.5602	30.0953	31.0383	31.19	32.821	32.6916	32.5507	4.87114	0.000525488	P05155;P05155-3;P05155-2;H9KV48;E9PGN7	Plasma protease C1 inhibitor	SERPING1
27.7468	26.8838	27.6041	29.7153	28.1636	27.6104	36.1021	36.2078	36.3059	33.4192	32.0732	31.3462	5.49185	0.000303916	P05164;P05164-3;P05164-2	Myeloperoxidase;Myeloperoxidase;89 kDa myeloperoxidase;84 kDa myeloperoxidase;Myeloperoxidase light chain;Myeloperoxidase heavy chain	MPO
29.1776	28.3375	29.4176	30.6781	30.5526	29.8079	30.6035	31.708	31.5481	32.5143	32.5052	33.006	3.95841	0.00154139	P05165;P05165-2;P05165-3;A0A1B0GU58;A0A1B0GWI4;A0A1B0GUX9	Propionyl-CoA carboxylase alpha chain, mitochondrial	PCCA
25.2526	25.718	25.5416	25.1113	25.4104	24.7145	29.3191	29.3242	30.2051	34.0177	31.6913	32.0768	5.51559	0.000303909	P05177;P05177-2	Cytochrome P450 1A2	CYP1A2
30.0774	27.113	27.2472	25.4944	27.3162	25.4334	30.6172	32.4688	32.067	34.6925	34.7161	34.9444	4.27625	0.00108894	P05181;H0Y7H4;H0Y593	Cytochrome P450 2E1;Cytochrome P450 2E1, N-terminally processed	CYP2E1
31.6937	31.961	31.6608	31.6283	31.8779	32.421	31.059	30.6898	30.7822	30.214	30.0186	30.2639	4.20713	0.00115852	P05198;G3V4T5;H0YJS4	Eukaryotic translation initiation factor 2 subunit 1	EIF2S1
29.5328	31.553	22.9505	24.9087	23.9628	24.5742	32.3354	29.8057	33.3501	30.4995	31.4832	31.5501	1.64872	0.0482474	P05204	Non-histone chromosomal protein HMG-17	HMGN2
31.2225	32.0153	31.1435	30.9157	30.7314	30.9367	29.6607	30.0719	30.2235	30.0578	29.7291	29.4246	3.16112	0.00436065	P05362;E7ESS4	Intercellular adhesion molecule 1	ICAM1
33.8068	34.2963	33.7287	33.3523	34.3255	33.8526	33.0211	32.6495	32.4834	33.2013	33.6188	33.8479	1.93767	0.0295706	P05387	60S acidic ribosomal protein P2	RPLP2
26.3485	26.3297	25.3302	25.8133	24.8746	27.3374	24.5501	24.9177	23.6887	23.3928	23.4751	24.2274	1.82318	0.0356947	P05412	Transcription factor AP-1	JUN
26.2183	26.2918	25.4997	24.8288	25.6046	26.1686	24.1062	23.5636	23.6745	25.4222	25.5513	26.1093	2.81921	0.00710937	P05423	DNA-directed RNA polymerase III subunit RPC4	POLR3D
32.0906	32.08	31.9552	32.1182	31.8677	32.6107	32.7054	32.1712	32.3074	29.4859	30.0756	28.9694	4.50112	0.000808224	P05455;E7ERC4	Lupus La protein	SSB
28.1385	28.7254	27.6985	27.7459	28.5711	28.9861	28.4607	28.0987	28.1414	30.208	30.1147	30.2483	2.97683	0.00564046	P05546	Heparin cofactor 2	SERPIND1
34.8149	34.4533	34.5874	35.2917	33.9719	34.9985	30.9504	31.054	30.9748	31.5628	31.5922	31.5489	5.79777	0.000239392	P05556;P05556-2;P05556-5;P05556-4;P05556-3	Integrin beta-1	ITGB1
24.3718	24.1625	25.0806	22.8349	25.7928	23.7212	28.9384	28.8357	29.9699	25.25	25.0998	25.8622	3.44392	0.00296757	P05771-2;P05771	Protein kinase C beta type	PRKCB
34.7856	35.4399	35.6228	34.4393	33.558	35.3046	31.2054	34.4817	32.5024	37.1709	37.7922	37.5124	2.65724	0.0091517	P05783;F8VZY9	Keratin, type I cytoskeletal 18	KRT18
29.3409	30.599	29.9593	28.9615	30.3792	29.7393	27.7025	25.9254	28.5993	32.1423	30.1533	31.7254	2.10901	0.0222299	P05976	Myosin light chain 1/3, skeletal muscle isoform	MYL1
23.6202	23.4142	22.6355	25.2038	24.7198	24.9433	25.3073	24.5166	26.1093	26.751	26.8321	26.6191	3.731	0.00207445	P05981;M0QZ63	Serine protease hepsin;Serine protease hepsin non-catalytic chain;Serine protease hepsin catalytic chain	HPN
31.393	31.297	32.2004	30.5838	30.3638	31.2402	29.3942	28.947	29.9783	27.3699	27.1574	25.532	4.08426	0.0013253	P05997	Collagen alpha-2(V) chain	COL5A2
29.1782	26.7607	25.9422	25.8273	26.0434	24.797	31.2314	33.923	32.3652	35.9833	35.838	35.5647	4.85752	0.000537498	P06133;A0A1W2PQJ2;P06133-3;P06133-2	UDP-glucuronosyltransferase 2B4	UGT2B4
27.9326	27.8059	28.2757	29.7165	28.3308	29.148	28.5685	27.0509	28.1846	30.2375	30.819	31.3278	2.88135	0.00645499	P06276;F8WF14;F8WEX7	Cholinesterase;Carboxylic ester hydrolase	BCHE
33.5269	34.8773	34.3413	32.9186	33.2204	32.8063	34.3294	34.5271	34.3852	31.8483	31.5209	31.7005	4.24037	0.00112777	P06396	Gelsolin	GSN
29.2806	31.3639	30.0301	28.5144	26.7375	26.9609	29.7173	30.252	30.4804	27.889	26.6688	26.6657	2.71177	0.00844794	P06396-2	Gelsolin	GSN
35.7089	35.2739	35.3861	36.5002	35.6837	34.9888	35.6185	35.746	35.638	36.6467	37.1369	37.3458	2.11013	0.0222082	P06576;H0YH81;F8W079	ATP synthase subunit beta, mitochondrial;ATP synthase subunit beta	ATP5B
24.4116	26.9151	24.2078	25.8927	25.667	25.3583	26.4543	27.3544	27.5505	28.6068	27.7296	28.4148	2.09336	0.0228101	P06681;A0A0G2JL69;P06681-3;B4DQI1;A0A0G2JIE7;H0Y3H6;P06681-2;E9PDZ0;A0A0G2JK28	Complement C2;Complement C2b fragment;Complement C2a fragment	C2
27.6076	25.1928	26.7831	28.2721	25.4903	26.4407	36.2501	36.3423	36.3465	31.5067	31.6505	30.4539	5.23129	0.000369167	P06702	Protein S100-A9	S100A9
32.9617	31.4265	32.0203	33.7313	31.238	34.0851	34.8682	33.6028	34.0009	30.6095	29.1916	29.9863	2.32642	0.0154518	P06703;R4GN98	Protein S100-A6;Protein S100	S100A6
29.2859	30.04	29.7723	29.3124	29.789	30.0894	28.4159	27.7451	26.7925	27.2657	28.5362	27.5799	2.52697	0.011193	P06730;P06730-2;D6RBW1;P06730-3	Eukaryotic translation initiation factor 4E	EIF4E
35.3734	33.9566	34.2799	33.9639	33.6601	34.7244	35.5785	35.4024	35.2494	33.6687	33.4098	32.4123	2.05389	0.0244195	P06733	Alpha-enolase	ENO1
31.2976	30.6189	30.5091	30.4698	30.3358	30.91	32.0396	33.4864	33.2428	33.4287	34.5655	33.4783	3.6113	0.00239231	P06737;P06737-2;E9PK47	Glycogen phosphorylase, liver form;Alpha-1,4 glucan phosphorylase	PYGL
33.1681	31.1196	31.8281	31.3248	31.3246	31.0671	33.8971	33.7803	33.5885	32.2969	31.8729	30.811	2.14772	0.0208583	P06744;A0A0A0MTS2;P06744-2;K7EQ48;A0A0J9YXP8;A0A0J9YYH3;A0A0J9YX90	Glucose-6-phosphate isomerase	GPI
34.3577	34.7268	34.8415	35.2629	34.5976	35.6005	33.8027	33.7114	33.1234	33.1446	33.1281	33.3862	3.39396	0.00319555	P06748-2;P06748;P06748-3	Nucleophosmin	NPM1
34.6332	34.6703	34.5933	33.559	34.5309	34.3211	34.9744	34.2088	34.7963	33.1399	32.8834	33.2194	2.86079	0.00667185	P06753-2;A0A087WWU8;P06753-3;Q5HYB6;Q5VU61		TPM3;DKFZp686J1372
32.4141	33.0222	33.0431	32.9138	31.8596	32.3455	28.915	30.1764	30.0936	29.8731	30.5708	30.1127	3.86412	0.00174683	P06756-3;P06756;P06756-2	Integrin alpha-V;Integrin alpha-V heavy chain;Integrin alpha-V light chain	ITGAV
32.2936	34.0613	32.3988	28.6909	28.982	27.1392	27.9558	29.5495	28.7903	30.9507	29.0543	29.4799	2.8762	0.00649608	P07093-2;P07093-3;C9JN98	Glia-derived nexin	SERPINE2
33.2273	33.2724	33.535	32.4658	33.1094	32.4991	33.459	35.7965	33.9361	38.1951	37.8703	36.886	3.81402	0.0018612	P07099	Epoxide hydrolase 1	EPHX1
28.7763	26.0838	27.7987	26.5564	25.9639	26.692	31.6055	31.9276	32.7595	34.5147	35.0914	33.758	5.13786	0.000416421	P07148;A8MW49	Fatty acid-binding protein, liver	FABP1
33.3837	31.7551	32.7404	33.8432	32.0538	34.0322	33.4181	32.886	32.7852	31.1886	30.0125	29.7009	2.17481	0.0198928	P07195;A8MW50	L-lactate dehydrogenase B chain;L-lactate dehydrogenase	LDHB
25.8954	25.487	26.8525	27.4298	26.3308	26.919	25.7051	26.5269	26.0902	29.1505	28.7421	29.9117	3.39271	0.0031991	P07225;G5E9F8	Vitamin K-dependent protein S	PROS1
36.3641	36.7079	36.0939	35.9746	35.4133	35.9258	35.937	36.2913	36.3912	37.3171	37.7314	37.753	3.61698	0.00236907	P07237;H7BZ94;H0Y3Z3	Protein disulfide-isomerase	P4HB
29.0894	30.3911	30.4857	28.7906	29.5567	27.5375	31.1157	31.9274	32.2112	32.8197	32.6341	32.196	3.18826	0.00421671	P07305;P07305-2	Histone H1.0;Histone H1.0, N-terminally processed	H1F0
24.6661	21.5581	23.2466	21.3425	24.4473	21.8726	26.2674	28.5741	27.8405	32.0474	33.2512	33.7685	4.3671	0.000971266	P07306;P07306-2;J3QSZ2;K7EPS5	Asialoglycoprotein receptor 1	ASGR1
24.6541	25.109	25.2043	24.3219	24.404	25.0962	26.1085	27.9929	27.5341	29.9807	31.5096	31.5292	4.83732	0.000551057	P07307	Asialoglycoprotein receptor 2	ASGR2
27.4865	26.1703	26.6859	23.7864	24.1896	23.554	27.5553	29.381	28.6841	31.3817	31.9331	31.3289	5.64275	0.00025875	P07327	Alcohol dehydrogenase 1A	ADH1A
24.5581	25.0767	25.8374	24.9414	23.9411	24.7839	26.4272	28.9825	29.4104	25.4638	26.0621	25.1196	2.24372	0.01773	P07333	Macrophage colony-stimulating factor 1 receptor	CSF1R
37.1093	37.2254	37.0169	36.4349	37.584	37.7545	36.1242	35.1497	35.5185	33.7541	33.6545	33.3897	4.56715	0.000752994	P07355;P07355-2;H0YN42;H0YMD0;H0YMU9;H0YM50;A6NMY6;H0YKS4;H0YNP5	Annexin A2;Annexin;Putative annexin A2-like protein	ANXA2;ANXA2P2
25.5236	26.385	25.8487	26.1274	25.1839	25.8202	26.9969	27.7728	28.1768	29.0425	29.0873	29.8396	4.21693	0.00114962	P07357	Complement component C8 alpha chain	C8A
27.0775	27.1544	26.9134	27.3814	26.4833	26.3438	29.0879	28.3487	29.0952	30.3268	28.5361	28.4347	2.44498	0.0126991	P07358;F5GY80;F5H7G1	Complement component C8 beta chain	C8B
26.4035	25.89	25.8283	23.6945	25.1608	25.5696	28.6622	26.0588	28.4596	27.6254	28.5367	28.056	2.1014	0.0224994	P07360;Q5SQ08	Complement component C8 gamma chain	C8G
28.9278	29.5704	29.6005	30.2023	27.8716	28.4661	27.1978	28.33	27.9126	26.52	27.258	26.7601	1.93943	0.0294932	P07585;F8VXZ8;F8VUF6;F8VWU0	Decorin	DCN
32.7054	32.5883	33.0552	31.7735	32.7681	31.589	33.7638	33.2956	33.9276	32.3053	32.1499	33.1749	1.77336	0.038807	P07602;C9JIZ6;P07602-2;P07602-3;Q5BJH1	Prosaposin;Saposin-A;Saposin-B-Val;Saposin-B;Saposin-C;Saposin-D	PSAP
26.799	27.9842	26.4173	27.2152	26.6629	28.0132	28.952	29.0928	28.9064	26.4311	26.4025	27.5474	1.98134	0.0274476	P07711;Q5T8F0	Cathepsin L1;Cathepsin L1 heavy chain;Cathepsin L1 light chain	CTSL
34.445	32.3134	33.406	33.8438	33.0868	33.7445	35.7622	35.4774	35.2922	32.7198	33.0298	31.6667	2.41733	0.0133053	P07737;K7EJ44	Profilin-1	PFN1
26.2054	25.6391	25.8317	24.147	23.3584	25.5052	25.4049	26.4482	26.0447	23.7646	23.3037	23.8005	2.36163	0.0145442	P07738	Bisphosphoglycerate mutase	BPGM
32.8822	32.6696	33.1253	32.3491	32.5852	32.8101	31.9373	31.6342	31.7127	31.3571	31.1352	30.9199	4.54587	0.000771462	P07814;V9GYZ6	Bifunctional glutamate/proline--tRNA ligase;Glutamate--tRNA ligase;Proline--tRNA ligase	EPRS
32.6041	32.4125	32.0659	31.5259	31.9679	32.1777	33.1194	33.5461	33.7759	32.0289	31.7438	31.7985	3.46565	0.0028872	P07858	Cathepsin B;Cathepsin B light chain;Cathepsin B heavy chain	CTSB
25.8903	26.205	25.4915	25.0864	27.8875	25.2558	27.6577	28.0068	28.0826	28.9023	29.4455	28.003	2.00754	0.0263324	P07902;P07902-2	Galactose-1-phosphate uridylyltransferase	GALT
28.0568	27.6048	28.6702	28.6579	28.8129	27.8105	28.1732	28.6789	29.1064	29.317	29.8297	29.9562	1.76724	0.0392457	P07919	Cytochrome b-c1 complex subunit 6, mitochondrial	UQCRH
26.0746	28.0719	27.7922	25.9878	29.7009	25.9775	31.7951	30.5566	31.413	28.6167	26.6554	27.4293	1.78795	0.0378192	P07948-2	Tyrosine-protein kinase Lyn	LYN
32.8525	35.0623	34.4919	31.8421	30.7373	31.9444	28.1662	29.5766	28.5345	30.1789	30.9688	29.5569	3.51251	0.00272681	P07951-2
32.3917	31.6421	32.0323	33.6059	32.1325	32.8749	32.678	33.5055	33.2263	34.3087	34.9534	34.919	2.96438	0.00574896	P07954-2;P07954	Fumarate hydratase, mitochondrial	FH
30.7248	31.4628	30.6223	29.1419	30.0153	28.7322	26.9573	26.4346	25.8416	27.0557	25.9018	24.7567	3.98523	0.00149637	P07996;P07996-2	Thrombospondin-1	THBS1
35.602	36.2994	35.1142	34.2761	34.4355	33.7129	35.8907	35.0707	35.9241	35.1117	35.41	35.7281	2.0018	0.0265064	P08133;P08133-2;E7EMC6	Annexin A6;Annexin	ANXA6
26.0207	25.0009	25.4611	26.0258	26.4929	26.484	28.3176	28.3049	30.0521	31.1009	31.962	31.8716	5.07268	0.000433512	P08183;P08183-2	Multidrug resistance protein 1	ABCB1
24.8525	25.4162	23.8844	24.8583	25.6017	25.1744	25.4509	26.486	25.6328	28.0942	27.8917	28.2628	3.66118	0.00224932	P08185	Corticosteroid-binding globulin	SERPINA6
26.7818	27.2676	27.6227	27.5091	29.0772	26.1473	30.6916	30.843	31.0473	29.2428	31.0483	31.0525	2.65552	0.00914938	P08236;P08236-2;P08236-3	Beta-glucuronidase	GUSB
29.7854	29.2437	30.3868	25.6581	27.5798	28.6403	25.3681	26.0612	24.9098	27.9392	25.1727	26.6538	2.12792	0.0215745	P08243-2;P08243;P08243-3;F8WEJ5	Asparagine synthetase [glutamine-hydrolyzing]	ASNS
23.7131	23.8076	24.6611	24.4121	22.2879	25.6221	33.4364	32.975	33.1273	32.6477	30.3691	23.6871	2.25356	0.0174488	P08246	Neutrophil elastase	ELANE
29.7198	29.9556	29.4983	26.4486	25.6735	26.6266	24.8972	25.9457	24.6707	26.7284	23.7991	26.3157	2.98443	0.00556944	P08253;P08253-2;P08253-3	72 kDa type IV collagenase;PEX	MMP2
30.4621	25.5717	27.314	24.5568	26.2667	24.3573	26.5107	26.812	27.7369	32.2215	31.2253	30.3536	2.27988	0.0167299	P08263	Glutathione S-transferase A1;Glutathione S-transferase A1, N-terminally processed	GSTA1
26.0886	24.7058	23.541	25.4145	25.7013	24.7443	34.9294	34.5029	35.1239	32.4566	31.5506	29.5268	5.28232	0.000347978	P08311	Cathepsin G	CTSG
24.7323	24.338	24.5734	24.1726	24.6297	24.7204	28.6592	27.0475	27.4351	28.7613	27.6148	26.6294	3.37109	0.00330926	P08514;P08514-2;P08514-3	Integrin alpha-IIb;Integrin alpha-IIb heavy chain;Integrin alpha-IIb light chain, form 1;Integrin alpha-IIb light chain, form 2	ITGA2B
30.6944	30.7524	30.2611	32.4334	31.5881	32.2885	31.0974	31.2868	31.6241	31.2104	30.9724	32.1493	1.80302	0.036828	P08559;P08559-4;P08559-3;P08559-2	Pyruvate dehydrogenase E1 component subunit alpha, somatic form, mitochondrial	PDHA1
24.306	25.5575	25.1919	23.6186	23.3062	24.4048	31.4275	30.4701	30.7601	25.745	24.2207	25.5506	5.42221	0.000319395	P08567	Pleckstrin	PLEK
26.1998	28.1988	28.2649	27.4518	27.094	26.6178	33.026	32.4997	32.1653	31.7497	31.063	30.7138	4.57089	0.000753613	P08571;D6RFL4	Monocyte differentiation antigen CD14;Monocyte differentiation antigen CD14, urinary form;Monocyte differentiation antigen CD14, membrane-bound form	CD14
28.4802	30.5523	29.32	31.0245	31.6026	28.7425	25.0681	25.4749	25.7082	25.7697	25.9602	24.9841	3.47836	0.00283903	P08572	Collagen alpha-2(IV) chain;Canstatin	COL4A2
29.9123	29.1918	29.9723	30.8763	30.9528	31.5281	30.5612	30.4269	30.9025	30.9468	32.3978	33.0034	2.09613	0.0226797	P08574	Cytochrome c1, heme protein, mitochondrial	CYC1
30.2725	31.131	32.6173	27.2687	27.2504	30.8423	25.5979	26.4506	24.9089	25.6805	25.2816	26.5402	2.69545	0.0086778	P08582	Melanotransferrin	MFI2
27.8591	27.7766	27.9103	25.157	26.7941	28.5845	26.2467	29.3987	28.9051	30.4522	31.0426	31.4172	1.75316	0.0402778	P08603;A0A0D9SG88;P08603-2	Complement factor H	CFH
31.3898	31.2393	31.2027	32.6452	31.7169	33.0517	30.4834	30.3634	30.547	30.6868	29.6298	30.8234	2.64695	0.00927528	P08621;P08621-2;P08621-3	U1 small nuclear ribonucleoprotein 70 kDa	SNRNP70
31.0088	31.974	31.6164	33.0909	32.6715	32.7348	29.2822	28.0253	28.7783	29.0142	29.1291	29.3355	5.22156	0.000372244	P08648	Integrin alpha-5;Integrin alpha-5 heavy chain;Integrin alpha-5 light chain	ITGA5
30.3712	29.7201	30.2804	31.2142	29.7734	30.8613	27.4723	28.9408	27.9407	30.0912	30.0329	30.1156	2.56839	0.0104959	P08651-2;P08651-3;P08651-4	Nuclear factor 1 C-type	NFIC
38.5998	38.6711	38.0375	39.6758	38.1896	39.4211	37.7122	36.7682	37.6817	35.9843	35.3739	34.8859	3.56821	0.00252496	P08670;B0YJC4	Vimentin	VIM
30.7276	28.7464	26.9249	25.5311	27.4567	24.34	33.4517	34.4821	33.0409	38.0877	36.2818	35.4431	4.14035	0.00124615	P08684;E7EVM8	Cytochrome P450 3A4	CYP3A4
32.5927	32.2048	32.1885	32.7878	33.0608	34.0149	31.6072	31.3454	30.9579	30.6169	31.0574	31.5725	2.9611	0.00577877	P08708;H0YN88;A0A075B716	40S ribosomal protein S17	RPS17
23.1317	23.2945	24.5679	24.1406	24.5479	23.0918	24.4816	24.1181	25.0899	27.8439	29.8795	30.137	3.865	0.00174581	P08709;F5H8B0;P08709-2	Coagulation factor VII;Factor VII light chain;Factor VII heavy chain	F7
29.8307	29.7614	30.6643	31.165	32.5495	34.9163	26.9355	27.761	27.1803	27.6908	28.2686	27.9492	3.22449	0.00403002	P08727;C9JM50	Keratin, type I cytoskeletal 19	KRT19
35.3992	35.5729	35.4056	34.2192	33.4102	33.1925	34.9845	34.9363	34.7527	33.2531	33.7706	32.8077	3.59002	0.00243983	P08758;D6RBE9;D6RBL5;E9PHT9	Annexin A5;Annexin	ANXA5
24.9014	25.8101	24.8423	23.8481	25.5976	24.1853	26.7081	26.0275	25.5991	30.2063	27.434	28.0404	2.40445	0.0135413	P08910	Abhydrolase domain-containing protein 2	ABHD2
29.962	29.8424	30.4886	31.9216	30.6965	31.5885	30.3848	29.8491	30.272	28.8421	29.5001	29.0412	2.88459	0.00642494	P09012;M0R268;M0QXK2;M0R221;M0R2B8;M0R0G9;M0QZG7	U1 small nuclear ribonucleoprotein A	SNRPA
31.5525	31.9657	31.5657	30.9033	31.0171	30.0056	31.3174	33.5574	32.4775	32.8832	34.3327	33.1006	1.99104	0.0269772	P09110;C9JDE9;H7C131;P09110-2;H0Y4D4	3-ketoacyl-CoA thiolase, peroxisomal	ACAA1
28.1645	28.609	27.6043	27.4848	27.4787	28.0931	27.5374	26.8846	27.195	27.0014	26.7274	25.71	1.77325	0.0388067	P09132;A0A087WYR0;A0A087WWU9	Signal recognition particle 19 kDa protein	SRP19
28.2875	27.8901	26.0239	27.1269	27.6168	26.8427	31.6011	32.2592	32.848	34.0276	33.9409	33.9581	5.36496	0.000327024	P09210	Glutathione S-transferase A2	GSTA2
32.5651	31.3758	31.7922	31.8014	30.6779	30.1472	33.5007	32.6888	32.7834	30.4792	29.3184	30.1786	2.64089	0.00935797	P09211;A8MX94	Glutathione S-transferase P	GSTP1
26.4802	26.4343	26.158	26.6017	26.9466	26.3818	27.7443	27.4261	29.8279	31.4483	30.8406	33.2714	3.52309	0.00268805	P09327	Villin-1	VIL1
35.9856	35.4008	35.2812	36.1143	35.4817	36.7137	33.8579	33.2061	33.4205	30.7102	30.9726	30.0878	5.76379	0.000242434	P09382	Galectin-1	LGALS1
28.6403	27.5026	27.6593	27.7248	27.162	28.2388	29.6363	30.1414	29.5923	30.6859	30.8662	30.7343	4.16574	0.00121551	P09417;P09417-2;B7Z415;D6RGG7	Dihydropteridine reductase	QDPR
31.5893	29.7459	30.0527	31.2655	31.6059	32.181	32.8467	31.8797	33.2527	30.6748	29.9943	28.8564	1.98546	0.0272531	Q5T7C4;P09429;B2RPK0	High mobility group protein B1;Putative high mobility group protein B1-like 1	HMGB1;HMGB1P1
28.3253	29.1693	29.0139	28.2602	28.2056	28.3161	32.8931	33.0037	32.6238	33.6833	33.1754	32.1818	5.84508	0.00023456	P09467	Fructose-1,6-bisphosphatase 1	FBP1
24.6241	25.5965	25.5994	25.8531	25.7285	26.5484	26.0656	25.7738	25.3617	28.1885	27.7412	28.0153	3.67801	0.00219702	P09471-2;P09471;H3BTM2	Guanine nucleotide-binding protein G(o) subunit alpha	GNAO1
30.9139	30.8465	31.5211	30.8499	30.3537	30.2614	27.1418	26.6262	26.6306	26.2301	25.4072	24.313	5.48804	0.000303361	P09486;F5GY03	SPARC	SPARC
26.5371	26.1611	25.8227	24.2371	23.1045	24.2101	23.7314	24.4607	22.6182	24.0794	22.9381	24.8955	1.93336	0.0297532	P09493-7
31.6207	34.1202	32.8722	30.4166	30.6678	30.4624	27.7874	28.3034	28.8459	29.7533	29.2601	29.5451	3.58485	0.00245589	P09493-8
31.931	31.939	32.6711	32.1146	32.96	32.0335	30.4877	30.3186	31.0797	30.6462	32.0245	29.9995	1.64242	0.0487408	P09496-2;P09496-4;P09496-3;P09496;F8WF69;P09496-5	Clathrin light chain A	CLTA
31.4687	31.5734	31.4781	30.9113	31.2774	31.7478	30.4648	30.5585	30.2244	30.0561	30.5819	30.5957	2.75098	0.00794071	P09497-2;P09497	Clathrin light chain B	CLTB
32.9718	33.4976	32.6699	31.2103	32.3661	31.5325	32.4196	32.8236	32.9354	33.1149	33.7421	33.4895	2.28659	0.0165448	P09525;Q6P452	Annexin A4;Annexin	ANXA4
24.9028	24.2761	25.1207	23.4076	24.5793	24.2204	22.428	23.297	23.5992	27.7716	27.7333	26.9797	4.352	0.000990488	P09525-2	Annexin A4	ANXA4
30.5718	32.3511	31.96	31.7363	31.0011	32.0494	33.3031	33.1956	33.9201	31.5755	30.8245	30.8544	2.1886	0.0194344	P09601;B1AHA8	Heme oxygenase 1	HMOX1
32.1496	31.8443	31.7011	31.5618	32.2257	32.1007	32.0525	32.4681	32.3776	32.8496	33.574	33.8774	2.61448	0.00975551	P09622;E9PEX6;P09622-2	Dihydrolipoyl dehydrogenase, mitochondrial;Dihydrolipoyl dehydrogenase	DLD
33.9436	33.5399	33.9439	35.3475	34.3674	34.7786	33.6706	33.4297	33.1352	31.6653	32.4881	32.3155	3.77319	0.00195121	P09651;F8W6I7;P09651-2;P09651-3;F8VZ49;F8VTQ5;H0YH80	Heterogeneous nuclear ribonucleoprotein A1;Heterogeneous nuclear ribonucleoprotein A1, N-terminally processed	HNRNPA1
31.3189	30.6278	30.8057	31.6394	31.6627	32.1602	30.7164	30.277	30.4867	30.685	30.7071	31.1714	2.51939	0.011318	P09661;H0YKK0	U2 small nuclear ribonucleoprotein A	SNRPA1
30.3472	29.4464	29.9963	32.7585	32.1453	32.1738	30.4486	30.8908	31.1807	32.9293	33.1976	33.1716	4.83696	0.000549163	P09669	Cytochrome c oxidase subunit 6C	COX6C
23.8263	22.558	24.0303	23.8742	22.8402	23.1998	30.748	30.3226	30.6723	22.899	21.2902	21.9849	6.13649	0.000208872	P09769;Q5TGY6	Tyrosine-protein kinase Fgr	FGR
27.7877	28.3076	27.8734	27.5512	25.0685	27.412	27.6297	28.7674	28.7596	31.4642	30.8079	31.0325	3.03056	0.00520703	P09871;F8WCZ6;A0A087X232	Complement C1s subcomponent;Complement C1s subcomponent heavy chain;Complement C1s subcomponent light chain	C1S
31.2451	30.2716	30.9807	32.279	31.9997	32.5408	32.1909	31.9793	32.3867	30.8769	31.1439	30.9893	3.19068	0.00421179	P09874	Poly [ADP-ribose] polymerase 1	PARP1
25.123	25.9982	22.5142	24.5412	24.3681	24.3097	31.3096	32.0785	31.7558	28.7491	25.1324	25.4209	3.25066	0.00388005	P09917;P09917-2;P09917-3;P09917-5;P09917-4	Arachidonate 5-lipoxygenase	ALOX5
32.7554	31.9442	33.265	30.5604	31.3174	31.2754	27.933	26.6531	26.0082	26.5896	26.7511	25.3345	4.93534	0.00047857	P09936;D6RE83;D6R956;D6R974	Ubiquitin carboxyl-terminal hydrolase isozyme L1;Ubiquitin carboxyl-terminal hydrolase	UCHL1
22.9968	23.6462	23.5352	25.3429	24.606	25.4012	24.3694	23.7861	23.7805	25.0548	24.8922	24.9207	3.21398	0.00408208	P09958	Furin	FURIN
30.8909	28.5547	30.4291	29.6646	30.289	30.0227	33.9182	33.1029	33.4836	29.8096	29.6428	28.257	3.14868	0.00442117	P09960;P09960-4;P09960-2;P09960-3	Leukotriene A-4 hydrolase	LTA4H
29.2249	29.4232	29.2241	28.1765	28.2902	28.301	30.6013	32.3257	31.5451	34.1093	34.2951	33.9963	6.01305	0.000215087	P0C0L4;P0C0L4-2	Complement C4-A;Complement C4 beta chain;Complement C4-A alpha chain;C4a anaphylatoxin;C4b-A;C4d-A;Complement C4 gamma chain	C4A
24.0179	24.6439	25.0688	22.9892	23.4701	24.8448	27.6217	27.7597	26.6472	26.9659	28.0602	29.1251	3.26852	0.00376487	P0C0L5;F5GXS0	Complement C4-B;Complement C4 beta chain;Complement C4-B alpha chain;C4a anaphylatoxin;C4b-B;C4d-B;Complement C4 gamma chain	C4B
30.9786	32.0963	29.8611	28.7527	29.7192	31.8851	32.8305	34.1078	33.4779	30.408	28.7911	29.7301	1.92324	0.0302718	P0CG38	POTE ankyrin domain family member I	POTEI
27.2024	24.4961	25.2101	25.3548	25.6894	23.6486	29.4785	27.5792	28.9218	34.3268	30.4432	32.6911	3.19457	0.00419585	P0DJI8;E9PQD6	Serum amyloid A-1 protein;Amyloid protein A;Serum amyloid protein A(2-104);Serum amyloid protein A(3-104);Serum amyloid protein A(2-103);Serum amyloid protein A(2-102);Serum amyloid protein A(4-101);Serum amyloid A protein	SAA1
27.4848	28.4518	29.3113	26.1118	25.6758	27.3717	28.0567	27.8823	28.4186	31.0728	30.6856	29.9208	3.13402	0.00450334	P0DN79;P35520;P35520-2	Cystathionine beta-synthase	CBS
22.83	24.4205	23.3951	22.9475	23.4434	23.6215	30.1047	27.8007	29.0028	29.5588	25.5002	25.1191	2.45481	0.0124846	P0DOY2;P0DOY3;P0CF74	Ig lambda-6 chain C region	IGLC6
26.8792	26.3281	26.8122	26.9543	26.3587	28.1194	26.1152	25.6791	26.0174	24.5598	25.1549	25.5377	2.09399	0.0227845	P0DPB6;A0A0R4J2F3
25.7505	26.6507	27.0985	24.1046	27.1215	23.5165	27.8864	29.8245	28.878	29.8444	30.5842	31.1438	2.74826	0.00795853	P10109	Adrenodoxin, mitochondrial	FDX1
24.2525	25.6376	23.5266	24.1068	25.4461	23.741	28.8696	29.4137	31.2419	27.7761	27.2244	27.5922	3.56285	0.0025509	P10153	Non-secretory ribonuclease	RNASE2
30.1955	29.5064	30.1721	28.9013	29.9916	29.7498	30.4517	30.2426	30.3322	28.2941	28.5459	27.8081	3.03771	0.00517412	P10155;P10155-3;P10155-5;P10155-4	60 kDa SS-A/Ro ribonucleoprotein	TROVE2
26.6039	26.4517	27.7576	29.8845	28.8131	29.4738	28.6513	27.7012	28.9099	28.1294	28.7348	30.2071	1.71071	0.043191	U3KQK5;P10176	Cytochrome c oxidase subunit 8A, mitochondrial	COX8A
31.0732	31.8599	32.0251	32.5173	30.8202	32.2934	29.6959	28.9643	29.8264	29.6148	29.226	27.9979	2.72269	0.00829527	P10301	Ras-related protein R-Ras	RRAS
24.5588	24.0921	27.2887	28.8419	29.036	28.9979	29.46	29.8671	30.2613	29.3097	31.1154	28.3695	2.42383	0.0131855	P10412	Histone H1.4	HIST1H1E
23.6012	23.4456	23.8282	24.1586	24.5543	24.0043	26.6079	24.3376	23.9433	26.5124	25.8836	26.1457	1.7808	0.0382864	P10415-2;P10415	Apoptosis regulator Bcl-2	BCL2
28.8583	28.9323	28.5931	27.8585	28.6523	27.2817	27.0024	27.5898	27.5461	29.1764	29.5563	30.205	2.76257	0.00779074	P10586-2;P10586;H0Y6Z7;H0Y4H1;H0Y7Z9	Receptor-type tyrosine-protein phosphatase F	PTPRF
30.1638	30.954	30.9146	33.3509	32.8101	32.8836	32.385	32.5697	32.8587	32.7872	33.3299	34.4573	3.13867	0.00447706	P10606	Cytochrome c oxidase subunit 5B, mitochondrial	COX5B
30.2379	30.3665	30.4569	29.1693	30.1441	28.9493	31.0342	30.5403	31.7635	29.2579	29.2365	29.3812	2.47743	0.0120886	X6R5C5;X6R8A1;P10619-2;P10619	Carboxypeptidase;Lysosomal protective protein;Lysosomal protective protein 32 kDa chain;Lysosomal protective protein 20 kDa chain	CTSA
31.0625	31.6328	31.0841	33.0706	29.9818	32.4134	30.8861	31.948	31.896	34.3745	34.8784	33.8496	1.93993	0.0294765	P10620;F5H7F6;F5H6X2;P10620-2	Microsomal glutathione S-transferase 1	MGST1
29.7457	25.6429	23.8306	25.4347	25.6692	25.9712	31.6858	33.851	32.042	36.7377	35.9838	35.0258	3.7315	0.00207468	P10632;G3V188	Cytochrome P450 2C8	CYP2C8
31.8571	31.989	31.6868	31.1958	31.4804	31.822	32.0566	31.5367	31.8535	30.5008	30.5216	30.3746	3.72341	0.00207962	P10644;P10644-2;K7EPB2;K7EIE5;K7EID3;K7EJ40;K7EK41	cAMP-dependent protein kinase type I-alpha regulatory subunit;cAMP-dependent protein kinase type I-alpha regulatory subunit, N-terminally processed	PRKAR1A
35.2316	34.4707	34.7062	36.0615	35.5849	36.1397	34.7947	35.3008	35.3362	36.8306	37.0463	37.3935	3.96813	0.00151445	P10809	60 kDa heat shock protein, mitochondrial	HSPD1
36.1476	36.4559	36.168	35.5463	35.9522	36.6408	35.9706	35.8452	36.3211	36.9589	37.1814	37.7817	1.99623	0.0267286	P11021	78 kDa glucose-regulated protein	HSPA5
31.7196	31.436	31.7933	31.8924	32.0468	32.8278	28.6089	29.6415	28.6669	29.0685	29.3929	29.6597	4.62532	0.000719496	P11047	Laminin subunit gamma-1	LAMC1
27.3798	26.9233	26.236	28.5611	29.0396	29.8997	25.9708	27.5088	26.6837	24.8122	26.5868	24.6362	2.58424	0.0102273	P11137-3;P11137	Microtubule-associated protein 2	MAP2
30.164	31.3019	29.2637	28.9348	27.6449	28.9929	27.1344	26.04	26.1	28.1878	26.7609	26.3841	2.57754	0.0103405	P11166	Solute carrier family 2, facilitated glucose transporter member 1	SLC2A1
24.8316	25.0671	24.0122	25.4122	25.1339	23.1919	25.1577	29.4259	30.3636	32.1485	32.7167	32.618	3.16568	0.00435233	P11168;P11168-2	Solute carrier family 2, facilitated glucose transporter member 2	SLC2A2
27.2452	27.0336	27.6837	26.3477	29.1499	27.881	29.6851	28.9039	29.2854	29.791	30.0748	29.7003	2.0086	0.0262843	P11171;P11171-2;Q4VB86;P11171-3;P11171-5;P11171-4;P11171-7;P11171-6	Protein 4.1	EPB41
29.9096	29.7788	30.6665	29.9083	29.5599	30.5624	30.1161	31.1072	31.308	32.5087	33.5294	33.3457	3.43414	0.00300994	P11182;Q5VVL7	Lipoamide acyltransferase component of branched-chain alpha-keto acid dehydrogenase complex, mitochondrial	DBT
27.1679	25.8797	25.682	27.1086	25.1521	25.2071	33.9055	33.3883	34.1167	31.2412	29.0561	28.6582	4.49544	0.000804911	P11215;P11215-2	Integrin alpha-M	ITGAM
23.5304	23.9676	24.0239	25.1508	25.8306	26.4901	25.7968	30.1704	28.9812	31.1358	32.2766	32.388	3.61966	0.00236761	P11226	Mannose-binding protein C	MBL2
31.8835	31.3179	31.4795	33.7751	33.2848	33.7881	30.3522	30.0874	30.6035	30.5703	29.9425	29.9896	5.68068	0.00024335	P11233;H7C3P7	Ras-related protein Ral-A	RALA
29.6544	29.1673	29.3987	30.4256	30.1419	30.4027	31.2269	32.7029	32.2258	32.524	34.4157	34.0422	3.73692	0.00205416	Q5T4U5;P11310;P11310-2;B7Z9I1	Medium-chain specific acyl-CoA dehydrogenase, mitochondrial	ACADM
31.4468	30.7058	30.8128	32.5667	31.7608	33.1457	31.3733	30.5158	31.5501	31.1862	30.2456	30.5688	1.82547	0.0355836	P11387	DNA topoisomerase 1	TOP1
32.9444	32.622	32.8928	33.0058	32.663	32.7946	33.4124	33.1785	33.5238	29.8708	28.7791	28.9552	5.98378	0.000204521	P11413;P11413-2;P11413-3;E9PD92	Glucose-6-phosphate 1-dehydrogenase	G6PD
28.3155	27.7665	27.4554	28.8685	28.9588	29.3544	28.0106	27.5756	27.352	26.9102	27.9207	27.6221	2.30847	0.0159389	P11441;Q5HY81	Ubiquitin-like protein 4A	UBL4A
31.5143	31.2906	31.5554	32.5182	31.1419	32.0652	32.2277	33.8226	33.5536	35.8733	35.467	36.0224	4.19068	0.00118087	P11498	Pyruvate carboxylase, mitochondrial	PC
29.7868	27.4442	26.6887	27.522	26.6802	26.2114	30.9997	33.823	31.8762	36.1243	35.9222	34.994	4.2745	0.00108827	P11509	Cytochrome P450 2A6	CYP2A6
30.2376	30.8646	31.2973	28.4998	30.3475	29.4625	29.5204	30.476	29.824	31.3868	31.6987	31.4439	1.93592	0.0296555	P11532-4;P11532;E9PDN5;A0A075B6G3;A0A087WV90;A0A087WTU7;P11532-3;P11532-2	Dystrophin	DMD
32.3606	31.3259	32.2112	32.037	31.8591	32.6612	32.8382	33.0513	32.488	34.0853	33.4894	33.7404	2.5882	0.0101751	P11586	C-1-tetrahydrofolate synthase, cytoplasmic;Methylenetetrahydrofolate dehydrogenase;Methenyltetrahydrofolate cyclohydrolase;Formyltetrahydrofolate synthetase;C-1-tetrahydrofolate synthase, cytoplasmic, N-terminally processed	MTHFD1
24.0713	23.8169	25.6183	25.2354	24.2613	22.6863	31.751	32.3747	34.8449	30.0207	30.6108	30.0598	4.54437	0.000769416	P11678	Eosinophil peroxidase;Eosinophil peroxidase light chain;Eosinophil peroxidase heavy chain	EPX
28.4163	25.7955	26.6828	24.3325	25.6096	24.295	30.3892	33.0408	30.5203	34.2281	35.0063	33.9172	4.66124	0.00068586	P11712	Cytochrome P450 2C9	CYP2C9
32.3515	32.0561	32.05	33.8347	33.0241	33.8277	32.6214	32.0764	32.647	32.3839	31.9479	32.7494	2.27379	0.016893	P11717	Cation-independent mannose-6-phosphate receptor	IGF2R
28.3086	28.0479	26.8733	26.7296	27.3945	28.1529	26.1028	25.768	26.3102	25.4301	25.9346	25.2362	2.41366	0.0133607	P11802;F8VYH9;F8VTV8;F8VWX7;F8VZ51	Cyclin-dependent kinase 4	CDK4
33.4379	33.4269	33.1349	33.5102	33.3231	33.7085	32.8409	32.1382	32.6131	32.7878	32.3158	33.1526	1.90605	0.031059	P11940;E7EQV3;E7ERJ7;A0A087WTT1;P11940-2;Q9H361	Polyadenylate-binding protein 1;Polyadenylate-binding protein;Polyadenylate-binding protein 3	PABPC1;PABPC3
30.4101	29.2505	28.3018	30.9528	28.767	30.9149	31.3331	30.7309	30.4574	27.2646	28.1198	27.6593	1.96265	0.0283431	P12004	Proliferating cell nuclear antigen	PCNA
26.6703	27.5807	27.6262	26.0148	26.4036	25.2766	27.3645	24.582	26.8979	24.4047	23.3218	23.3771	2.15224	0.0206905	P12107-4;P12107-3;P12107;P12107-2	Collagen alpha-1(XI) chain	COL11A1
31.8911	32.0925	31.7653	31.9174	31.9947	31.668	29.6775	30.2171	29.5358	29.971	30.007	30.9958	3.77159	0.00195334	P12110;P12110-3	Collagen alpha-2(VI) chain	COL6A2
34.4274	33.6104	33.069	34.7336	35.476	35.4425	31.8037	32.2766	31.1878	32.7598	32.508	33.5638	3.3666	0.00332033	P12111;P12111-2	Collagen alpha-3(VI) chain	COL6A3
29.8076	30.0343	30.9366	26.2372	28.7495	26.8081	26.8012	27.7591	27.4598	30.4359	31.148	31.6224	3.13154	0.00450733	P12235;V9GYG0	ADP/ATP translocase 1	SLC25A4
32.6502	32.1052	32.6019	33.9302	33.2503	33.9445	32.5485	31.7757	32.5503	31.825	31.404	31.8796	3.06623	0.00497838	P12270	Nucleoprotein TPR	TPR
28.73	28.2077	29.4421	25.7256	27.5123	25.3985	26.6925	27.5759	27.5459	29.9248	29.2186	28.69	2.39124	0.0138201	P12277;G3V4N7	Creatine kinase B-type	CKB
25.3975	24.4347	24.803	22.9881	24.5508	24.5644	31.2386	29.4229	29.3922	27.182	22.2445	23.3898	2.47024	0.0122055	P12314;A0A0A0MRM3;Q92637;A0A087WXZ6;P12314-2;Q92637-3	High affinity immunoglobulin gamma Fc receptor I;High affinity immunoglobulin gamma Fc receptor IB	FCGR1A;FCGR1B
28.1226	28.1727	29.7132	27.2928	30.0278	30.0941	32.5917	33.3263	33.4396	29.2255	27.9777	28.5424	2.85081	0.00677885	P12429	Annexin A3	ANXA3
23.9341	24.0893	23.2877	23.9444	24.475	26.0519	30.2301	26.2336	30.4336	25.4902	24.5934	23.8555	2.13482	0.0213112	P12544-2;P12544	Granzyme A	GZMA
25.852	22.3596	25.1151	23.2518	24.2348	22.9093	31.7946	33.6317	34.1284	29.7299	27.505	28.386	4.24876	0.00111857	P12724	Eosinophil cationic protein	RNASE3
29.1476	29.884	29.3512	25.2529	27.4865	24.0495	26.6465	27.1955	25.4121	23.8233	24.3162	22.4794	2.89358	0.00633905	P12814	Alpha-actinin-1	ACTN1
34.9044	35.7966	35.2419	33.1707	33.5994	33.9456	33.4857	33.9871	34.0457	32.2469	32.742	32.5567	4.04294	0.0013992	P12814-3;P12814-2;P12814-4	Alpha-actinin-1	ACTN1
26.0713	26.5711	24.2565	24.2191	26.3087	25.6514	25.2926	28.0749	28.4355	30.4883	30.115	31.5522	2.57983	0.0103043	P12830;A0A087WXI5;P12830-2;A0A087WX17;A0A087WU43;H3BNC6	Cadherin-1;E-Cad/CTF1;E-Cad/CTF2;E-Cad/CTF3	CDH1
26.3437	26.4467	26.8963	25.6214	25.6077	25.895	25.5988	25.3562	24.365	28.4368	26.2719	27.2374	1.82053	0.0358364	P12883	Myosin-7	MYH7
32.974	32.5684	32.5384	33.4213	33.1547	33.4664	33.2761	32.7296	33.2609	31.9397	31.9335	31.7937	3.71733	0.00209075	P12956;B1AHC9;P12956-2	X-ray repair cross-complementing protein 6	XRCC6
33.028	32.3645	32.4711	33.5354	32.9972	33.0953	33.5136	32.5845	33.0525	32.4392	32.0059	31.872	1.66238	0.0470158	P13010	X-ray repair cross-complementing protein 5	XRCC5
31.4978	31.0488	31.6422	33.8069	33.4282	33.3025	32.3017	32.4558	33.2982	33.2579	34.3961	34.5799	3.09276	0.00477077	P13073;H3BN72;H3BNV9;Q86WV2;H3BPG0	Cytochrome c oxidase subunit 4 isoform 1, mitochondrial	COX4I1
25.033	24.4445	23.0182	25.6406	25.3821	24.3065	28.9736	29.0757	29.1651	27.4451	27.2644	27.7953	4.27643	0.00109101	P13284	Gamma-interferon-inducible lysosomal thiol reductase	IFI30
32.9148	31.4931	32.6758	31.636	31.4483	32.6052	33.0522	32.1851	32.575	30.15	29.5714	28.9358	2.96143	0.00578133	P13489;H0YCR7	Ribonuclease inhibitor	RNH1
25.8297	26.3784	25.8337	25.5884	26.4162	26.3322	26.9633	26.0016	25.5356	23.6284	23.7078	23.4249	3.4987	0.00277053	P13497;P13497-4;P13497-5;P13497-2;P13497-6	Bone morphogenetic protein 1	BMP1
30.3105	31.2381	31.2817	28.222	28.1348	28.689	31.1231	30.4601	31.0668	28.9715	27.3885	28.8507	3.33285	0.0034533	P13611;P13611-5;E9PF17;P13611-3	Versican core protein	VCAN
29.8165	30.2024	29.2095	30.6114	28.1281	30.4674	30.7307	30.256	29.2924	25.4224	26.2846	25.4466	3.13998	0.00446676	P13612;E7EP60	Integrin alpha-4	ITGA4
33.9157	34.0563	33.726	34.1326	33.8276	34.1822	34.279	34.9167	35.1471	35.5495	35.7852	36.5754	3.29675	0.00361039	P13667	Protein disulfide-isomerase A4	PDIA4
24.8698	25.5079	23.6664	23.1743	24.8193	25.4277	28.013	29.1047	28.3313	29.8004	30.4727	29.7531	4.17085	0.00121349	P13671	Complement component C6	C6
28.7884	30.9664	30.0096	23.7436	22.6028	27.3733	23.1197	23.195	23.288	25.641	25.0208	23.763	2.6674	0.00902878	P13674	Prolyl 4-hydroxylase subunit alpha-1	P4HA1
33.6262	34.3222	33.7744	32.1379	30.6426	31.683	29.6625	29.5291	29.8785	29.5865	29.213	29.5715	5.20139	0.000379336	P13674-2	Prolyl 4-hydroxylase subunit alpha-1	P4HA1
23.4216	25.503	26.0279	24.3097	28.1023	24.3413	28.8412	29.1308	29.6612	28.5195	29.4614	27.9023	1.94971	0.0290136	P13688;P13688-2;P13688-8;P13688-10;P13688-6;P13688-5;P13688-3;P13688-4;P13688-11;P13688-9	Carcinoembryonic antigen-related cell adhesion molecule 1	CEACAM1
29.5603	28.0705	28.9047	27.3063	27.974	27.7652	30.4657	30.4402	30.4298	30.6658	30.4662	30.4824	4.1215	0.00127907	P13716;P13716-2	Delta-aminolevulinic acid dehydratase	ALAD
27.1819	30.6558	28.9188	26.095	26.1398	25.6961	26.9588	26.5911	27.1465	23.957	25.4588	24.3827	2.42108	0.0132377	P13726	Tissue factor	F3
28.08	29.1387	29.393	25.5486	28.3007	27.6253	36.5723	35.728	36.1932	30.9796	30.2287	29.2817	4.90834	0.000499965	P13796	Plastin-2	LCP1
33.5129	32.9807	33.8872	32.6183	32.0455	32.8362	30.9697	30.8966	31.0369	31.2224	31.1551	30.4508	4.10176	0.00130616	P13797;A0A0A0MSQ0;P13797-2;P13797-3	Plastin-3	PLS3
32.0202	31.9858	32.0435	32.0591	31.9883	31.8288	32.3175	33.5969	33.114	34.0816	34.8832	34.9142	3.89265	0.00167188	P13804;P13804-2;H0YLU7;H0YK49;H0YNX6;H0YL12	Electron transfer flavoprotein subunit alpha, mitochondrial	ETFA
26.5618	26.8304	26.0588	26.9292	26.0914	24.3279	29.1826	29.7143	29.2223	28.1949	30.6402	29.2638	2.63069	0.00950145	P13929;P13929-2;P13929-3;E5RGZ4;K7EPM1;K7EKN2	Beta-enolase;Enolase	ENO3
29.8385	29.629	30.5613	29.1309	27.6406	30.2185	28.2632	28.7089	28.1778	26.2126	25.1428	26.0235	3.07986	0.00488207	P13995;P13995-2	Bifunctional methylenetetrahydrofolate dehydrogenase/cyclohydrolase, mitochondrial;NAD-dependent methylenetetrahydrofolate dehydrogenase;Methenyltetrahydrofolate cyclohydrolase	MTHFD2
29.2611	28.6271	28.7632	28.0124	28.511	28.1913	28.9994	29.4634	29.1445	31.3808	30.3136	30.2955	3.38139	0.00326318	P14174	Macrophage migration inhibitory factor	MIF
30.2085	31.1083	30.4783	31.5769	30.4435	30.765	29.0585	28.9419	28.7928	27.6192	28.3971	28.7574	3.48617	0.0028101	P14209;P14209-3	CD99 antigen	CD99
26.464	28.1377	26.9519	30.1285	30.7318	28.3808	33.3847	32.4376	32.8912	29.8367	28.211	28.5532	3.47036	0.00286422	P14317;E7EVW7	Hematopoietic lineage cell-specific protein	HCLS1
24.2744	25.3902	24.8823	29.3031	26.9649	29.1111	29.5289	29.7055	29.3572	28.1649	28.3779	26.3502	2.8948	0.00632481	P14384;F8W111	Carboxypeptidase M	CPM
28.9145	28.7899	28.3989	31.0337	31.4286	30.4075	27.808	29.096	28.6049	29.4326	29.929	30.0475	3.16911	0.00433049	P14543;P14543-2	Nidogen-1	NID1
30.5294	28.482	29.8235	29.537	29.2509	29.5875	31.3643	32.3538	32.1532	31.8045	31.566	30.5545	2.37057	0.0143072	P14550	Alcohol dehydrogenase [NADP(+)]	AKR1A1
26.3662	27.3935	25.3814	27.3025	23.2033	27.0928	32.6059	32.976	32.8544	27.6644	27.7873	26.3655	3.15847	0.00436559	P14598;A6NI72;A8MVU1;P14598-2	Neutrophil cytosol factor 1;Putative neutrophil cytosol factor 1B;Putative neutrophil cytosol factor 1C	NCF1;NCF1B;NCF1C
36.2089	34.8886	35.2039	34.4626	33.2598	34.5532	35.436	35.1086	35.0415	32.7025	31.9309	31.5286	3.37903	0.00326938	P14618-2;H3BTN5;H3BQ34	Pyruvate kinase PKM;Pyruvate kinase	PKM
25.8401	25.7667	25.9565	23.8761	24.7816	23.7077	26.7117	26.5856	27.1615	26.6999	26.7979	27.434	4.21274	0.00115092	P14621;U3KQL2	Acylphosphatase-2	ACYP2
35.514	36.174	35.5999	35.5981	35.5681	35.8853	35.5059	35.5864	36.0878	36.2598	36.8914	37.4112	1.81098	0.0363225	P14625	Endoplasmin	HSP90B1
33.906	34.2171	34.5655	32.9509	34.0968	33.4313	33.1129	32.793	33.2986	32.1976	32.285	32.6519	2.69603	0.00867053	P14649;F8W1I5	Myosin light chain 6B	MYL6B
30.7836	29.7851	30.2419	31.5631	31.1296	31.5318	31.2868	30.8294	31.0619	30.809	30.6663	29.9745	1.68804	0.0449872	P14678-2;P14678;P14678-3;J3QLE5;P63162;P63162-2;J3KRY3;S4R3P3	Small nuclear ribonucleoprotein-associated proteins B and B;Small nuclear ribonucleoprotein-associated protein N	SNRPB;SNRPN
26.3212	25.107	25.4163	25.7237	24.1499	24.1405	33.5215	33.766	33.4163	32.0969	29.4954	28.7967	4.72995	0.000627806	P14780	Matrix metalloproteinase-9;67 kDa matrix metalloproteinase-9;82 kDa matrix metalloproteinase-9	MMP9
28.3942	29.0251	29.9005	32.2714	30.7507	31.7185	30.7165	30.4525	30.3527	31.1949	31.6899	30.7587	2.36872	0.0143467	P14854	Cytochrome c oxidase subunit 6B1	COX6B1
32.9568	32.4579	33.1417	34.1992	33.3614	34.0085	32.8537	32.1405	32.5635	31.5231	31.7942	31.6906	3.42837	0.00303344	P14866;M0QXS5;P14866-2	Heterogeneous nuclear ribonucleoprotein L	HNRNPL
32.444	31.9668	32.355	31.3748	31.8391	32.5032	31.882	31.3103	31.5464	31.2871	31.1526	30.7101	1.64535	0.0485298	P14868;P14868-2	Aspartate--tRNA ligase, cytoplasmic	DARS
22.8655	23.6195	22.6543	23.4991	22.9874	23.8045	23.8039	28.0392	28.5963	28.3906	31.0987	30.0036	2.7508	0.00793612	P14920;F8VV35;F8W152;A0A0B4J250	D-amino-acid oxidase	DAO
29.6407	28.3095	29.8022	31.5425	31.4729	31.2348	30.2276	30.2869	30.6026	31.964	32.6076	32.98	3.59296	0.00243118	P14927;B7Z2R2;P14927-2	Cytochrome b-c1 complex subunit 7	UQCRB
32.1783	30.2417	30.0216	30.407	29.0311	30.0584	30.5462	31.8278	30.908	28.6247	27.9802	28.1426	2.06953	0.0237632	P15121;E9PCX2	Aldose reductase	AKR1B1
34.6819	33.9987	34.0328	35.6532	34.8	35.7932	33.6837	32.4783	33.3614	34.0127	34.0441	34.2366	2.61173	0.00979962	P15144	Aminopeptidase N	ANPEP
30.621	29.6633	28.2726	31.4944	31.4667	32.2532	32.5111	32.3757	32.3153	30.6674	28.5764	28.2867	2.26533	0.0171031	P15153;B1AH77;B1AH80;B1AH78	Ras-related C3 botulinum toxin substrate 2	RAC2
26.8788	27.0396	27.1121	26.9904	27.5015	26.0566	28.9566	29.1367	28.0724	26.1401	26.6895	25.4424	2.56854	0.0104969	P15169	Carboxypeptidase N catalytic chain	CPN1
31.8421	31.8198	31.3663	31.5121	31.5409	32.4809	31.6372	31.1779	31.1577	30.6815	30.8164	30.4277	1.89538	0.0316883	P15170-2;P15170-3;P15170;H3BR35	Eukaryotic peptide chain release factor GTP-binding subunit ERF3A	GSPT1
24.9493	25.4749	23.0946	24.393	23.8061	25.2141	28.7313	27.3471	27.3776	26.478	26.9899	26.4989	2.58992	0.0101485	P15309;P15309-2;P15309-3	Prostatic acid phosphatase;PAPf39	ACPP
29.6275	27.9578	28.9527	29.6411	28.442	29.6332	30.1606	29.8561	30.2226	28.369	27.9992	27.6369	1.83084	0.0352792	P15374;A0A087WTB8;Q5TBK7	Ubiquitin carboxyl-terminal hydrolase isozyme L3;Ubiquitin carboxyl-terminal hydrolase	UCHL3
27.4414	27.3337	26.1408	28.1626	26.5291	28.0225	25.2816	25.2102	26.0465	23.2113	22.1649	23.8342	3.44012	0.00297979	P15408;C9JCN8;P15408-3;P15408-2	Fos-related antigen 2	FOSL2
25.403	23.8276	25.8199	23.856	25.8457	25.9899	26.7429	28.4472	27.939	31.0617	31.3007	31.5753	4.0121	0.00144671	P15428;P15428-5;P15428-2;E9PBZ2;P15428-4;P15428-3	15-hydroxyprostaglandin dehydrogenase [NAD(+)]	HPGD
26.3296	27.5038	28.2483	28.7617	27.5493	28.2232	25.0526	25.0506	26.0911	24.1219	24.6582	23.9058	3.45793	0.00290582	P15529-15;P15529-12;P15529-14;P15529-11;P15529-13;P15529-10;P15529	Membrane cofactor protein	CD46
28.8713	28.5718	30.636	28.6951	30.1006	30.769	24.681	24.6502	24.6816	26.4368	25.6105	25.5366	3.98144	0.0014997	P15559-2;P15559;B4DLR8;P15559-3;H3BNV2;H3BRK3	NAD(P)H dehydrogenase [quinone] 1	NQO1
30.5516	31.4368	30.5318	30.1559	31.227	29.9898	31.221	30.7275	31.1026	29.1296	28.8705	28.8327	2.73467	0.00812159	P15586;H7C3P4;F6S8M0;P15586-2;F5H4C6;H0YFA9	N-acetylglucosamine-6-sulfatase	GNS
29.2221	29.7308	29.4007	28.4544	27.9435	27.3065	28.8001	28.7733	28.7469	28.16	27.4201	27.6873	2.82499	0.0070488	P15848;P15848-2	Arylsulfatase B	ARSB
33.3735	33.4594	33.1795	32.533	33.5426	34.0969	30.8403	31.8131	30.6004	32.5302	32.1258	31.9471	2.65808	0.00914679	P15880;H0YEN5;E9PMM9;E9PQD7;I3L404;E9PPT0;E9PM36	40S ribosomal protein S2	RPS2
25.5382	25.631	24.3785	24.7618	27.9459	25.3827	27.4827	28.9719	28.5582	32.4871	31.5699	31.5869	3.72844	0.00207628	P15907	Beta-galactoside alpha-2,6-sialyltransferase 1	ST6GAL1
32.2781	32.921	31.8063	29.9826	30.6368	31.1006	30.9132	31.972	32.2707	34.301	33.3248	33.9201	3.0341	0.00518433	P15924;P15924-3;P15924-2	Desmoplakin	DSP
27.6202	27.0871	26.6118	27.3388	26.7634	28.4775	28.839	29.3808	29.6352	27.7354	28.2331	28.2237	2.14112	0.0210735	P15927;P15927-2;P15927-3;Q5TEJ7	Replication protein A 32 kDa subunit	RPA2
33.3436	32.106	33.0296	33.5936	30.7534	33.3267	31.6262	31.5906	31.6111	29.3659	28.5941	28.0855	2.73181	0.00817132	P16070-12;P16070-14;P16070-13;P16070-8;P16070-18;H0YD13;H0Y2P0;H0YE40;H0Y5E4;P16070-15	CD44 antigen	CD44
28.2087	26.9106	27.7681	27.8398	26.2704	27.0756	29.0729	29.1588	29.9919	28.6956	29.2763	28.6965	2.35297	0.0147647	P16083;Q5TD07	Ribosyldihydronicotinamide dehydrogenase [quinone]	NQO2
25.2287	23.8896	23.3848	24.2825	24.2114	25.0501	25.6212	26.7272	26.2234	26.9125	27.7801	27.3104	3.03791	0.00517507	P16118;P16118-2;I1Z9G3;Q4VBA9	6-phosphofructo-2-kinase/fructose-2,6-bisphosphatase 1;6-phosphofructo-2-kinase;Fructose-2,6-bisphosphatase	PFKFB1
24.3832	25.171	24.3722	23.98	24.5539	24.2059	30.2536	28.1082	28.857	24.4565	24.0922	22.9194	4.159	0.00122225	P16150	Leukosialin	SPN
28.1869	27.9508	27.7569	29.6141	28.4977	27.6159	30.8604	32.9865	31.7247	33.6454	33.931	33.8391	4.49032	0.000812137	P16219;E9PE82	Short-chain specific acyl-CoA dehydrogenase, mitochondrial	ACADS
27.8775	27.9462	28.2566	29.3807	28.8319	29.6595	29.5172	28.1305	29.4408	27.0149	27.0091	26.3484	3.00622	0.00538837	P16220;P16220-3;P16220-2	Cyclic AMP-responsive element-binding protein 1	CREB1
30.4327	30.4649	30.1734	30.5387	28.8107	30.4708	28.592	28.1445	28.0176	28.1096	27.7218	27.0811	2.9481	0.00587046	P16234;P16234-3	Platelet-derived growth factor receptor alpha	PDGFRA
26.3371	24.0547	25.9878	25.0549	26.0479	25.8186	25.4499	26.4115	25.9573	29.1928	29.6919	28.8505	3.15699	0.00436808	P16260	Graves disease carrier protein	SLC25A16
30.7258	32.0995	31.3667	28.8344	30.4727	29.6288	31.0056	30.9879	30.9889	29.6996	29.7411	30.0999	1.96709	0.0281621	P16278-3;P16278;E7EQ29;P16278-2	Beta-galactosidase	GLB1
32.9062	32.2494	32.4065	35.3297	33.9387	34.3019	34.8255	34.4037	34.9096	31.8599	30.8233	30.7472	4.06828	0.00134807	P16401	Histone H1.5	HIST1H1B
23.2442	21.7932	23.6073	21.7864	24.0665	23.9716	31.9201	30.7839	31.5786	28.9833	25.1938	23.6243	3.16554	0.00435059	P16402	Histone H1.3	HIST1H1D
33.6093	33.2083	32.5418	35.6562	34.3274	35.2647	36.1564	35.3884	36.6032	34.836	34.3453	34.2237	2.87986	0.00645579	P16403	Histone H1.2	HIST1H1C
31.9347	32.1953	32.3832	33.0572	32.495	32.5091	31.3907	33.3237	32.3962	35.9767	36.05	35.4536	3.9653	0.00152196	P16435;H0Y4R2;E7EMD0	NADPH--cytochrome P450 reductase	POR
24.69	23.4904	24.907	23.3417	23.5794	23.267	25.0235	25.9256	25.412	24.0993	25.2468	24.2321	1.91059	0.0308749	P16444	Dipeptidase 1	DPEP1
25.3495	24.8759	26.0393	23.1278	25.1678	25.7329	27.2482	27.9407	27.0705	27.1801	29.4126	28.071	2.21176	0.0187292	P16455	Methylated-DNA--protein-cysteine methyltransferase	MGMT
33.7014	33.7077	34.1253	34.4462	33.7071	34.7394	32.7416	32.8921	33.2711	33.1758	33.2928	33.7966	1.96995	0.0280185	P16615;P16615-4;H7C5W9	Sarcoplasmic/endoplasmic reticulum calcium ATPase 2	ATP2A2
30.5785	27.7098	25.6565	25.9975	29.3913	26.3834	31.6533	34.072	32.8226	35.3853	36.3722	35.0294	3.06547	0.00497415	P16662	UDP-glucuronosyltransferase 2B7	UGT2B7
27.217	27.4834	27.4328	25.3994	29.4257	28.2491	31.2879	30.7979	31.5247	28.2976	27.1999	27.2247	2.11734	0.0219562	P16885;A0A0A0MRF9	1-phosphatidylinositol 4,5-bisphosphate phosphodiesterase gamma-2;Phosphoinositide phospholipase C	PLCG2
29.2852	27.8238	28.2222	30.0971	28.4826	30.0931	29.8293	30.4984	30.0247	32.154	32.0483	30.9705	2.51938	0.0113136	P16930	Fumarylacetoacetase	FAH
29.6153	27.6234	28.8327	29.5671	29.537	30.8893	31.6685	31.2598	31.1524	27.9274	28.4895	26.7562	2.628	0.00953424	P16949;A2A2D0;P16949-2	Stathmin	STMN1
29.5935	30.3114	30.5252	30.6986	30.3808	31.5968	28.4591	27.1122	27.3097	27.1588	26.3644	26.5046	4.26163	0.00110319	P16989;P16989-3	Y-box-binding protein 3	YBX3
22.9859	23.1831	22.6751	25.1027	25.5206	24.4419	23.3716	25.3077	24.1119	25.1445	25.4445	24.8938	2.19591	0.0192207	P17028	Zinc finger protein 24	ZNF24
25.6885	25.438	26.1814	25.4345	25.7599	26.5892	28.3042	28.1621	27.6335	27.2666	25.2235	27.4993	1.68777	0.0450047	P17050	Alpha-N-acetylgalactosaminidase	NAGA
32.204	33.0818	32.1767	34.346	33.346	34.1723	23.4916	30.4888	24.1155	32.5732	33.8768	32.8753	2.33619	0.0151978	P17066	Heat shock 70 kDa protein 6	HSPA6
24.4313	25.1422	25.1428	23.4703	24.3947	23.952	23.896	23.7968	23.8254	23.8812	23.2486	23.2538	2.18357	0.0196011	P17081	Rho-related GTP-binding protein RhoQ	RHOQ
30.9783	30.4816	29.7265	32.5556	31.849	32.5301	30.8424	29.8324	30.3299	27.9817	27.1855	27.8599	4.57908	0.000746635	P17096;P17096-3	High mobility group protein HMG-I/HMG-Y	HMGA1
23.3609	23.7843	23.8867	24.059	25.1786	25.4536	31.3234	31.9255	33.3266	28.7289	27.2492	27.0038	5.28716	0.000354792	P17213	Bactericidal permeability-increasing protein	BPI
31.201	30.9555	31.4196	30.1994	29.4959	29.9408	31.2611	31.3902	31.7245	30.2308	29.5908	30.1212	3.52146	0.00269546	P17252;J3KRN5	Protein kinase C alpha type	PRKCA
34.1308	32.7955	33.1946	34.6839	32.8654	34.4989	25.338	26.0347	26.5806	29.1301	27.9653	26.7389	5.03527	0.000441863	P17301	Integrin alpha-2	ITGA2
31.8705	30.3705	31.4847	29.8179	29.6016	30.0904	26.9131	28.4545	27.1538	26.0903	26.4421	25.1728	4.35711	0.00098384	P17302	Gap junction alpha-1 protein	GJA1
29.6669	28.8696	28.7127	27.2439	26.5843	25.5751	27.0478	26.6638	25.9838	27.6257	28.1793	28.435	2.75455	0.00789163	P17405-4;P17405;P17405-3;P17405-2;G3V1E1;E9PQT3	Sphingomyelin phosphodiesterase	SMPD1
29.2034	27.8353	28.636	28.7562	29.4438	27.7221	30.6414	31.8126	30.8543	34.0801	33.8904	31.6698	3.146	0.00443613	P17516	Aldo-keto reductase family 1 member C4	AKR1C4
27.0105	26.7954	26.8019	26.2582	26.5906	28.2157	25.8461	25.7673	25.3158	23.4999	24.2784	24.3378	3.03549	0.00517767	P17535	Transcription factor jun-D	JUND
33.0956	32.8177	32.2701	32.1706	32.5752	32.5841	32.0363	30.8186	31.3208	29.1723	29.8562	29.3713	4.25932	0.00110405	P17655;P17655-2	Calpain-2 catalytic subunit	CAPN2
29.4846	32.0058	32.5405	29.3305	28.8176	28.8167	29.3876	29.6246	28.8287	29.1664	27.6828	27.9417	1.69934	0.0440499	P17661	Desmin	DES
27.3058	27.3811	26.383	28.1797	27.8176	28.9617	29.697	27.6562	28.7477	30.2123	31.9744	32.2146	2.87457	0.00651333	P17735	Tyrosine aminotransferase	TAT
31.3535	32.1311	31.7468	31.7579	32.5225	31.0862	28.9132	28.4241	28.4269	27.608	27.5452	25.744	4.30695	0.00104867	P17813;P17813-2;F5GX88	Endoglin	ENG
32.708	32.2697	32.3395	33.6821	33.6259	33.9302	32.8074	31.6525	32.3564	31.5907	31.4697	31.8824	3.35113	0.0033761	P17844;J3KTA4;P17844-2	Probable ATP-dependent RNA helicase DDX5	DDX5
31.441	31.0008	30.6708	29.5952	30.7752	30.4731	31.5645	31.4381	31.4913	30.3574	30.5989	30.01	1.85617	0.0337437	P17858;P17858-2	ATP-dependent 6-phosphofructokinase, liver type	PFKL
23.4913	23.5941	22.4966	22.5422	24.8611	22.9837	29.9407	28.8213	29.8809	27.7458	24.6139	24.0352	3.05981	0.00501967	P17927	Complement receptor type 1	CR1
31.7863	30.7525	32.088	32.2248	31.7325	32.733	31.6192	32.0116	32.0534	28.4597	27.9965	27.4624	4.62201	0.000720064	P17931;G3V3R6	Galectin-3;Galectin	LGALS3
23.3847	24.463	23.6964	24.2148	23.7827	24.1515	26.8197	27.3934	25.5548	23.0695	23.323	23.7148	3.23292	0.00397681	P17947;P17947-2	Transcription factor PU.1	SPI1
33.1567	32.251	32.4755	32.7727	32.4343	33.2709	32.1933	32.0316	31.9333	31.4862	31.598	31.0571	2.37752	0.014139	P17987;E7ERF2;E7EQR6;F5H282	T-complex protein 1 subunit alpha	TCP1
30.3717	30.072	30.3121	31.6248	30.631	32.547	30.5539	29.9538	30.287	29.1379	28.9246	29.3369	2.52884	0.0111545	P18031;B4DSN5	Tyrosine-protein phosphatase non-receptor type 1;Tyrosine-protein phosphatase non-receptor type	PTPN1
31.8587	32.2005	31.5527	32.5706	31.7177	32.1129	29.8805	30.1609	29.5013	29.5826	29.9173	30.6874	3.60612	0.00239726	P18084	Integrin beta-5	ITGB5
33.5293	33.0475	33.4817	33.3303	33.9919	34.4705	31.7838	31.2946	31.1665	32.5885	32.4181	32.6264	3.8458	0.00179113	P18124;A8MUD9	60S ribosomal protein L7	RPL7
34.0002	33.4069	34.0759	33.2239	32.7912	33.7478	33.1431	32.9355	33.5301	32.017	31.6627	32.3417	2.64084	0.0093547	P18206-2;P18206	Vinculin	VCL
26.0314	25.0518	26.0585	25.135	25.5478	24.9947	27.9411	27.7927	28.279	30.7549	30.2245	30.4502	6.36985	0.000157638	P18428	Lipopolysaccharide-binding protein	LBP
30.3779	30.1641	30.2762	31.5862	31.3003	31.8493	30.631	30.0275	30.3354	30.4506	29.6513	30.2683	2.96134	0.00577901	P18583-5;P18583-2;P18583-7;P18583;P18583-9;P18583-10;P18583-4;P18583-3;H7C1M2	Protein SON	SON
32.472	30.8827	31.9359	31.3235	30.7509	31.1193	32.2481	32.2195	31.8678	30.0424	30.614	29.1607	2.12132	0.0218123	P18669	Phosphoglycerate mutase 1	PGAM1
26.5498	25.8344	27.2711	24.5818	23.5644	24.2463	25.9113	26.3974	27.8721	28.1182	28.1589	28.9888	3.19687	0.00418922	P18827	Syndecan-1	SDC1
30.654	29.9407	30.4228	31.514	30.7259	31.1098	30.5034	29.6346	30.9436	31.8817	31.8851	32.5052	2.28971	0.0164558	P18859;P18859-2;A8MUH2	ATP synthase-coupling factor 6, mitochondrial	ATP5J
30.9195	31.1951	31.0514	30.7607	28.6555	29.7287	27.6979	28.5533	28.5529	30.9182	31.0001	30.849	2.88855	0.00638073	P19022;P19022-2	Cadherin-2	CDH2
29.4032	28.9868	28.7452	28.7794	29.9856	29.5143	28.1835	28.3182	27.7295	28.3661	28.6912	28.4624	1.90049	0.0313702	P19174;P19174-2	1-phosphatidylinositol 4,5-bisphosphate phosphodiesterase gamma-1	PLCG1
28.2764	27.6191	29.2078	28.1555	27.7887	27.5475	31.0289	33.2065	32.5085	35.2568	35.4804	34.5106	5.18617	0.000390211	P19224;P19224-3	UDP-glucuronosyltransferase 1-6	UGT1A6
34.006	34.2428	34.2135	35.1426	34.3875	35.417	34.202	33.0445	33.8606	32.062	32.2404	32.0054	3.76735	0.00196483	P19338;H7BY16	Nucleolin	NCL
33.7036	33.172	33.4431	34.1654	33.4823	33.6018	33.1544	32.172	32.9354	29.9736	29.4139	29.3599	5.47087	0.000302844	P19367;P19367-4;P19367-2;P19367-3	Hexokinase-1	HK1
27.6296	27.7366	28.226	27.5684	26.9586	24.1681	28.1117	28.7303	29.3126	32.0507	31.0303	31.5057	2.89318	0.00633429	P19440;E7ET76;B5MCK8;P19440-2;A6NGU5;P36268-2;P36268;P36268-3	Gamma-glutamyltranspeptidase 1;Gamma-glutamyltranspeptidase 1 heavy chain;Gamma-glutamyltranspeptidase 1 light chain;Putative gamma-glutamyltranspeptidase 3;Putative gamma-glutamyltranspeptidase 3 heavy chain;Putative gamma-glutamyltranspeptidase 3 light chain;Inactive gamma-glutamyltranspeptidase 2	GGT1;GGT2;GGT3P
28.1133	27.798	28.8694	27.5189	28.1827	28.6591	29.7018	28.8447	29.1417	27.6448	27.2195	26.4665	2.01271	0.0261234	P19474;P19474-2	E3 ubiquitin-protein ligase TRIM21	TRIM21
29.111	29.1642	29.644	27.2366	29.7655	28.1281	27.3481	25.7627	27.5057	26.267	24.9475	25.3948	2.43997	0.0128054	P19634	Sodium/hydrogen exchanger 1	SLC9A1
25.1005	23.1458	23.7604	23.6231	24.3988	24.7173	26.5841	26.8912	27.5493	29.3919	29.9742	29.5876	4.84914	0.000543216	P19652	Alpha-1-acid glycoprotein 2	ORM2
25.806	23.1105	24.1278	23.0258	24.4617	25.0378	27.1403	26.362	26.9866	27.2218	27.168	27.471	2.37868	0.0141281	P19793-2;P19793	Retinoic acid receptor RXR-alpha	RXRA
28.4351	28.8581	27.9706	28.4033	25.5289	27.4768	29.6674	31.2797	30.5164	30.9792	31.7486	30.9927	2.75003	0.00794623	P19827;P19827-3	Inter-alpha-trypsin inhibitor heavy chain H1	ITIH1
26.8869	28.3585	26.5646	23.85	25.8851	24.7053	32.5881	31.5872	32.3781	26.8152	24.9373	24.8025	4.34639	0.00099337	P19878;P19878-3;P19878-4;P19878-2	Neutrophil cytosol factor 2	NCF2
28.2099	27.9019	28.1116	28.4124	27.7712	30.1791	32.5404	33.4317	32.5366	30.5657	29.5613	29.3819	3.58972	0.0024389	P19971;P19971-2;C9JGI3	Thymidine phosphorylase	TYMP
30.5145	31.3579	31.5181	29.7821	29.7587	30.1988	29.624	29.3841	29.8173	28.5018	28.159	28.2795	4.32799	0.00101367	P20020-6;P20020-3;P20020-4;P20020;P20020-5;P20020-2;E7ERY9	Plasma membrane calcium-transporting ATPase 1;Calcium-transporting ATPase	ATP2B1
31.2971	31.6959	31.886	30.7704	31.2251	32.0571	30.6864	30.1397	30.6395	29.4103	29.2303	29.6125	3.22477	0.00403046	P20042	Eukaryotic translation initiation factor 2 subunit 2	EIF2S2
24.177	23.5784	22.7801	24.5421	24.7183	23.7292	27.1763	28.6514	28.3709	23.893	21.833	24.4242	3.17953	0.00426475	P20061	Transcobalamin-1	TCN1
25.3107	25.6032	25.1727	25.3037	24.4469	26.6644	26.3778	25.7635	25.9212	28.4063	30.004	28.9992	3.23675	0.00397235	P20132	L-serine dehydratase/L-threonine deaminase	SDS
23.868	23.5111	25.8987	23.4619	24.5028	25.1922	28.6426	29.0026	28.7571	24.8386	23.8564	24.7393	3.41456	0.00310011	P20138;P20138-2;P20138-3	Myeloid cell surface antigen CD33	CD33
27.6487	23.5907	27.7823	24.2524	25.1667	24.2185	32.3555	32.9456	32.3391	30.731	28.5706	27.664	3.10001	0.00472638	P20160	Azurocidin	AZU1
27.2773	28.247	27.0087	24.459	26.2768	26.6948	24.1394	24.0287	25.4101	25.5208	25.135	22.9839	1.62928	0.0499239	P20337	Ras-related protein Rab-3B	RAB3B
32.1859	31.6824	32.153	32.1775	31.649	32.2042	31.4578	30.8773	30.8552	31.6435	31.4022	31.3667	2.06421	0.0240032	P20340-2;P20340-4	Ras-related protein Rab-6A	RAB6A
27.7571	27.0107	26.0781	26.3531	28.5908	24.7395	30.6863	30.255	30.359	29.3134	27.6946	27.378	1.81814	0.0359765	P20591;F8W8T1	Interferon-induced GTP-binding protein Mx1;Interferon-induced GTP-binding protein Mx1, N-terminally processed	MX1
25.7469	26.9042	27.3916	25.2106	27.4828	25.4127	30.6264	30.0839	30.5441	27.5792	25.6779	27.2221	2.80752	0.00723068	P20592	Interferon-induced GTP-binding protein Mx2	MX2
27.8229	28.1415	29.0788	29.7325	26.0663	27.6132	23.5119	25.0475	24.8148	24.8458	24.8235	25.22	2.38259	0.0140283	P20594;P20594-2	Atrial natriuretic peptide receptor 2	NPR2
31.3327	30.9613	31.1082	30.7865	30.8018	31.8769	32.1059	31.7007	32.0239	30.7174	30.2348	30.5269	2.06091	0.0241184	P20618	Proteasome subunit beta type-1	PSMB1
30.8555	30.7805	31.9097	33.5615	32.9485	33.4094	32.4153	32.5449	32.4873	32.2705	33.7252	33.3336	2.39514	0.0137495	P20674;H3BNX8;H3BRM5;H3BV69	Cytochrome c oxidase subunit 5A, mitochondrial	COX5A
32.7369	32.0151	32.8591	34.7499	34.197	34.3163	35.0583	34.1959	35.0053	32.5566	32.7798	33.1318	3.65681	0.00225631	P20700;E9PBF6;A0A0D9SFE5	Lamin-B1	LMNB1
24.3178	25.1763	24.8248	25.7724	24.6897	26.1271	32.2371	30.7224	32.4629	25.6143	24.9771	24.7144	5.41662	0.000320481	P20701;P20701-2;P20701-3	Integrin alpha-L	ITGAL
25.9376	25.2445	25.3523	22.8631	24.979	23.9983	31.5376	31.5415	30.9298	28.2492	26.7821	25.0778	4.0341	0.00140832	P20702;H3BN02	Integrin alpha-X	ITGAX
28.1446	26.6959	27.5916	26.4886	27.575	28.0317	28.5785	30.5369	28.6501	31.9191	29.6295	31.9661	2.24873	0.0175758	P20742	Pregnancy zone protein	PZP
27.7153	28.3189	27.0456	26.138	27.3443	26.3436	31.0392	31.275	31.07	36.4787	33.883	33.9929	4.94969	0.000469568	P20813;P20813-2	Cytochrome P450 2B6	CYP2B6
26.3838	24.8973	25.0566	26.1088	23.5956	24.5246	29.0316	26.8409	26.4531	34.7142	29.8578	31.0478	2.56142	0.0106008	P20815	Cytochrome P450 3A5	CYP3A5
29.0816	28.4898	27.7287	28.6229	29.3244	29.4306	30.8211	29.9519	29.952	26.1196	25.7215	25.2135	4.46273	0.000853318	P20839;P20839-3;P20839-7;P20839-5;P20839-6;C9J381;P20839-2;P20839-4;C9K0R9	Inosine-5-monophosphate dehydrogenase 1;Inosine-5-monophosphate dehydrogenase	IMPDH1
32.5924	32.3186	33.5296	32.4352	31.3319	32.5063	29.4951	29.9516	28.219	29.2332	28.1963	28.653	3.77296	0.00194971	P20908	Collagen alpha-1(V) chain	COL5A1
25.9691	26.8887	26.6453	23.3893	26.392	23.9059	29.2836	28.8764	29.4587	25.8099	25.5946	27.4647	2.51053	0.0114594	P20933;H0Y9C7	N(4)-(beta-N-acetylglucosaminyl)-L-asparaginase;Glycosylasparaginase alpha chain;Glycosylasparaginase beta chain	AGA
29.38	29.3818	30.4793	28.0468	27.018	28.1955	28.6966	29.1934	28.0869	27.7417	27.7323	27.126	2.3282	0.0154113	P21266;A0A0A0MTN3	Glutathione S-transferase Mu 3	GSTM3
31.2184	32.7102	31.8736	30.4059	30.9578	31.5175	32.5376	32.4609	32.6811	30.7242	30.504	29.9184	2.45957	0.0123982	P21281	V-type proton ATPase subunit B, brain isoform	ATP6V1B2
30.2627	31.2682	30.7864	30.5917	29.593	30.8963	31.4515	31.4039	31.4286	29.7097	29.0308	28.015	2.27013	0.0169815	P21283	V-type proton ATPase subunit C 1	ATP6V1C1
31.9	31.4803	31.7824	30.7755	30.3187	31.7741	29.8502	29.9757	29.7448	29.4718	29.1773	28.9809	3.51188	0.00272802	P21291;E9PS42;E9PP21	Cysteine and glycine-rich protein 1	CSRP1
37.5191	38.8721	38.0609	36.1382	37.0113	36.8736	36.5127	35.4882	36.0929	34.2016	34.1149	33.2474	4.03525	0.00140702	P21333-2;P21333;Q60FE5;A0A087WWY3	Filamin-A	FLNA
28.6434	28.2976	29.6794	32.8239	31.8796	31.5824	29.6453	31.2612	31.1589	34.206	34.5316	34.7122	4.30643	0.00104742	P21397;P21397-2	Amine oxidase [flavin-containing] A	MAOA
24.934	23.8625	24.7029	25.299	25.3128	24.2381	26.3373	26.2459	28.1497	30.3276	30.9526	30.7346	4.75327	0.000611243	P21439-3;P21439-2;P21439	Multidrug resistance protein 3	ABCB4
29.7848	27.5285	28.1333	27.9845	29.379	25.7111	32.4498	34.9884	35.2232	35.7074	36.0576	35.7037	3.84541	0.00179021	P21549	Serine--pyruvate aminotransferase	AGXT
34.1469	33.6026	33.2095	33.5447	33.2597	32.6554	29.4784	28.87	30.577	30.0366	30.5134	30.3491	4.40646	0.000922412	P21589;P21589-2	5-nucleotidase	NT5E
23.0999	23.6212	22.7814	23.2703	22.7717	22.5176	27.9431	29.288	29.3237	23.2245	24.4615	22.6788	4.95772	0.000469833	P21675-10;P21675-11;P21675-8;P21675-6;P21675-7;P21675-3;P21675-5;P21675-9;P21675;P21675-4;P21675-2;P21675-12;Q8IZX4	Transcription initiation factor TFIID subunit 1;Transcription initiation factor TFIID subunit 1-like	TAF1;TAF1L
26.7222	28.1984	24.8156	25.8522	27.0867	24.6159	28.6982	30.1289	30.3321	32.073	32.0342	31.5072	3.17289	0.0043085	P21695-2;P21695	Glycerol-3-phosphate dehydrogenase [NAD(+)], cytoplasmic	GPD1
25.4782	22.6232	24.1806	23.8586	24.0488	24.8345	29.4082	28.5573	30.0779	27.5177	22.1408	25.6777	1.91461	0.0306865	P21730	C5a anaphylatoxin chemotactic receptor 1	C5AR1
25.1781	26.0192	23.8177	24.9624	22.4984	27.4825	30.2544	30.2736	31.648	28.5096	27.0899	27.79	2.41917	0.0132858	P21757;B4DDJ5;P21757-2;P21757-3	Macrophage scavenger receptor types I and II	MSR1
34.2711	34.5159	34.4937	33.9295	34.2019	34.0555	32.5885	32.8299	32.8955	34.2442	35.3841	35.237	3.57512	0.00249297	P21796	Voltage-dependent anion-selective channel protein 1	VDAC1
31.1862	30.3492	30.9192	31.9505	31.032	30.4631	31.5781	32.3969	32.7461	34.4618	34.2948	34.5595	3.89884	0.00167039	P21912	Succinate dehydrogenase [ubiquinone] iron-sulfur subunit, mitochondrial	SDHB
27.917	27.5425	28.368	26.5068	27.6028	26.6203	25.7783	28.1112	28.3665	30.0798	31.7922	31.2558	2.65236	0.00919041	P21953	2-oxoisovalerate dehydrogenase subunit beta, mitochondrial	BCKDHB
29.6658	29.3112	29.9234	29.3587	29.3009	29.6691	29.9665	31.7189	31.4775	32.4595	32.9575	33.6636	3.59266	0.00242762	P22033	Methylmalonyl-CoA mutase, mitochondrial	MUT
29.5792	29.2899	29.0558	29.106	28.712	29.3783	29.3586	29.1242	29.1992	30.6655	30.5973	30.0704	2.99829	0.00545068	P22059	Oxysterol-binding protein 1	OSBP
31.4758	31.2261	32.0433	32.6715	31.7924	32.6653	31.186	30.617	31.1531	31.7918	31.2208	31.7524	1.74723	0.0406744	P22087;M0QXL5;M0R299;M0R2Q4;M0R0P1;M0R2U2;M0R1H0;M0R2B0	rRNA 2-O-methyltransferase fibrillarin	FBL
30.5989	31.0912	32.3588	29.4262	29.0998	29.7517	29.4945	30.0487	30.191	29.8362	29.1692	29.6752	2.0458	0.0247551	P22105-3;A0A140TA52;P22105;P22105-4;A0A140T8Y3;A0A140T8Z8	Tenascin-X	TNXB
32.2877	32.2947	32.7797	33.5123	31.931	32.8911	32.4012	34.3797	33.845	34.3579	35.1513	35.0134	1.89345	0.031785	P22307;P22307-7;P22307-8;P22307-4	Non-specific lipid-transfer protein	SCP2
27.6598	26.4163	26.1144	24.3103	25.7234	23.1722	29.2518	31.5079	30.2047	34.16	33.4241	33.1293	4.81151	0.000565458	P22309;P22309-2	UDP-glucuronosyltransferase 1-1	UGT1A1
24.5065	24.8263	23.4243	22.3387	23.3947	24.1832	29.8104	32.4471	30.5444	34.2288	34.0789	32.5398	5.44878	0.000306276	P22310;P22310-2	UDP-glucuronosyltransferase 1-4	UGT1A4
33.8156	32.2179	32.9303	32.6708	32.4643	32.967	33.8519	32.9857	33.5736	32.0307	31.0235	30.8757	2.06127	0.0241134	P22314-2;P22314	Ubiquitin-like modifier-activating enzyme 1	UBA1
28.4391	26.4213	26.1503	25.3153	25.7292	23.9449	26.5551	28.7276	29.2623	31.0401	31.0064	31.429	3.1495	0.00441906	P22413	Ectonucleotide pyrophosphatase/phosphodiesterase family member 1;Alkaline phosphodiesterase I;Nucleotide pyrophosphatase	ENPP1
34.4441	33.7995	34.4707	35.626	34.7441	36.0394	35.0347	34.0242	34.6467	33.7533	34.0814	34.165	1.63921	0.0489957	P22626;P22626-2;A0A087WUI2	Heterogeneous nuclear ribonucleoproteins A2/B1	HNRNPA2B1
26.9887	25.6528	26.6186	26.7388	27.5968	28.4471	27.2841	26.8231	27.0531	26.1087	25.5319	25.2573	1.70138	0.0439201	P22670	MHC class II regulatory factor RFX1	RFX1
29.8701	29.3253	28.926	28.4135	30.2356	29.5352	30.8251	30.8926	30.2656	28.6274	28.6856	27.6471	1.93509	0.0296691	P22681;A0A0U1RR39;A0A1B0GW38;A0A0U1RQX8	E3 ubiquitin-protein ligase CBL	CBL
27.4679	28.3223	26.2623	25.9571	25.8946	24.5893	24.0189	24.1142	22.8636	24.4208	24.4635	25.6608	2.45181	0.0125409	P22692-2;P22692	Insulin-like growth factor-binding protein 4	IGFBP4
32.8365	32.2174	32.4492	34.2032	34.1442	33.8148	33.2917	33.3319	33.6481	34.6844	35.3784	35.343	4.59862	0.000739771	P22695;H3BRG4;H3BSJ9	Cytochrome b-c1 complex subunit 2, mitochondrial	UQCRC2
24.0351	23.2327	23.7169	24.0482	24.6294	24.0943	26.4856	26.2952	28.0661	24.7015	23.5823	23.0396	2.91003	0.00620763	P22748;K7EKY5	Carbonic anhydrase 4	CA4
28.9168	25.089	27.8805	25.2037	28.3727	23.9076	28.7291	32.4098	30.9108	33.9012	35.0842	34.24	2.76942	0.00770788	P22760	Arylacetamide deacetylase	AADAC
25.8419	25.5964	25.569	27.0913	24.3377	25.588	26.9302	26.5601	25.8515	28.818	29.3327	29.8965	2.88124	0.00645318	P22792	Carboxypeptidase N subunit 2	CPN2
29.3186	29.3208	29.4122	29.9379	28.9998	29.5782	29.2548	30.2406	30.105	32.0276	32.0509	32.6302	4.20759	0.00116219	P22830;P22830-2;K7ELX4	Ferrochelatase, mitochondrial	FECH
25.3926	24.902	25.3552	24.1608	24.073	23.8616	31.4338	31.8834	32.1352	30.1012	27.0675	26.1513	4.06211	0.00136008	P22894;H7C1M3	Neutrophil collagenase	MMP8
31.6014	30.501	30.4708	29.5679	29.7607	28.7867	34.0376	36.2376	35.1269	36.9809	38.6899	37.8023	5.33309	0.0003375	P23141;P23141-2	Liver carboxylesterase 1	CES1
30.9009	31.3111	30.665	32.1523	30.4396	30.9944	28.3441	30.4238	30.3511	27.9403	28.2178	27.813	2.51138	0.0114515	P23219-3;P23219-2;P23219;P23219-6;P23219-5;A0A087X296;P23219-4	Prostaglandin G/H synthase 1	PTGS1
33.3063	32.6302	33.3346	34.8222	33.9348	34.6022	33.8422	32.8507	33.5169	32.5977	32.1903	32.677	2.56451	0.0105578	P23246;P23246-2	Splicing factor, proline- and glutamine-rich	SFPQ
29.6979	27.1072	27.2995	27.538	26.9124	25.7286	30.0398	31.4322	32.0736	33.7797	33.3607	34.9439	3.83966	0.00180637	P23378	Glycine dehydrogenase (decarboxylating), mitochondrial	GLDC
31.9266	30.343	31.9559	30.2085	32.1975	30.3977	33.4906	32.3265	32.9289	30.1861	29.3887	29.1175	2.13967	0.0211162	P23381;P23381-2;G3V3H8;G3V3Y5;G3V277	Tryptophan--tRNA ligase, cytoplasmic;T1-TrpRS;T2-TrpRS	WARS
33.9547	34.0141	33.4279	33.1368	34.1836	34.8888	32.7854	32.6615	32.5753	32.7939	32.8861	32.7097	1.82697	0.0355088	P23396;P23396-2;E9PL09;E9PPU1;H0YEU2;F2Z2S8;H0YCJ7	40S ribosomal protein S3	RPS3
24.5766	24.5222	25.2441	24.1747	23.4631	24.621	24.6264	27.4753	27.4019	26.6644	28.3921	27.8388	2.06177	0.0241085	P23434;A0A1W2PQV2;H3BNV1;H3BUH9;A0A1W2PRH4;A0A1W2PPE4;A0A1W2PNX3;A0A1W2PPQ1;A0A1W2PS29	Glycine cleavage system H protein, mitochondrial	GCSH
30.6273	31.5432	31.5436	30.8403	32.2407	32.1878	30.9728	30.6735	31.0711	29.9705	29.3516	29.2378	2.34306	0.0149986	P23458	Tyrosine-protein kinase JAK1	JAK1
24.6141	26.5673	25.0493	23.6987	29.5874	25.1008	31.6298	31.1835	30.8639	26.4282	24.3044	27.4823	1.82513	0.0356016	P23469-3;P23469-2;P23469;S4R2Y5	Receptor-type tyrosine-protein phosphatase epsilon;Protein-tyrosine-phosphatase	PTPRE
30.5766	30.1236	30.6352	31.475	31.1386	31.7783	30.4147	29.8733	30.5029	30.0017	29.5058	29.8367	3.07623	0.00490037	P23497-4;P23497-3;P23497-5;P23497-2;E9PHV6;P23497-6;P23497-7	Nuclear autoantigen Sp-100	SP100
34.8288	33.977	34.3508	33.1184	33.0776	33.8028	35.2342	34.8521	35.254	31.6391	31.5711	31.0367	5.12597	0.000419854	P23528;G3V1A4;E9PK25;E9PP50;E9PQB7;E9PLJ3;E9PS23	Cofilin-1	CFL1
33.6517	35.022	35.1063	33.3569	34.5316	33.5198	32.1891	31.7114	32.4123	32.0379	31.3547	31.8994	3.06289	0.00499403	P23634;P23634-6;P23634-8;P23634-7	Plasma membrane calcium-transporting ATPase 4	ATP2B4
29.7921	29.8028	29.976	26.2362	29.3257	27.961	28.7466	28.2037	28.9891	26.6651	26.043	27.0038	2.09062	0.0229254	P23743;G3V4E1	Diacylglycerol kinase alpha;Diacylglycerol kinase	DGKA
30.8214	30.6077	30.9382	31.5812	30.9603	31.1703	31.4685	32.9352	32.562	34.1901	35.4293	35.4302	4.23662	0.00113004	P23786;A0A1B0GVF3;A0A1B0GV75;A0A1B0GTB8;A0A1B0GWC0	Carnitine O-palmitoyltransferase 2, mitochondrial	CPT2
23.2708	21.9341	24.4196	24.8219	23.296	24.8062	26.3498	29.9272	28.836	24.6386	22.9027	26.9574	1.73577	0.0414325	P24071-6;A0A0G2JP11;A0A0G2JNS3;A0A0G2JM27;A0A0G2JPZ4;A0A0G2JNH4;A0A0G2JLU6;P24071-8;P24071-5;P24071-4;P24071-11;P24071-2;P24071-10;P24071;A0A0G2JPZ0;A0A0G2JM28;A0A0G2JPP7;P24071-9;P24071-3	Immunoglobulin alpha Fc receptor	FCAR
24.8703	24.0978	23.3037	24.2671	23.1851	22.3318	33.7786	33.9791	33.3915	31.3848	31.526	29.0231	5.69155	0.000243752	P24158	Myeloblastin	PRTN3
26.8472	26.8627	27.8315	26.7969	26.798	25.3937	27.2026	28.8931	27.7578	31.2283	30.7287	29.0771	2.60426	0.00993834	P24298	Alanine aminotransferase 1	GPT
28.0705	27.3459	28.4168	28.6336	28.0451	28.9849	25.0451	27.18	25.7347	26.0696	25.7996	26.8319	2.30115	0.016139	P24468;P24468-3;P24468-2	COUP transcription factor 2	NR2F2
32.3059	31.7172	32.1413	32.8443	32.4875	33.1716	32.3335	32.551	32.9427	33.5241	33.558	33.7216	2.97967	0.00561387	P24539;Q5QNZ2	ATP synthase F(0) complex subunit B1, mitochondrial	ATP5F1
25.4973	25.9393	25.6372	26.5013	28.3277	25.4623	32.2133	32.5058	33.097	30.773	29.6613	29.2995	4.43856	0.000884866	Q53F23;P24557;A0A0C4DH47;P24557-3;P24557-2;A0A0A0MSK3;P24557-4	Thromboxane-A synthase	TBXAS1
26.4658	28.8006	26.9988	27.3049	26.0339	27.6283	26.9184	27.4688	26.0931	23.8409	24.7932	23.8473	2.18896	0.0194246	P24593;C9JXX4	Insulin-like growth factor-binding protein 5	IGFBP5
27.1725	26.4077	26.9644	27.6244	26.4571	27.8742	28.7646	28.3072	28.4815	27.4069	27.0582	27.1246	2.02661	0.025525	P24666;P24666-3	Low molecular weight phosphotyrosine protein phosphatase	ACP1
32.1792	31.5044	31.8091	31.7422	31.5815	31.3622	33.1484	34.9843	34.4232	35.6123	36.7709	36.2841	4.51404	0.000798383	P24752	Acetyl-CoA acetyltransferase, mitochondrial	ACAT1
29.4519	29.8291	29.8924	25.6816	28.1921	26.0229	27.9692	29.5455	28.9492	28.6788	29.531	28.6388	1.99507	0.0267755	P24821;P24821-3	Tenascin	TNC
30.7469	30.1816	30.1838	31.7773	30.8776	31.9483	31.4167	30.8521	31.4356	30.3412	29.7309	30.3683	2.0506	0.0245519	P24928	DNA-directed RNA polymerase II subunit RPB1	POLR2A
22.598	23.4725	23.6602	24.4858	24.5138	23.6965	28.7572	27.2914	28.2953	24.8165	22.4372	23.3392	3.63649	0.00232412	P25090	N-formyl peptide receptor 2	FPR2
26.6894	27.0622	26.2806	25.1078	26.1944	25.8731	30.7885	29.7262	30.0818	27.8768	26.8554	26.0966	3.936	0.00159038	P25098;E9PRV7	Beta-adrenergic receptor kinase 1	ADRBK1
23.552	22.6559	23.2549	22.2086	23.0694	23.2548	23.7066	24.32	23.635	24.8792	23.7768	25.1619	1.75994	0.0397972	P25189;P25189-2	Myelin protein P0	MPZ
26.5912	26.9246	26.7182	26.6464	26.5726	27.2105	27.6426	28.5951	27.6896	30.1347	30.7684	30.0491	4.99859	0.000458494	P25311;C9JEV0	Zinc-alpha-2-glycoprotein	AZGP1
29.5444	28.3591	29.5579	27.715	29.9018	28.6083	30.847	31.3518	31.1899	32.712	33.6814	32.787	3.57749	0.00248463	P25325;B1AH49	3-mercaptopyruvate sulfurtransferase;Sulfurtransferase	MPST
32.375	32.8081	32.6084	31.709	32.462	32.9278	30.1263	30.6797	30.4246	30.1242	30.7543	30.9486	3.5543	0.00257727	P25398	40S ribosomal protein S12	RPS12
29.8381	29.4788	30.2501	29.6719	28.5807	26.9797	27.5717	26.9698	27.6172	28.6466	28.7156	28.68	1.68855	0.0449462	P25445-6;P25445	Tumor necrosis factor receptor superfamily member 6	FAS
35.687	34.8208	35.1373	36.1534	35.6441	36.0243	35.6198	35.484	35.7152	36.712	37.0076	37.1095	3.39551	0.00318703	P25705;P25705-3	ATP synthase subunit alpha, mitochondrial	ATP5A1
24.728	25.848	24.9434	24.0029	24.9085	24.9079	31.9927	32.0968	32.3523	25.7537	25.5427	26.6253	6.6193	0.000152159	P25774;P25774-2	Cathepsin S	CTSS
31.8672	30.9828	31.5822	31.1097	30.5352	31.5948	32.2529	31.6742	31.9049	29.9725	29.9104	29.9491	2.955	0.00581549	P25786;P25786-2;F5GX11	Proteasome subunit alpha type-1	PSMA1
31.4075	31.0967	31.2299	31.1655	30.6036	30.205	31.8618	31.3691	31.7213	29.8228	30.1301	29.5798	3.23567	0.00397607	P25788-2;P25788	Proteasome subunit alpha type-3	PSMA3
22.0816	26.2212	26.8761	24.6098	24.1652	23.2942	30.525	32.3786	32.126	25.6187	23.4545	24.528	3.06169	0.00500449	P25815	Protein S100-P	S100P
30.5531	30.4967	31.8129	32.145	30.4593	31.5413	28.3735	27.9675	28.1616	28.335	27.8152	27.1466	3.67929	0.00219317	P26006;P26006-1	Integrin alpha-3;Integrin alpha-3 heavy chain;Integrin alpha-3 light chain	ITGA3
30.1146	29.8651	29.7007	29.8475	29.3751	30.2756	29.8655	29.8855	30.3563	28.5663	26.5362	27.1491	2.76164	0.00780335	P26022	Pentraxin-related protein PTX3	PTX3
34.3283	33.1926	33.8911	33.1532	33.4404	34.404	35.911	35.0191	35.6552	32.6098	31.5408	31.0584	3.19302	0.00420152	P26038	Moesin	MSN
29.9517	29.811	28.7042	28.9703	29.4422	30.9524	31.4145	29.9445	30.6418	28.0927	26.9792	28.3042	1.85116	0.0340421	P26358-2	DNA (cytosine-5)-methyltransferase 1	DNMT1
33.2131	32.8822	32.6883	32.8117	32.8453	33.2075	31.7037	31.7337	31.9571	32.3473	32.5387	32.0875	3.29633	0.00361098	P26373;P26373-2	60S ribosomal protein L13	RPL13
31.6083	31.2073	29.9686	26.4191	27.9703	28.3805	35.3532	34.2131	34.4963	29.6715	26.9223	27.2981	3.95824	0.00153955	P26447	Protein S100-A4	S100A4
29.3257	26.6614	28.1021	29.5938	29.9083	30.7268	32.5241	31.516	32.5933	27.9688	26.8333	26.4138	3.34698	0.00339107	P26583;D6R9A6	High mobility group protein B2	HMGB2
34.4163	34.4346	33.691	33.1711	33.1971	34.6249	32.3616	31.8061	31.953	32.9562	32.6316	32.7265	2.48386	0.0119794	P26641;P26641-2	Elongation factor 1-gamma	EEF1G
27.4785	29.6743	29.0016	28.9764	28.4667	26.5019	30.5358	31.3269	30.9358	30.9193	31.483	30.5194	2.12526	0.0216578	P26885;F5H0N4	Peptidyl-prolyl cis-trans isomerase FKBP2;Peptidyl-prolyl cis-trans isomerase	FKBP2
30.6707	31.8779	30.6915	28.038	27.7087	28.6665	29.0201	31.2854	30.0933	32.7182	33.319	33.2095	3.63529	0.00232268	P27144;D3DQ64	Adenylate kinase 4, mitochondrial	AK4
28.7636	26.8145	26.2533	26.1023	25.0709	19.9676	28.8479	31.5647	30.7598	34.4933	34.792	34.8652	3.19489	0.00419593	P27169	Serum paraoxonase/arylesterase 1	PON1
29.9784	29.6551	28.8189	29.6788	29.1291	29.3026	30.6267	32.8602	32.7755	35.2825	35.5684	35.7248	4.7346	0.000623488	P27338;P27338-2	Amine oxidase [flavin-containing] B	MAOB
32.3379	32.6745	31.8866	31.7556	31.3116	32.0526	31.7557	31.0828	31.4284	29.0901	29.2594	29.3393	4.82568	0.000551867	P27348;E9PG15	14-3-3 protein theta	YWHAQ
29.6522	28.6451	28.5153	27.5714	28.7618	29.2285	29.1367	28.7153	28.9222	27.1636	25.7308	27.233	1.9304	0.0299052	P27361;E9PQW4;P27361-3;E9PJF0;P27361-2;E9PBK7;B3KR49	Mitogen-activated protein kinase 3;Mitogen-activated protein kinase	MAPK3
32.1851	33.5463	32.9878	30.2417	31.2122	30.2087	29.0012	29.784	30.394	30.5493	31.0536	30.9359	3.03664	0.00518032	P27487	Dipeptidyl peptidase 4;Dipeptidyl peptidase 4 membrane form;Dipeptidyl peptidase 4 soluble form	DPP4
31.9395	32.1487	32.5258	31.7735	31.9917	32.6685	31.2078	30.6483	30.8374	31.645	31.1565	30.9964	2.36697	0.0143934	X1WI28;P27635;A0A087WV22;H7C123;B8A6G2;H7C2C5;A6QRI9	60S ribosomal protein L10	RPL10
30.0566	31.0585	30.711	26.2314	29.7829	26.2325	23.0776	23.3974	23.2835	24.8768	23.8423	27.5006	2.88159	0.00645512	P27658	Collagen alpha-1(VIII) chain;Vastatin	COL8A1
30.5916	29.5348	29.8322	31.2649	30.9238	31.2074	32.3223	31.8844	32.326	31.0588	30.3655	30.575	3.31083	0.0035467	P27694	Replication protein A 70 kDa DNA-binding subunit;Replication protein A 70 kDa DNA-binding subunit, N-terminally processed	RPA1
30.5512	29.1317	30.0715	29.7945	29.9442	31.4109	31.4155	30.9035	31.56	28.8234	29.1582	27.6942	2.01649	0.0259678	P27695;G3V3M6;G3V3C7;A0A0C4DGK8	DNA-(apurinic or apyrimidinic site) lyase;DNA-(apurinic or apyrimidinic site) lyase, mitochondrial	APEX1
26.2926	26.7414	26.4598	24.8286	27.2746	27.6437	23.6956	24.5046	25.1731	23.2928	22.986	23.6874	2.35829	0.0146399	P27816;P27816-6;P27816-2	Microtubule-associated protein 4	MAP4
28.9897	29.0656	28.4201	28.8052	28.5836	29.6762	30.7145	30.1513	30.3651	29.2964	28.5953	29.3507	2.18999	0.0193856	P27986;P27986-4;P27986-3;P27986-2;P27986-5;H0YBC2	Phosphatidylinositol 3-kinase regulatory subunit alpha	PIK3R1
29.4475	27.7274	28.5039	28.8191	29.4898	29.8713	31.4544	31.694	31.4148	29.2188	29.1018	28.7879	3.24572	0.00392139	X5D2R7;P28062;Q5JNW7;A0A140T998;P28062-2	Proteasome subunit beta type;Proteasome subunit beta type-8	PSM8;PSMB8
30.2884	29.7611	30.0875	30.0943	28.9555	30.4846	28.8673	28.1991	28.5371	28.9057	28.5905	28.7391	2.11735	0.0219628	P28072	Proteasome subunit beta type-6	PSMB6
31.0267	29.5708	30.3759	30.7013	29.2282	31.8654	27.8408	27.5193	27.6142	29.5875	28.6082	28.7274	2.14251	0.0210405	P28074	Proteasome subunit beta type-5	PSMB5
28.3665	26.8502	28.3282	26.4101	26.5444	25.9408	27.6873	27.7013	28.4731	26.4826	24.8928	25.465	2.28422	0.0165991	P28161;E9PHN6;F6XZQ7;P28161-2;E9PHN7;E9PLF1	Glutathione S-transferase Mu 2	GSTM2
31.2978	30.8206	31.4815	30.899	30.7166	31.6523	30.072	31.8669	31.76	33.5504	34.0039	33.3308	2.61911	0.00968266	P28288;P28288-2	ATP-binding cassette sub-family D member 3	ABCD3
25.8583	26.4395	26.7387	26.3173	27.4904	25.6011	25.884	27.2121	24.6531	29.4478	28.3413	29.3055	2.0197	0.0258002	P28289;P28289-2	Tropomodulin-1	TMOD1
28.6998	30.2778	31.0125	26.6684	26.6274	27.4768	27.8913	25.1867	25.2827	24.6613	25.4382	25.2342	2.70165	0.00859228	P28300	Protein-lysine 6-oxidase	LOX
25.4719	24.108	24.1261	26.2546	25.0915	24.6597	25.4329	29.2105	27.1204	31.4445	31.4571	31.6956	3.61701	0.00237153	P28330	Long-chain specific acyl-CoA dehydrogenase, mitochondrial	ACADL
31.8865	31.4742	32.0725	33.2658	32.9169	33.1166	31.9736	32.2322	32.4984	33.3494	33.9941	34.2805	3.63323	0.00232579	P28331;P28331-2;P28331-4;P28331-5;B4DJ81;P28331-3	NADH-ubiquinone oxidoreductase 75 kDa subunit, mitochondrial	NDUFS1
31.2304	30.4171	31.0373	30.8377	30.2988	31.0065	31.7971	31.6477	31.5069	29.2502	29.3119	28.3037	3.60912	0.00239382	P28482;P28482-2	Mitogen-activated protein kinase 1	MAPK1
31.7679	30.7868	31.0206	31.262	31.3772	31.5123	33.1323	33.0341	33.1095	32.1632	32.2093	31.8103	3.80509	0.00188181	P28838;P28838-2	Cytosol aminopeptidase	LAP3
27.5863	26.1955	26.0426	31.2402	29.9351	30.1089	29.7	32.7779	31.5528	35.0901	35.3111	34.9931	4.44573	0.000877588	P28845;A0A0A0MQV1	Corticosteroid 11-beta-dehydrogenase isozyme 1	HSD11B1
26.6736	26.8827	26.1955	26.5077	26.8394	26.8554	26.7584	26.3847	26.3771	25.3549	24.9641	25.1714	3.7297	0.00207545	P29084;E5RH41	Transcription initiation factor IIE subunit beta	GTF2E2
31.2796	30.6675	31.0883	30.2897	30.4418	30.8706	31.8492	31.4582	31.3741	30.4739	30.4975	30.1267	2.56499	0.0105599	P29144	Tripeptidyl-peptidase 2	TPP2
28.8389	26.1619	27.6303	27.9449	27.0269	28.5782	29.2711	28.6713	29.0248	26.7233	25.0365	25.7529	1.78223	0.038181	P29218;P29218-3;H0YBL1;E5RIP7;E5RG13;E5RGY4;P29218-2;E5RI82	Inositol monophosphatase 1	IMPA1
29.4495	30.2331	29.8723	28.045	29.2372	29.3118	26.4741	25.5615	26.0329	25.3617	24.2379	24.8895	4.99231	0.000455779	P29279;P29279-2	Connective tissue growth factor	CTGF
31.026	30.8923	31.2504	30.1157	30.4399	30.7851	26.3595	26.1068	26.134	26.4441	28.196	26.4164	5.06592	0.000430364	P29317	Ephrin type-A receptor 2	EPHA2
27.0945	27.3884	26.7135	25.702	26.2406	26.7303	33.8649	33.0583	33.3375	30.5613	30.0684	28.9671	6.02756	0.000218972	P29350;P29350-3;P29350-4	Tyrosine-protein phosphatase non-receptor type 6	PTPN6
27.7924	27.0868	27.136	28.0212	28.4214	29.4443	27.4759	26.2881	27.7453	26.47	26.1985	25.8401	2.18382	0.019603	P29372-5;P29372-4;P29372-2;P29372;A2IDA3	DNA-3-methyladenine glycosylase	MPG
33.0297	31.5236	32.4047	33.4287	31.9864	33.3563	35.2457	34.9646	35.278	32.1588	31.4616	30.7231	3.10368	0.00470242	P29401;P29401-2	Transketolase	TKT
26.6972	26.0905	25.8918	27.0904	28.5333	23.9577	31.9195	31.4173	31.9897	25.9778	26.9604	26.2223	2.87932	0.00646031	P29466-2;P29466;G3V169;P29466-3;P29466-4;B4DVD8;H0YEC7	Caspase-1;Caspase-1 subunit p20;Caspase-1 subunit p10;Caspase	CASP1
29.2643	31.6527	30.7837	25.1358	25.4983	23.6851	26.4016	26.1152	25.8568	26.915	26.8381	26.7534	3.97463	0.0015039	P29536;P29536-2	Leiomodin-1	LMOD1
29.049	29.7579	28.5704	29.0692	27.8298	30.4578	26.822	26.0268	26.7985	25.5397	24.9797	25.8632	3.06647	0.00497888	P29558-2;P29558;E7ETU5;F6Y5H0;E7EPF2	RNA-binding motif, single-stranded-interacting protein 1	RBMS1
32.5191	32.2626	31.9858	32.9776	33.0696	32.7689	30.8207	30.3446	30.9588	29.9164	30.1065	29.6621	5.84984	0.000240927	P29590;P29590-5	Protein PML	PML
34.0492	34.3118	33.5946	33.3783	33.2393	34.2022	32.5399	31.8546	32.0401	32.0952	32.3793	32.9714	2.69287	0.00871261	P29692;E9PK01;E9PQZ1;E9PI39	Elongation factor 1-delta	EEF1D
32.6295	32.6577	32.9124	32.7992	33.2609	33.4339	31.9355	32.1371	32.3394	28.9089	27.9494	28.1561	6.49013	0.000159341	P29966	Myristoylated alanine-rich C-kinase substrate	MARCKS
30.7238	30.7137	31.5583	30.9736	31.4103	30.814	29.2431	28.4918	29.6296	29.972	29.902	29.526	2.91765	0.00613816	P29992	Guanine nucleotide-binding protein subunit alpha-11	GNA11
30.2268	29.7796	30.1883	30.1835	30.7413	30.0339	31.9171	33.6763	33.1283	34.6268	35.4856	35.2672	5.00452	0.000459384	P30038;P30038-3	Delta-1-pyrroline-5-carboxylate dehydrogenase, mitochondrial	ALDH4A1
27.0512	26.2318	26.5868	25.2837	25.3647	25.3381	27.8594	29.062	29.0477	30.6369	30.9875	30.1582	5.54157	0.000299738	P30039;A0A0C4DFS0;P30039-2	Phenazine biosynthesis-like domain-containing protein	PBLD
32.7645	33.2799	33.5346	31.3596	32.2603	31.8879	34.8295	34.2271	34.8235	33.9409	34.0908	34.8044	3.83388	0.00181778	P30040;F8VY02	Endoplasmic reticulum resident protein 29	ERP29
29.8441	29.4763	30.252	28.8366	28.6462	29.0089	32.472	33.5467	33.1901	31.7855	31.9441	30.2239	3.94237	0.00158188	P30043;M0R192;M0QZL1	Flavin reductase (NADPH)	BLVRB
32.2007	31.7577	32.1495	31.2226	31.1271	31.012	32.8945	32.4059	32.9842	32.1726	32.6931	32.8983	3.4467	0.00295411	P30044-2;P30044;P30044-3;P30044-4	Peroxiredoxin-5, mitochondrial	PRDX5
30.5684	28.3827	30.0825	28.9307	27.9824	26.8793	29.9933	30.9955	30.6419	32.5318	33.2245	31.816	2.82205	0.0070816	P30046;B5MC82;P30046-2;A6NHG4;J3KQ18	D-dopachrome decarboxylase;D-dopachrome decarboxylase-like protein	DDT;DDTL
25.1597	23.4914	24.3726	23.5683	23.5682	23.7057	24.7258	25.2625	25.8161	28.043	28.1891	27.257	4.10146	0.00130462	P30047;P30047-2	GTP cyclohydrolase 1 feedback regulatory protein	GCHFR
32.5008	32.157	32.2861	32.5919	31.812	31.4939	33.9742	34.071	34.0632	34.1797	35.3222	35.0008	4.09286	0.00131845	P30048-2;P30048	Thioredoxin-dependent peroxide reductase, mitochondrial	PRDX3
31.5548	30.5546	30.8829	32.286	30.9205	32.059	30.9568	31.1457	31.4197	32.7792	32.3621	33.4369	1.96995	0.0280105	P30049	ATP synthase subunit delta, mitochondrial	ATP5D
33.6582	33.6091	33.4579	33.0172	33.778	34.201	30.8617	31.4799	31.8583	32.2361	32.4247	32.3428	3.50788	0.0027314	P30050;P30050-2	60S ribosomal protein L12	RPL12
31.7703	31.6466	32.141	32.1717	31.3285	30.9815	32.1588	34.0315	33.4527	35.0056	36.3156	35.9958	3.67275	0.00221332	P30084	Enoyl-CoA hydratase, mitochondrial	ECHS1
31.9336	29.1939	31.033	29.9224	29.6803	29.4616	31.7382	31.563	31.7671	33.8035	33.3877	32.6213	2.57283	0.0104304	P30086	Phosphatidylethanolamine-binding protein 1;Hippocampal cholinergic neurostimulating peptide	PEBP1
35.4445	35.8876	35.5477	35.0819	35.3216	34.9716	35.5222	35.4823	36.0784	35.8635	36.3606	36.7972	1.93321	0.0297553	P30101	Protein disulfide-isomerase A3	PDIA3
32.7244	32.3011	32.7375	31.7746	32.2136	32.7025	32.3083	32.1002	32.2331	30.9187	31.0752	30.3078	3.1277	0.00453797	P30153;B3KQV6	Serine/threonine-protein phosphatase 2A 65 kDa regulatory subunit A alpha isoform	PPP2R1A
28.1959	28.8875	28.6936	28.4783	28.7734	29.6941	28.1774	27.7098	28.3366	27.5619	27.2728	27.5959	2.01135	0.0261813	P30260;P30260-2;G5EA36	Cell division cycle protein 27 homolog	CDC27
22.4464	22.7316	22.9097	25.2157	23.5834	24.0474	32.3311	31.7516	32.3487	28.2793	26.93	27.7175	6.71837	0.000130441	P30273	High affinity immunoglobulin epsilon receptor subunit gamma	FCER1G
28.5799	28.1406	28.5195	29.0239	27.5811	27.3318	28.7352	29.8526	30.7062	29.9999	31.6777	31.6474	2.16178	0.0203286	P30405	Peptidyl-prolyl cis-trans isomerase F, mitochondrial	PPIF
31.2183	30.6593	31.2658	32.4777	31.8728	32.965	30.8932	30.7648	31.2224	31.3315	31.8721	31.8613	2.35283	0.0147638	P30519;A0A087WT44;P30519-2;I3L159;I3L1F5	Heme oxygenase 2	HMOX2
30.0833	28.7103	29.1927	29.2975	29.6206	29.8778	30.4575	30.5962	30.2802	28.5253	29.0917	28.3511	2.19143	0.0193409	P30520	Adenylosuccinate synthetase isozyme 2	ADSS
22.4589	23.6998	23.3778	23.3498	23.7698	23.8219	24.653	23.4081	23.861	25.3553	25.3478	25.6376	2.6845	0.00880957	P30531	Sodium- and chloride-dependent GABA transporter 1	SLC6A1
27.8903	28.1304	26.6866	26.1653	26.3736	26.9897	28.6707	30.0672	30.4535	31.3457	31.9511	31.6628	4.26348	0.00110349	P30613-2	Pyruvate kinase PKLR	PKLR
31.2421	31.777	31.0901	30.6443	30.8628	31.1612	30.3736	29.6764	30.0999	29.8975	29.6995	30.3372	2.68941	0.00875678	P30622-2;J3KP58	CAP-Gly domain-containing linker protein 1	CLIP1
29.7523	28.903	29.23	30.1506	29.934	27.9384	33.9851	34.2705	34.0409	29.7185	28.3912	28.8716	4.1542	0.0012285	P30740;P30740-2	Leukocyte elastase inhibitor	SERPINB1
29.0834	27.8859	28.6116	28.3702	26.8026	29.041	24.3075	23.8627	23.4869	24.3545	24.0255	23.318	4.29375	0.00106571	P30825	High affinity cationic amino acid transporter 1	SLC7A1
31.2634	32.2904	32.3374	30.407	30.3364	30.2973	29.4926	30.5408	31.0718	32.9293	32.8758	34.3786	2.89319	0.00633767	P30837	Aldehyde dehydrogenase X, mitochondrial	ALDH1B1
32.5583	31.6609	32.8393	33.5254	33.1563	33.3284	32.4502	33.2935	33.5008	35.0205	35.5727	35.5494	3.6671	0.00223446	P31040;D6RFM5;P31040-2;A0A087X1I3;P31040-3	Succinate dehydrogenase [ubiquinone] flavoprotein subunit, mitochondrial	SDHA
27.1665	26.7704	25.5876	26.7763	26.4582	26.8807	35.519	34.6642	35.0896	28.6897	27.6157	27.9246	6.78539	0.000145324	P31146;H3BRY3	Coronin-1A;Coronin	CORO1A
30.7717	29.3997	29.7708	29.6248	28.7843	30.1202	30.4399	30.2001	30.4216	28.0022	26.9333	27.3379	3.03274	0.005194	P31150	Rab GDP dissociation inhibitor alpha	GDI1
27.1558	26.9121	27.4308	26.2123	27.0833	25.9198	26.7958	27.3226	27.2163	26.2986	24.2524	23.0963	1.66178	0.0470586	P31321;H7BYW5;C9JSK5	cAMP-dependent protein kinase type I-beta regulatory subunit	PRKAR1B
33.3199	31.154	31.5675	31.246	32.8745	30.8191	34.3155	37.6527	36.8066	38.8969	39.421	39.7884	3.89633	0.00167258	P31327;P31327-3;P31327-2	Carbamoyl-phosphate synthase [ammonia], mitochondrial	CPS1
24.2205	23.6256	23.275	24.6635	25.9704	23.1897	23.4234	27.5082	26.6697	30.4256	32.3608	30.841	3.12588	0.00454773	P31512	Dimethylaniline monooxygenase [N-oxide-forming] 4	FMO4
28.5828	27.2198	27.3734	24.3818	26.7405	24.1843	29.3228	33.0604	31.9355	33.6804	36.1486	34.0553	3.7567	0.00199294	P31513	Dimethylaniline monooxygenase [N-oxide-forming] 3	FMO3
23.0352	23.7099	23.825	23.457	23.6831	23.2787	25.3406	26.5265	25.285	22.7437	23.5189	24.4585	2.35014	0.01485	P31785-2;P31785;H0Y8J6;Q5FC10;D6RDW9	Cytokine receptor common subunit gamma	IL2RG
31.868	31.6735	32.4652	34.1348	33.1622	33.5845	32.5477	32.8836	33.2236	33.1424	34.5365	34.3555	2.15667	0.0205214	P31930	Cytochrome b-c1 complex subunit 1, mitochondrial	UQCRC1
30.6579	30.6223	30.3837	31.0519	29.9086	30.1735	29.9668	31.7458	31.1841	31.6193	33.7534	33.4548	1.82615	0.0355376	P31937	3-hydroxyisobutyrate dehydrogenase, mitochondrial	HIBADH
31.605	31.2944	31.2822	32.7716	31.9662	32.1476	31.9666	31.3519	31.9063	29.632	30.0376	30.4451	3.52783	0.0026643	P31942-2;P31942;P31942-3;P31942-4	Heterogeneous nuclear ribonucleoprotein H3	HNRNPH3
25.5731	24.1772	23.4396	23.2856	25.1654	23.1051	25.596	24.3521	25.4329	26.955	26.6705	27.2695	1.95473	0.0287806	P31944	Caspase-14;Caspase-14 subunit p17, mature form;Caspase-14 subunit p10, mature form;Caspase-14 subunit p20, intermediate form;Caspase-14 subunit p8, intermediate form	CASP14
31.607	32.0287	32.0272	31.8917	31.2596	32.2263	33.1994	32.3724	32.8499	29.7753	29.8357	29.1745	4.30081	0.00105602	P31946-2;P31946	14-3-3 protein beta/alpha;14-3-3 protein beta/alpha, N-terminally processed	YWHAB
30.5666	30.6054	30.1689	24.1604	29.4959	24.1062	30.5606	30.8241	31.004	30.3886	29.6496	28.7132	1.67333	0.0460921	P31947;P31947-2	14-3-3 protein sigma	SFN
32.5689	32.077	32.1055	32.3565	30.9661	32.7983	32.902	32.1001	32.6087	30.8919	30.6813	30.4914	1.85535	0.0337894	P31948;P31948-3	Stress-induced-phosphoprotein 1	STIP1
34.0223	34.1271	33.5276	33.3396	32.4076	33.7038	34.0019	34.2135	33.5166	30.0349	30.0371	28.6452	4.39131	0.000940206	P31949	Protein S100-A11;Protein S100-A11, N-terminally processed	S100A11
24.3896	24.0269	24.5713	23.985	24.2643	25.0117	27.6415	27.7909	27.724	26.9727	25.8283	23.4456	2.11057	0.0222075	P31994-3;P31994-4;P31994	Low affinity immunoglobulin gamma Fc region receptor II-b	FCGR2B
23.5402	24.1449	22.3472	23.3903	23.6274	24.1771	28.6521	28.7903	28.7937	23.8694	22.9202	23.1111	5.28381	0.000352082	P31995;H0YGT0;P31995-2	Low affinity immunoglobulin gamma Fc region receptor II-c	FCGR2C
24.0715	24.9658	23.3211	23.8168	23.7847	23.5272	30.9761	30.8682	31.762	28.8504	27.2055	27.2217	5.59389	0.000278838	P31997	Carcinoembryonic antigen-related cell adhesion molecule 8	CEACAM8
25.5224	26.3316	25.6928	27.3278	28.3055	28.6125	27.6112	28.9229	27.5127	29.9311	27.3105	28.7224	1.74754	0.0406556	P32004-3;P32004-2;P32004	Neural cell adhesion molecule L1	L1CAM
25.5585	24.5549	23.6392	25.1296	25.8731	25.1699	31.875	32.187	32.0742	28.8997	27.1543	26.4899	4.80878	0.000566679	P32121;P32121-3;P32121-4;P32121-5;P32121-2;K7ENA6;I3L412;Q68DZ5	Beta-arrestin-2	ARRB2;DKFZp686L0365
31.3075	30.4656	31.9484	30.2776	30.0664	30.7152	25.5096	24.7847	23.7328	27.4971	27.1029	27.3673	5.39734	0.000319936	P32322;E2QRB3;P32322-2;P32322-3;J3KQ22;J3QL24;J3QKT4;J3QLK9;J3QL32	Pyrroline-5-carboxylate reductase 1, mitochondrial;Pyrroline-5-carboxylate reductase	PYCR1
26.057	26.7924	27.1152	26.6551	24.6687	23.4543	27.0451	27.8474	27.9979	23.5258	22.7276	25.681	1.70549	0.0436367	P32418-2;P32418-3;P32418-4;P32418-5;P32418;E7EV41	Sodium/calcium exchanger 1	SLC8A1
29.6004	28.8361	30.0561	29.148	28.3373	28.9629	32.238	31.3732	31.3278	29.0035	29.102	28.4159	3.51121	0.00272676	P32455	Interferon-induced guanylate-binding protein 1	GBP1
27.188	26.5302	27.4657	26.8142	26.8825	26.993	31.2657	29.6778	30.4438	26.1776	26.9195	26.0925	4.37832	0.000956265	P32456	Interferon-induced guanylate-binding protein 2	GBP2
26.173	25.7823	25.9628	26.3435	26.4338	26.2263	28.9989	30.0053	30.7263	32.9163	32.1305	31.8475	5.93768	0.000217748	P32754;A0A0B4J1R4	4-hydroxyphenylpyruvate dioxygenase	HPD
28.181	28.036	28.2646	25.2795	27.085	25.9942	29.2486	29.4938	29.878	33.3485	31.8316	30.8279	3.90601	0.00165788	P32929;P32929-3;P32929-2	Cystathionine gamma-lyase	CTH
26.4952	24.2909	25.3781	23.5353	27.314	22.6121	30.4004	28.8865	30.2051	27.5129	25.8277	26.4536	1.9716	0.0279206	P32942;K7ERN2;K7EP52	Intercellular adhesion molecule 3	ICAM3
31.6408	30.6183	31.2336	31.1245	30.6536	30.6103	33.2429	34.5726	34.0919	36.7054	37.3835	37.0339	6.12346	0.000208504	P33121;E7EPM6;P33121-2;B7Z3Z9;D6RER0	Long-chain-fatty-acid--CoA ligase 1	ACSL1
32.7362	33.2249	32.4034	31.8053	32.6926	32.7363	31.4453	31.2119	31.2782	29.9081	30.0602	29.8292	4.49791	0.000809546	P33176	Kinesin-1 heavy chain	KIF5B
25.5372	23.8284	26.2852	21.3647	21.479	23.628	32.9357	31.4858	32.0728	26.2766	24.2005	23.341	4.29992	0.00105315	P33241;P33241-3;E7EMG9	Lymphocyte-specific protein 1	LSP1
25.5406	24.7927	23.7235	27.5877	22.7834	25.5184	25.7566	25.6928	26.5268	29.6176	29.2844	30.998	2.19631	0.0192093	P33260;P33260-2;A0A087X0B3	Cytochrome P450 2C18	CYP2C18
30.111	27.2543	26.0262	26.1974	25.5836	25.1765	30.7726	33.2654	30.7453	36.2269	35.8902	34.1482	3.85802	0.00176392	P33261	Cytochrome P450 2C19	CYP2C19
30.4711	30.4857	31.2316	30.1528	30.4214	30.485	29.4921	29.4665	29.3813	26.554	27.1557	28.2741	3.88012	0.00170077	P33527;P33527-9;I3L4X2;P33527-2;P33527-3;P33527-4;P33527-5;P33527-6;A0A0A0MS99;P33527-7;P33527-8	Multidrug resistance-associated protein 1	ABCC1
30.9817	30.4948	29.734	30.1353	30.7656	30.5607	29.7805	30.0011	29.9974	31.923	31.5349	32.3506	2.74533	0.00799227	P33908;P33908-2	Mannosyl-oligosaccharide 1,2-alpha-mannosidase IA	MAN1A1
29.3896	30.2051	28.8781	27.1874	28.4084	27.9673	29.0674	29.9603	29.4959	29.8788	29.4743	30.0874	2.1254	0.0216651	P34059	N-acetylgalactosamine-6-sulfatase	GALNS
28.0742	27.8775	27.9872	26.3352	27.3251	27.0574	30.639	31.0937	31.0992	33.2661	31.8201	31.6754	5.28619	0.00035285	P34896-2;P34896;P34896-3	Serine hydroxymethyltransferase, cytosolic	SHMT1
32.395	32.1966	32.8592	33.9218	32.5026	33.5044	32.1447	33.0128	32.5905	33.8208	34.2222	34.2361	1.98824	0.0271192	P34897-3;P34897;P34897-2;H0YIZ0	Serine hydroxymethyltransferase, mitochondrial;Serine hydroxymethyltransferase	SHMT2
23.0696	22.2063	25.0732	23.168	25.1388	25.1	28.9172	27.7829	28.3608	23.8571	23.1218	23.3883	3.08269	0.00485362	P34910;P34910-2	Protein EVI2B	EVI2B
27.9554	26.9933	28.0967	25.0428	26.4793	24.0585	28.8904	30.8683	30.7167	31.5012	32.1841	31.4035	3.98727	0.00149666	P34913;E5RFU2;P34913-2;P34913-3;E5RFH6;H0YAW7	Bifunctional epoxide hydrolase 2;Cytosolic epoxide hydrolase 2;Lipid-phosphate phosphatase	EPHX2
32.2619	31.9721	32.2285	31.0198	31.5545	32.1867	31.9888	31.7394	31.9576	29.8482	29.829	29.3842	4.13615	0.00124617	P34932;A0A087WYC1;A0A087WTS8	Heat shock 70 kDa protein 4	HSPA4
27.1036	28.0365	27.9413	28.0816	28.0913	29.0795	27.5189	26.7201	26.3594	26.6115	26.4857	26.5881	2.20041	0.0190743	P35052;H7C410;H7C024;P35052-2	Glypican-1;Secreted glypican-1	GPC1
24.5724	24.111	25.8867	24.4027	24.3123	23.5505	25.0685	25.0941	25.0221	28.7183	27.2219	28.3403	3.51135	0.0027286	P35218	Carbonic anhydrase 5A, mitochondrial	CA5A
33.4273	33.5287	33.7162	33.3501	34.3146	33.182	30.5115	31.8045	32.0855	33.5891	33.305	33.7737	2.55252	0.0107592	P35221;P35221-2;G3XAM7;P35221-3	Catenin alpha-1	CTNNA1
32.5962	32.5766	32.6617	32.8796	32.1784	32.135	29.3874	31.0075	31.1786	32.5674	32.9713	32.8112	2.48922	0.0118668	P35222;B4DGU4	Catenin beta-1	CTNNB1
33.4208	33.1503	33.7428	35.135	34.0115	33.2061	32.7169	33.2283	32.9474	34.2108	35.3507	35.1485	1.68732	0.0450286	P35232;C9JW96;C9JZ20;E7ESE2;E9PCW0;P35232-2	Prohibitin	PHB
30.391	29.431	29.8424	30.0229	31.1325	29.047	31.9055	30.8144	31.7447	29.7009	29.0031	28.9171	1.70796	0.043443	P35237;A0A024QZX5;A0A087X1N8	Serpin B6	SERPINB6
31.3274	31.1625	30.8457	32.043	31.8014	32.2653	31.211	30.892	30.9054	31.3442	30.4984	31.5901	1.68003	0.0455768	P35268	60S ribosomal protein L22	RPL22
28.9793	27.2369	28.3191	28.3274	27.7833	27.8854	28.3733	29.6432	29.372	30.5601	30.6004	30.5178	2.67496	0.00894078	P35270	Sepiapterin reductase	SPR
29.5666	30.0527	30.0846	28.8947	28.312	30.4395	26.1655	26.19	24.3156	24.3335	25.4234	24.0415	3.86053	0.00175625	P35442	Thrombospondin-2	THBS2
21.3003	23.9809	23.6256	22.5381	23.3725	21.8131	24.2034	25.0366	23.6079	30.3559	29.2975	27.7075	3.47126	0.00286101	P35503;P35503-3	UDP-glucuronosyltransferase 1-3	UGT1A3
30.24	30.8702	30.6182	30.9113	30.0211	31.2773	28.1391	28.2582	27.9226	27.8884	27.2668	27.7251	4.75429	0.000612206	P35555	Fibrillin-1	FBN1
25.2035	25.4696	24.1268	23.5258	25.3117	23.8948	24.8974	23.7053	24.5225	29.0007	26.3932	29.7479	2.27615	0.0168138	P35558	Phosphoenolpyruvate carboxykinase, cytosolic [GTP]	PCK1
27.0538	27.9742	26.6971	27.0016	26.7345	28.3482	24.335	24.6113	24.0532	26.4206	28.6147	29.1497	2.32335	0.0155327	P35568	Insulin receptor substrate 1	IRS1
30.7887	30.4685	30.8594	29.1617	30.0766	30.5787	31.1198	32.0875	31.0118	33.6919	34.8827	34.6555	4.22553	0.00113923	P35573;P35573-2;P35573-3	Glycogen debranching enzyme;4-alpha-glucanotransferase;Amylo-alpha-1,6-glucosidase	AGL
24.314	23.2023	23.072	23.2615	24.4108	23.4699	22.8774	23.3129	23.4415	24.3937	27.603	26.935	1.80216	0.0368917	P35575	Glucose-6-phosphatase	G6PC
37.5162	38.5267	38.0824	36.1009	38.2166	36.5378	36.8401	36.0666	36.9134	35.866	35.6695	35.8319	1.72344	0.0423456	P35579	Myosin-9	MYH9
30.573	31.944	31.2289	27.6169	29.5338	27.9533	26.2924	24.4273	26.5875	27.5424	26.2449	27.0847	3.35806	0.0033571	P35580;P35580-3	Myosin-10	MYH10
36.7485	38.698	38.678	34.0781	36.154	33.5777	32.6424	32.9619	33.5236	34.256	34.3975	34.1421	3.06294	0.00499664	P35580-2;P35580-4	Myosin-10	MYH10
32.2207	32.7566	32.2149	32.0456	32.2534	32.6407	32.0418	31.4967	31.6822	31.362	31.6769	31.5637	1.97639	0.02768	P35606-2;P35606	Coatomer subunit beta	COPB2
30.1413	29.8406	30.295	30.1622	29.473	29.4487	29.4068	28.1323	29.6789	25.3903	24.1388	24.9757	4.93357	0.000478301	P35610;B1APM4;P35610-3;P35610-2	Sterol O-acyltransferase 1	SOAT1
31.5461	31.2793	31.0167	30.9823	31.4985	31.4899	30.8519	29.5145	30.8232	29.1065	29.0075	28.5012	3.24227	0.00394347	P35611;P35611-3;E7EV99;E7ENY0;P35611-2;P35611-6;P35611-4;H0Y9H2;P35611-5;A0A0A0MSR2	Alpha-adducin	ADD1
32.0878	31.9822	31.9249	32.4535	31.8633	33.0683	30.7491	30.0858	30.6744	30.6517	30.5559	31.0349	3.2836	0.00366813	P35613-3;R4GMX5	Basigin	BSG
28.9983	30.1369	28.7026	25.4318	27.7255	25.2649	24.7399	24.5183	25.14	25.5358	24.8273	25.0662	3.23416	0.00397154	P35625	Metalloproteinase inhibitor 3	TIMP3
28.9925	28.8696	29.3275	30.4767	29.9603	30.9193	29.1879	28.1458	29.1153	27.9366	28.2463	28.0852	3.1952	0.00419602	P35637-2;P35637;H3BPE7	RNA-binding protein FUS	FUS
30.5565	30.1935	30.3764	31.2156	30.7183	31.8728	30.3875	29.7002	30.1884	29.8872	29.9459	30.5564	1.66822	0.0465698	P35658-2;P35658;P35658-5;A0A0A0MSW3	Nuclear pore complex protein Nup214	NUP214
29.3999	29.6121	29.7907	30.6016	30.03	30.7863	31.3689	30.9525	31.6478	28.7062	28.7209	28.8669	4.63091	0.000717663	P35659;B4DFG0;P35659-2;D6RDA2	Protein DEK	DEK
27.6242	27.3305	27.3267	27.6972	26.9225	26.9637	28.8604	28.5908	29.5558	30.0385	28.6956	27.8467	1.77649	0.0386087	P35754	Glutaredoxin-1	GLRX
24.7922	24.4359	25.6954	27.2406	24.825	25.8836	25.5334	26.0552	25.4913	28.3208	29.8556	29.6417	3.04579	0.00512774	P35858;P35858-2	Insulin-like growth factor-binding protein complex acid labile subunit	IGFALS
30.3241	30.0641	30.2886	29.7626	30.3143	30.001	30.13	32.5093	31.2525	32.5251	33.8738	33.1596	2.6908	0.00874148	P35914;P35914-3;P35914-2	Hydroxymethylglutaryl-CoA lyase, mitochondrial	HMGCL
32.0899	31.7238	31.6195	31.9703	31.4131	32.5483	31.5877	31.0125	31.1	30.8929	30.8838	31.1048	1.62902	0.0499419	P35998;A0A1W2PQS1;P35998-2	26S protease regulatory subunit 7	PSMC2
27.6277	29.1162	29.1961	27.1824	25.6904	26.3625	25.0776	26.5479	26.0674	29.4819	29.1405	29.3032	3.12607	0.00454881	P36021;K7ELT4	Monocarboxylate transporter 8	SLC16A2
25.8262	24.417	24.4103	26.7913	26.0663	26.6479	28.4858	28.5829	29.1249	27.4076	26.7869	26.0497	3.45262	0.00292231	P36222	Chitinase-3-like protein 1	CHI3L1
29.6824	26.933	26.2486	25.578	26.3106	26.4198	28.8601	31.7302	30.0045	32.7135	33.853	33.4318	3.37082	0.00330555	P36537;P36537-2	UDP-glucuronosyltransferase 2B10	UGT2B10
33.0241	31.6735	32.2093	32.859	32.4969	30.892	31.5351	31.957	32.0926	34.0781	34.0486	34.3053	2.05049	0.0245501	P36542	ATP synthase subunit gamma, mitochondrial	ATP5C1
29.8262	31.6984	30.3869	30.7013	29.6107	30.6819	31.3995	31.9359	31.7292	28.8884	28.7227	28.3871	2.71413	0.00841464	P36543;P36543-3;P36543-2;C9J8H1	V-type proton ATPase subunit E 1	ATP6V1E1
34.1553	34.0961	33.9299	33.9074	34.5942	34.4426	32.0993	31.972	31.9331	33.9214	33.3459	33.53	4.9384	0.00047743	P36578;H3BM89	60S ribosomal protein L4	RPL4
31.1643	29.7516	31.5077	29.8344	28.9564	29.9053	31.798	31.5927	32.0544	32.925	32.1906	31.6578	2.44727	0.0126471	P36871;P36871-2;P36871-3	Phosphoglucomutase-1	PGM1
27.0572	25.3071	25.5668	27.2807	31.5537	24.8879	26.9451	31.0849	30.3427	32.5633	33.2857	33.8654	1.80461	0.0367329	P37059;H3BS44	Estradiol 17-beta-dehydrogenase 2	HSD17B2
30.2382	28.9785	30.2922	30.8715	30.7035	31.5793	30.4844	30.0785	30.515	28.8132	28.5881	29.6344	2.04239	0.0248812	P37108;H0YLA2	Signal recognition particle 14 kDa protein	SRP14
30.377	30.0977	30.0588	29.8775	31.8186	30.6417	28.2113	29.1804	29.278	28.4329	27.9848	27.7759	2.66342	0.00907343	P37173-2;P37173	TGF-beta receptor type-2	TGFBR2
29.716	29.595	30.6105	32.5259	30.9913	31.6749	30.0443	29.3152	29.1112	32.0997	30.8719	31.7957	2.3464	0.0149393	P37268;E9PNM1;P37268-5	Squalene synthase	FDFT1
25.7747	26.6242	26.8283	26.9343	27.3251	28.1549	24.3781	24.8406	23.9566	23.8832	24.556	24.1145	3.98041	0.00150084	P37275-3;P37275-5;P37275;P37275-2;P37275-4	Zinc finger E-box-binding homeobox 1	ZEB1
31.2285	29.3488	30.6568	31.2115	30.4698	31.2961	33.9152	33.7443	34.2616	30.9041	30.3327	29.6244	3.51344	0.00272642	P37837;F2Z393	Transaldolase	TALDO1
31.4111	31.7383	31.5925	32.3543	31.262	31.617	32.1942	33.3282	32.8595	33.9431	34.5835	34.6262	3.67074	0.00222102	P38117;M0QY67	Electron transfer flavoprotein subunit beta	ETFB
32.6328	31.6226	32.697	34.3895	33.2538	34.1562	32.6158	32.1888	31.67	31.1617	31.3232	32.0995	2.42195	0.0132218	P38159;P38159-2;H3BT71;H0Y6E7;H3BUY5	RNA-binding motif protein, X chromosome;RNA-binding motif protein, X chromosome, N-terminally processed	RBMX
30.1683	29.538	29.9133	29.8712	30.5299	28.4091	27.6438	29.6726	29.2636	33.3275	32.5072	32.6481	2.8146	0.00715864	P38435;P38435-2	Vitamin K-dependent gamma-carboxylase	GGCX
31.3239	32.2326	32.059	32.1559	31.335	31.8492	33.0305	32.9403	33.0972	30.7784	30.1492	30.2293	3.77942	0.00194373	P38606;P38606-2	V-type proton ATPase catalytic subunit A	ATP6V1A
34.0468	33.9368	34.5384	34.4607	34.0494	34.131	34.0796	34.155	34.4448	35.1541	35.5549	35.9565	2.99055	0.00552837	P38646	Stress-70 protein, mitochondrial	HSPA9
30.7839	30.2254	30.5248	32.4204	31.1898	32.1476	31.384	30.8066	31.3892	30.4815	29.8278	30.3597	2.27845	0.0167549	P38919	Eukaryotic initiation factor 4A-III;Eukaryotic initiation factor 4A-III, N-terminally processed	EIF4A3
32.9285	32.5384	32.8693	33.3802	33.4956	33.7799	31.6647	32.1836	31.472	32.4178	32.0192	32.2191	3.80933	0.00187116	P39019;A0A075B6E2	40S ribosomal protein S19	RPS19
33.8431	34.0449	34.0033	33.3776	33.9104	33.4951	32.0249	32.6349	31.7271	32.9592	32.9495	32.6503	3.61263	0.00238765	P39023;G5E9G0;H7C422;H7C3M2;B5MCW2	60S ribosomal protein L3	RPL3
31.3504	29.3542	29.945	30.9059	31.5609	30.5326	32.722	32.1829	32.7508	30.1646	28.8876	29.0633	2.54931	0.0108016	P39687;H0YN26	Acidic leucine-rich nuclear phosphoprotein 32 family member A	ANP32A
29.097	27.6506	27.8979	29.124	28.4425	28.8629	30.3058	29.5525	29.7823	26.3573	27.9237	27.6271	2.21645	0.0185922	P39748;P39748-2	Flap endonuclease 1	FEN1
29.6965	29.8042	30.5454	28.6083	28.438	29.8575	33.3523	33.6261	33.0379	27.7774	27.3295	26.6487	5.21913	0.000371733	P40121;P40121-2;E7ENU9;B8ZZL6	Macrophage-capping protein	CAPG
29.4074	29.4446	29.4981	24.8344	24.1	26.3948	25.9061	24.6288	26.374	27.2066	26.263	26.0196	3.14184	0.00446003	P40123;E9PDI2;A0A087WZ15;A0A087X0J3;P40123-2;B7Z385	Adenylyl cyclase-associated protein 2;Adenylyl cyclase-associated protein	CAP2
29.797	29.345	30.2333	30.0172	30.5815	30.0532	26.7674	27.4325	28.2289	27.563	27.2219	28.7109	2.9938	0.005504	P40189;P40189-3	Interleukin-6 receptor subunit beta	IL6ST
23.1047	23.8083	24.0105	23.8064	23.2268	24.1339	28.2819	28.8965	30.129	26.8101	24.7476	25.1938	4.0467	0.00138955	P40199	Carcinoembryonic antigen-related cell adhesion molecule 6	CEACAM6
30.3179	31.0366	30.502	30.2584	30.4026	31.5746	29.6304	29.2454	28.8988	29.1127	28.8713	29.5723	2.26029	0.0172476	P40222	Alpha-taxilin	TXLNA
33.1065	32.2704	32.4826	32.8979	32.6564	33.5344	32.4977	31.7327	32.3451	31.309	31.3371	31.1449	2.61278	0.00978481	P40227;P40227-2	T-complex protein 1 subunit zeta	CCT6A
31.6283	30.8958	31.8971	31.4767	27.8103	30.1235	30.3695	28.6852	29.58	34.11	32.7492	32.852	1.90653	0.0310329	P40261	Nicotinamide N-methyltransferase	NNMT
28.2604	25.8157	27.8246	26.4093	26.1573	25.3698	30.8725	30.7032	30.4878	27.297	27.9886	26.4602	3.24365	0.00393399	P40306	Proteasome subunit beta type-10	PSMB10
30.6044	31.0387	30.4632	30.0128	31.2	30.5469	31.4759	31.2359	31.2992	32.1613	31.8268	31.4912	1.90708	0.0310199	P40763-3;P40763;G8JLH9	Signal transducer and activator of transcription 3;Signal transducer and activator of transcription	STAT3
34.1749	33.8522	33.8925	34.1015	33.5837	34.1668	34.2054	34.4452	34.862	35.443	36.305	36.1066	3.60784	0.00239562	P40926;P40926-2;G3XAL0	Malate dehydrogenase, mitochondrial;Malate dehydrogenase	MDH2
34.0434	33.7415	34.2537	34.3603	34.19	33.6331	34.4106	35.0294	34.823	36.2262	36.7048	36.508	4.56577	0.000753021	P40939	Trifunctional enzyme subunit alpha, mitochondrial;Long-chain enoyl-CoA hydratase;Long chain 3-hydroxyacyl-CoA dehydrogenase	HADHA
32.2415	32.3203	32.3514	31.6203	32.2715	33.1322	30.8658	30.524	30.7734	30.4487	30.4712	30.4146	3.35493	0.00335816	P41091;Q2VIR3;F8W810;Q2VIR3-2	Eukaryotic translation initiation factor 2 subunit 3;Putative eukaryotic translation initiation factor 2 subunit 3-like protein	EIF2S3;EIF2S3L
30.775	30.0149	30.0456	24.1887	24.4469	23.9148	28.3056	28.0579	28.6427	27.0248	28.137	27.3695	6.21264	0.000187364	U3KQG5;P41217-2;P41217;P41217-3;F8W7G1	OX-2 membrane glycoprotein	CD200
24.5607	24.1622	22.6854	25.0004	20.7135	24.9664	34.3728	33.7238	34.3871	29.598	27.3243	25.652	3.77397	0.00195537	P41218	Myeloid cell nuclear differentiation antigen	MNDA
28.9499	27.4604	28.102	25.5826	27.5396	25.8389	30.2556	29.739	29.5633	28.9903	28.8178	28.4586	2.80637	0.00723841	P41226	Ubiquitin-like modifier-activating enzyme 7	UBA7
28.6228	28.2512	28.1457	28.3642	27.8963	28.9664	28.9242	28.0825	28.4477	26.8709	26.3027	26.4946	3.09886	0.00473264	P41227;P41227-2	N-alpha-acetyltransferase 10	NAA10
28.9106	28.5603	27.5429	26.3226	27.7215	26.8575	32.3942	31.4064	31.8713	28.4093	27.8486	25.4034	3.04035	0.0051626	P41240	Tyrosine-protein kinase CSK	CSK
33.1718	32.8984	33.3532	32.3113	31.3312	32.435	31.1674	31.3032	30.988	30.5657	29.8332	30.4171	3.99824	0.00146897	P41250	Glycine--tRNA ligase	GARS
32.2457	32.1428	32.7584	31.9223	31.9973	32.2417	31.125	30.8034	30.8683	30.8452	30.7298	30.5331	4.54933	0.00077004	P41252;A0A0A0MSX9;J3KR24	Isoleucine--tRNA ligase, cytoplasmic	IARS
28.2033	28.6275	29.9589	30.4358	29.0046	29.0095	30.7762	32.3701	31.7741	32.0314	33.5106	33.1541	2.91607	0.00614289	P42126;Q96DC0;P42126-2;H3BS70	Enoyl-CoA delta isomerase 1, mitochondrial	ECI1;DCI
32.5253	32.7235	32.3709	30.4597	30.7322	30.974	32.7875	32.1676	31.9477	31.1315	30.971	30.5552	3.88299	0.001697	P42224;P42224-2;J3KPM9	Signal transducer and activator of transcription 1-alpha/beta;Signal transducer and activator of transcription	STAT1
30.6203	29.89	30.0405	31.0219	30.3661	31.1148	30.2771	29.8556	30.1679	30.8398	30.8829	30.9916	1.67918	0.0456325	P42285	Superkiller viralicidic activity 2-like 2	SKIV2L2
26.9631	27.9085	27.0638	26.7243	29.614	26.0497	31.4697	30.9445	31.2087	26.8327	25.9017	24.1632	2.55069	0.010786	P42331-6;P42331-3;P42331-4;P42331-5;P42331;H7C4P1;P42331-2;C9JB56	Rho GTPase-activating protein 25	ARHGAP25
26.3986	25.831	25.9424	24.9447	25.2948	26.5717	27.6599	26.2661	27.1487	31.401	29.5341	30.161	3.68921	0.00217185	P42357;P42357-2;P42357-3	Histidine ammonia-lyase	HAL
29.7643	28.6747	28.3994	27.2627	26.6362	27.992	28.3093	29.032	28.9358	26.8196	27.2588	25.4014	2.07072	0.023728	P42574;A8MVM1	Caspase-3;Caspase-3 subunit p17;Caspase-3 subunit p12	CASP3
30.6742	30.0414	29.5893	30.2979	30.0396	31.7607	28.3392	28.822	28.5667	29.6634	28.9462	29.4278	1.99266	0.0268927	P42677;Q5T4L4	40S ribosomal protein S27	RPS27
27.1176	26.7483	25.8703	26.7653	25.886	26.666	23.3551	24.27	23.1843	23.5932	25.876	23.6911	2.35866	0.0146331	P42695;G3V1A9	Condensin-2 complex subunit D3	NCAPD3
29.1275	28.2798	29.3164	29.5072	28.9683	30.2068	27.1667	27.0054	26.1674	25.4663	25.5107	25.8461	4.4257	0.000889511	P42696;A2A2V2;P42696-2	RNA-binding protein 34	RBM34
31.5216	31.3766	31.2842	32.0364	31.7493	30.2579	32.6591	34.9176	34.2072	35.9464	37.0736	36.2912	3.82566	0.00183455	P42765;A0A0B4J2A4	3-ketoacyl-CoA thiolase, mitochondrial	ACAA2
24.7949	25.2381	23.6114	25.9274	23.1534	24.5769	31.1345	29.9524	30.4595	25.6241	26.4112	23.0873	3.09925	0.00473148	P42768	Wiskott-Aldrich syndrome protein	WAS
29.2496	29.452	29.6627	28.2267	29.7752	27.5275	31.3194	30.6402	31.9018	28.6758	28.7572	28.6861	2.46996	0.0122034	P42785;P42785-2;E9PIG4	Lysosomal Pro-X carboxypeptidase	PRCP
31.7103	31.1363	31.1353	34.0008	31.8644	32.9025	27.3519	27.2531	27.6411	29.3437	29.2123	28.982	4.88797	0.000514575	P42892-3;P42892-4;P42892;B4DKB2;P42892-2	Endothelin-converting enzyme 1	ECE1
29.9611	29.4106	29.9424	28.8601	29.123	30.1978	30.1387	29.8084	30.0847	28.2801	27.5026	27.45	2.9028	0.00626544	P43034	Platelet-activating factor acetylhydrolase IB subunit alpha	PAFAH1B1
27.8981	29.2796	28.0918	29.4683	33.2743	29.7256	27.671	28.6066	27.7491	26.5309	27.257	25.1361	1.79049	0.0376383	P43121;P43121-2	Cell surface glycoprotein MUC18	MCAM
29.5449	29.8829	29.7187	28.2426	29.2942	29.4309	29.6948	30.9138	30.5809	31.88	32.3458	32.3523	3.65993	0.00225057	P43155-2;P43155;P43155-3	Carnitine O-acetyltransferase	CRAT
24.5269	25.8236	25.9494	25.3444	25.5703	26.697	28.5868	27.7908	28.001	25.1487	24.6139	24.8924	3.15027	0.00441436	P43250-2;P43250-3;P43250;D6RHX8;F8W9W2	G protein-coupled receptor kinase 6	GRK6
31.9503	30.6902	31.6109	32.8504	32.205	32.2959	31.6009	31.6757	32.3908	30.1978	30.8829	30.1137	2.34494	0.0149672	P43304;P43304-2	Glycerol-3-phosphate dehydrogenase, mitochondrial	GPD2
24.8713	25.9361	26.4218	26.578	26.7217	27.4288	29.3912	29.8154	29.8129	27.9193	27.5633	25.5512	2.72982	0.0081965	P43353;A0A087X2D4	Aldehyde dehydrogenase family 3 member B1	ALDH3B1
25.8281	27.0422	26.8003	26.4753	24.6557	26.6942	31.5898	27.7364	30.3973	26.4247	26.7824	26.4468	1.89406	0.0317488	P43403;P43403-3	Tyrosine-protein kinase ZAP-70	ZAP70
22.2954	24.8896	24.9792	22.7187	23.7538	26.4601	31.2777	31.2968	31.118	24.7509	23.5572	22.5036	3.46511	0.00288801	P43405;P43405-2	Tyrosine-protein kinase SYK	SYK
25.8519	26.7486	26.4475	23.7862	26.2791	25.6911	25.7139	26.5872	26.2044	27.2059	29.716	28.9384	1.82211	0.0357449	P43652	Afamin	AFM
31.7319	31.5498	31.9602	32.1204	31.5175	32.084	31.2131	30.9329	30.9329	30.7811	31.1826	30.82	2.69239	0.00871799	P43686;P43686-2	26S protease regulatory subunit 6B	PSMC4
28.6254	28.8173	28.5499	28.4604	27.7927	28.5145	28.7417	28.9097	29.04	29.6482	28.8127	29.514	1.70342	0.0438119	P43897;P43897-2	Elongation factor Ts, mitochondrial	TSFM
25.508	26.2386	24.5327	23.8838	23.0067	24.3875	24.4141	24.7563	24.5439	23.3643	22.8867	23.3258	2.16072	0.0203647	P45381	Aspartoacylase	ASPA
30.743	30.3714	30.7271	22.5115	28.3045	23.9406	25.3022	25.7662	25.802	25.5197	26.7667	28.3119	1.88354	0.0322832	P45877	Peptidyl-prolyl cis-trans isomerase C	PPIC
33.6488	33.4762	33.7022	34.1034	33.681	33.6248	31.9268	31.9369	32.5352	32.7056	33.0445	33.2428	3.6536	0.00226519	P45880;A0A0A0MR02	Voltage-dependent anion-selective channel protein 2	VDAC2
29.6584	29.2952	29.464	28.9932	28.8557	29.3314	30.1477	32.8811	32.0722	33.7961	35.0722	35.2165	3.97274	0.00150565	P45954	Short/branched chain specific acyl-CoA dehydrogenase, mitochondrial	ACADSB
29.7337	28.7126	29.8446	30.5989	30.4451	31.4809	29.8186	28.9042	28.8562	26.8163	28.2671	28.5169	2.31375	0.0158042	P45973	Chromobox protein homolog 5	CBX5
28.969	28.7094	28.2967	28.9083	27.6954	27.5828	27.7605	28.3704	27.738	30.0695	30.1306	30.2035	2.95226	0.00583501	P45985;P45985-2	Dual specificity mitogen-activated protein kinase kinase 4	MAP2K4
26.9953	26.538	27.0912	24.4259	26.6349	26.3032	28.4218	29.3146	28.8932	29.8936	31.6383	30.8963	3.6222	0.00236165	P46019	Phosphorylase b kinase regulatory subunit alpha, liver isoform	PHKA2
30.7696	30.1006	30.0821	30.5983	31.1312	31.1642	31.0698	30.5452	31.2554	29.578	29.3955	29.0482	2.94143	0.0059368	P46063	ATP-dependent DNA helicase Q1	RECQL
30.7517	30.6167	31.0368	31.9065	31.049	32.3944	30.3763	29.2997	29.8295	29.4985	29.3717	30.6061	2.11428	0.0220757	P46087;P46087-4;P46087-2;P46087-3	Probable 28S rRNA (cytosine(4447)-C(5))-methyltransferase	NOP2
28.9542	28.8111	29.2576	29.2185	30.0364	30.4145	28.7739	28.0441	28.7257	26.8278	26.9074	26.4726	4.11771	0.00128537	P46100;P46100-4;P46100-3;P46100-5;P46100-2	Transcriptional regulator ATRX	ATRX
28.9951	28.9512	28.3723	27.0665	28.0147	27.7953	29.7254	29.312	29.7554	28.7295	28.6811	28.6191	3.2047	0.00412971	P46734-2;P46734;P46734-3	Dual specificity mitogen-activated protein kinase kinase 3	MAP2K3
32.1603	31.7919	32.3418	32.6255	32.9773	32.0444	30.9586	29.3991	29.797	31.5574	31.8337	31.5647	2.86823	0.00658011	P46776;E9PJD9;E9PLL6	60S ribosomal protein L27a	RPL27A
32.6702	33.1262	32.4458	33.1856	33.0427	34.0234	32.6701	32.1976	32.369	31.5297	31.3447	31.8242	2.79757	0.0073481	P46777	60S ribosomal protein L5	RPL5
31.4234	31.1623	31.4232	30.7697	31.0693	29.3011	28.6173	28.4863	28.2214	31.364	31.08	30.5996	3.20685	0.00411853	P46778;G3V1B3;M0R181	60S ribosomal protein L21	RPL21
34.1307	34.9681	34.257	33.004	33.2813	33.9319	28.4789	29.3579	28.5009	29.747	30.1197	29.0138	5.83471	0.000235859	P46821	Microtubule-associated protein 1B;MAP1B heavy chain;MAP1 light chain LC1	MAP1B
28.0898	26.6051	27.971	27.5459	27.6863	27.997	30.0931	30.0682	30.6956	27.4668	27.5883	27.6564	3.66303	0.00224757	P46926;D6R9P4;D6RFF8;D6RAY7;P46926-2	Glucosamine-6-phosphate isomerase 1;Glucosamine-6-phosphate isomerase	GNPDA1
28.8319	29.5056	28.5996	27.2056	27.0527	29.3341	24.9647	27.2636	25.5167	26.8874	26.8941	26.3753	1.78704	0.0378693	P46937;P46937-9;P46937-6;P46937-7;P46937-2;P46937-8;P46937-5;P46937-3;P46937-4;H0YCI3	Transcriptional coactivator YAP1	YAP1
32.4843	33.133	33.007	31.9374	32.982	32.5041	31.7584	31.3666	31.8983	31.4384	31.519	31.7435	2.31731	0.015704	P46939	Utrophin	UTRN
34.5973	34.8803	34.139	33.6471	34.0268	34.3215	35.1056	34.8973	35.0416	32.1876	31.4915	30.9053	4.53898	0.000774326	P46940;A0A0J9YXZ5;H0YLE8	Ras GTPase-activating-like protein IQGAP1	IQGAP1
23.1961	25.7377	25.3763	26.7121	25.9637	26.6061	26.3882	28.1151	27.6746	29.757	30.0756	28.7657	2.84951	0.00679555	P46952;C9IY88	3-hydroxyanthranilate 3,4-dioxygenase	HAAO
29.7567	29.571	29.5079	27.6335	29.2826	29.3897	29.5461	30.3383	29.9607	28.42	28.0987	26.986	1.76857	0.0391555	P46976-2;P46976;C9JQ42	Glycogenin-1	GYG1
32.3589	32.1628	32.7004	32.7396	32.4595	32.3955	31.2145	31.2776	31.7369	32.6338	32.488	32.8755	3.13197	0.00450603	P46977;P46977-2	Dolichyl-diphosphooligosaccharide--protein glycosyltransferase subunit STT3A	STT3A
32.336	32.7728	32.6302	31.1839	32.9548	32.4536	33.2439	32.7616	33.0597	30.9081	31.3584	30.5433	2.17439	0.0199057	P47756-2;B1AK87;B1AK88	F-actin-capping protein subunit beta	CAPZB
32.3848	29.7467	29.9911	27.8792	28.3898	30.7285	26.5596	27.4875	26.6804	26.3754	28.2607	27.2209	1.81926	0.0359127	P47895;H0Y2X5	Aldehyde dehydrogenase family 1 member A3	ALDH1A3
32.2282	31.9357	31.88	31.815	32.0902	31.9961	31.7764	31.2965	31.4217	31.2602	31.2955	31.3314	2.68573	0.00880161	P47897;P47897-2	Glutamine--tRNA ligase	QARS
24.8734	23.5121	23.5724	24.4553	23.3056	23.6788	25.4575	24.1335	25.7089	25.901	26.1899	25.2715	1.64542	0.0485336	P47929	Galectin-7	LGALS7
31.096	30.7305	31.3013	32.9874	32.4604	32.7369	31.5563	32.0632	32.3491	33.2268	33.4496	33.9048	4.02956	0.00141584	P47985;P0C7P4	Cytochrome b-c1 complex subunit Rieske, mitochondrial;Cytochrome b-c1 complex subunit 11;Putative cytochrome b-c1 complex subunit Rieske-like protein 1	UQCRFS1;UQCRFS1P1
26.6578	26.0128	26.3154	26.0893	26.6303	26.4933	26.7724	27.1717	29.8542	31.0538	31.1239	30.5883	3.18912	0.0042176	P47989	Xanthine dehydrogenase/oxidase;Xanthine dehydrogenase;Xanthine oxidase	XDH
32.6414	32.086	32.6922	33.4185	33.1947	32.1156	31.824	32.0652	32.4797	34.5531	34.7702	34.6439	3.42532	0.00304923	P48047;H7C0C1	ATP synthase subunit O, mitochondrial	ATP5O
30.197	30.919	29.7503	28.9979	28.9279	29.6235	29.1776	29.0988	29.1766	28.3171	27.6384	27.62	3.1987	0.00417782	P48059-3;A0A0J9YXC7;P48059-4	LIM and senescent cell antigen-like-containing domain protein 1	LIMS1
24.4692	22.3038	23.3808	26.4184	26.0955	25.248	23.4203	23.5478	23.7537	24.4888	24.2376	23.859	2.3012	0.0161429	P48061-2;P48061-5;P48061;P48061-6;P48061-3;P48061-4	Stromal cell-derived factor 1;SDF-1-beta(3-72);SDF-1-alpha(3-67)	CXCL12
24.7543	25.8362	25.4215	27.7577	26.7286	27.0664	26.0846	24.9813	26.2862	27.7744	26.5995	27.959	2.06095	0.0241235	P48065	Sodium- and chloride-dependent betaine transporter	SLC6A12
30.9401	29.6162	30.2224	29.8426	29.4239	30.0205	32.0482	31.7743	31.7272	30.4628	29.6779	29.0929	2.53673	0.0110239	P48147	Prolyl endopeptidase	PREP
29.5525	28.705	29.8378	28.7462	28.3844	28.6264	28.9177	29.8782	29.6023	27.9672	27.4302	27.1834	2.63636	0.00942569	P48163;P48163-2	NADP-dependent malic enzyme	ME1
27.7219	26.296	25.1345	27.151	26.4241	28.8364	24.5784	24.5003	24.2857	24.844	23.507	24.2884	2.06139	0.0241145	P48307-2;P48307	Tissue factor pathway inhibitor 2	TFPI2
24.4198	25.7682	25.9692	23.9861	25.4703	25.4091	27.166	27.492	27.7556	25.2446	25.4765	26.3839	2.04313	0.0248537	P48357-5;P48357-2;P48357-4;P48357-3;P48357	Leptin receptor	LEPR
28.4946	29.1141	29.0185	27.8808	28.6062	27.774	30.7691	29.3181	30.6062	26.9334	27.7503	26.3669	2.95582	0.00580793	P48426	Phosphatidylinositol 5-phosphate 4-kinase type-2 alpha	PIP4K2A
31.3573	31.9783	31.2923	32.1292	31.9625	32.3314	29.6084	30.2827	30.1618	33.4847	32.575	33.4439	4.28702	0.00107725	P48449;P48449-3;P48449-2;A0A0G2JQD0	Lanosterol synthase	LSS
28.7595	28.1435	28.7644	27.4785	27.7701	26.6399	30.1494	29.8334	29.8634	30.2144	29.0906	29.6574	3.4432	0.0029697	P48506;E1CEI4	Glutamate--cysteine ligase catalytic subunit	GCLC
27.6594	28.1335	27.2065	26.4149	26.8449	25.4425	28.8958	28.6397	28.7218	28.2086	28.4114	27.3413	2.65558	0.00915231	P48553	Trafficking protein particle complex subunit 10	TRAPPC10
26.6649	26.4722	25.6455	25.37	26.2315	23.2594	31.3677	31.1464	30.7682	26.405	26.3727	26.4231	4.07377	0.00134066	P48595	Serpin B10	SERPINB10
33.1904	32.4047	32.3972	32.7536	32.5836	33.2083	32.3875	32.0876	32.5661	31.2206	31.2259	31.1584	3.15683	0.00436661	P48643;E7ENZ3	T-complex protein 1 subunit epsilon	CCT5
31.9089	29.3924	30.0133	34.7399	33.8989	35.1845	29.1261	29.3704	29.4126	29.6723	29.499	29.2316	4.14933	0.00123261	P48681	Nestin	NES
25.6719	26.5976	25.0173	27.705	23.7338	26.0438	27.1235	29.7043	28.5635	30.4697	30.953	30.6649	2.43566	0.0129124	P48728;B3KTU4;A0A1B0GTM2;P48728-3;A0A1B0GVP5;P48728-4;A0A1B0GWC4;H0Y695;A0A1B0GTA8;A0A1B0GUH1;P48728-2;A0A1B0GTV8;A0A1B0GUU7	Aminomethyltransferase, mitochondrial;Aminomethyltransferase	AMT
31.3862	31.5782	31.4675	32.0731	32.0428	31.2952	33.7802	34.2496	34.0499	34.4912	35.031	34.8258	5.8828	0.000236992	P48735;P48735-2	Isocitrate dehydrogenase [NADP], mitochondrial	IDH2
25.7835	26.5483	26.0046	25.4384	25.4934	24.8719	25.2725	26.166	24.6754	28.6609	27.9815	28.0133	3.55526	0.00257691	P48775	Tryptophan 2,3-dioxygenase	TDO2
28.4085	28.2642	28.8674	29.3621	31.0587	28.8378	28.7428	28.3412	29.0499	24.2185	22.2054	24.0183	4.16477	0.00121335	P49006	MARCKS-related protein	MARCKSL1
30.6245	31.017	30.3576	30.3206	30.9572	30.7995	30.4771	29.5777	29.7849	28.8502	29.2221	29.2193	2.81759	0.00712085	P49023;F5GZ78	Paxillin	PXN
28.2261	27.9192	26.6599	26.7949	26.9458	26.7365	28.8816	29.2008	28.8022	27.5798	28.3422	27.334	2.23986	0.0178196	P49137;P49137-2	MAP kinase-activated protein kinase 2	MAPKAPK2
30.3069	29.4783	30.5734	31.045	29.7394	31.0493	31.5638	32.1576	31.9494	32.2924	32.4292	32.103	2.65052	0.00921651	P49189;P49189-2	4-trimethylaminobutyraldehyde dehydrogenase	ALDH9A1
31.6089	31.0283	31.5855	31.0018	31.8354	33.3733	29.5399	29.0761	28.674	30.2674	29.9725	29.9447	2.61088	0.00981002	P49207	60S ribosomal protein L34	RPL34
25.6315	26.4916	26.0513	27.0435	26.2933	26.5167	27.8011	27.6306	27.9625	26.6072	25.7068	25.8348	2.77692	0.00761092	P49247	Ribose-5-phosphate isomerase	RPIA
33.636	33.2668	33.7574	33.4083	32.632	33.3419	31.4397	31.7655	32.3518	33.3488	33.9265	34.3051	2.76517	0.00775591	P49257	Protein ERGIC-53	LMAN1
24.0908	22.9763	24.1644	25.4425	23.4458	24.6599	26.155	26.524	27.4784	22.7201	22.8351	23.9547	2.62369	0.00961616	P49279;Q9HBK0;A0A087X2D6	Natural resistance-associated macrophage protein 1	SLC11A1
29.7469	28.0419	28.644	30.9198	30.0766	31.4947	31.0844	30.3768	30.6304	28.1284	28.4614	28.1668	2.8746	0.00651652	P49321;P49321-3;P49321-4	Nuclear autoantigenic sperm protein	NASP
26.018	24.9566	25.2903	26.2176	24.0117	24.1557	27.8161	31.2169	30.1248	32.8796	33.6218	33.6361	4.37693	0.000956864	P49326;P49326-3;E9PJF3;P49326-2	Dimethylaniline monooxygenase [N-oxide-forming] 5	FMO5
34.5056	33.5718	33.5987	35.2285	34.5529	35.3255	32.8877	33.031	33.2039	34.6037	34.7982	35.3671	3.06583	0.00497327	P49327;A0A0U1RQF0	Fatty acid synthase;[Acyl-carrier-protein] S-acetyltransferase;[Acyl-carrier-protein] S-malonyltransferase;3-oxoacyl-[acyl-carrier-protein] synthase;3-oxoacyl-[acyl-carrier-protein] reductase;3-hydroxyacyl-[acyl-carrier-protein] dehydratase;Enoyl-[acyl-carrier-protein] reductase;Oleoyl-[acyl-carrier-protein] hydrolase	FASN
28.0584	27.7429	27.8056	27.2747	27.4681	27.7425	28.7752	28.4471	29.0873	26.2384	25.8977	27.6814	2.20405	0.0189668	P49354;P49354-2;E9PQP6	Protein farnesyltransferase/geranylgeranyltransferase type-1 subunit alpha	FNTA
33.2236	32.5506	32.7217	32.7945	32.9008	33.6223	32.5739	32.0257	32.4152	31.4796	31.2272	31.2871	3.13485	0.00450107	P49368;B4DUR8	T-complex protein 1 subunit gamma	CCT3
29.1879	28.2958	29.0014	30.1653	29.6362	30.2147	28.8136	28.4899	27.969	29.2879	28.6325	29.6333	1.91809	0.0304933	P49406;S4R3W9	39S ribosomal protein L19, mitochondrial	MRPL19
26.1142	27.8433	26.0327	26.2076	29.4651	25.3603	30.6551	29.5522	30.3533	26.1243	25.2161	25.083	2.00278	0.0264626	P49407-2	Beta-arrestin-1	ARRB1
32.9942	32.9016	32.8063	33.8776	33.2501	33.2157	33.4077	33.513	33.6788	34.5781	33.6027	34.8166	1.93541	0.0296645	P49411	Elongation factor Tu, mitochondrial	TUFM
31.4834	30.6438	31.4671	31.056	30.913	30.9399	29.2281	32.1245	31.2269	33.0043	34.4538	33.911	2.04783	0.0246628	P49419-2;A0A1B0GW77;P49419;A0A1B0GTG2;A0A1B0GUA1;A0A1B0GW82;A0A1B0GTJ4;A0A1B0GTY9;A0A1B0GV49;P49419-4	Alpha-aminoadipic semialdehyde dehydrogenase	ALDH7A1
29.4619	28.2996	28.2862	30.6859	29.4747	30.6391	30.0282	29.243	30.622	28.6294	28.3188	28.2277	1.9206	0.0303786	P49458;E9PE20;P49458-2	Signal recognition particle 9 kDa protein	SRP9
31.9574	31.8526	32.2408	31.1987	31.1035	31.4308	31.2723	30.5497	30.9051	30.2509	30.2255	30.6568	3.48914	0.00279907	P49589-3;P49589;B4DKY1;P49589-2	Cysteine--tRNA ligase, cytoplasmic	CARS
29.0011	26.116	28.1795	27.9281	29.9833	28.9874	29.2267	29.2576	29.3438	24.1667	26.0369	24.0825	2.52559	0.011205	P49593;A8MX49;P49593-2;B5MCT7	Protein phosphatase 1F	PPM1F
25.3473	23.3494	24.2648	24.2881	24.1022	24.9509	27.0243	27.7015	27.2054	31.3474	31.6691	30.5885	5.51284	0.000302442	P49638	Alpha-tocopherol transfer protein	TTPA
27.9409	27.8777	27.7986	27.442	28.5694	28.1996	29.6993	28.7589	29.2338	27.3726	26.1847	26.4471	2.81897	0.00710954	P49662;P49662-2;P49662-4	Caspase-4;Caspase-4 subunit 1;Caspase-4 subunit 2	CASP4
26.7322	26.7505	27.0738	29.2869	27.792	28.2029	28.0763	27.7725	28.2493	26.7966	25.7714	26.537	2.55214	0.0107594	P49711;P49711-2	Transcriptional repressor CTCF	CTCF
30.8661	30.3569	30.4089	29.4261	29.296	30.6166	31.1122	30.8299	30.6954	29.6733	29.7384	29.5978	1.77371	0.0387852	P49721;A0A087WVV1	Proteasome subunit beta type-2	PSMB2
33.4113	33.6786	32.6737	32.7002	32.246	32.225	33.3775	34.0516	33.7729	35.2414	36.6702	35.9674	3.90664	0.00165795	P49748;P49748-3;P49748-2	Very long-chain specific acyl-CoA dehydrogenase, mitochondrial	ACADVL
29.9181	30.3543	30.3911	31.1829	30.8219	31.9638	29.8556	29.2467	30.02	27.9958	28.9237	29.0591	3.03016	0.00520524	P49750-4;P49750;P49750-3;H0YIQ2;F8VU51	YLP motif-containing protein 1	YLPM1
28.8619	29.2385	29.1204	27.7064	29.1199	28.3168	29.8918	29.3686	29.8742	27.5023	28.241	27.5128	2.44702	0.0126443	P49754;P49754-2;P49754-3	Vacuolar protein sorting-associated protein 41 homolog	VPS41
30.7633	29.9428	30.4628	31.9566	30.8746	32.2646	30.6641	29.3578	30.4108	29.6295	28.5232	29.7948	1.90713	0.0310251	P49756	RNA-binding protein 25	RBM25
29.8875	29.7274	30.0288	31.2332	30.5956	31.2619	30.0495	29.2981	29.7472	29.4307	28.9684	29.5328	3.05941	0.00501781	P49790;P49790-3;P49790-2	Nuclear pore complex protein Nup153	NUP153
31.8624	31.7222	31.6314	33.0171	32.2809	33.165	32.0985	31.4601	31.8514	31.7395	31.2439	31.6696	2.2865	0.0165421	P49792	E3 SUMO-protein ligase RanBP2	RANBP2
27.4572	27.2395	25.9298	29.1207	27.863	26.1737	23.6946	23.4307	25.4672	26.049	27.916	27.1323	1.67775	0.0457603	P49888;H0Y8G0	Estrogen sulfotransferase;Sulfotransferase	SULT1E1
29.6422	29.0294	29.1221	27.1487	27.6646	27.3721	29.623	29.6062	29.2241	28.5023	28.2834	27.556	3.66625	0.00223622	P49902;P49902-2;Q5JUV4	Cytosolic purine 5-nucleotidase	NT5C2
30.122	29.4493	28.6308	28.4272	28.6322	29.4332	31.0607	30.7416	31.2462	30.0136	29.3641	29.3382	2.33726	0.0151718	P49903;P49903-2;P49903-4;P49903-3;Q5T5U6	Selenide, water dikinase 1	SEPHS1
24.3694	23.9695	24.5389	23.4838	23.7384	24.0374	26.8181	28.7508	29.5192	30.3665	30.6793	31.2992	5.05243	0.000434132	P49914;A0A0A6YYL1;A0A0U1RQM3;P49914-2	5-formyltetrahydrofolate cyclo-ligase	MTHFS;ST20-MTHFS
30.5755	30.2651	30.0953	30.5733	30.5232	30.5928	30.2426	29.4946	30.0719	29.1308	29.5303	29.8734	1.92843	0.0300154	P49959;P49959-3	Double-strand break repair protein MRE11A	MRE11A
25.6103	25.0687	23.0335	21.6146	23.7409	24.048	25.6109	29.3687	29.1057	30.6555	31.1283	30.4643	3.14203	0.00446116	P50053	Ketohexokinase	KHK
24.6021	25.2544	25.7082	26.369	25.001	22.984	28.6526	29.4637	29.5703	29.1703	28.8995	28.6526	3.27403	0.00372619	P50135	Histamine N-methyltransferase	HNMT
30.7795	31.4449	31.7332	31.3114	31.8444	30.6373	30.5751	30.2555	30.6825	29.9987	29.1787	29.6879	2.24628	0.0176444	P50148;B1AM21	Guanine nucleotide-binding protein G(q) subunit alpha	GNAQ
29.6728	27.2507	29.275	30.1069	28.9798	29.2381	33.2681	32.6462	32.353	33.454	33.1341	32.3738	3.54751	0.00260702	P50225;H3BRY5;H3BQX5;P50225-2	Sulfotransferase 1A1;Sulfotransferase	SULT1A1
23.6496	23.9736	22.5387	23.5748	21.8199	22.0575	28.1693	26.8634	27.4945	24.0089	29.598	24.7604	1.70232	0.0439013	P50238;K4DIB9;H3BRQ4	Cysteine-rich protein 1	CRIP1
30.645	30.6859	31.164	30.3506	30.5231	31.3491	26.4019	27.3179	26.9773	26.3158	26.7989	26.6367	5.99075	0.000215638	P50281	Matrix metalloproteinase-14	MMP14
27.8923	27.1745	28.0259	26.9968	27.6419	27.3871	27.3748	27.3474	27.5259	28.3345	29.0866	29.0109	2.50869	0.0114839	P50336;H0YFP3	Protoporphyrinogen oxidase	PPOX
33.1859	31.0423	32.0187	32.0025	31.6667	32.3968	33.499	33.628	33.538	31.7401	31.7366	30.7483	1.74909	0.0405629	P50395;P50395-2;Q5SX87	Rab GDP dissociation inhibitor beta	GDI2
31.1309	31.4057	31.3833	32.3078	31.3931	32.4265	29.7417	29.0214	28.812	29.5378	29.4016	30.27	3.78462	0.00193595	P50402;Q5HY57	Emerin	EMD
31.2896	30.4518	31.5512	31.0477	31.9405	31.2026	31.7508	31.5485	31.9394	33.1257	32.5704	33.1788	2.5194	0.0113225	P50416;P50416-2	Carnitine O-palmitoyltransferase 1, liver isoform	CPT1A
29.5604	28.8315	28.6687	27.5689	27.7568	28.0617	30.1958	33.4951	32.4891	31.7009	36.1371	34.1358	2.58665	0.0101933	P50440-2;P50440;P50440-3	Glycine amidinotransferase, mitochondrial	GATM
27.834	27.6816	27.7738	25.0543	26.5088	27.1872	29.0124	29.9392	29.7287	26.4036	25.6437	27.2364	2.78229	0.00754454	P50452;A0A1B0GU38;P50452-2;C9JVA8;H7BXK7	Serpin B8	SERPINB8
27.5175	27.4485	28.1089	28.7751	29.6378	27.1659	31.2379	30.5552	30.8287	27.2629	27.6885	26.8374	2.97299	0.00567338	P50453	Serpin B9	SERPINB9
35.8513	36.2466	36.5091	35.0774	35.4235	34.9489	30.7988	30.6952	31.2476	32.1282	32.4487	32.2441	7.56423	0.000120912	P50454;E9PPV6;E9PR70;E9PK86;E9PMI5	Serpin H1	SERPINH1
31.0005	32.5342	30.6102	28.3164	27.858	30.9385	24.7027	24.1534	24.7302	26.0299	27.277	25.1336	3.49051	0.00279572	P50479;P50479-2	PDZ and LIM domain protein 4	PDLIM4
31.2591	32.6031	31.1649	30.2264	31.3365	31.1058	31.7502	31.307	31.5166	28.3379	28.4417	28.2358	3.83698	0.00180738	P50552	Vasodilator-stimulated phosphoprotein	VASP
27.3236	27.4436	27.3487	27.3067	27.8805	28.3829	26.6633	26.5865	26.5451	28.3935	27.877	29.1615	2.42912	0.0130721	P50613;D6RAD4;D6R9G1	Cyclin-dependent kinase 7	CDK7
26.2097	26.3883	24.6795	24.2284	24.1445	25.1206	30.0106	29.1405	29.6977	26.5851	25.6897	25.0904	4.00146	0.00146538	P50749	Ras association domain-containing protein 2	RASSF2
33.5684	33.0296	33.0067	33.4007	32.9505	34.206	33.2706	32.576	33.1753	31.7836	31.5954	31.8704	2.46243	0.0123617	P50990;P50990-2;P50990-3	T-complex protein 1 subunit theta	CCT8
33.142	32.4652	32.6101	32.7954	32.8691	33.2428	32.0739	32.0543	32.3292	31.6348	31.2119	31.2392	3.58518	0.00245666	P50991;P50991-2	T-complex protein 1 subunit delta	CCT4
32.8572	33.2807	32.7776	31.76	32.026	31.8549	32.7754	32.5622	33.1621	30.9433	30.6681	30.8293	5.07596	0.000432747	P50995-2;P50995	Annexin A11	ANXA11
30.7079	30.8505	31.1538	30.6183	30.7547	31.7376	29.7784	29.1836	29.2331	29.3909	29.6911	29.6874	2.98508	0.00556792	P51114;P51114-2;B4DXZ6;E9PFF5;P51114-3;E7EU85	Fragile X mental retardation syndrome-related protein 1	FXR1
29.1297	29.9514	29.3133	29.05	28.6693	29.526	27.6343	26.3559	26.9695	28.2195	28.0356	28.1968	3.23366	0.00397303	P51116	Fragile X mental retardation syndrome-related protein 2	FXR2
29.3981	28.283	29.5081	31.0872	29.7496	29.912	28.26	28.4215	27.8694	28.5819	29.575	28.1023	1.63242	0.0496363	P51153	Ras-related protein Rab-13	RAB13
27.9048	28.384	27.8468	29.396	29.2214	29.1773	31.0394	30.3922	31.1465	29.3809	29.7006	30.0182	4.5924	0.000743069	P51159;P51159-2;H3BN55;H3BVH7;H3BUD9;H3BS49	Ras-related protein Rab-27A	RAB27A
29.6635	29.3289	29.687	30.7846	30.7279	31.5778	28.9964	29.5438	28.5693	28.8129	28.9994	30.347	2.01561	0.0260128	P51398-2;P51398;P51398-3;V9GZ03;V9GYL9	28S ribosomal protein S29, mitochondrial	DAP3
29.782	29.632	29.4423	30.8748	30.0554	30.7176	30.3417	29.3814	29.8978	29.2567	28.5892	28.8905	2.32784	0.0154127	Q9HBD4;P51532-5;P51532-2;P51532-3;P51532-4;P51532;A0A0A0MT49	Transcription activator BRG1	SMARCA4
28.3468	27.9732	28.1281	26.2218	27.8827	25.428	29.1395	28.3403	29.3582	28.0214	27.7573	27.7643	1.80138	0.0369485	P51553;P51553-2;G5E9Q7	Isocitrate dehydrogenase [NAD] subunit gamma, mitochondrial;Isocitrate dehydrogenase [NAD] subunit, mitochondrial	IDH3G
29.3791	28.7869	28.3037	29.5007	29.5259	29.9008	30.1838	30.0005	29.9686	31.816	30.9594	31.4765	3.75748	0.00199448	P51570;P51570-2	Galactokinase	GALK1
27.5644	24.3408	27.1515	25.0765	26.0038	26.398	28.6562	29.3896	29.219	28.7924	29.4262	27.8582	1.98312	0.0273756	P51580	Thiopurine S-methyltransferase	TPMT
25.5814	26.3367	26.5828	25.9858	25.2341	22.6748	24.6117	28.2553	27.2856	31.0011	31.2415	31.4192	2.81896	0.00710586	P51589	Cytochrome P450 2J2	CYP2J2
31.0005	30.9378	31.1938	28.0403	32.856	31.3545	24.0774	23.4413	25.0743	25.9818	26.4382	27.3509	3.21483	0.00408017	P51636;P51636-2;E9PCT3;P51636-3	Caveolin-2;Caveolin	CAV2
30.1473	29.7007	30.6236	30.3113	31.0244	29.8903	30.5192	32.2014	31.6603	34.1173	34.6625	34.6129	4.1858	0.0011772	P51648;P51648-2;J3QRD1	Fatty aldehyde dehydrogenase	ALDH3A2
27.947	27.0618	28.8644	26.6442	26.5739	26.264	27.9972	31.8829	31.439	31.759	33.2956	33.558	2.91804	0.00613616	P51649;P51649-2;C9J8Q5	Succinate-semialdehyde dehydrogenase, mitochondrial	ALDH5A1
33.3914	32.8814	33.4644	33.6726	33.3403	33.5179	33.0298	34.4634	34.5384	35.7306	36.3221	35.6095	3.11469	0.00462522	P51659;E7EWE5;P51659-3;P51659-2;G5E9S2;E7ET17;E7ER27;E7EPL9	Peroxisomal multifunctional enzyme type 2;(3R)-hydroxyacyl-CoA dehydrogenase;Enoyl-CoA hydratase 2	HSD17B4
27.9378	28.0892	27.5149	29.0429	27.4695	27.8371	28.316	30.2502	29.0025	30.0317	31.1431	30.5107	2.21046	0.0187596	P51687	Sulfite oxidase, mitochondrial	SUOX
26.5865	26.5399	26.4695	26.508	28.1503	26.5395	27.411	27.5833	27.7638	30.0805	30.1385	30.7211	4.1067	0.00129621	P51689;P51689-3	Arylsulfatase D	ARSD
28.7818	28.6241	27.3124	28.0413	28.6952	27.9976	30.4124	30.0062	29.6718	29.1544	28.5686	28.5227	2.07016	0.0237437	P51692	Signal transducer and activator of transcription 5B	STAT5B
27.1632	27.4676	27.7597	27.6585	27.9583	27.5028	26.195	25.1465	26.3965	24.3155	25.1153	26.0394	2.77213	0.00766787	P51790-4;P51790;A0A087WU31;A0A0A0MTB7;P51790-5	H(+)/Cl(-) exchange transporter 3;Chloride channel protein	CLCN3
28.8238	28.7758	28.742	27.81	27.9444	28.6258	28.9861	28.184	28.2409	26.9224	27.1368	27.4991	2.59915	0.0100153	P51798-2;P51798;H0Y2M6	H(+)/Cl(-) exchange transporter 7	CLCN7
29.3895	29.5295	28.5685	26.5913	26.4213	26.9363	25.6961	26.7904	26.0091	26.6088	26.7251	26.4841	4.1373	0.00124527	P51805	Plexin-A3	PLXNA3
28.9149	29.3446	28.4896	28.7832	28.9078	28.3859	30.1136	29.9215	29.8052	29.1381	28.817	28.2878	2.20552	0.0189222	P51812	Ribosomal protein S6 kinase alpha-3	RPS6KA3
27.0747	25.9943	26.4135	25.0056	24.2815	25.3468	29.3634	29.9863	28.0941	32.5946	32.6358	30.15	4.03928	0.00140613	P51857;P51857-2;P51857-3	3-oxo-5-beta-steroid 4-dehydrogenase	AKR1D1
31.0456	30.2156	30.1427	30.9045	30.2611	31.0931	32.2229	31.4356	32.1868	29.3538	28.8077	28.7787	3.62753	0.00234597	P51858;P51858-2;P51858-3	Hepatoma-derived growth factor	HDGF
25.6201	25.0966	24.875	25.3524	24.62	24.9427	24.5257	24.4855	24.2785	25.9132	27.5777	26.4349	2.41586	0.0133454	P51888	Prolargin	PRELP
31.2773	33.9567	34.0154	28.4685	27.7309	27.0301	27.9278	27.5122	28.1219	28.7702	28.9221	28.1383	3.61887	0.00236402	P51911;P51911-2;B7Z7E1	Calponin-1;Calponin	CNN1
27.2746	25.9815	26.9915	26.8742	26.7869	27.6559	25.8988	25.9554	26.1103	23.8175	25.4847	23.8803	2.47198	0.0121963	P51948;P51948-2;H0YJF2	CDK-activating kinase assembly factor MAT1	MNAT1
29.7485	29.2351	30.2397	31.3709	30.4876	30.7423	28.7616	29.0127	29.6159	30.7588	31.8062	32.7148	2.38449	0.0139883	P51970	NADH dehydrogenase [ubiquinone] 1 alpha subcomplex subunit 8	NDUFA8
32.4438	31.9841	33.1239	33.3346	33.3216	33.2622	32.1871	31.5188	32.0189	31.2037	31.9224	31.4164	2.65721	0.00914792	P51991;P51991-2	Heterogeneous nuclear ribonucleoprotein A3	HNRNPA3
31.4712	29.1221	30.6166	32.0715	30.5853	31.2936	33.4741	33.4986	33.4986	30.5278	29.8152	29.0886	2.67044	0.00899136	P52209-2;P52209	6-phosphogluconate dehydrogenase, decarboxylating	PGD
33.8515	33.3256	33.9368	35.4246	34.3764	34.6766	34.6324	34.0672	34.6284	33.7971	33.5562	33.7251	1.94672	0.0291884	P52272;A0A087X0X3;P52272-2	Heterogeneous nuclear ribonucleoprotein M	HNRNPM
30.3502	29.7808	30.151	29.2757	29.0642	30.3082	30.4579	30.197	30.2028	28.9874	28.0568	28.0088	2.44186	0.0127651	P52306-5;P52306;P52306-6;P52306-3;P52306-2	Rap1 GTPase-GDP dissociation stimulator 1	RAP1GDS1
27.8804	26.2404	26.9046	30.9153	30.6457	30.2123	34.2098	34.2227	34.0587	28.4203	27.1231	26.5401	5.51077	0.000300552	P52566;H0YGX7;F5H3P3;F5H6Q0	Rho GDP-dissociation inhibitor 2	ARHGDIB
28.9313	29.5893	28.561	29.7295	29.4741	30.3571	29.6634	29.1182	29.3957	27.9055	28.607	28.525	1.89249	0.0317923	P52594-2;P52594-3;P52594;P52594-4;B8ZZY2;C9J2I0	Arf-GAP domain and FG repeat-containing protein 1	AGFG1
29.7754	29.3669	29.9622	30.442	30.4532	30.6246	30.4209	30.3817	30.7215	29.919	29.7937	29.6885	2.9482	0.00587602	P52597	Heterogeneous nuclear ribonucleoprotein F;Heterogeneous nuclear ribonucleoprotein F, N-terminally processed	HNRNPF
28.9864	28.9787	29.4579	29.9378	30.8596	30.7827	30.0256	30.0632	29.9655	29.306	29.1773	29.4192	2.83223	0.00696563	P52701;P52701-3;P52701-2;A0A087WWJ1	DNA mismatch repair protein Msh6	MSH6
23.5911	24.1049	23.6283	24.8673	28.7928	30.992	26.9833	28.5914	27.679	24.4203	24.1725	23.8313	1.77	0.0390574	P52747-2;P52747-3;P52747;E7EN86	Zinc finger protein 143	ZNF143
28.6034	26.4254	27.8403	28.4649	26.2166	26.846	28.7361	30.2571	30.7642	34.0662	33.1093	33.3092	3.71864	0.00208964	P52758;H0YB34;H0YBX3	Ribonuclease UK114	HRSP12
31.6432	31.5985	30.4261	29.8115	28.0107	30.7493	29.8421	29.9074	29.87	23.7782	24.8283	24.1268	4.51063	0.000799962	P52789;E9PB90	Hexokinase-2;Hexokinase	HK2
24.6315	25.0649	25.0607	25.2125	24.4537	23.482	32.2129	32.6182	32.5491	28.5898	25.445	23.8343	3.69462	0.00215012	P52790	Hexokinase-3	HK3
31.8161	30.9536	31.7576	30.0521	31.0342	30.6004	28.2498	28.3084	28.213	29.7278	29.8167	30.0913	4.58978	0.000742685	P52848;E7EVJ3	Bifunctional heparan sulfate N-deacetylase/N-sulfotransferase 1;Heparan sulfate N-deacetylase 1;Heparan sulfate N-sulfotransferase 1	NDST1
29.8097	27.6369	29.917	29.716	28.7968	26.9116	31.2372	32.1848	31.4626	34.6784	33.9778	32.4073	2.71803	0.0083599	P52895;B4DK69;S4R3P0	Aldo-keto reductase family 1 member C2	AKR1C2
32.012	32.9589	32.5231	29.8975	32.1505	30.2294	32.9165	32.4206	33.0349	30.8529	30.9321	31.0326	1.93803	0.0295544	P52907	F-actin-capping protein subunit alpha-1	CAPZA1
26.7912	26.4851	26.3946	29.7218	25.9768	30.5957	24.3597	24.9606	23.6888	23.7798	23.6582	22.5021	2.37574	0.0141756	P52926;F5H2U8;F5H2A4	High mobility group protein HMGI-C	HMGA2
31.0328	30.735	30.8489	32.4072	31.722	31.9815	30.7696	30.3425	30.5344	30.6184	30.6035	30.7421	3.92908	0.00160104	P52948-5;P52948;P52948-6;P52948-2;H7C3P6	Nuclear pore complex protein Nup98-Nup96;Nuclear pore complex protein Nup98;Nuclear pore complex protein Nup96	NUP98
29.6407	27.6773	28.9084	28.3588	28.9199	29.3692	30.6358	30.8821	31.0218	28.4391	27.3953	28.5432	2.34314	0.0150015	P53004	Biliverdin reductase A	BLVRA
32.0014	31.2396	31.7309	32.4161	32.0148	31.4795	30.4481	31.4311	31.7069	33.584	33.7463	33.668	3.11376	0.00462881	P53007;B4DP62	Tricarboxylate transport protein, mitochondrial	SLC25A1
26.4939	27.1608	25.7574	27.3155	26.1376	27.61	27.1684	27.5042	27.5168	28.2686	29.1031	29.2514	2.20874	0.0188147	P53370;P53370-2	Nucleoside diphosphate-linked moiety X motif 6	NUDT6
34.3247	33.523	33.6664	32.5614	33.3611	33.5561	32.8808	32.4466	32.5941	31.6391	30.2767	30.6745	3.30502	0.00357983	P53396	ATP-citrate synthase	ACLY
30.1895	30.2547	30.5858	30.5116	29.7925	29.706	30.3944	31.7573	30.9441	31.6425	33.2567	32.7402	2.48169	0.0120147	P53597	Succinyl-CoA ligase [ADP/GDP-forming] subunit alpha, mitochondrial	SUCLG1
33.8121	33.9157	33.2991	33.0251	33.5844	33.9323	32.9171	32.6585	32.6798	33.2678	33.2569	33.0109	1.63108	0.049766	P53621;P53621-2	Coatomer subunit alpha;Xenin;Proxenin	COPA
28.4976	28.6953	29.1142	29.5981	29.2906	29.5185	27.3562	27.4697	28.164	27.0811	28.5315	27.6782	2.42249	0.0132105	P53701	Cytochrome c-type heme lyase	HCCS
29.8019	32.1745	30.141	28.1261	30.6563	30.6925	27.2276	28.8213	27.7684	27.1313	27.7443	27.7115	1.71783	0.042724	P53814-5;A0A087WVP4	Smoothelin	SMTN
30.2333	31.5363	32.7882	30.8207	30.5971	31.0172	28.3864	28.9948	29.3059	30.5714	29.7916	30.7201	1.87933	0.0324888	P53985;Q5T8R5	Monocarboxylate transporter 1	SLC16A1
28.8404	28.4453	28.3815	29.4972	29.2963	29.5567	30.1105	29.2685	30.1163	28.6728	28.9334	28.4602	2.59932	0.0100158	P53990-2;P53990;P53990-4;P53990-5;H3BMU1;H3BUI0;P53990-3;H3BQF7;J3KR23	IST1 homolog	IST1
29.5066	27.4595	28.675	29.5952	29.901	28.0956	31.3151	30.2923	30.6033	28.6109	28.2807	27.5712	1.73281	0.0416952	P53999	Activated RNA polymerase II transcriptional coactivator p15	SUB1
32.7131	32.7063	32.4215	32.1697	32.4401	32.8815	32.0444	31.5032	31.4282	31.3933	31.3541	31.0674	3.09226	0.0047699	P54136	Arginine--tRNA ligase, cytoplasmic	RARS
24.752	26.289	26.6313	24.4367	24.2984	24.6409	24.98	23.594	23.4989	23.2965	23.2765	22.7586	2.20059	0.0190732	P54289-5;P54289	Voltage-dependent calcium channel subunit alpha-2/delta-1;Voltage-dependent calcium channel subunit alpha-2-1;Voltage-dependent calcium channel subunit delta-1	CACNA2D1
30.5027	31.2356	31.0168	31.0405	29.3796	31.0895	27.5763	27.3467	26.2246	27.5985	27.2292	27.3247	3.97416	0.00150311	P54289-4	Voltage-dependent calcium channel subunit alpha-2/delta-1;Voltage-dependent calcium channel subunit alpha-2-1;Voltage-dependent calcium channel subunit delta-1	CACNA2D1
31.0591	30.1979	31.572	30.8923	30.1971	31.9194	31.6286	30.6496	31.2301	29.8101	28.5945	28.2133	1.8177	0.0359842	P54577;A0A0C4DGZ5	Tyrosine--tRNA ligase, cytoplasmic;Tyrosine--tRNA ligase, cytoplasmic, N-terminally processed;Tyrosine--tRNA ligase	YARS
30.7674	30.5547	30.3484	30.9655	29.9936	30.1796	30.4714	30.1636	30.293	28.8934	28.9029	27.8282	2.91217	0.00618066	P54578;P54578-2;A6NJA2;P54578-3	Ubiquitin carboxyl-terminal hydrolase 14;Ubiquitin carboxyl-terminal hydrolase	USP14
29.1919	29.952	29.154	28.5867	28.9166	28.9837	29.2652	30.2902	29.5992	31.3707	31.3414	31.2749	3.75882	0.0019909	P54619;P54619-2;P54619-3;F8VYY9;H0YIC9	5-AMP-activated protein kinase subunit gamma-1	PRKAG1
29.6632	29.9606	30.002	28.8146	27.6065	28.797	28.8077	29.3981	28.4605	24.4499	24.1995	25.6057	4.67017	0.000679138	P54687-4;P54687;P54687-5;P54687-3;P54687-2	Branched-chain-amino-acid aminotransferase, cytosolic	BCAT1
31.7835	31.827	32.1274	30.4839	32.5039	31.7077	31.3794	30.1408	30.6801	28.7988	28.8498	28.4106	3.0674	0.00497148	P54709;C9JA36;P54709-2	Sodium/potassium-transporting ATPase subunit beta-3	ATP1B3
25.4278	26.5451	26.3969	26.104	26.9718	25.9438	25.7202	24.7632	23.1637	24.6047	22.9845	23.3422	1.81356	0.0361837	P54753	Ephrin type-B receptor 3	EPHB3
28.6081	29.0842	28.9179	26.3603	27.4859	26.0476	28.6811	28.1769	28.6425	28.7008	29.63	28.317	2.59207	0.01013	P54802	Alpha-N-acetylglucosaminidase;Alpha-N-acetylglucosaminidase 82 kDa form;Alpha-N-acetylglucosaminidase 77 kDa form	NAGLU
27.3661	26.8874	25.4197	26.9346	26.8967	26.2361	27.8585	30.2811	29.1257	32.2585	32.4851	32.5029	4.16774	0.00121236	P54840	Glycogen [starch] synthase, liver	GYS2
27.8031	25.8401	24.6042	24.6698	26.5675	26.2055	29.2944	33.7665	32.1432	34.5262	35.3025	33.8594	3.6352	0.00232051	P54855	UDP-glucuronosyltransferase 2B15	UGT2B15
30.3833	28.2518	28.3878	27.8791	31.4068	28.7589	31.7797	35.1496	34.2477	35.4743	37.133	36.511	3.1741	0.00430586	P54868;P54868-2;P54868-3	Hydroxymethylglutaryl-CoA synthase, mitochondrial	HMGCS2
33.0957	32.8513	33.1562	33.4444	32.5188	33.1922	30.5075	30.4394	30.5506	31.2324	32.1319	32.0902	4.18801	0.00117602	P54886;P54886-2	Delta-1-pyrroline-5-carboxylate synthase;Glutamate 5-kinase;Gamma-glutamyl phosphate reductase	ALDH18A1
25.429	23.5115	24.5465	25.0561	27.611	24.6859	28.8344	28.9941	28.2654	26.9579	24.3299	26.0629	1.90792	0.0309955	P54922	[Protein ADP-ribosylarginine] hydrolase	ADPRH
24.3964	23.4998	26.0694	24.9333	22.3147	23.2455	32.3739	32.1773	31.3453	24.3988	25.1381	22.1938	4.05105	0.00138536	Q5STX8;P55008;P55008-2	Allograft inflammatory factor 1	AIF1
30.3488	30.3311	30.4881	28.0914	28.8715	29.2466	30.3504	30.0758	29.4525	28.9512	28.6262	28.5763	2.86201	0.00666043	P55010	Eukaryotic translation initiation factor 5	EIF5
31.5567	30.8453	30.5483	31.1229	30.4399	31.3371	27.7587	28.1254	27.7464	28.1864	27.7871	27.8348	5.22643	0.000370688	P55011;P55011-3;G3XAL9	Solute carrier family 12 member 2	SLC12A2
34.6871	34.5493	34.4226	34.4039	34.3759	34.7552	34.0657	33.5281	34.2178	32.7171	33.4102	33.175	3.13437	0.00450285	P55072	Transitional endoplasmic reticulum ATPase	VCP
27.8059	27.2678	28.7371	28.2747	28.5151	29.2529	27.5802	26.9639	27.7861	26.3898	26.552	27.3006	1.80576	0.0366547	P55081	Microfibrillar-associated protein 1	MFAP1
33.3513	33.3755	33.3507	34.2925	33.4979	33.8372	33.6189	34.7074	34.3769	35.9408	36.0537	35.9885	4.13305	0.00125268	P55084;P55084-2;F5GZQ3;B5MD38	Trifunctional enzyme subunit beta, mitochondrial;3-ketoacyl-CoA thiolase	HADHB
29.7732	27.4544	27.4043	27.3694	27.197	26.8853	30.5454	33.5002	32.8175	34.4434	35.4899	35.1835	4.22595	0.00114059	P55157;E9PBP6	Microsomal triglyceride transfer protein large subunit	MTTP
25.8945	26.1746	24.9335	24.2953	24.7525	23.9504	31.9092	31.6444	32.4199	27.7156	27.3981	26.6031	6.33613	0.000157261	P55160;P55160-2	Nck-associated protein 1-like	NCKAP1L
24.1053	24.7404	24.4797	25.5679	25.4614	24.4937	25.9978	25.7497	25.9709	22.7864	23.5892	23.8024	3.20815	0.00410938	P55201-3;P55201;P55201-2;P55201-4	Peregrin	BRPF1
31.8132	30.9164	31.5447	33.2207	31.9054	33.2341	31.8426	31.138	31.7081	31.1935	31.095	31.4507	1.73149	0.0417689	P55265;P55265-4;P55265-5	Double-stranded RNA-specific adenosine deaminase	ADAR
30.6622	31.4696	31.1807	31.1142	31.0322	31.3269	29.7786	30.0116	29.8842	30.2075	30.4268	30.2128	3.44068	0.00298148	P55268	Laminin subunit beta-2	LAMB2
30.013	29.9927	30.2643	25.8012	25.1217	25.5929	27.6736	27.6951	27.594	26.8	27.5473	26.7774	6.3819	0.000159992	P55287;P55287-2	Cadherin-11	CDH11
29.8619	30.8787	31.2736	29.5849	30.2385	27.7115	27.498	27.6535	27.1544	26.354	25.3559	28.2641	2.1614	0.0203393	P55290;P55290-4;P55290-5	Cadherin-13	CDH13
29.2682	29.0968	29.6346	30.5091	28.8636	30.3836	30.0791	28.3976	29.454	28.2386	27.5371	27.3866	1.67683	0.0458459	P55809;E9PDW2	Succinyl-CoA:3-ketoacid coenzyme A transferase 1, mitochondrial	OXCT1
31.6574	31.861	31.286	31.5399	31.8451	31.745	31.5243	30.7783	31.0741	30.8788	30.3295	30.7209	2.17106	0.0200053	P55884;P55884-2	Eukaryotic translation initiation factor 3 subunit B	EIF3B
28.2197	26.0038	26.4533	25.3454	27.1692	27.2426	29.9131	29.9197	29.8738	28.8801	29.8156	28.7854	2.53193	0.0110991	P55957	BH3-interacting domain death agonist;BH3-interacting domain death agonist p15;BH3-interacting domain death agonist p13;BH3-interacting domain death agonist p11	BID
31.6094	31.789	31.4486	31.401	31.7014	31.66	31.1568	31.0667	30.7885	31.1148	30.6516	30.4899	2.51492	0.0113871	P56192;P56192-2	Methionine--tRNA ligase, cytoplasmic	MARS
30.5297	30.3229	30.6682	31.3328	30.0852	29.0049	29.5756	30.3112	30.3983	32.4502	32.2554	32.1967	2.08335	0.0232239	P56199	Integrin alpha-1	ITGA1
23.831	24.069	23.7579	24.5411	24.3693	24.4025	28.6181	27.549	30.863	23.9423	23.4413	23.5148	3.74936	0.0020114	P56202;E9PI30;H0YDT2	Cathepsin W	CTSW
28.498	28.752	27.9926	29.8752	29.941	27.3922	29.5561	28.7171	29.6087	26.1269	24.8737	22.8915	2.48763	0.0119004	P56377;F6SFB5;H7BZG6;H0Y673	AP-1 complex subunit sigma-2	AP1S2
30.9664	29.2396	30.7404	32.6584	31.5896	31.5512	30.4003	30.6576	30.4773	32.7279	33.8617	32.9012	2.69527	0.00867728	P56385	ATP synthase subunit e, mitochondrial	ATP5I
24.2994	25.3881	26.0615	24.8739	24.9979	23.6871	28.336	29.0006	29.013	31.8828	31.4579	30.2981	4.95579	0.000469672	P56470;M0QZ93	Galectin-4;Galectin	LGALS4
28.9479	28.9988	28.441	28.2536	30.4914	29.9994	29.1169	28.3471	29.2943	26.7344	25.5656	25.3918	2.84344	0.00685404	Q5SQP8;P56545;P56545-3;P56545-2	C-terminal-binding protein 2	CTBP2
27.3128	27.0787	27.2504	27.8492	27.2691	28.1299	27.3077	26.6402	26.9531	28.9448	29.4195	28.7544	3.59457	0.00243263	P56589;Q7Z6V3	Peroxisomal biogenesis factor 3	PEX3
25.8372	26.8696	27.2048	26.1452	25.9185	25.6055	24.7831	23.5986	23.0509	25.6762	24.6478	23.9858	2.19658	0.0192104	P56817-2;P56817;E9PJG7;P56817-4;P56817-3;P56817-6;P56817-5	Beta-secretase 1	BACE1
27.5975	26.5385	27.4186	28.6107	28.3674	28.4709	27.1025	27.8879	27.9478	30.2824	30.235	30.694	4.39401	0.000941753	P56937-3;P56937	3-keto-steroid reductase	HSD17B7
28.8135	29.3427	27.7659	27.2202	29.8931	28.8483	25.3654	26.1336	26.0109	27.0181	26.0847	26.8726	2.13753	0.0211995	P56945;P56945-3;P56945-5;P56945-8;P56945-7;P56945-2;P56945-6;P56945-4	Breast cancer anti-estrogen resistance protein 1	BCAR1
31.3082	31.5466	31.039	32.3195	31.8098	31.9586	30.2528	30.8961	30.8288	33.0005	32.1384	31.8534	2.48606	0.0119337	P57088;D6RAA6	Transmembrane protein 33	TMEM33
25.7794	24.8719	24.5975	24.5603	25.2645	24.5035	26.1489	25.2032	26.1899	22.4462	23.2488	23.5998	2.73711	0.00809228	P57735	Ras-related protein Rab-25	RAB25
30.7526	30.3296	30.3629	31.6245	30.9769	32.0705	30.7423	30.23	30.4752	30.051	29.6111	30.3367	2.2658	0.0170907	P57740;P57740-2;P57740-3	Nuclear pore complex protein Nup107	NUP107
29.4805	28.5994	28.4015	28.7202	29.2236	29.4423	30.0746	30.417	29.9627	29.7709	29.5834	30.3642	1.87378	0.0327428	P57772;P57772-2;C9J8T0	Selenocysteine-specific elongation factor	EEFSEC
27.41	27.9627	26.6656	23.5072	23.644	24.8154	24.3877	25.4763	22.8528	27.8114	27.3331	26.7139	2.8021	0.00729083	P58215;E7END4;B8ZZT6;P58215-2	Lysyl oxidase homolog 3	LOXL3
30.2232	30.482	30.1924	29.9777	28.9893	30.6783	26.8749	27.3035	27.8713	28.1458	27.9915	28.4371	3.51103	0.00272519	P58335-4;P58335;J3KPY9;P58335-2	Anthrax toxin receptor 2	ANTXR2
25.3753	25.6366	25.0178	24.5592	24.3511	24.3183	23.7307	23.1488	24.172	23.6874	24.4334	22.9302	2.04855	0.0246295	P58397;P58397-3	A disintegrin and metalloproteinase with thrombospondin motifs 12	ADAMTS12
30.1342	26.9062	29.0043	28.1705	28.6391	29.8286	30.6265	30.0851	30.0164	27.1371	26.6212	25.6077	1.92526	0.030166	P58546	Myotrophin	MTPN
23.309	22.8805	22.6847	23.6994	23.3928	24.5015	32.0746	32.8381	32.7709	30.4791	28.5853	26.6901	5.01003	0.000458391	P59666;P59665	Neutrophil defensin 3;HP 3-56;Neutrophil defensin 2;Neutrophil defensin 1;HP 1-56;Neutrophil defensin 2	DEFA3;DEFA1
31.3245	31.46	30.7637	31.3406	31.3773	32.2009	31.1953	30.3412	30.6824	29.9845	29.6959	30.1695	2.37008	0.0143179	P60228;E5RGA2	Eukaryotic translation initiation factor 3 subunit E	EIF3E
31.0169	30.5866	31.0633	31.8533	30.8815	31.714	28.6068	28.2691	27.8523	30.1643	30.9623	31.1652	4.0892	0.00132232	P60468	Protein transport protein Sec61 subunit beta	SEC61B
28.5145	28.9879	29.1684	29.7903	29.2902	30.1902	28.7428	28.4353	27.6402	25.9114	27.2136	27.1055	3.07365	0.00490687	P60520;H3BSM5	Gamma-aminobutyric acid receptor-associated protein-like 2	GABARAPL2
36.8645	37.736	37.5118	36.432	36.416	36.6168	37.0031	36.7506	37.0828	35.8455	36.4366	35.2141	2.12528	0.021664	P60709	Actin, cytoplasmic 1;Actin, cytoplasmic 1, N-terminally processed	ACTB
32.8825	32.7691	32.3751	32.7218	33.065	33.1359	31.412	31.1891	31.1461	31.3174	31.49	32.0945	3.78052	0.00194396	P60866;P60866-2;E5RJX2;G3XAN0	40S ribosomal protein S20	RPS20
31.205	31.2702	32.2133	29.4643	29.3489	30.0223	30.1305	30.5782	30.5322	29.6458	30.6334	29.9208	2.46532	0.0123045	P60891;B1ALA9;P60891-2	Ribose-phosphate pyrophosphokinase 1	PRPS1
30.7914	31.9993	33.1912	33.7193	32.4524	33.0107	32.9036	31.8433	32.3775	29.1541	28.7605	29.2119	3.12823	0.00453558	P60903	Protein S100-A10	S100A10
31.6926	31.5564	31.7986	29.9534	29.5215	31.036	29.3821	28.9757	29.7317	28.8214	28.2831	27.8781	3.64435	0.00229811	P60981;P60981-2;F6RFD5	Destrin	DSTN
28.1112	26.1066	27.6937	28.5479	28.329	28.9393	30.8381	29.6236	30.4091	27.4525	26.5939	26.6636	2.95666	0.00581044	P60983;G3V4P8	Glia maturation factor beta	GMFB
30.4301	30.5432	30.716	30.995	30.6902	30.8662	30.1367	29.9916	30.0292	30.8774	31.4425	31.0351	3.2318	0.00398394	P61009	Signal peptidase complex subunit 3	SPCS3
28.8642	28.4204	28.4388	28.0444	28.5714	27.3645	29.5051	29.32	29.6716	28.8268	28.9672	27.8544	1.64826	0.0482645	P61018;P61018-2;M0R0X1	Ras-related protein Rab-4B	RAB4B
32.0981	31.4379	31.9365	30.9867	31.5794	32.1702	31.5782	31.9252	32.0647	30.6752	30.4913	30.0751	2.20073	0.0190733	P61026	Ras-related protein Rab-10	RAB10
32.9638	33.4346	33.1453	31.7141	32.6981	31.689	33.874	33.2797	33.6424	31.0146	31.4646	31.2704	3.75897	0.00199277	P61158;B4DXW1	Actin-related protein 3	ACTR3
32.27	31.9248	31.9872	30.1526	31.3723	31.1726	33.0162	32.7725	33.1343	30.1939	30.9753	30.5317	3.5291	0.00266461	P61160;P61160-2	Actin-related protein 2	ACTR2
32.4158	32.6205	32.1497	31.677	31.9698	30.7562	31.1576	31.0516	31.3446	30.7067	30.6679	29.827	2.51086	0.0114555	P61163;R4GMT0;A0A1B0GVS3	Alpha-centractin	ACTR1A
30.7583	30.7336	30.2341	29.8127	29.4677	28.8666	30.8507	31.631	30.5989	30.4406	30.3552	29.2018	1.64395	0.0486509	P84077;P61204;F5H423;P61204-2;F5H0C7	ADP-ribosylation factor 1;ADP-ribosylation factor 3	ARF1;ARF3
30.4078	29.6512	29.8934	30.7901	29.5801	31.2425	29.7795	29.4197	29.253	28.1965	28.5993	28.2064	2.4123	0.0133868	P61221;D6R9I9	ATP-binding cassette sub-family E member 1	ABCE1
25.6151	25.2078	25.274	26.5818	26.0677	26.7008	26.8077	26.0315	27.3875	23.6476	25.1737	23.6594	2.58693	0.0101912	P61244-2;P61244;G3V5L1;Q6V3B1;G3V563;G3V2R5;P61244-3;P61244-4	Protein max	MAX
33.941	34.1532	33.8224	33.4082	34.0283	34.4789	32.9727	32.6978	32.4861	32.3994	32.3412	32.3873	3.50168	0.00275699	P61247;D6RAT0;D6RG13;D6RB09;E9PFI5;H0Y8L7;H0Y9Y4;D6RAS7	40S ribosomal protein S3a	RPS3A
32.7665	32.6087	32.5082	32.5752	32.7592	33.122	31.4301	31.487	30.7294	31.9122	31.874	31.758	3.59438	0.00243109	P61254;J3QRI7;J3QQQ9;J3QQV1;J3QRC4;J3KTJ8	60S ribosomal protein L26	RPL26
30.7224	30.5849	29.9123	29.5605	30.1604	29.5802	30.3076	29.7172	29.8915	28.358	28.5633	28.2853	3.46168	0.0028944	P61289;P61289-3;P61289-2;K9J957;K7ESG5;A0A087WTV2;K7ENH2	Proteasome activator complex subunit 3	PSME3
33.0725	32.5722	33.1136	32.556	33.655	33.5827	29.8902	31.0499	31.0159	32.561	32.5417	31.9642	2.99968	0.00544328	P61313;E7EQV9;E7ENU7	60S ribosomal protein L15;Ribosomal protein L15	RPL15
32.513	31.3035	32.0224	32.0666	32.3619	32.8247	30.3679	31.2022	30.6966	31.4178	30.4603	30.962	2.10398	0.0224309	P61353;K7ELC7	60S ribosomal protein L27	RPL27
28.265	26.9977	27.8132	28.4066	27.5815	28.4659	28.5224	28.9262	28.9735	30.4999	30.651	29.7295	3.02025	0.00528555	P61457	Pterin-4-alpha-carbinolamine dehydratase	PCBD1
27.4723	27.4237	27.8611	25.7793	23.8704	25.2041	23.9095	24.7783	24.5616	24.8186	25.2038	24.7306	3.2855	0.00366961	P61587;E9PFH1	Rho-related GTP-binding protein RhoE	RND3
25.5697	25.362	26.3773	25.34	25.5945	23.8933	27.4413	26.4771	26.8631	26.7548	27.6255	27.4267	2.17773	0.0198197	P61601;E5RGA9;E5RIZ1;E5RI95;A0A1B0GXG3;E5RHE8;E5RI78;E5RHC8;E5RIG4;E5RIA5	Neurocalcin-delta	NCALD
22.201	25.436	23.6221	24.2375	24.755	23.9761	35.0286	33.1825	34.4639	30.139	27.6601	28.2181	4.88006	0.000517087	P61626;F8VV32	Lysozyme C;Lysozyme	LYZ
31.5509	30.9249	31.4885	32.7704	33.3833	32.3443	33.1728	32.3201	33.0766	31.9669	31.1984	31.1004	2.41095	0.0134127	P61769;F5H6I0	Beta-2-microglobulin;Beta-2-microglobulin form pI 5.3	B2M
30.6882	30.7222	29.6953	29.9589	30.5734	30.2531	31.6467	30.2325	31.3186	28.6634	28.1882	28.3825	2.9078	0.00622902	P61956-2;P61956	Small ubiquitin-related modifier 2	SUMO2
28.266	27.9509	28.1964	28.8401	28.8081	29.6215	28.975	28.6455	29.3024	28.3906	28.178	28.7464	1.64595	0.0484858	P61964	WD repeat-containing protein 5	WDR5
30.469	28.7017	30.1713	26.4818	28.2984	25.8977	30.9638	31.3834	31.4387	28.9244	28.9628	27.8796	2.83485	0.0069311	P61970;H3BRV9	Nuclear transport factor 2	NUTF2
34.004	34.2951	34.1172	34.8808	34.706	34.8637	33.9945	33.5888	33.7436	32.8229	32.6176	32.9767	5.58404	0.000281754	P61978-2;P61978	Heterogeneous nuclear ribonucleoprotein K	HNRNPK
28.8377	28.8091	29.5228	28.269	29.6239	28.7142	27.5865	26.7967	28.3937	26.2535	26.5406	27.4066	2.19536	0.0192384	P61978-3;Q5T6W2	Heterogeneous nuclear ribonucleoprotein K	HNRNPK
32.0741	32.3301	32.2338	31.3012	31.3148	32.2622	32.8873	32.3949	32.6786	30.4639	30.2923	30.0068	3.97956	0.00150133	P61981	14-3-3 protein gamma;14-3-3 protein gamma, N-terminally processed	YWHAG
32.2934	32.8876	32.6774	31.7769	32.1543	32.1619	32.3601	31.9605	31.9509	30.8681	30.7228	31.1314	3.76878	0.00196347	P62136;P62136-2;E9PMD7;P62136-3	Serine/threonine-protein phosphatase PP1-alpha catalytic subunit;Serine/threonine-protein phosphatase	PPP1CA
29.3641	29.532	29.7255	28.0009	27.7968	29.6896	26.9278	23.5027	26.0796	27.4567	27.5893	26.0776	1.97214	0.0279111	P62166;P62166-2	Neuronal calcium sensor 1	NCS1
33.0347	32.7492	32.7774	33.3219	32.1002	33.5627	32.3682	31.8244	31.8848	31.6377	31.6648	31.8829	1.74957	0.0405496	P62191;P62191-2	26S protease regulatory subunit 4	PSMC1
32.3133	31.8022	31.8079	32.3411	31.7084	32.329	31.6589	31.2543	31.2832	31.2935	31.1171	31.0168	2.22729	0.0182409	P62195;P62195-2;J3QSA9;J3QQM1;J3KRP2;J3QLH6	26S protease regulatory subunit 8	PSMC5
32.699	32.4104	32.5408	31.413	32.8245	33.2275	31.4236	31.2219	30.9525	31.4642	30.8987	31.3224	1.78794	0.0378107	P62241;Q5JR95	40S ribosomal protein S8	RPS8
29.5177	28.1106	29.9897	28.4075	29.2254	30.2686	25.2271	27.4644	25.1387	27.1475	28.4803	27.6711	1.96726	0.0281596	P62244;I3L3P7	40S ribosomal protein S15a	RPS15A
33.2609	32.8029	33.096	32.9311	33.0007	33.9622	33.8587	33.4224	33.6387	32.2206	31.9565	31.7901	2.68122	0.00886353	P62258;P62258-2;B4DJF2;I3L3T1	14-3-3 protein epsilon	YWHAE
32.8024	32.711	32.141	32.8076	32.6562	33.816	31.558	31.0516	31.0317	32.1507	31.685	32.4198	2.36951	0.0143314	P62263;E5RH77	40S ribosomal protein S14	RPS14
25.7714	28.16	27.8912	28.452	27.8389	26.8917	24.4676	26.1403	24.9679	23.3521	26.0768	23.8497	1.70055	0.0439818	P62273;P62273-2	40S ribosomal protein S29	RPS29
35.4091	34.8126	34.7264	35.1028	35.3184	36.0889	33.3237	33.7355	33.1285	33.654	34.331	34.2133	3.07855	0.00488716	P62280;M0QZC5	40S ribosomal protein S11	RPS11
28.2668	28.1548	27.4622	29.5851	28.2817	29.3286	28.5653	28.4371	28.8161	27.8251	26.859	27.3165	1.95416	0.0288017	P62312	U6 snRNA-associated Sm-like protein LSm6	LSM6
31.267	31.5591	31.3438	32.3923	31.7799	32.0788	31.1507	30.6963	31.0535	30.6351	29.9366	30.5683	3.28203	0.00367559	P62316;P62316-2	Small nuclear ribonucleoprotein Sm D2	SNRPD2
31.2046	30.7301	31.3078	31.967	31.9284	31.8076	31.25	30.7677	31.7578	30.8689	30.5438	30.6757	2.084	0.0231962	P62318-2;P62318;H3BT13	Small nuclear ribonucleoprotein Sm D3	SNRPD3
32.4517	31.4484	32.0727	31.4225	30.1859	31.2019	35.5597	35.0342	34.8519	30.9503	28.1986	27.6927	3.39594	0.00318671	P62328	Thymosin beta-4;Hematopoietic system regulatory peptide	TMSB4X
28.8348	27.9732	28.8438	27.3102	28.1497	28.4938	30.26	29.829	29.6525	30.4021	31.6827	29.5088	2.1769	0.0198243	P62330	ADP-ribosylation factor 6	ARF6
33.7915	33.6585	33.3511	32.9999	34.1172	34.6411	32.0512	31.6904	31.4446	32.8141	32.324	32.7008	2.71709	0.00837387	P62424;Q5T8U3	60S ribosomal protein L7a	RPL7A
26.5114	26.818	25.9198	26.6377	26.7221	26.8292	25.3401	24.8491	25.5978	25.7672	25.7969	25.8383	2.82881	0.0070057	P62699	Protein yippee-like 5	YPEL5
33.9584	33.9581	33.5143	33.5171	34.3565	34.6022	32.8916	32.7959	32.6649	33.39	33.4168	33.3216	2.41005	0.0134355	P62701	40S ribosomal protein S4, X isoform	RPS4X
37.359	38.5384	38.0611	36.2982	36.8706	37.2516	37.0166	36.6723	37.1597	36.5925	35.9682	36.2636	2.11028	0.0222081	P62736	Actin, aortic smooth muscle	ACTA2
32.7107	32.035	32.6425	32.1098	32.5788	33.7584	31.5839	30.4888	30.8019	31.405	30.896	31.49	2.0066	0.0263578	P62753	40S ribosomal protein S6	RPS6
24.0403	23.1234	24.0734	24.9766	25.7438	24.6765	25.2328	24.8387	24.7255	25.452	28.4706	27.9428	2.06631	0.0238948	P62760;E9PE24;E7ER47	Visinin-like protein 1	VSNL1
36.1159	34.1829	34.8461	37.4227	36.5953	36.7201	37.4776	36.5737	37.4603	36.2095	36.6249	35.6138	1.80119	0.036945	P62805	Histone H4	HIST1H4A
32.596	32.6496	32.0345	31.3266	32.3975	32.4462	31.2361	30.9916	31.2547	32.5435	32.3763	32.6913	2.11434	0.0220867	P62829;J3KT29;C9JD32;J3KTJ3;B9ZVP7	60S ribosomal protein L23	RPL23
33.2976	32.0134	32.0262	32.9079	33.3757	33.1189	31.6306	31.1655	31.2839	32.7069	32.3471	32.822	2.26081	0.017233	P62851	40S ribosomal protein S25	RPS25
[truncated: 2,174 more rows]

## Sheet: Tab2
Cluster_Hhep	Cluster_hKC	Cluster_Hlsec	Cluster_hHSC
SLC27A3	VPRBP	KIAA0430	DDX20
HIST1H1E	HSD3B7	TCEAL4	NCSTN
NDUFB8	SEC11C;SEC11L3	AHCTF1	PTDSS2
COX7A2L	ISOC2	MRPS15	CCDC59
CADM1	LPIN2	MRPL22	RPF2
SNCA	CBWD2	RPL22	SENP3;SENP3-EIF4A1
SYNE2	MYH14	THRAP3	MRPL9
OIT3	FRRS1	LYAR	KRI1
DARS2	VWA1	CDC5L	RPS6
NME3	FAHD1	TMEM209	PABPC1;PABPC3
NDUFS7	NAGLU	INTS4	SUGP2
COX8A	GALNS	DPF2	DDX27
TOMM40L	TNC	NUP37	GEMIN4
CMC1	ACYP2	CCAR1	GNL3L
TARBP2	ANXA4	THOC6	AKT1S1
DHODH	CP	EFTUD2	GLT8D1
MRPS36	MGST3	THOC5	KIF23
UQCRC1	NECAP1	SF3B2	RPS4X
COX5A	MYD88	HNRNPU	RPL7A
ZNF24	NBEA	NUP153	RPS11
COX6B1	ENPP4	RBMX	RPS15A
FURIN	DICER1	FUS	RPL34
PDHA1	CCDC167	SP100	RPS27
NDUFA10	CFHR5	DDX5	PLCG1
NDUFC2;KCTD14;NDUFC2-KCTD14	UROC1	TPR	RPL7
ALG5	CD101	PRPF6	RPL24
CNPY2	2018-03-01	TCERG1	RPL17;RPL17-C18orf32
NENF	NHLRC3	ICT1	RPSA
BOK	GRIPAP1	UBTF	DNAJB4
TYW1	ELP6	THOC1	RAI14
TTPAL	NAAA	ACIN1	GLTSCR2
CFH	C8G	CDK12	RPF1
TMED4	PEX11A	PNN	TMEM206
PNMA2	MYDGF	CHMP6	LMF2
CYB5R1	AFP	MRPL30	TM9SF2
WWOX	TPSAB1;TPSB2	SNW1	FAM98A
UFSP2	CLEC3B	OGDH	OGFOD3
ARHGAP35	NIPSNAP3A	MRPS9	REEP3
NMNAT1	PDK1	RANBP2	SPRYD7
TBC1D17	CTBS	SON	EMC4
ALG2	MAPKAPK2	AKAP8	PIGG
SORBS1	TRAPPC10	RBM15	INF2
RTKN	ANXA6	PRPF31	APLP2
MACROD1	HMGN2	WBP11	RPL15
PTP4A1	IGHG3	INTS10	CAV2
LETMD1	PITPNM1	EXOSC4	RPL12
ADIRF	HMGN4	PLGRKT	RPL13
PDIA6	MIB2	ARAP3	RPS2
GANAB	RASA2	NUP35	WDR46
PDIA5	IGLL5;IGLC1	CHERP	STX18
DAG1	GALM	ZNF280D	CD276
PRDX4	USP30	CDKAL1	SEPT8
AFM	PIN1	C9orf114	MAN1B1
BCKDHB	HMGN5	SF3B3	FAM120A
SLC25A4	PGM1	IK	ESYT1
DMD	PLEKHA6	AKR1C1	CIRH1A
2018-03-06	SLC31A1	RPS27A	PRKCDBP
SIRT3	CALML4	ADAR	FNDC3B
ILVBL	PARS2	NES	TRAM2
FARP1	C4B	IGF2R	SLMAP
HYOU1	AHSG	TOP1	GOLGA2
MICU3	RAB29	PRPF40A	CKAP4
MYLK	KIF21A	U2SURP	CDC42EP1
SLC16A2	TPD52L1	CHD2	YPEL5
ALDH1B1	DPY30	TUBAL3	ALDH18A1
EGFR	HMCN1	HNRNPC	ECE1
CALD1	PDXP	MED31	GNA11
PALM2-AKAP2	KTI12	PTPN23	LMNA
PHGDH	KIAA0195	RELA	RSL1D1
COBLL1	CD200	TRIP12	KHDRBS3
EPPK1	RTN3	MLLT1	ADCY9
SOD2	MTMR1	RBM6	IGF2BP3
FIS1	DDC	RPS21	RPL19
PPFIBP2	CHURC1-FNTB	RPL5	EBNA1BP2
PEX26	TRAPPC4	AGFG1	NOMO1
TAPT1	WDR41	YEATS2	CENPH
HSD17B12	HDHD2	RBBP6	SLC38A10
ITGA1	COMMD4	RIF1	ATP13A3
SLC25A1	FUCA2	EXOSC10	MFF
ATP5O	PDLIM2	EIF3E	TRIM4
MAP2K4	ITPK1	MPG	ATXN2
GGCX	MAP2K3	MED14	DNAJC1
ATP5C1	UBA7	BZW2	ATG9A
TM7SF2	SFN	CAD	KANK2
FARP2	NPC2	PGS1	NFIX
OSTC	TRAPPC2L	TCAF2	SQSTM1
FAM210B	RIN3	ITGB3	GOLGA4
LRRC17	COL15A1	DDX20	TRAF3
PPAPDC2	DPP7	NCSTN	ASPH
PTPRF	PLCL1	PTDSS2	SLC7A5
SORBS2	NUTF2	CCDC59	SEC22B
SURF4	IDH3G	RPF2	RRBP1
PEX5	PRCP	SENP3;SENP3-EIF4A1	MGRN1
KIAA0391	AGA	MRPL9	SRP68
HIGD1A	PSAP	KRI1	BET1L
DNAJC11	VNN2	RPS6	DDX56
SACM1L	MAN2B1	PABPC1;PABPC3	MRPL1
SLC26A1	MANBA	SUGP2	MAK16
AIFM2	PCMT1	DDX27	PANX1
VPS13A	ABR	GEMIN4	ARFGAP1
SNX33	MARCO	GNL3L	NKAP;NKAPL
KRTCAP2	ABI3	AKT1S1	ANKLE2
RETSAT	LGMN	GLT8D1	EFNB1
SLC39A14	OSTF1	KIF23	RPL11
MLEC	SMCR8	RPS4X	RPS14
FPGS	RCSD1	RPL7A	RRP8
NNMT	HLA-DPB1	RPS11	LDLR
MYH7	MPEG1	RPS15A	RPL28
ANXA4	TLR1	RPL34	TMEM9
KRT18	LEPR	RPS27	C12orf43
NOS1AP	MX2	PLCG1	MRPS16
UGDH	PRKCB	RPL7	QPCTL
MYO1B	HEXA	RPL24	MYOZ1
GPR89A;GPR89B	DOCK11	RPL17;RPL17-C18orf32	JAM3
CAPN5	RAB44	RPSA	MYBBP1A
GGT7	HSPA1B;HSPA1A	DNAJB4	FIP1L1
COPZ2		RAI14	BNIP1
ATG101	TRAPPC13	GLTSCR2	TUBB4B
RBPMS	TACC3	RPF1	RPL31
EHBP1	DNTTIP1	TMEM206	RPL26
MPP5	NCOA7	LMF2	RPL27A
RCN1	NAA16	TM9SF2	STAU1
CAMK2D	AP1S2	FAM98A	ZFPL1
MYO1D	S1PR2	OGFOD3	EXTL3
DHRS3	PRKAR1B	REEP3	RABAC1
ATP8B1	UFC1	SPRYD7	C11orf98
LMO7	SNX6	EMC4	RPL32
DLG1	VPS18	PIGG	ZNF638
POP7	VPS35	INF2	EXOSC9
SLC4A4	PLEKHO2	APLP2	KRT19
SLC30A1	TSN	RPL15	IGLC7
MINPP1	VPS41	CAV2	NSA2
SPHK2	CAPZB	RPL12	UTP18
ZBTB20	WARS	RPL13	DDX18
DEPDC7	TROVE2	RPS2	NOP10
RDH10	ANXA1	WDR46	WDR12
LMTK2	ALDOA	STX18	CCDC137
SH3RF1	DDAH2	CD276	RRP9
LOXL3	DNAJC13	SEPT9	RRP7A
SMPD1	SRGAP2	MAN1B1	LEMD3
CKB	EHD1	FAM120A	DDX52
SEC24D	VPS11	ESYT1	DPM3
B4GALT4	WASF2	CIRH1A	UTP3
BNIP3	DBNL	PRKCDBP	MRPL47
CASK	VPS29	FNDC3B	HEATR1
PCTP	SH3BGRL3	TRAM2	SLC25A32
TMEM143	C20orf27	SLMAP	GTPBP4
ETNPPL	CORO1B	GOLGA2	UTP14A
CNTN1	TBC1D22A	CKAP4	TMEM109
CFHR1	EHBP1L1	CDC42EP1	SEC62
BCL2	C16orf62	YPEL5	RBM14
SLC6A1	HERC4	ALDH18A1	FUBP3
HDAC6	GYG1	ECE1	NUP205
WDR24	ROCK1	GNA11	MRPS27
HGD	PARVB	LMNA	UTP15
MYO18A	DCTPP1	RSL1D1	MRPL43
DCAF11	KCTD12	KHDRBS3	DDX51
DTX3L	MLKL	ADCY9	MRPL50
SERPINA11	GPD1L	IGF2BP3	WDR74
PAN2	LPCAT2	RPL19	MRPL2
GPLD1	KIAA0930	EBNA1BP2	MRPS18A
EPB41	PKN1	NOMO1	WDR43
RBM47	PPP1R7	CENPH	GOLGB1
WDR91	ACAP2	SLC38A10	PDCD11
HOOK1	CASP4	ATP13A3	BOP1
XPO6	IMPDH1	MFF	MRPL28
PNPLA7	PCF11	TRIM4	TBL3
CYP4F22	ADSL	ATXN2	CEBPZ
AIG1	RPS6KA4	DNAJC1	NUP98
NUDT6	C10orf54	ATG9A	FBL
EPM2A	RUFY1	KANK2	ERAL1
ACBD5	RNASEH2B	NFIX	NOP56
PIK3C2G	UPP1	SQSTM1	MRPL42
MIOS	GIT2	GOLGA4	NOLC1
CECR5	ARHGAP25	TRAF3	RPL22L1
CLMN	CBL	ASPH	CHTOP
FGL1	STK10	SLC7A5	UTP6
HAAO	MYCBP2	SEC22B	PHAX
TAT	WIPF1	RRBP1	TMX1
C4BPA	KIAA1033	MGRN1	RBM4
KNG1	TPK1	SRP68	GNL3
ACACB	ANP32B	BET1L	S1PR3
MFAP4	NT5DC1	DDX56	RSF1
FGD4	UBE2L3	MRPL1	MALSU1
GPX2	GDI2	MAK16	EXOSC6
BCKDHA	FEN1	PANX1	DNTTIP2
MLXIPL	ADSS	ARFGAP1	EMC2
NARFL	STMN1	NKAP;NKAPL	NUP214
BHMT2	PFN1	ANKLE2	RALA
GLYATL1	HPRT1	EFNB1	UTP20
IBA57	PNP	RPL11	NUP155
LAMC2	RGS10	RPS14	EXOSC1
ITIH3	TIPRL	RRP8	PRPF19
HSD11B1	UBA2	LDLR	DDX50
GALK1	DPP3	RPL28	PIGS
SAR1B	THUMPD1	TMEM9	EXOSC8
COQ6	OSGEP	C12orf43	SLC35B2
CLRN3	THTPA	MRPS16	NGDN
PMVK	TWF2	QPCTL	ZC3H14
PTGR1	BROX	MYOZ1	ZNF326
CRYZ	COTL1	JAM3	KNOP1
PCBD1	TMSB4X	MYBBP1A	RRP1B
FAH	PSMB2	FIP1L1	ATP2A2
FARS2	TPP2	BNIP1	RPS17
SULT1B1	MSN	TUBB4B	MPHOSPH10
MVK	ENO1	RPL31	YTHDC1
PRB2	PPM1B	RPL26	SRPK1
	DCK	RPL27A	RPS27L
ANGPTL3	TCEA1	STAU1	FIP1L1
SEMA4G	UBA6	ZFPL1	MATR3
ACP6	XPO7	EXTL3	NOC2L
TUFM	SAE1	RABAC1	USP36
NDUFAB1	RCC2	C11orf98	FAM207A
APOD	TBC1D5	RPL32	CHST7
SARS2	SLC25A30	ZNF638	PNO1
F11R	BAX	EXOSC9	SOX17
UQCR10	YWHAE	KRT19	DDX47
TMEM14C	MTPN	IGLC7	DDX54
SDR39U1	HDGF	NSA2	SVIP
MMAB	IMPA1	UTP18	COX20
PROX1	APEX1	DDX18	PWP2
RTN4IP1	PSMB1	NOP10	URB2
INADL	TRIM21	WDR12	DDX10
CHST13	UCHL3	CCDC137	PSMB5
ISCA2	RNF40	RRP9	RAB6A
PCCA	EZR	RRP7A	OXA1L
SURF1	XPO1	LEMD3	SURF6
NAGS	TIGAR	DDX52	C5orf24
TSFM	PFDN5	DPM3	RAB13
CYP2C18	PEA15	UTP3	SYF2
C1S	MTAP	MRPL47	WIZ
F11	CAP1	HEATR1	SP3
FXN	GSTM2	SLC25A32	PTBP1
CLDN1	BPGM	GTPBP4	MRPL27
AGPAT3	PSMA6	UTP14A	ZBTB21
SCYL3	PPP1R12B	TMEM109	DOCK6
PCK1	NPEPPS	SEC62	RPS25
FAM127A	RAB31	RBM14	DAP3
SLC9B2	ME1	FUBP3	RPS19
HINT3	CASP3	NUP205	COL6A3
ERP44	MAPK1	MRPS27	FADS2
LENG9	PSMA3	UTP15	SSFA2
SLC38A4	PGAM1	MRPL43	NFIB
ABHD5	AKR1B1	DDX51	DPY19L1
GLRX5	PKM	MRPL50	MRPS18B
DHRS2	TPT1	WDR74	SMPD4
CA5A	CLIC1	MRPL2	NUP88
TJP3	XPNPEP1	MRPS18A	FYTTD1
PLIN1	CPPED1	WDR43	TAF15
SERPINA10	FAM91A1	GOLGB1	WDR75
CDHR5	TSTA3	PDCD11	DHX30
PRODH	ARF1;ARF3	BOP1	MRPS11
HNF1A	RAB4B	MRPL28	GTF2I
MPC1;BRP44L	PREP	TBL3	ANPEP
PRODH2	CSK	CEBPZ	SNRPA1
RAB17	PSMB10	NUP98	SNCG
CHPT1	GPI	FBL	hCG_1984214;MRPS17
QPRT	GAPDH	ERAL1	MCM3AP
PDK2	PGK1	NOP56	NOL7
CYP2J2	ADGRG3;GPR97	MRPL42	AKAP9
ACADVL	APEH	NOLC1	CHP1
PDIA3	SLC1A3	RPL22L1	PVRL2
GPT	POU2F2	CHTOP	APLF
ENPP1	NEO1	UTP6	GOLGA7
SDC1	RNASEL	PHAX	PHF5A
CBS	CELF2	TMX1	C6orf89
ACAA1	NT5C2	RBM4	NID2
APOB	USP15	GNL3	ITGA5
HPX	CD300A	S1PR3	HRAS
ALDH1L1	RPS6KC1	RSF1	SUN1
C19orf12	ARAP1	MALSU1	TCF12
CPEB4	CMTR1	EXOSC6	SEC22A
ACOT2	PLD3	DNTTIP2	EMILIN1
MGLL	MOB1B;MOB1A	EMC2	ANKRD50
TLK1	FKBP15	NUP214	BCAP29
TECR	ELMO2	RALA	VIMP
USP40	FGL2	UTP20	NUS1
LPIN3	SIRPA	NUP155	TMEM214
TMEM56-RWDD3;TMEM56	GRB2	EXOSC1	PIK3C2A
REEP6	SERPINB8	PRPF19	PHC2
RDH5	S100A4	DDX50	STAU2
NDUFAF7	VPS26A	PIGS	UTP11L
PRKAG1	POTEI	EXOSC8	SLC30A7
AGL	GMIP	SLC35B2	RRS1
AK4	MTMR9	NGDN	BMS1
DSP	SNX27	ZC3H14	DST
P4HB	GPRIN3	ZNF326	RPL27
STBD1	PRKCD	KNOP1	ACSL3
PRKAB2	PLCB2	RRP1B	RHOBTB3
LYRM1	RPS6KA3	ATP2A2	URB1
ATPAF1	SPI1	RPS17	SIN3B
CYP4F12	SPN	MPHOSPH10	PURB
ASPG	CTSL	YTHDC1	DNAJA4
FN3K		SRPK1	SYNE1
RILP	GSR	RPS27L	SLC15A4
PEX11G	SKAP2	FIP1L1	SLC35F6
C8orf82	LRCH4	MATR3	GNAQ
TMEM53	VPS4B	NOC2L	COL11A1
SERPINA6	ARHGAP27	USP36	EXOC3
EPHX1	FYB	FAM207A	TMEM194A
TTR	PITHD1	CHST7	SLC3A2
RBP4	SLC15A3	PNO1	FBXL20
FGA	KCNAB2	SOX17	C2CD2
UGT1A9;UGT1A8	S100A12	DDX47	WDR35
BCKDK	SLC35A1	DDX54	EHD2
FAAH	S100P	SVIP	TNPO1
STARD10	NCF2	COX20	SNTB2
CYP3A7	HMOX1	PWP2	HNRNPK
PROC	CTSB	URB2	CDH13
AS3MT	TNFAIP8	DDX10	UTRN
SLC13A5	MYO1F	PSMB5	MYH9
GRAMD4	CCDC93	RAB6A	ATP2B4
CREB3L3	LILRB4	OXA1L	SLC9A1
TMEM176B	ZNF507	SURF6	MYL6B
APOF	COL4A3BP	C5orf24	PALM
UGT1A3	CRLF3	RAB13	PODXL
MIF	PIP4K2A	SYF2	DAPK3
ABHD2	CPN1	WIZ	PLXND1
DGAT1	H2AFY	SP3	DCTN4
PEX11B	SNX2	PTBP1	HOMER3
NIT2	PSMB9	MRPL27	VPS33B
BCO2	TMEM208	ZBTB21	SLC12A9
SEPHS2	IRAK3	DOCK6	MICALL1
CMBL	NUCKS1	RPS25	ARHGAP17
C10orf35	LAT2	DAP3	ARHGAP31
PARP16	PTK2B	RPS19	MAPK7
SLC25A11	IKZF1	COL6A3	SASH1
CRADD	USP4	FADS2	STX7
EEF1A1;EEF1A1P5	SRSF2	SSFA2	ROCK2
LGALS7	CAPG	NFIB	LNPEP
SPR	ATP6V1A	DPY19L1	FAM129B
PEBP1	GSTP1	MRPS18B	DTD1
GCHFR	HMGN1	SMPD4	TMEM173
GSTA1	CST3	NUP88	LPAR1
TMEM256	STC2	FYTTD1	MVP
GBA3	SH3BGRL	TAF15	ABCE1
MBNL3	ARPC5	WDR75	USP14
LYRM2	ARPC2	DHX30	TCP1
ARHGEF10L	CALM2;CALM1	MRPS11	CD44
ALKBH7	AQP1	GTF2I	C11orf30;EMSY
FAM20A	PHPT1	ANPEP	DENR
NUDT8	P2RY13	SNRPA1	TRPV2
GNMT	DOCK10	SNCG	MYO5A
CASP14	ACTR2	hCG_1984214;MRPS17	PLXNA1
CYP3A5	EML2	MCM3AP	FRMD4A
GC	ATG7	NOL7	LUC7L
SAA1	RAP1B	AKAP9	WDR26
UGGT1	FNBP1	CHP1	TTYH3
ACO2	PFN2	PVRL2	TMX3
IARS2	ADPRHL2	APLF	HDAC2
SQRDL	FAM105A	GOLGA7	SMG8
PNPO	FAM49B	PHF5A	MED23
ABCG8	RNPEP	C6orf89	MAP7D1
HIST2H2AA3;HIST2H2AC	FAM111A	NID2	TCEB1
DDI2	FAM45A;FAM45B	ITGA5	TRIM28
ACSF3	C9orf64	HRAS	PLCB3
MPZ	VPS26B	SUN1	SRPK2
XYLB	IL18	TCF12	HNRNPK
PZP	PAK1	SEC22A	FOSL2
CPQ	GBP2	EMILIN1	LGALS1
ACAD8	GBP1	ANKRD50	VIM
PAFAH2	LTA4H	BCAP29	B4GALT5
MT-CYB	PGLS	VIMP	SLC16A3
GGT1;GGT2;GGT3P		NUS1	NKRF
PXMP4	CLEC4A	TMEM214	SCAMP1
OXSM	GLTP	PIK3C2A	ACOT7
PXMP2	GLOD4	PHC2	NRP1
CYP4F11	API5	STAU2	PRR14
FUNDC2	PSD4	UTP11L	NACC1
TACO1	BLVRA	SLC30A7	LPCAT1
SLC38A3	STMN2	RRS1	GALNT7
ACOX2	PLXNC1	BMS1	BPTF
AMDHD1	AMOTL2	DST	CCT4
DHTKD1	UBP1	RPL27	CCT3
ACSF2	FAM129A	ACSL3	CCT5
LYPLAL1	PLBD2	RHOBTB3	CCT6A
COASY	CNPY4	URB1	ZNF185
NCALD	ANKRD13A	SIN3B	SLC25A12
AKR1C2	SAMD9	PURB	SLC4A7
EPHX2	CUL3	DNAJA4	SH3GLB1
DDT;DDTL	PIP4K2B	SYNE1	FARSA
PON1	ACTR3	SLC15A4	FRMD8
AADAC	ACTB	SLC35F6	GRWD1
ADH1A	ANXA11	GNAQ	EXOC4
A1BG	ATP6V1B2	COL11A1	DHX57
VTN	GLB1	EXOC3	NXN
SLC39A11	VCAN	TMEM194A	CD47
MANF	ANXA5	SLC3A2	SRP19
C21orf33	GSN	FBXL20	FRYL
AKR1C3	PPP3R1	C2CD2	TBCD
ACSL5		WDR35	DCTN3
KIF13B	RABGEF1	EHD2	IFT172
PLA2G12B	CYLD	TNPO1	FARSB
2018-03-02	UNC93B1	SNTB2	PRMT1
THEM6	NPEPL1	HNRNPK	MBOAT7
PARP9	C1orf174	CDH13	USP9X
COQ5	CAPZA1	UTRN	HUWE1
ACSM2A	CTSA	MYH9	LPCAT4
HSD17B2	C21orf2	ATP2B4	UBR4
SLC37A4	VPS37C	SLC9A1	LLGL1
ST6GAL1	ARPC3	MYL6B	DYNC1H1
NDRG2	NAGK	PALM	DCTN2
MSRA	HYPK	PODXL	TMEM115
FAHD2A	PLA2G15	DAPK3	AKAP12
STAT3	TNFAIP2	PLXND1	CDK17
FDX1	ARPC4-TTLL3;ARPC4	DCTN4	RPS3A
GALT	PFKL	HOMER3	MARS
H1F0	ATP6V1D	VPS33B	PXN
HRG	HPS5	SLC12A9	QARS
A2M	UPRT	MICALL1	KIF5B
OPLAH	RPE	ARHGAP17	CTGF
	SLC8A1	ARHGAP31	CDK4
TPP1	PRKCA	MAPK7	ZRANB2
B3GNT2	GSN	SASH1	TRIM3
PPA2	DKK1	STX7	EXOC7
FAM63A	RNF167	ROCK2	TPD52L2
VPS36	BIRC2	LNPEP	STRAP
STEAP4	SUMO3;SUMO4	FAM129B	SEPT9
FAM98C	NEFM	DTD1	ACBD3
HABP2	UBASH3B	TMEM173	PAIP1
TRIM14	FBXO30	LPAR1	PPP1R12C
IQGAP2	CYP4X1	MVP	SH3GL1
IDH2	LRRFIP1	ABCE1	TMEM87B
ENO3	ATP6V1F	USP14	HOOK3
CAT	PPP2R5C	TCP1	AGTRAP
C9	AMPD3	CD44	EIF3B
HP	ATP6V1E1	C11orf30;EMSY	COPB2
TOM1L1	ASPA	DENR	CLIP1
ADH4	GGH	TRPV2	AP3B1
ALB	SMAP2	MYO5A	HGS
CRYL1	GRB14	PLXNA1	CLIC4
HAO1	DPYD	FRMD4A	CORO1C
SEPSECS	DMPK	LUC7L	NCDN
ALDH8A1	ACPP	WDR26	KCTD5
ISOC1	CILP	TTYH3	TEP1
SORL1	DIAPH1	TMX3	SDF2
ACOT12	MAP3K3	HDAC2	KIRREL
NIT1	CPVL	SMG8	SUPT6H
PIK3AP1	CHID1	MED23	TOM1L2
NAPRT	EFHD1	MAP7D1	CEP170
KYNU	MARS2	TCEB1	ZYX
SELENBP1	NUP210	TRIM28	AIMP1
SULT2A1	PTGR2	PLCB3	GARS
HBA1	BID	SRPK2	MTHFD2
HBB	ERP29	HNRNPK	EIF5B
LGALS4	CEACAM1	FOSL2	LTBP2
SHMT1	GUSB	LGALS1	LARS
AGXT	FTL	VIM	EPG5
ALAD	IGKC	B4GALT5	SMURF2
FBP1	APOL3	SLC16A3	MARVELD1
ITGA2B	MTSS1	NKRF	TMEM104
ARG1	KIAA1598	SCAMP1	EXOC8
CRP	AK2	ACOT7	CCDC6
ASS1	ANKFY1	NRP1	SEPT7
METTL7B	SIGLEC1	PRR14	PTPN11
ADH1B	C17orf62	NACC1	DSTN
GDA	CD180	LPCAT1	FLNA
GSTK1	DOCK2	GALNT7	DARS
ECHDC1	DOCK8	BPTF	EPRS
ATP5S	LYZ	CCT4	COL3A1
ABHD14B	DEFA3;DEFA1	CCT3	TXNRD1
SCLY	CEACAM6	CCT5	RBMS3
TTC38	ARRB2;DKFZp686L0365	CCT6A	RABGAP1
TTLL12	CEACAM8	ZNF185	NRBP1
ARF6	FCER1G	SLC25A12	ADD3
AKR1D1	PTPN6	SLC4A7	DYNLRB1
TPMT	LAP3	SH3GLB1	C18orf25;ARKL1
SULT1A1	TBXAS1	FARSA	ITPRIP
ALDH9A1	PRTN3	FRMD8	DNMBP
RXRA	MMP8	GRWD1	ECM29;KIAA0368
MGMT	BPI	EXOC4	VCP
QDPR	MMP9	DHX57	ATP1B3
FABP1	IFI30	NXN	ADD1
SLC4A1	RNASE3	CD47	CAPN2
CA2	ITGAM	SRP19	COL5A2
OXNAD1	RNASE2	FRYL	PFDN1
ADH6	IGLC6	TBCD	DPYSL2
COL6A6	CTSG	DCTN3	DCTN1;DKFZp686E0752
DHRS7	S100A9	IFT172	PARP4
AK3	MPO	FARSB	ZNFX1
HEBP1	S100A8	PRMT1	STRN4
NUDT9	ITGB2	MBOAT7	RAB34
CARKD	C1QC	USP9X	COPS4
SUCLG1	IGHG1	HUWE1	RIOK1
PPIF	CSTA	LPCAT4	NAP1L4
SLCO2B1	CAMP	UBR4	TCEAL3;TCEAL6
	GCA	LLGL1	TTL
HAO2	LTF	DYNC1H1	PHLDB1
SFXN5	C1QB	DCTN2	MAST2
ACAD11	CD163	TMEM115	PSME4
XDH	CTSH	AKAP12	MFSD10
CDH1	PTPRC	CDK17	EIF3A
SLC2A2	SNX5	RPS3A	DYNC1I2
AMBP	NUDT16	MARS	EIF3I
ABCB11	COMMD7	PXN	KLC1
ABCC6	PDK3	QARS	PFKP
ARSE	CASP8	KIF5B	PPP2R2A
HNF4A	LCN2	CTGF	ACLY
ABHD16A	ICAM3	CDK4	ANXA2;ANXA2P2
SLCO1B3	MX1	ZRANB2	TCEB2
HINT2	CR1	TRIM3	TRIO
PKP2	HIST1H1D	EXOC7	RTCB
HSDL2	PFKFB2	TPD52L2	PA2G4
LACTB2	GPX1	STRAP	STK39
PCK2	SULT1A4;SULT1A3	SEPT7	CLIP2
GAMT	SIAE	ACBD3	SMC4
ALDH5A1	VAMP8	PAIP1	LZTFL1
CRAT	MAP3K5	PPP1R12C	XPO5
GCSH	CEP120	SH3GL1	CCT7
TF	SIGIRR	TMEM87B	HSPH1
ABCC3	NHSL1	HOOK3	KARS
PRKCSH	ARHGAP15	AGTRAP	CHD3
AMACR	RAB27A	EIF3B	CCT2
SAA2-SAA4;SAA4	CD74	COPB2	CCT8
ACSS3	LY75	CLIP1	VCL
DMGDH	RGS14	AP3B1	GSPT1
CGN	CACNA2D2	HGS	TXNL1
SUGCT	MOB2	CLIC4	RPS15
L2HGDH	HLA-DQB1	CORO1C	EIF3D
NIPSNAP1	PPCS	NCDN	OSBPL5
SUCLG2	FAM96A	KCTD5	CANT1
AADAT	PRPF39	TEP1	PDCD6IP
SLC30A10	PARP14	SDF2	UBA3
METAP1D	AKR1A1	KIRREL	HDGFRP2
NADK2	ELANE	SUPT6H	CSNK2A1;CSNK2A3
EXOC3L4	CYBB	TOM1L2	EIF2S2
AUH	IDH1	CEP170	TMEM67
CYP4F2	IGHM	ZYX	MAGED2
ACADSB	SLC9A3R1	AIMP1	SERINC1
MDH2	RAB20	GARS	GORASP2
HMGCL	SLC35D1	MTHFD2	LTV1
ECHS1	C11orf54	EIF5B	SH3PXD2B
CPT2	HNMT	LTBP2	PWP1
MUT	GLRX	LARS	SEL1L3
ETFA	FKBP2	EPG5	CALCOCO2
PDIA4	C8B	SMURF2	QSOX1
DBT	HBD	MARVELD1	TNFRSF10B
ASGR2	SERPINA3	TMEM104	ZMYM2
C5	ADH1C	EXOC8	LRRC8A
F12	CTSD	CCDC6	NUDCD3
IVD	VNN1	SEPT7	GNB2L1
PLG	VSIG4	PTPN11	NVL
TFR2	LRRC25	DSTN	MAP2
OGDHL	NFATC2	FLNA	DYNC1LI1
UPB1	CRIP1	DARS	ANAPC7
SDF2L1	BLVRB	EPRS	NDRG3
PECR	AZU1	COL3A1	WDR77
ABCC2	DPEP1	TXNRD1	TUBGCP6
CBR4	EPX	RBMS3	ZNF622
SLC25A42	CD14	RABGAP1	RNF214
UGT2A3	HLA-DRA	NRBP1	MORF4L2
UGP2	ASAH1	ADD3	FOXK2
MYO7A	CAB39L	DYNLRB1	GABARAPL2
PDE3B	MTMR14	C18orf25;ARKL1	MNAT1
AZGP1	APBB1IP	ITPRIP	ATRX
F9	HBM	DNMBP	JUND
MLYCD	MERTK	ECM29;KIAA0368	ERBB2
CLGN	GCLC	VCP	WBSCR22
H6PD	PRDX5	ATP1B3	C7orf50
METTL7A	NQO2	ADD1	FAM65A
ABHD6	SERPINA5	CAPN2	FAM195B
MCCC1	FUCA1	COL5A2	STUB1
SFXN2	IGHA1	PFDN1	ATP13A1
SLC47A1	TK2	DPYSL2	LSG1
ADCK3	LCHN;KIAA1147	DCTN1;DKFZp686E0752	SLC20A1
TSTD1	STK26	PARP4	MTA1
SLC22A9	SIRT2	ZNFX1	FXR1
DCXR	ADCK1	STRN4	NR2F2
SLC39A5	EEFSEC	RAB34	ATP2C1
CYP27A1	CD177	COPS4	GPAA1
TTPA	PROSC	RIOK1	C1GALT1
ALDH4A1	CTSZ	NAP1L4	ZFR
MPST	C19orf35	TCEAL3;TCEAL6	C1GALT1C1
ORM2	IRF5	TTL	PDZD8
LBP	NAGA	PHLDB1	SPATS2
AKR1C4	ARF5	MAST2	WLS
HPGD	RPRD1B	PSME4	PLEC
ABCB1	MKNK1;DKFZp686E14208	MFSD10	GALNT1
ASGR1	ZAP70	EIF3A	YBX1
SLC22A1	GZMA	DYNC1I2	BSG
FGA	PPIH	EIF3I	PSMB6
SLCO1B1	SELPLG	KLC1	ITGB5
BHMT	CHRAC1	PFKP	JUN
BAAT	SSX2IP	PPP2R2A	GFPT2
SORD	NFAM1	ACLY	OAT
HPD	PLBD1	ANXA2;ANXA2P2	TRIM56
PFKFB1	CMPK2	TCEB2	ATXN2L
DAO	RAB39A	TRIO	EIF4G2
PYGL	NCF1;NCF1B;NCF1C	RTCB	UBAP2L
C2	WAS	PA2G4	TMEM30A
FTCD	PADI4	STK39	AHNAK
ASL	EMR2;ADGRE2	CLIP2	EIF2S3;EIF2S3L
CYP8B1	SORT1	SMC4	CDC27
ACOT13	RBP7	LZTFL1	MAP4
AGXT2	PRAM1	XPO5	MAP4K4
ECHDC3	GBP5	CCT7	POLR1A
SPRYD4	ATP2A3	HSPH1	DCAF13
CLYBL	CORO2A	KARS	POLR3A
ECHDC2	PHYKPL	CHD3	CCDC9
LDHD	RASGRP2	CCT2	TNFRSF10D
BPHL	CENPU;MLF1IP	CCT8	OSBPL3
TMEM135	CENTA2;ADAP2	VCL	NSRP1;CCDC55
HSD17B13	ARHGAP4	GSPT1	ELOVL1
HIBCH	MNDA	TXNL1	CREB3L1
ACSM5	C5AR1	RPS15	RPL36AL;RPL36A
PDZK1;PDZK1P1	F10	EIF3D	SERBP1
ACSM3	PDE6D	OSBPL5	RPL30
DPYS	PSTPIP1	CANT1	TXLNA
CYP4A11	HCK	PDCD6IP	RBMS1
BDH1	RASGRP4	UBA3	RPS3
MAT1A	LILRB2	HDGFRP2	NEMF
MTTP	CD72	CSNK2A1;CSNK2A3	SCAMP3
HRSP12	RNASET2	EIF2S2	PRMT5
GATM	ALOX5AP	TMEM67	MACF1
FMO5	LILRB1	MAGED2	BCL9L
ACAA2	PTPRJ	SERINC1	PRRC2C
ACSL1	SAMHD1	GORASP2	ZNF281
PRDX3	CAB39	LTV1	TMEM181
ACAT1	PADI2	SH3PXD2B	TCF25
GLDC	EVL	PWP1	PIGK
ITIH1	TSNAX;DISC1	SEL1L3	DNAJC10
UGT1A6	CNDP2	CALCOCO2	LUZP1
ACADS	DMXL2	QSOX1	RPS29
CYP2A6	FGD2	TNFRSF10B	HCCS
C8A	MBOAT1	ZMYM2	CLCN3
SERPING1	OLFM4	LRRC8A	ZEB1
ALDH2	THEMIS2	NUDCD3	CD99
LRG1	MAPKAPK3	GNB2L1	PLOD3
C3	NCF4	NVL	KCTD10
RDH16	APOBR	MAP2	TMBIM1
AGPAT2	PSME1	DYNC1LI1	SNRPC
LYRM5	NCKAP1L	ANAPC7	PIGT
GSTZ1	HK3	NDRG3	SUCO
SLC27A5	RASSF2	WDR77	RGPD5;RGPD8
SARDH	SEPHS1	TUBGCP6	TMEM199
PIPOX	SERPINB10	ZNF622	HAUS6
HDHD3	LSP1	RNF214	SYDE1
AGMAT	CORO1A	MORF4L2	SRSF11
GCDH	CTSS	FOXK2	CD46
HSD17B8	ADRBK1	GABARAPL2	VAMP4
ACBD4	ITGAX	MNAT1	ADAM10
HSD17B11	LCP1	ATRX	KPNA6
GLYCTK	FCGR1A;FCGR1B	JUND	TMEM2
GLYAT	ALOX5	ERBB2	CHST14
ACSM2B	PLEK	WBSCR22	LEMD2
DAK;TKFC	FCN1	C7orf50	GCC2
HAGH	PIK3CD	FAM65A	CARM1
TST	STAT5A	FAM195B	YIF1B
PON3	VAV1	STUB1	SRSF5
SNTB1	MGAM	ATP13A1	NOL4L
CYP4F3	DOK3	LSG1	VIPAS39
EHHADH	SEPT6	SLC20A1	RPL36
AOX1	MYO1G	MTA1	CCDC86
ATP2B2	CCDC88B	FXR1	TSPYL1
HMGCS2	ING5	NR2F2	SPG20
UGT2B15	RAP1GAP2	ATP2C1	DHX37
KHK	BIN2	GPAA1	MAP7D3
MTHFS;ST20-MTHFS	LRMP	C1GALT1	CEP85
PHKA2	CD84	ZFR	PLEC
UGT2B10	MAN2C1	C1GALT1C1	HMGA2
CYP2C19	PARVG	PDZD8	EMD
CTH	NPL	SPATS2	TFPI2
FMO3	TIMD4	WLS	GPC1
CPS1	PGM2	PLEC	NPM1
PKLR	SGK3	GALNT1	ANKRD17
PBLD	EEF1A2	YBX1	RPL23A
CES1	AIF1	BSG	DDX3X
UGT1A4	FCGR2C	PSMB6	LAMA4
UGT1A1	IL2RG	ITGB5	SPRY4
GPD1	TAF1;TAF1L	JUN	SCAF1
CYP2B6	CSF1R	GFPT2	ESF1
UGT2B7	SASH3	OAT	ARID1B
C6	PGLYRP1	TRIM56	PSMC4
CYP2C9	DENND4B	ATXN2L	ITGA3
CYP2C8	SIGLEC5	EIF4G2	RRAS
C4A	CLIC2	UBAP2L	FN1
GSTA2	CYFIP2	TMEM30A	TXNDC9
CYP3A4	PPT1	AHNAK	CLOCK
UGT2B4	LILRA2	EIF2S3;EIF2S3L	PSMC5
CYP2E1		CDC27	PSMC1
CYP1A2	TRAF3IP3	MAP4	RUFY2
ALDOB	PYCARD	MAP4K4	STAM2
ORM1	MMP25	POLR1A	RCL1
APOH	RETN	DCAF13	SLTM
APCS	FN3KRP	POLR3A	NSUN4
FGG	ARHGAP9	CCDC9	DDX24
FGB	MOB3A	TNFRSF10D	OXCT1
APOE	RAB37	OSBPL3	SRRM2
APOA1	RNASE6	NSRP1;CCDC55	RBM28
AGT	RNF169	ELOVL1	MRPS30
SERPINA1	SYTL1	CREB3L1	FKRP
OTC	BAP18;C17orf49;RNASEK-C17orf49	RPL36AL;RPL36A	NOL6
PAH	MCEMP1	SERBP1	POLDIP3
ETHE1	DENND1C	RPL30	FTSJ3
AKR7A3	HIST2H2AB	TXLNA	DDX42
ENTPD5	CD163	RBMS1	AGPAT6
KMO	TNFAIP8L2	RPS3	LARP1
SLC27A2	ACAP1	NEMF	KIAA0020
HSD17B6	CHIT1	SCAMP3	SAFB2
PHKG2	CYP4F3	PRMT5	GNL2
ABAT	CLC	MACF1	EPS8
HP	CTSW	BCL9L	RPL8
CYP2D6	GNPDA1	PRRC2C	RBX1
CES2	FCAR	ZNF281	NOP2
ITIH4	CA4	TMEM181	UBR5
APOA2	ITGAL	TCF25	SNRNP70
NAT8	TCN1	PIGK	NOP58
PHKB	FGR	DNAJC10	AKAP8L
ACAD10	C1QA	LUZP1	ABCF2
AFMID	DOK2	RPS29	BCLAF1
CRYM	LIMD2	HCCS	DDX21
ECH1	ATP8B4	CLCN3	RPS19BP1
ECI1;DCI	OLR1	ZEB1	RRP12
ACADM	TMEM106A	CD99	SAFB
MBL2	ME2	PLOD3	BYSL
GLUD1	LILRA5	KCTD10	SMAD3
BBOX1	SIGLEC9	TMBIM1	NOP14
COQ7	PRG3	SNRPC	RBM25
KLKB1	RGS18	PIGT	PSMC2
PHYH	CAMK1D	SUCO	PRPF3
F5	HLA-DRB1	RGPD5;RGPD8	BANF1
TXNRD2	ALDH3B1	TMEM199	GLG1
SLC25A15	FCGR2B	HAUS6	ELAVL1
C1RL	CA1	SYDE1	SNRPD2
ITPR2	MEFV	SRSF11	DKC1
HADHB	GAK	CD46	HNRNPR
SUOX	TACC2	VAMP4	CUL4B
HIBADH	ITGB2	ADAM10	SPTLC1
SCP2	HMGN3	KPNA6	PSMD13
MGST1	CECR1	TMEM2	SLC12A6
FH	USP3	CHST14	LTBP1
GYG2	MEF2BNB	LEMD2	SRSF9
SPTBN2	CWF19L1	GCC2	TP53BP1
PALM3	LRRK2	CARM1	MFAP1
ECI2	MAPK14	YIF1B	MRE11A
VWA8	PIK3R1	SRSF5	YLPM1
SLC25A13	MSR1	NOL4L	SART1
GLS2	TYMP	VIPAS39
MLX	IGSF6	RPL36	LAS1L
GRHPR	RPA2	CCDC86	RUVBL2
MCCC2	AHSP	TSPYL1	PI4KB
HSD17B10	CHMP4A	SPG20	ISG20L2
CYP4V2	HDDC3	DHX37	OSBPL6
ETFDH	FUK	MAP7D3	WDR18
NNT	PTRHD1	CEP85	NUP188
ALDH6A1	PPP2R5A	PLEC	GATAD2B
HSD17B4	CHI3L1	HMGA2	ZNF428
ALDH3A2	PSM8;PSMB8	EMD	TBCC
HADHA	RPA1	TFPI2	DCN
FMO4	ACP1	GPC1	PTGS1
FECH	APAF1	NPM1	HMG20B
SDHB	AMICA1	ANKRD17	IFT81
ABCB4	C9orf142	RPL23A	CHSY1
VIL1	ANP32E	DDX3X	GAS2L1
GOT2	PAK2	LAMA4	SLC39A6
CYB5A	STAT5B	SPRY4	MMS19
AIFM1	PSME2	SCAF1	HNRNPLL;HNRPLL
MPC2	ENSA	ESF1	QSOX2
PCCB	SIPA1	ARID1B	B3GALT6
COQ9	PDPR	PSMC4	B3GAT3
A1CF	COLEC12	ITGA3	ADAM9
MCEE	BRPF1	RRAS	TEX10
ALPK3	DEK	FN1	AP3S1
ADHFE1	ADA	TXNDC9	UXS1
HOGA1	ITSN2	CLOCK	FMNL3
LPCAT3	WIPF3	PSMC5	COL4A1
DECR1	SIGLEC7	PSMC1	TGFBR2
GYS2	SIGLEC14	RUFY2	STARD13
AMT	RPIA	STAM2	TAOK2
ETFB	SOWAHD	RCL1	EVA1B
ACADL	RP2	SLTM	BIN3
MAOB	PYCARD	NSUN4	LARP4B
PC	CUTC	DDX24	CCDC50
SERPINC1	H1FX	OXCT1	ARHGAP29
SLC25A20	RAB35	SRRM2	NCAPD3
IRF6	GTF2H2C;GTF2H2	RBM28	COL4A2
PLEKHA7	SUB1	MRPS30	APP
CFB	ANP32A	FKRP	SEPT10
C2orf72	SERPINB6	NOL6	RPS5
TTC36	SSNA1	POLDIP3	VPS51
NDUFB9	SPATA13	FTSJ3	RPP25
AFG3L2	LAIR1	DDX42	NTAN1
COA3	SH3BP1	AGPAT6	RBM12B
SPG7	DDX41	LARP1	NUMA1
NDUFA12	ENOPH1	KIAA0020	HNRNPA0
OCIAD1	MAT2B	SAFB2	HSPG2
NDUFB11	MS4A6A	GNL2	SEPN1
TMEM160	MCMBP	EPS8	MCAM
TARS2	VRK1	RPL8	ADAMTS12
PHB2	DCPS	RBX1	CLTA
CCDC51	EFHD2	NOP2	NUMBL
NDUFA9	STAG2	UBR5	CLTC
EBP	PDS5A	SNRNP70	MAP4K5
CXADR	TERF2	NOP58	GULP1
HSD17B7	LCP2	AKAP8L	CCDC109B
ATP5I	FABP5	ABCF2	B3GNT9
SHMT2	GMFB	BCLAF1	TRIP4
NDUFS1	IST1	DDX21	BACE1
MAOA	PGD	RPS19BP1	MEIS1;MEIS2
ATP5J	SLC11A1	RRP12	KDELR3
HSPD1	TALDO1	SAFB	CTTNBP2NL
COX6C	TKT	BYSL	SACS
BCHE	HMGB2	SMAD3	PTPRK
SLC25A5	HMGB1;HMGB1P1	NOP14	OCRL
NDUFA7	RNASEH2A	RBM25	RPL3
NDUFS3	PRPSAP2	PSMC2	IPO7
NDUFS2	PTMA	PRPF3	ABCC4
NDUFA2	DDX39A	BANF1	HDAC7
TIMM44	NLRC4	GLG1	COL6A1
NDUFB10	SCPEP1	ELAVL1	MYEF2
NDUFV1	TM6SF1	SNRPD2	MAGED1
SCARB1	SIGLEC10	DKC1	ALG1
NDUFV2	ALDH16A1	HNRNPR	DDX1
CISD1	ANKRD22	CUL4B	SETD7
AGPAT5	HIST2H3PS2	SPTLC1	PSMD2
ABCB10	FGD3	PSMD13	ALDH1A3
RDH13	QPCT	SLC12A6	CALU
ZADH2	NMI	LTBP1	PLS3
RAB43	GABPA	SRSF9	MRC2
UQCRFS1;UQCRFS1P1	ARHGDIB	TP53BP1	MFSD1
L1CAM	RAC2	MFAP1	DOCK7
ATP5F1	CHEK2	MRE11A	MICAL2
UQCRC2	CRISP3	YLPM1	YAP1
UQCRB	DENND3	SART1	LMCD1
COX4I1	CS		DIAPH3
COX5B	IGHD	LAS1L	AFAP1
CYC1	CORO7-PAM16;CORO7	RUVBL2	AHNAK2
HPN	SLC7A8	PI4KB	NFATC4
MT-CO3	C9orf78	ISG20L2	TUSC3
MT-CO2	PPTC7	OSBPL6	FAT1
ABCB7	FRG1	WDR18	PTK7
NDUFA4	C1orf162	NUP188	C14orf166
COX7A2	GIMAP2	GATAD2B	MAPRE3
ING3	INPP5D	ZNF428	G3BP2
NDUFA6	ARHGAP30	TBCC	DSE
LDAH;C2orf43;FLJ21820	UNC13D	DCN	DCBLD2
OSGEPL1	GIMAP6	PTGS1	SHCBP1
RHOT1	GPSM3	HMG20B	TSC22D1
TNS2	RSAD1	IFT81	STRN3
LLGL2	HIRIP3	CHSY1	COPE
N4BP2L1;92M18	HVCN1	GAS2L1	EEF1D
PPP1R3B	PTER	SLC39A6	TMED3
DHRSX	HLA-DRB1	MMS19	MYOF
TMED5	HMHA1	HNRNPLL;HNRPLL	AGPAT4
SFXN1	MYO7B	QSOX2	UBTD1
SLC25A18	LTB4R	B3GALT6	TUBB6
SDHC	MTMR3	B3GAT3	IKBIP
DNAJA3	STK4	ADAM9	LHFPL2
AKAP1	SYK	TEX10	DDR2
ATPAF2	GRK6	AP3S1	SLC1A5
CISD2	EVI2B	UXS1	CAV1
ABCA6	CD33	FMNL3	TPM4
TXNDC11	PLCG2	COL4A1	EPHB3
OCIAD2	ANXA3	TGFBR2	RBM34
MOGS	NADK	STARD13	FBN1
MAN1A1	ARHGEF1	TAOK2	PML
PGRMC1	TLR2	EVA1B	YBX3
ATP5L	GIMAP4	BIN3	EIF2S1
DCAKD	GBP4	LARP4B	SRSF10
TFB2M	GIMAP7	CCDC50	NPC1
EDEM2	SLC9A9	ARHGAP29	CHPF2
SLC25A46	FERMT3	NCAPD3	IGF2BP2
MUC16	CLEC4G	COL4A2	CD59
PNMA1	STAT4	APP	CD9
CYP4A22	IL16	SEPT10	HNRNPDL
TOR1B	REL	RPS5	SFXN3
APOOL	ADPRH	VPS51	REXO2
TMEM38B	PTPRE	RPP25	EGFL7
CAMSAP3	HCLS1	NTAN1	GNG12
GPHN	LYN	RBM12B	MANBAL
PDF	STX11	NUMA1	TMEM165
DKFZp434B2017;SAR1B	B2M	HNRNPA0	KLC2
RTP3	NAIP	HSPG2	FUT8
MIA2;CTAGE5	OAS2	SEPN1	S100A13
MCAT	RNF213	MCAM	POP1
PDXDC1	RANBP3	ADAMTS12	S100A16
SFXN4	CARD9	CLTA	GPX8
STEAP3	NUSAP1	NUMBL	XXYLT1
ANO1	ANKRD44	CLTC	ERI1
PSMF1	RASAL3	MAP4K5	KTN1
PEX3	WDFY4	GULP1	IKBIP
ATP5A1	NBEAL2	CCDC109B	ZMYM4
GNAO1	HIST2H2BD;HIST2H2BC	B3GNT9	NOL9
SERPIND1	C3AR1	TRIP4	DBN1
HPR	STXBP2	BACE1	TUBB3
SLC25A17	SERPINB1	MEIS1;MEIS2	PLOD1
MLXIPL	CASP1	KDELR3	SLC12A2
ATG4A	FPR2	CTTNBP2NL	CACNA2D1
	FMNL1	SACS	MMP14
OPA3	IGFLR1	PTPRK	SLC7A1
HTATIP2	RENBP	OCRL	ITGA2
MGST2	CD48	RPL3	LAMC1
GTPBP3	LILRB3	IPO7	ITGB1
PNKD	ISYNA1	ABCC4	SERPINE1
CPSF3L	FAM49A	HDAC7	TIMP1
SLC9A3R2	ASRGL1	COL6A1	MPZL1
DSC1	SERPINB9	MYEF2	PRAF2
ARSD	ARRB1	MAGED1	DDX31
ATP1B1	GAS7	ALG1	LAMB1
GLTPD2	F13A1	DDX1	TMEM237
CFI		SETD7	MTHFD1L
CA14		PSMD2	DPYSL3
SIRT5		ALDH1A3	AIMP2
LIME1		CALU	EFEMP1
AJUBA		PLS3	ERCC6
NGEF		MRC2	RARS
MCL1		MFSD1	IARS
CPT1A		DOCK7	THBS2
HAL		MICAL2	CSRP1
SLC25A16		YAP1	COL5A1
MTHFD1		LMCD1	PDGFRA
CYP7B1		DIAPH3	UCHL1
CLDN3		AFAP1	EIF4E
		AHNAK2	PSMC6
RMND1		NFATC4	PRKRA
OCLN		TUSC3	KIDINS220
AASS		FAT1	ACTR10
CYP39A1		PTK7	PDLIM7
APMAP		C14orf166	PFDN4
DHRS4;DHRS4L2		MAPRE3	RC3H2
GCKR		G3BP2	VAT1
TRAP1		DSE	RCN3
LACTB		DCBLD2	PIEZO1
IGFALS		SHCBP1	FBLIM1
SDHA		TSC22D1	ENAH
PROS1		STRN3	MICALL2
ATP5B		COPE	STX12
LAD1		EEF1D	TLDC1
ASPDH		TMED3	EEA1
		MYOF	ATP8B2
ESRP2		AGPAT4	CNTNAP1
AMN		UBTD1	ENG
SEC16B		TUBB6	GJA1
SCCPDH		IKBIP	SPARC
HSPA9		LHFPL2	THBS1
F7		DDR2	ICAM1
SDHAF2		SLC1A5	GBA
UQCRH		CAV1	SYNCRIP
MTCH2		TPM4	SPAG9
DECR2		EPHB3	SEPT11
PCYT2		RBM34
HOOK2		FBN1
KLB		PML	STXBP1
PDSS2		YBX3	EIF4G3
LONP2		EIF2S1	KDM5B
AGMO		SRSF10	TUFT1
PHYHD1		NPC1	ARHGEF17
CWF19L2		CHPF2	RB1CC1
DHCR24;Nbla03646		IGF2BP2	CTHRC1
TDO2		CD59	RAB22A
TMOD1		CD9	TMEM43
POR		HNRNPDL	MCU
SORBS2		SFXN3	NPR2
UGT2B17		REXO2	YIF1A
TMEM205		EGFL7	CLDN11
C1R		GNG12	ST3GAL5
SLC22A18		MANBAL	FADS3
		TMEM165	RNF11
GPAM		KLC2	NOTCH3
RMDN2		FUT8	ARMCX1
CHDH		S100A13	TMEM106B
LSR		POP1	SLC35E1
MMAA		S100A16	MINK1
CGNL1		GPX8	ABHD12
ABCD3		XXYLT1	HS2ST1
HSP90B1		ERI1	SPECC1L;SPECC1L-ADORA2A
HSPA5		KTN1	IL6ST
CERS4		IKBIP	ITGAV
SELO		ZMYM4	FKBP9
FAM162A		NOL9	WFS1
DHRS1		DBN1	CYR61
THNSL1		TUBB3	RFT1
NDUFAF6		PLOD1	SELM
VSNL1		SLC12A2	CD99
PPOX		CACNA2D1	MPRIP
ALDH7A1		MMP14	TMCO3
G6PC		SLC7A1	VAMP3
DLD		ITGA2	TPBG
SYNJ2BP-COX16		LAMC1	PKD2
TCEA3		ITGB1	NEXN
UGT2A1		SERPINE1	MFGE8
SLC23A1		TIMP1	MXRA7
SLC2A9		MPZL1	P4HA1
XPNPEP3		PRAF2	RBFOX2;RBFOX1
OMA1		DDX31	HSPB6
RBP5		LAMB1	ESYT2
CPN2		TMEM237	MPRIP
PPL		MTHFD1L	TMEM189
SMLR1		DPYSL3	SCARB2
CYP4A11		AIMP2	COL1A2
PCSK6		EFEMP1	PVR
TMEM82		ERCC6	SLC12A4
ATPIF1		RARS	RAB23
HGH1		IARS	LIMA1
CES3		THBS2	OPTN
PRKAA1		CSRP1	FKBP10
SPP2		COL5A1	FERMT2
OSBP		PDGFRA	LEPREL4;P3H4
ANXA9		UCHL1	GBF1
SDS		EIF4E	TRPM4
		PSMC6	LEPREL2
		PRKRA	MIB1
		KIDINS220	FOCAD
		ACTR10	ALDH1L2
		PDLIM7	LEPRE1
		PFDN4	PTPN14
		RC3H2	CNN3
		VAT1	FLNC
		RCN3	GOLGA3
		PIEZO1	NCS1
		FBLIM1	ANTXR2
		ENAH	LAMB2
		MICALL2	PDLIM4
		STX12	SERPINH1
		TLDC1	MAP1B
		EEA1	PYCR1
		ATP8B2	EPHA2
		CNTNAP1	NT5E
		ENG	BAG3
		GJA1	CRTAP
		SPARC	TGFB1I1
		THBS1	P4HA2
		ICAM1	CD151
		GBA	MAP1LC3B;MAP1LC3B2
		SYNCRIP	BICD1
		SPAG9	NIFK
		SEPT11	RNF149
			RPL10
			CLDND1
		STXBP1	NQO1
		EIF4G3	CWC25
		KDM5B	NT5DC2
		TUFT1	C12orf57
		ARHGEF17	PYCR2
		RB1CC1	UPF1
		CTHRC1	ZDHHC13
		RAB22A	LARP7
		TMEM43	RPS20
		MCU	COL6A2
		NPR2	ENDOD1
		YIF1A	ABI2
		CLDN11	RBMS2
		ST3GAL5	LRRFIP2
		FADS3	FTSJ1
		RNF11	FAM120C
		NOTCH3	TM7SF3
		ARMCX1	PEAK1
		TMEM106B	POMK
		SLC35E1	TRIOBP
		MINK1	UACA
		ABHD12	MRPL32
		HS2ST1	LRP10
		SPECC1L;SPECC1L-ADORA2A	RILPL1
		IL6ST	RPL10A
		ITGAV	RPS8
		FKBP9	SMTN
		WFS1	RPS12
		CYR61	CLTB
		RFT1	DYNC1LI2
		SELM	MAP4
		CD99	TAX1BP3
		MPRIP	CDC42BPB
		TMCO3	NCKAP1
		VAMP3	KIAA1462
		TPBG	WWTR1
		PKD2	TANC1
		NEXN	SLC41A3
		MFGE8	PXDN
		MXRA7	NPLOC4
		P4HA1	EPM2AIP1
		RBFOX2;RBFOX1	PTRF
		HSPB6	CDC42BPA
		ESYT2	IGFBP7
		MPRIP	SMAD1
		TMEM189	ADAM15
		SCARB2	BCAR1
		COL1A2	POP4
		PVR	SVIL
		SLC12A4	MYO1C
		RAB23	MAST4
		LIMA1	NAP1L1
		OPTN	UST
		FKBP10	EPDR1
		FERMT2	EMC7
		LEPREL4;P3H4	YIPF5
		GBF1	HM13
		TRPM4	ATL3
		LEPREL2	PTGIS
		MIB1	MXRA7
		FOCAD	COL8A1
		ALDH1L2	FAS
		LEPRE1	IGFBP4
		PTPN14	PDE5A
		CNN3	MRAS
		FLNC	SDC2
		GOLGA3	THY1
		NCS1	ITGA11
		ANTXR2	PCDH18
		LAMB2	SLC2A13
		PDLIM4	SSH1
		SERPINH1	LRRC15
		MAP1B	DLG5
		PYCR1	PDE1C
		EPHA2	PRKG1
		NT5E
		BAG3	MMP2
[truncated: 223 more rows]

## Sheet: Tab3
GOTerm	GOLevels	% Associated Genes	All Associated Genes	Associated Genes Found	GOGroups	GOID	Group PValue	Group PValue Corrected with Benjamini-Hochberg	name	Nr. Genes	Ontology Source	OverViewTerm	shared name	Term PValue	Term PValue Corrected with Benjamini-Hochberg	UNIQUE_ID
[truncated: 85 more rows]

[truncated: 2 more sheets: Tab4, Tab5]
