# Supplementary material for: Dynamic human liver proteome atlas reveals functional insights into disease pathways
Source: Mol Syst Biol. 2022 May 17;18(5):e10947. doi: 10.15252/msb.202210947 (PMC9112488; doi:10.15252/msb.202210947)
Supplement: Supplementary file 6 — Dataset EV4 [file MSB-18-e10947-s007.xlsx]

## Sheet: Description
	Dataset EV4: Time-series primary cell culture experiment related analysis
	Sub-dataset	Description
	Tab1	Total quantified proteome in hepatocytes, hepatic stellate cells and liver sinusoidal endothelial cell at Day-1, 3 and 7 upon primary cell culture
	Tab2	Significantly differentially abundant proteins in ANOVA in hepatocytes between Day-1, 3 and 7 during culture
	Tab3	Significantly differentially abundant proteins in ANOVA in hepatic stellate cells between Day-1, 3 and 7 during culture
	Tab4	Significantly differentially abundant proteins in ANOVA in liver sinusoidal endothelial cells between Day-1, 3 and 7 during culture

## Sheet: Tab1
PG.Qvalue	PG.MolecularWeight	PG.ProteinAccessions	PG.Genes	PG.ProteinDescriptions	[1] 20200722_EXPL6_nLC14_LiNi_SA_HLAtlas_PrimaryCellCulture_42cm_100min_hHEP_D1_1.raw.PG.NrOfStrippedSequencesMeasured	[2] 20200722_EXPL6_nLC14_LiNi_SA_HLAtlas_PrimaryCellCulture_42cm_100min_hHEP_D1_2.raw.PG.NrOfStrippedSequencesMeasured	[3] 20200722_EXPL6_nLC14_LiNi_SA_HLAtlas_PrimaryCellCulture_42cm_100min_hHEP_D1_3.raw.PG.NrOfStrippedSequencesMeasured	[4] 20200722_EXPL6_nLC14_LiNi_SA_HLAtlas_PrimaryCellCulture_42cm_100min_hHEP_D3_1.raw.PG.NrOfStrippedSequencesMeasured	[5] 20200722_EXPL6_nLC14_LiNi_SA_HLAtlas_PrimaryCellCulture_42cm_100min_hHEP_D3_2.raw.PG.NrOfStrippedSequencesMeasured	[6] 20200722_EXPL6_nLC14_LiNi_SA_HLAtlas_PrimaryCellCulture_42cm_100min_hHEP_D3_3.raw.PG.NrOfStrippedSequencesMeasured	[7] 20200722_EXPL6_nLC14_LiNi_SA_HLAtlas_PrimaryCellCulture_42cm_100min_hHEP_D7_1.raw.PG.NrOfStrippedSequencesMeasured	[8] 20200722_EXPL6_nLC14_LiNi_SA_HLAtlas_PrimaryCellCulture_42cm_100min_hHEP_D7_2.raw.PG.NrOfStrippedSequencesMeasured	[9] 20200722_EXPL6_nLC14_LiNi_SA_HLAtlas_PrimaryCellCulture_42cm_100min_hHEP_D7_3.raw.PG.NrOfStrippedSequencesMeasured	[10] 20200722_EXPL6_nLC14_LiNi_SA_HLAtlas_PrimaryCellCulture_42cm_100min_hHEPmix_-40CV.raw.PG.NrOfStrippedSequencesMeasured	[11] 20200722_EXPL6_nLC14_LiNi_SA_HLAtlas_PrimaryCellCulture_42cm_100min_hHEPmix_-45CV.raw.PG.NrOfStrippedSequencesMeasured	[12] 20200722_EXPL6_nLC14_LiNi_SA_HLAtlas_PrimaryCellCulture_42cm_100min_hHEPmix_-50CV.raw.PG.NrOfStrippedSequencesMeasured	[13] 20200722_EXPL6_nLC14_LiNi_SA_HLAtlas_PrimaryCellCulture_42cm_100min_hHEPmix_-55CV.raw.PG.NrOfStrippedSequencesMeasured	[14] 20200722_EXPL6_nLC14_LiNi_SA_HLAtlas_PrimaryCellCulture_42cm_100min_hHEPmix_-60CV.raw.PG.NrOfStrippedSequencesMeasured	[15] 20200722_EXPL6_nLC14_LiNi_SA_HLAtlas_PrimaryCellCulture_42cm_100min_hHEPmix_-65CV.raw.PG.NrOfStrippedSequencesMeasured	[16] 20200722_EXPL6_nLC14_LiNi_SA_HLAtlas_PrimaryCellCulture_42cm_100min_hHEPmix_-70CV.raw.PG.NrOfStrippedSequencesMeasured	[17] 20200722_EXPL6_nLC14_LiNi_SA_HLAtlas_PrimaryCellCulture_42cm_100min_hHSC_D1_1.raw.PG.NrOfStrippedSequencesMeasured	[18] 20200722_EXPL6_nLC14_LiNi_SA_HLAtlas_PrimaryCellCulture_42cm_100min_hHSC_D1_2.raw.PG.NrOfStrippedSequencesMeasured	[19] 20200722_EXPL6_nLC14_LiNi_SA_HLAtlas_PrimaryCellCulture_42cm_100min_hHSC_D1_3.raw.PG.NrOfStrippedSequencesMeasured	[20] 20200722_EXPL6_nLC14_LiNi_SA_HLAtlas_PrimaryCellCulture_42cm_100min_hHSC_D3_1.raw.PG.NrOfStrippedSequencesMeasured	[21] 20200722_EXPL6_nLC14_LiNi_SA_HLAtlas_PrimaryCellCulture_42cm_100min_hHSC_D3_2.raw.PG.NrOfStrippedSequencesMeasured	[22] 20200722_EXPL6_nLC14_LiNi_SA_HLAtlas_PrimaryCellCulture_42cm_100min_hHSC_D3_3.raw.PG.NrOfStrippedSequencesMeasured	[23] 20200722_EXPL6_nLC14_LiNi_SA_HLAtlas_PrimaryCellCulture_42cm_100min_hHSC_D7_1.raw.PG.NrOfStrippedSequencesMeasured	[24] 20200722_EXPL6_nLC14_LiNi_SA_HLAtlas_PrimaryCellCulture_42cm_100min_hHSC_D7_2.raw.PG.NrOfStrippedSequencesMeasured	[25] 20200722_EXPL6_nLC14_LiNi_SA_HLAtlas_PrimaryCellCulture_42cm_100min_hHSC_D7_3.raw.PG.NrOfStrippedSequencesMeasured	[26] 20200722_EXPL6_nLC14_LiNi_SA_HLAtlas_PrimaryCellCulture_42cm_100min_hHSCmix_-40CV.raw.PG.NrOfStrippedSequencesMeasured	[27] 20200722_EXPL6_nLC14_LiNi_SA_HLAtlas_PrimaryCellCulture_42cm_100min_hHSCmix_-45CV.raw.PG.NrOfStrippedSequencesMeasured	[28] 20200722_EXPL6_nLC14_LiNi_SA_HLAtlas_PrimaryCellCulture_42cm_100min_hHSCmix_-50CV.raw.PG.NrOfStrippedSequencesMeasured	[29] 20200722_EXPL6_nLC14_LiNi_SA_HLAtlas_PrimaryCellCulture_42cm_100min_hHSCmix_-55CV.raw.PG.NrOfStrippedSequencesMeasured	[30] 20200722_EXPL6_nLC14_LiNi_SA_HLAtlas_PrimaryCellCulture_42cm_100min_hHSCmix_-60CV.raw.PG.NrOfStrippedSequencesMeasured	[31] 20200722_EXPL6_nLC14_LiNi_SA_HLAtlas_PrimaryCellCulture_42cm_100min_hHSCmix_-65CV.raw.PG.NrOfStrippedSequencesMeasured	[32] 20200722_EXPL6_nLC14_LiNi_SA_HLAtlas_PrimaryCellCulture_42cm_100min_hHSCmix_-70CV.raw.PG.NrOfStrippedSequencesMeasured	[33] 20200722_EXPL6_nLC14_LiNi_SA_HLAtlas_PrimaryCellCulture_42cm_100min_hLSEC_D1_1.raw.PG.NrOfStrippedSequencesMeasured	[34] 20200722_EXPL6_nLC14_LiNi_SA_HLAtlas_PrimaryCellCulture_42cm_100min_hLSEC_D1_2.raw.PG.NrOfStrippedSequencesMeasured	[35] 20200722_EXPL6_nLC14_LiNi_SA_HLAtlas_PrimaryCellCulture_42cm_100min_hLSEC_D1_3.raw.PG.NrOfStrippedSequencesMeasured	[36] 20200722_EXPL6_nLC14_LiNi_SA_HLAtlas_PrimaryCellCulture_42cm_100min_hLSEC_D3_1.raw.PG.NrOfStrippedSequencesMeasured	[37] 20200722_EXPL6_nLC14_LiNi_SA_HLAtlas_PrimaryCellCulture_42cm_100min_hLSEC_D3_2.raw.PG.NrOfStrippedSequencesMeasured	[38] 20200722_EXPL6_nLC14_LiNi_SA_HLAtlas_PrimaryCellCulture_42cm_100min_hLSEC_D3_3.raw.PG.NrOfStrippedSequencesMeasured	[39] 20200722_EXPL6_nLC14_LiNi_SA_HLAtlas_PrimaryCellCulture_42cm_100min_hLSEC_D7_1.raw.PG.NrOfStrippedSequencesMeasured	[40] 20200722_EXPL6_nLC14_LiNi_SA_HLAtlas_PrimaryCellCulture_42cm_100min_hLSEC_D7_2.raw.PG.NrOfStrippedSequencesMeasured	[41] 20200722_EXPL6_nLC14_LiNi_SA_HLAtlas_PrimaryCellCulture_42cm_100min_hLSEC_D7_3.raw.PG.NrOfStrippedSequencesMeasured	[42] 20200722_EXPL6_nLC14_LiNi_SA_HLAtlas_PrimaryCellCulture_42cm_100min_hLSECmix_-40CV.raw.PG.NrOfStrippedSequencesMeasured	[43] 20200722_EXPL6_nLC14_LiNi_SA_HLAtlas_PrimaryCellCulture_42cm_100min_hLSECmix_-45CV.raw.PG.NrOfStrippedSequencesMeasured	[44] 20200722_EXPL6_nLC14_LiNi_SA_HLAtlas_PrimaryCellCulture_42cm_100min_hLSECmix_-50CV.raw.PG.NrOfStrippedSequencesMeasured	[45] 20200722_EXPL6_nLC14_LiNi_SA_HLAtlas_PrimaryCellCulture_42cm_100min_hLSECmix_-55CV.raw.PG.NrOfStrippedSequencesMeasured
1.22831e-05	60441.39;66390.05	A0A024QZ33;Q9H0G5	CCDC55;NSRP1	Isoform of Q9H0G5, Coiled-coil domain containing 55, isoform CRA_a;Nuclear speckle splicing regulatory protein 1	Filtered	Filtered	Filtered	Filtered	Filtered	Filtered	Filtered	Filtered	Filtered	Filtered	Filtered	Filtered	Filtered	Filtered	Filtered	Filtered	3	Filtered	Filtered	Filtered	Filtered	Filtered	Filtered	Filtered	Filtered	Filtered	Filtered	Filtered	3	3	Filtered	Filtered	3	3	3	3	3	3	3	Filtered	3	Filtered	Filtered	Filtered	3
9.16991e-06	47622.98;42829.34;36272.61;40036.1;39352.26;43463.22;16409.83;47622.98;47622.98-2;47622.98-3;47622.98-4;47622.98-5;19287.21	A0A024QZB8;A0A0A0MRC7;A0A0D9SFH9;A0A1B0GV71;A0A1B0GW34;A0A1B0GWD3;H3BR00;Q13286;Q13286-2;Q13286-3;Q13286-4;Q13286-5;Q9UBD8	CLN3;CLN3;CLN3;CLN3;CLN3;;CLN3;CLN3;CLN3;CLN3;CLN3;CLN3;CLN3	Isoform of Q13286, Battenin;Isoform of Q13286, Battenin;Isoform of Q13286, Battenin;Isoform of Q13286, Battenin;Isoform of Q13286, Battenin;Isoform of Q13286, Battenin;Isoform of Q13286, Battenin;Battenin;Isoform of Q13286, Isoform 2 of Battenin;Isoform of Q13286, Isoform 3 of Battenin;Isoform of Q13286, Isoform 4 of Battenin;Isoform of Q13286, Isoform 5 of Battenin;Isoform of Q13286, Battenin	3	Filtered	3	3	3	3	3	3	3	3	3	3	3	3	3	Filtered	3	3	3	3	3	3	3	3	3	3	3	3	3	3	3	Filtered	Filtered	3	3	3	3	3	3	3	3	Filtered	Filtered	Filtered	3
2.12605e-06	34081.42;34095.45	A0A024QZP7;P06493	CDC2;CDK1	Isoform of P06493, Cell division cycle 2, G1 to S and G2 to M, isoform CRA_a;Cyclin-dependent kinase 1	10	Filtered	Filtered	10	Filtered	10	Filtered	Filtered	Filtered	Filtered	Filtered	10	Filtered	Filtered	Filtered	Filtered	10	10	10	10	10	10	10	10	10	Filtered	10	10	10	10	10	10	10	10	10	10	10	10	10	10	10	10	10	10	10
2.06995e-06	43024.4;44822.43;42621.89	A0A024QZX5;A0A087X1N8;P35237	SERPINB6	Isoform of P35237, Serpin B6;Isoform of P35237, Serpin B6;Serpin B6	15	15	15	15	15	15	15	15	15	15	15	15	Filtered	Filtered	Filtered	15	15	15	15	15	15	15	15	15	15	15	15	15	15	15	15	15	15	15	15	15	15	15	15	15	15	15	15	15	15
2.06995e-06	11283.86;20049.28;11283.86;8146.36	A0A024R0T9;K7ER74;P02655;Q6P163	APOC4-APOC2;APOC4-APOC2;APOC2;APOC2	Isoform of K7ER74, Apolipoprotein C-II isoform 1;APOC4-APOC2 readthrough (NMD candidate);Apolipoprotein C-II;Isoform of P02655, APOC2 protein	3	3	3	3	3	3	3	3	3	3	3	3	3	3	3	Filtered	3	3	3	3	3	3	3	3	3	Filtered	Filtered	3	3	3	3	Filtered	Filtered	3	Filtered	3	Filtered	3	Filtered	Filtered	Filtered	Filtered	Filtered	Filtered	Filtered
1.36147e-05	16499.03;16499.03	A0A024R161;Q9H1X3-3	DNAJC25-GNG10;DNAJC25	Guanine nucleotide-binding protein subunit gamma;Isoform of Q9H1X3, Isoform 3 of DnaJ homolog subfamily C member 25	1	1	Filtered	Filtered	Filtered	Filtered	Filtered	Filtered	Filtered	1	Filtered	Filtered	Filtered	Filtered	Filtered	Filtered	Filtered	1	1	Filtered	1	1	1	1	1	1	1	Filtered	Filtered	Filtered	Filtered	Filtered	1	1	1	1	1	1	1	1	1	1	1	Filtered	Filtered
2.06995e-06	7091.39;7066.29	A0A024R1R8;Q9Y2S6	hCG_2014768;TMA7	HCG2014768, isoform CRA_a;Translation machinery-associated protein 7	1	1	1	1	1	1	1	Filtered	1	Filtered	1	1	Filtered	Filtered	Filtered	Filtered	1	1	1	1	1	1	1	1	1	1	1	1	1	1	1	Filtered	1	1	1	1	1	1	1	1	1	1	1	1	1
2.06995e-06	22619.71;22619.71	A0A024R216;Q9Y3E1	HDGFRP3;HDGFL3	Isoform of Q9Y3E1, Hepatoma-derived growth factor, related protein 3, isoform CRA_a;Hepatoma-derived growth factor-related protein 3	Filtered	Filtered	Filtered	Filtered	Filtered	Filtered	Filtered	Filtered	Filtered	Filtered	Filtered	Filtered	Filtered	Filtered	Filtered	Filtered	2	2	2	2	2	2	2	2	2	2	2	2	Filtered	2	2	2	2	2	2	2	2	2	2	2	2	2	2	2	Filtered
3.02099e-05	80628.69;101128.55;88646.78;50077.64;85370;85400.08;85400.08-2;85400.08-4	A0A024R3M2;A0A1B0GUD6;A0A1B0GWG7;E9PRD6;J3KNL5;Q3KR37;Q3KR37-2;Q3KR37-4	GRAMD1B	Isoform of Q3KR37, GRAM domain-containing protein 1B;Isoform of Q3KR37, GRAM domain-containing protein 1B;Isoform of Q3KR37, GRAM domain-containing protein 1B;Isoform of Q3KR37, GRAM domain-containing protein 1B (Fragment);Isoform of Q3KR37, GRAM domain-containing protein 1B;GRAM domain-containing protein 1B;Isoform of Q3KR37, Isoform 2 of GRAM domain-containing protein 1B;Isoform of Q3KR37, Isof…	Filtered	Filtered	Filtered	Filtered	Filtered	Filtered	Filtered	Filtered	Filtered	Filtered	Filtered	Filtered	Filtered	Filtered	Filtered	Filtered	Filtered	Filtered	Filtered	Filtered	1	Filtered	1	Filtered	Filtered	Filtered	Filtered	1	1	1	1	Filtered	Filtered	Filtered	1	Filtered	Filtered	1	Filtered	1	Filtered	Filtered	Filtered	Filtered	Filtered
2.22297e-06	102214.9;101381.25;104858.67;104858.67-2;104858.67-3;104858.67-4;104858.67-5;104255.03;104830.65	A0A024R3W6;A0A024R412;O60462;O60462-2;O60462-3;O60462-4;O60462-5;Q7LBX6;X5D2Q8	NRP2	Isoform of O60462, Neuropilin;Isoform of O60462, Neuropilin;Neuropilin-2;Isoform of O60462, Isoform A0 of Neuropilin-2;Isoform of O60462, Isoform A17 of Neuropilin-2;Isoform of O60462, Isoform B0 of Neuropilin-2;Isoform of O60462, Isoform B5 of Neuropilin-2;Isoform of O60462, Neuropilin;Isoform of O60462, Neuropilin 2 isoform A (Fragment)	Filtered	12	Filtered	12	12	12	12	12	12	Filtered	Filtered	Filtered	Filtered	Filtered	Filtered	Filtered	12	12	12	12	12	12	12	12	12	12	12	12	12	12	12	12	12	12	12	12	12	12	12	12	12	12	12	12	12
2.06995e-06	141440	A0A024R4E5	HDLBP	Isoform of Q00341, High density lipoprotein binding protein (Vigilin), isoform CRA_a	58	58	58	58	58	58	58	58	58	58	58	58	58	58	58	58	58	58	58	58	58	58	58	58	58	58	58	58	58	58	58	58	58	58	58	58	58	58	58	58	58	58	58	58	58
3.112e-06	35887.61;20459.73;42892.81;40610.28;40610.28-2	A0A024R4K9;A0A087WZA9;A0A087X266;Q9BXJ8;Q9BXJ8-2	TMPIT;TMEM120A;TMEM120A;TMEM120A;TMEM120A	Isoform of Q9BXJ8, Transmembrane protein 120A;Isoform of Q9BXJ8, Transmembrane protein 120A (Fragment);Isoform of Q9BXJ8, Transmembrane protein 120A;Transmembrane protein 120A;Isoform of Q9BXJ8, Isoform 2 of Transmembrane protein 120A	2	2	2	2	2	2	2	Filtered	2	2	2	2	2	Filtered	Filtered	Filtered	2	2	Filtered	2	2	2	2	Filtered	Filtered	2	2	2	2	Filtered	Filtered	Filtered	Filtered	2	2	2	Filtered	Filtered	Filtered	Filtered	2	Filtered	2	2	Filtered
2.06995e-06	22591.43;22591.43	A0A024R4M0;P46781	RPS9	Isoform of P46781, 40S ribosomal protein S9;40S ribosomal protein S9	10	10	10	10	10	10	10	10	10	10	10	10	10	10	10	10	10	10	10	10	10	10	10	10	10	10	10	10	10	10	10	10	10	10	10	10	10	10	10	10	10	10	10	10	10
2.06995e-06	61927.26;60626.86	A0A024R571;Q9H4M9	EHD1	Isoform of Q9H4M9, EH domain-containing protein 1;EH domain-containing protein 1	27	27	27	27	27	27	27	27	27	27	27	27	27	27	27	27	27	27	27	27	27	27	27	27	27	27	27	27	27	27	27	27	27	27	27	27	27	27	27	27	27	27	27	27	27
2.06995e-06	76698.69;64217.33;76710.74;76710.74-3	A0A024R5I4;E9PRW4;O94956;O94956-3	SLCO2B1	Isoform of O94956, Solute carrier organic anion transporter family member;Isoform of O94956, Solute carrier organic anion transporter family member;Solute carrier organic anion transporter family member 2B1;Isoform of O94956, Isoform 3 of Solute carrier organic anion transporter family member 2B1	5	5	5	5	5	5	5	5	5	5	5	5	5	Filtered	5	5	5	5	5	5	5	5	5	5	5	Filtered	Filtered	Filtered	Filtered	Filtered	Filtered	Filtered	5	5	5	5	5	5	5	5	5	Filtered	Filtered	Filtered	Filtered
3.30027e-06	46339.12;41496.61;NaN;41496.61	A0A024R644;A0A0A0MRU5;A0A1B0GWI2;O75503	CLN5	Isoform of O75503, Ceroid-lipofuscinosis neuronal protein 5;Isoform of O75503, Ceroid-lipofuscinosis neuronal protein 5;Isoform of O75503, Ceroid-lipofuscinosis neuronal protein 5 (Fragment);Ceroid-lipofuscinosis neuronal protein 5	6	6	6	6	6	6	6	6	6	6	6	6	6	6	6	Filtered	6	6	6	6	6	6	6	6	6	6	6	6	6	6	6	Filtered	6	6	6	6	6	6	6	6	6	6	6	6	6
2.29256e-06	46708.5	A0A024R6I7	SERPINA1	Isoform of P01009, Alpha-1-antitrypsin	1	1	1	1	1	1	1	1	1	1	1	Filtered	Filtered	Filtered	Filtered	1	Filtered	Filtered	Filtered	Filtered	Filtered	Filtered	1	Filtered	Filtered	Filtered	Filtered	Filtered	Filtered	Filtered	Filtered	Filtered	Filtered	Filtered	1	Filtered	1	1	Filtered	Filtered	Filtered	Filtered	Filtered	Filtered	Filtered
2.06995e-06	68898.85;61806.83	A0A024R6X1;O00748	CES2	Isoform of O00748, Carboxylic ester hydrolase;Cocaine esterase	14	14	14	14	14	14	14	14	14	14	14	14	14	14	14	14	14	14	14	14	14	14	14	14	14	14	14	14	14	14	14	14	14	14	14	14	14	14	14	14	14	14	14	14	14
1.819e-05	11723.44;13273.39;8653.17;10181.66;12828.97;9461.85	A0A024R7E8;K7EMV4;K7EN05;K7EPC8;K7EQ44;P60002	ELOF1	Isoform of P60002, Transcription elongation factor 1 homolog;Isoform of P60002, Transcription elongation factor 1 homolog;Isoform of P60002, Transcription elongation factor 1 homolog;Isoform of P60002, Transcription elongation factor 1 homolog;Isoform of P60002, Transcription elongation factor 1 homolog;Transcription elongation factor 1 homolog	Filtered	Filtered	Filtered	Filtered	Filtered	Filtered	Filtered	Filtered	Filtered	Filtered	Filtered	Filtered	Filtered	Filtered	Filtered	Filtered	Filtered	Filtered	Filtered	Filtered	Filtered	Filtered	Filtered	Filtered	Filtered	Filtered	Filtered	Filtered	Filtered	1	Filtered	Filtered	1	1	1	1	1	1	1	Filtered	1	Filtered	Filtered	1	1
2.06995e-06	25898.58;25898.58	A0A024RA52;P25787	PSMA2	Isoform of P25787, Proteasome subunit alpha type;Proteasome subunit alpha type-2	12	12	12	12	12	12	12	12	12	12	12	12	12	12	12	12	12	12	12	12	12	12	12	12	12	12	12	12	12	12	12	12	12	12	12	12	12	12	12	12	12	12	12	12	12
2.39611e-06	87229.88;89908.82	A0A024RAC6;Q14241	ELOA	Isoform of Q14241, Elongin-A;Elongin-A	6	6	6	6	6	6	6	6	6	6	6	6	6	6	6	6	6	6	6	6	6	6	6	6	6	6	6	6	6	6	6	6	6	6	6	6	6	6	6	6	6	6	6	6	6
2.06995e-06	44817.46;34924.73;34952.79;44845.52	A0A024RCG2;A0A0J9YWM3;E9PRM7;Q96BI1	SLC22A18	Isoform of Q96BI1, Solute carrier family 22 (Organic cation transporter), member 18, isoform CRA_a;Isoform of Q96BI1, Solute carrier family 22 member 18;Isoform of Q96BI1, Solute carrier family 22 member 18;Solute carrier family 22 member 18	4	4	4	4	4	4	4	4	4	4	4	4	4	4	4	4	4	4	4	4	4	4	4	4	4	Filtered	4	4	4	4	4	4	4	4	4	4	4	4	4	4	4	Filtered	Filtered	4	4
2.41986e-05	27084.47;22236;32709.16;37833.66	A0A024RCL3;A0A0G2JJ55;A0A0G2JK11;Q96QC4	MICA	Isoform of Q29983, MHC class I polypeptide-related sequence A;Isoform of Q29983, MHC class I polypeptide-related sequence A;Isoform of Q29983, MHC class I polypeptide-related sequence A;Isoform of Q29983, MHC class I polypeptide-related sequence A	Filtered	Filtered	Filtered	Filtered	Filtered	Filtered	Filtered	Filtered	Filtered	1	Filtered	Filtered	Filtered	Filtered	Filtered	Filtered	1	1	1	1	1	1	1	1	1	Filtered	Filtered	1	1	1	Filtered	Filtered	1	1	1	Filtered	1	Filtered	1	1	1	Filtered	Filtered	1	1
2.06995e-06	118702.88;119418.72;119408.69;119408.69-2;119408.69-3	A0A024RCR6;A0A0G2JK23;P46379;P46379-2;P46379-3	BAT3;BAG6;BAG6;BAG6;BAG6	Isoform of P46379, BAG6;Isoform of P46379, Large proline-rich protein BAG6;Large proline-rich protein BAG6;Isoform of P46379, Isoform 2 of Large proline-rich protein BAG6;Isoform of P46379, Isoform 3 of Large proline-rich protein BAG6	24	24	24	24	24	24	24	24	24	24	24	24	24	24	24	24	24	24	24	24	24	24	24	24	24	24	24	24	24	24	24	24	24	24	24	24	24	24	24	24	24	24	24	24	24
2.08665e-06	127681.05;129477.17;129477.17-2;129477.17-3;129477.17-4	A0A067XG54;Q8NB49;Q8NB49-2;Q8NB49-3;Q8NB49-4	ATP11C	Isoform of Q8NB49, Phospholipid-transporting ATPase;Phospholipid-transporting ATPase IG;Isoform of Q8NB49, Isoform 2 of Phospholipid-transporting ATPase IG;Isoform of Q8NB49, Isoform 3 of Phospholipid-transporting ATPase IG;Isoform of Q8NB49, Isoform 4 of Phospholipid-transporting ATPase IG	10	10	10	10	10	10	10	10	10	10	10	10	10	10	10	10	10	10	10	10	10	10	10	10	10	10	10	10	10	10	10	10	10	10	10	10	10	10	10	10	10	10	10	10	10
2.0911e-06	33431.18;33171.97	A0A075B6F9;Q9Y314	NOSIP	Isoform of Q9Y314, Nitric oxide synthase-interacting protein;Nitric oxide synthase-interacting protein	7	7	Filtered	7	7	7	7	7	7	Filtered	7	7	7	7	7	7	7	7	7	7	7	7	7	7	7	7	7	7	7	7	7	7	7	7	7	7	7	7	7	7	7	7	7	7	7
4.03174e-06	28495.07;38176.24;38176.24-2	A0A075B6P0;Q330K2;Q330K2-2	NDUFAF6	Isoform of Q330K2, NADH dehydrogenase (ubiquinone) complex I, assembly factor 6;NADH dehydrogenase (ubiquinone) complex I, assembly factor 6;Isoform of Q330K2, Isoform 2 of NADH dehydrogenase (ubiquinone) complex I, assembly factor 6	2	2	2	2	2	2	2	2	2	Filtered	2	2	2	Filtered	Filtered	2	Filtered	Filtered	Filtered	Filtered	Filtered	Filtered	Filtered	Filtered	Filtered	Filtered	Filtered	Filtered	Filtered	Filtered	Filtered	Filtered	Filtered	Filtered	Filtered	Filtered	Filtered	Filtered	Filtered	Filtered	Filtered	Filtered	Filtered	Filtered	Filtered
2.44914e-06	553131.29;555658.14	A0A075B730;A0A087X1U6	EPPK1	Isoform of P58107, Epiplakin;Isoform of P58107, Epiplakin	2	2	2	2	2	2	2	2	2	2	2	2	Filtered	Filtered	Filtered	Filtered	Filtered	Filtered	Filtered	Filtered	Filtered	Filtered	Filtered	Filtered	Filtered	Filtered	Filtered	Filtered	Filtered	Filtered	Filtered	Filtered	Filtered	Filtered	Filtered	Filtered	Filtered	Filtered	Filtered	Filtered	Filtered	Filtered	Filtered	Filtered	Filtered
2.1241e-06	82522.2	A0A075B738	PECAM1	Isoform of P16284, Platelet endothelial cell adhesion molecule	Filtered	Filtered	Filtered	Filtered	Filtered	Filtered	13	Filtered	13	Filtered	Filtered	Filtered	Filtered	Filtered	Filtered	Filtered	13	13	13	13	13	13	13	Filtered	13	13	13	13	13	13	13	13	13	13	13	13	13	13	13	13	13	13	13	13	13
3.2836e-06	10688.51;10741.56	A0A075B746;P82921	MRPS21	Isoform of P82921, 28S ribosomal protein S21, mitochondrial;28S ribosomal protein S21, mitochondrial	2	2	2	2	2	2	2	2	2	2	2	2	2	Filtered	Filtered	Filtered	2	2	2	2	2	2	2	2	2	2	2	2	2	Filtered	Filtered	Filtered	2	2	2	2	2	2	2	2	2	2	2	2	2
2.51256e-06	280467.99;254069.02;275277.49;112284.76;114206.86;265102.94;267200.34;265079.92;265079.92-3;265079.92-4;265079.92-6;265079.92-7	A0A075B749;A0A087WVF8;A0A087WX83;A0A0A0MRL8;A0A0A0MRL9;A0A0A0MRM0;A0A0A0MRM1;Q5VU43;Q5VU43-3;Q5VU43-4;Q5VU43-6;Q5VU43-7	PDE4DIP	Isoform of Q5VU43, Myomegalin;Isoform of Q5VU43, Myomegalin;Isoform of Q5VU43, Myomegalin;Isoform of Q5VU43, Myomegalin;Isoform of Q5VU43, Myomegalin;Isoform of Q5VU43, Myomegalin;Isoform of Q5VU43, Myomegalin;Myomegalin;Isoform of Q5VU43, Isoform 3 of Myomegalin;Isoform of Q5VU43, Isoform 4 of Myomegalin;Isoform of Q5VU43, Isoform 6 of Myomegalin;Isoform of Q5VU43, Isoform 7 of Myomegalin	9	9	9	9	9	9	9	9	9	9	9	9	Filtered	Filtered	Filtered	Filtered	9	9	9	9	9	9	9	9	9	9	9	9	9	9	9	9	9	9	9	9	9	9	9	9	9	9	9	9	9
2.68678e-06	40683.13;25425.51;40797.23	A0A075B773;K7ELY8;O00623	PEX12	Isoform of O00623, Peroxisome assembly protein 12;Isoform of O00623, Peroxisome assembly protein 12 (Fragment);Peroxisome assembly protein 12	1	1	1	1	1	1	Filtered	Filtered	1	1	Filtered	Filtered	Filtered	1	1	1	Filtered	Filtered	1	Filtered	Filtered	Filtered	Filtered	Filtered	Filtered	Filtered	Filtered	Filtered	Filtered	1	Filtered	1	Filtered	Filtered	1	Filtered	Filtered	Filtered	Filtered	1	Filtered	Filtered	Filtered	Filtered	Filtered
3.42032e-06	86541.11;101388.17	A0A075B780;O14787	TNPO2	Isoform of O14787, Transportin-2;Transportin-2	11	11	11	11	11	11	11	Filtered	Filtered	11	11	11	11	11	Filtered	Filtered	11	11	11	11	11	11	11	11	11	11	11	11	11	11	11	11	11	11	11	11	11	11	11	11	11	11	11	11	11
5.80877e-06	92753.99;90856.71;95989.5;95989.5-4	A0A075B793;A0A087WT45;Q4V328;Q4V328-4	GRIPAP1	Isoform of Q4V328, GRIP1-associated protein 1;Isoform of Q4V328, GRIP1-associated protein 1;GRIP1-associated protein 1;Isoform of Q4V328, Isoform 4 of GRIP1-associated protein 1	6	6	6	6	6	6	6	6	6	6	6	6	6	6	Filtered	Filtered	6	6	6	6	6	6	6	6	6	6	6	6	6	6	6	Filtered	6	6	6	6	6	6	6	6	6	6	6	6	6
1.04527e-05	37476.85;27631.67;70082.43;69217.22;69217.22-2;69217.22-3;69217.22-4;69217.22-5	A0A075B7A1;M0R0E9;M0R344;Q9NRA0;Q9NRA0-2;Q9NRA0-3;Q9NRA0-4;Q9NRA0-5	SPHK2	Isoform of Q9NRA0, Sphingosine kinase 2;Isoform of Q9NRA0, Sphingosine kinase 2;Isoform of Q9NRA0, Sphingosine kinase 2;Sphingosine kinase 2;Isoform of Q9NRA0, Isoform 2 of Sphingosine kinase 2;Isoform of Q9NRA0, Isoform 3 of Sphingosine kinase 2;Isoform of Q9NRA0, Isoform 4 of Sphingosine kinase 2;Isoform of Q9NRA0, Isoform 5 of Sphingosine kinase 2	2	2	2	2	2	2	2	2	2	Filtered	2	2	2	Filtered	Filtered	Filtered	2	Filtered	Filtered	2	2	Filtered	2	2	Filtered	Filtered	2	2	2	Filtered	Filtered	Filtered	Filtered	Filtered	Filtered	Filtered	Filtered	Filtered	Filtered	Filtered	Filtered	Filtered	2	2	2
4.23319e-06	125091.91;125058.88	A0A075B7F8;A8CG34	POM121C	Isoform of A8CG34, Nuclear envelope pore membrane protein POM 121C;Nuclear envelope pore membrane protein POM 121C	5	5	5	5	5	5	5	5	5	5	5	5	5	5	5	Filtered	5	5	5	5	5	5	5	5	5	5	Filtered	5	5	5	Filtered	Filtered	5	5	5	5	5	5	5	5	5	5	Filtered	5	5
1.16921e-05	26907.79;29905.52;36821.48	A0A087WSV0;I6LJZ7;Q9HB09	BCL2L12	Isoform of Q9HB09, Bcl-2-like protein 12;Isoform of Q9HB09, BCL2L12 protein isoform 5;Bcl-2-like protein 12	Filtered	Filtered	Filtered	Filtered	Filtered	Filtered	Filtered	Filtered	Filtered	Filtered	Filtered	Filtered	Filtered	Filtered	Filtered	Filtered	2	2	2	Filtered	2	Filtered	Filtered	2	2	2	2	Filtered	Filtered	Filtered	Filtered	Filtered	2	2	2	2	2	2	2	2	2	2	2	Filtered	2
2.06995e-06	50227.74;50222.72	A0A087WSV8;V9HW75	NUCB2;HEL-S-109	Isoform of P80303, Nucleobindin 2, isoform CRA_b;Isoform of P80303, Epididymis secretory protein Li 109	20	20	20	20	20	20	20	20	20	20	20	20	20	20	20	20	20	20	20	20	20	20	20	20	20	20	20	20	20	20	20	20	20	20	20	20	20	20	20	20	20	20	20	20	20
1.88201e-05	81035.63;102715.27;82732.48;97073.92;97073.92-2;97073.92-3;97073.92-4;97073.92-5;97073.92-6;35131.32	A0A087WSW7;A0A0B4J1V9;F6XU50;Q9NRZ9;Q9NRZ9-2;Q9NRZ9-3;Q9NRZ9-4;Q9NRZ9-5;Q9NRZ9-6;Q9NW36	HELLS	Isoform of Q9NRZ9, Helicase, lymphoid-specific, isoform CRA_d;Isoform of Q9NRZ9, Helicase, lymphoid-specific, isoform CRA_b;Isoform of Q9NRZ9, Helicase, lymphoid-specific, isoform CRA_l;Lymphoid-specific helicase;Isoform of Q9NRZ9, Isoform 2 of Lymphoid-specific helicase;Isoform of Q9NRZ9, Isoform 3 of Lymphoid-specific helicase;Isoform of Q9NRZ9, Isoform 4 of Lymphoid-specific helicase;Isoform o…	Filtered	Filtered	Filtered	Filtered	Filtered	Filtered	Filtered	Filtered	Filtered	Filtered	Filtered	Filtered	Filtered	Filtered	Filtered	Filtered	Filtered	Filtered	Filtered	Filtered	Filtered	Filtered	Filtered	Filtered	Filtered	Filtered	Filtered	Filtered	Filtered	Filtered	Filtered	Filtered	1	1	1	Filtered	Filtered	Filtered	1	1	1	1	Filtered	Filtered	Filtered
2.06995e-06	60078.93;70756.04;70906.08;70906.08-3;70906.08-4	A0A087WSW9;A0A087WSY9;Q16881;Q16881-3;Q16881-4	TXNRD1	Isoform of Q16881, Thioredoxin reductase 1, cytoplasmic;Isoform of Q16881, Thioredoxin reductase 1, cytoplasmic;Thioredoxin reductase 1, cytoplasmic;Isoform of Q16881, Isoform 3 of Thioredoxin reductase 1, cytoplasmic;Isoform of Q16881, Isoform 4 of Thioredoxin reductase 1, cytoplasmic	20	20	20	20	20	20	20	20	20	20	20	20	20	20	20	20	20	20	20	20	20	20	20	20	20	20	20	20	20	20	20	20	20	20	20	20	20	20	20	20	20	20	20	20	20
2.06995e-06	26948.16;22024.64;17629.38;22174.68;22174.68-2	A0A087WT12;A0A087X2I2;K7ERP4;P36969;P36969-2	GPX4	Isoform of P36969, Glutathione peroxidase;Isoform of P36969, Glutathione peroxidase;Isoform of P36969, Glutathione peroxidase (Fragment);Phospholipid hydroperoxide glutathione peroxidase, mitochondrial;Isoform of P36969, Isoform Cytoplasmic of Phospholipid hydroperoxide glutathione peroxidase, mitochondrial	5	5	5	5	5	5	5	5	5	5	5	5	5	5	5	5	5	5	5	5	5	5	5	5	5	5	5	5	5	5	5	5	5	5	5	5	5	5	5	5	5	5	5	5	5
2.06995e-06	67551.16;51402.18	A0A087WT20;Q9NV06	DCAF13	Isoform of Q9NV06, DDB1- and CUL4-associated factor 13;DDB1- and CUL4-associated factor 13	10	10	10	10	10	10	10	10	10	10	10	10	10	10	10	Filtered	10	10	10	10	10	10	10	10	10	10	10	10	10	10	10	10	10	10	10	10	10	10	10	10	10	10	10	10	10
2.76753e-06	35184.38;30529.09;30541.14;30541.14-3	A0A087WT23;A0A087WV67;O00124;O00124-3	UBXN8	Isoform of O00124, UBX domain-containing protein 8;Isoform of O00124, UBX domain-containing protein 8;UBX domain-containing protein 8;Isoform of O00124, Isoform 3 of UBX domain-containing protein 8	2	2	2	2	2	2	2	2	2	2	2	2	Filtered	Filtered	Filtered	Filtered	2	2	2	2	2	2	2	2	2	2	2	Filtered	Filtered	Filtered	Filtered	Filtered	2	2	2	2	2	2	2	2	2	2	2	Filtered	Filtered
7.58788e-06	34365.83;22991.17;50819.07	A0A087WT42;Q5VVW5;Q9NY64	SLC2A8	Isoform of Q9NY64, Solute carrier family 2, (Facilitated glucose transporter) member 8, isoform CRA_c;Isoform of Q9NY64, Solute carrier family 2, facilitated glucose transporter member 8;Solute carrier family 2, facilitated glucose transporter member 8	Filtered	Filtered	Filtered	Filtered	Filtered	Filtered	1	Filtered	1	Filtered	Filtered	Filtered	Filtered	Filtered	Filtered	1	Filtered	Filtered	Filtered	Filtered	Filtered	Filtered	Filtered	Filtered	Filtered	Filtered	Filtered	Filtered	Filtered	Filtered	Filtered	Filtered	Filtered	Filtered	Filtered	Filtered	Filtered	Filtered	Filtered	Filtered	Filtered	Filtered	Filtered	Filtered	Filtered
6.24171e-06	128068.45;164581.02;164581.02-2;164581.02-6;164581.02-7	A0A087WT53;Q96QZ7;Q96QZ7-2;Q96QZ7-6;Q96QZ7-7	MAGI1	Isoform of Q96QZ7, Membrane-associated guanylate kinase, WW and PDZ domain-containing protein 1;Membrane-associated guanylate kinase, WW and PDZ domain-containing protein 1;Isoform of Q96QZ7, Isoform 2 of Membrane-associated guanylate kinase, WW and PDZ domain-containing protein 1;Isoform of Q96QZ7, Isoform 6 of Membrane-associated guanylate kinase, WW and PDZ domain-containing protein 1;Isoform …	3	3	3	3	3	3	3	3	3	3	3	3	Filtered	Filtered	Filtered	Filtered	3	3	3	3	3	3	3	3	3	3	3	Filtered	Filtered	Filtered	Filtered	Filtered	3	Filtered	3	Filtered	Filtered	3	Filtered	Filtered	Filtered	3	Filtered	3	Filtered
1.04841e-05	129640.51;124776.97;109059.08;109188.19;122344.21;NaN;138566.84;138566.84-2	A0A087WT80;A0A087WW73;A0A0D9SF51;A0A0D9SG17;A0A1B0GWB6;H0YCJ2;Q9NQ66;Q9NQ66-2	PLCB1	Isoform of Q9NQ66, Phosphoinositide phospholipase C;Isoform of Q9NQ66, Phosphoinositide phospholipase C;Isoform of Q9NQ66, Phosphoinositide phospholipase C (Fragment);Isoform of Q9NQ66, Phosphoinositide phospholipase C (Fragment);Isoform of Q9NQ66, Phosphoinositide phospholipase C;Isoform of Q9NQ66, Phosphoinositide phospholipase C (Fragment);1-phosphatidylinositol 4,5-bisphosphate phosphodiester…	Filtered	Filtered	Filtered	Filtered	2	Filtered	Filtered	Filtered	Filtered	Filtered	Filtered	Filtered	Filtered	Filtered	Filtered	Filtered	2	2	2	2	2	2	2	2	2	2	2	2	Filtered	2	2	Filtered	2	2	2	2	2	2	2	2	2	2	2	2	2
2.06995e-06	28683.1;35117.35;35117.35-2	A0A087WT99;Q9H0W9;Q9H0W9-2	C11orf54	Isoform of Q9H0W9, Ester hydrolase C11orf54;Ester hydrolase C11orf54;Isoform of Q9H0W9, Isoform 2 of Ester hydrolase C11orf54	7	7	7	7	7	7	7	7	7	7	7	7	7	7	7	7	7	7	7	7	7	7	7	7	7	Filtered	7	7	7	7	7	7	7	7	7	7	7	7	7	7	7	7	7	7	7
8.96027e-06	57496.11;59615.48;57458.1	A0A087WTA5;Q9UI10-2;Q9UI10-3	EIF2B4	Isoform of Q9UI10, Translation initiation factor eIF-2B subunit delta;Isoform of Q9UI10, Isoform 2 of Translation initiation factor eIF-2B subunit delta;Isoform of Q9UI10, Isoform 3 of Translation initiation factor eIF-2B subunit delta	Filtered	Filtered	1	Filtered	1	1	1	1	1	1	Filtered	Filtered	Filtered	Filtered	Filtered	Filtered	1	1	1	1	1	1	1	1	1	1	Filtered	Filtered	Filtered	Filtered	Filtered	Filtered	1	1	1	1	1	1	1	1	1	1	1	Filtered	Filtered
2.06995e-06	129150.76;129313.89	A0A087WTA8;P08123	COL1A2	Isoform of P08123, Collagen alpha-2(I) chain;Collagen alpha-2(I) chain	51	51	51	51	51	51	51	51	51	51	51	51	51	51	51	51	51	51	51	51	51	51	51	51	51	51	51	51	51	51	51	51	51	51	51	51	51	51	51	51	51	51	51	51	51
9.11712e-06	17407.78;38696.84;19670.21;19549.16;38768.95;41984.74;41896.66;19496.05;41980.77;19700.23;27482.23;19594.22;19768.37;41910.67;43963.97;17354.67;44038.04;44038.04-2;44068.06;44068.06-3;42014.76;12139.62;19526.08;44034.07;44068.07;44068.07-3;44068.07-4	A0A087WTC0;A0A087WWG3;A0A087WYD2;A0A087WZQ3;A0A087X140;A0A0A0MRU4;A0A0A6YYH9;A0A0B4J2E3;C9J3G2;E7EUZ7;F2Z2T4;F8WEG4;F8WEU0;H0Y5V3;Q4V339;Q5JTY2;Q5JTY5;Q5JTY5-2;Q5RIA9;Q5RIA9-3;Q5RIB0;Q5RIB5;Q6NVZ8;Q8IUF1;Q9BRT8;Q9BRT8-3;Q9BRT8-4	CBWD1;CBWD3;CBWD3;CBWD1;CBWD1;CBWD3;CBWD5;CBWD3;CBWD2;CBWD5;CBWD1;CBWD2;CBWD2;CBWD6;CBWD6;CBWD3;CBWD3;CBWD3;CBWD5;CBWD5;CBWD5;CBWD5;CBWD5;CBWD2;CBWD1;CBWD1;CBWD1	Isoform of Q9BRT8, COBW domain-containing protein 1;Isoform of Q4V339, COBW domain-containing protein 3;Isoform of Q4V339, COBW domain-containing protein 3;Isoform of Q9BRT8, COBW domain-containing protein 1;Isoform of Q9BRT8, COBW domain-containing protein 1;Isoform of Q4V339, COBW domain-containing protein 3;Isoform of Q4V339, COBW domain-containing protein 5;Isoform of Q4V339, COBW domain-cont…	Filtered	Filtered	Filtered	Filtered	Filtered	Filtered	Filtered	Filtered	Filtered	Filtered	Filtered	Filtered	Filtered	Filtered	Filtered	Filtered	2	2	2	2	2	2	Filtered	2	2	Filtered	2	Filtered	2	Filtered	2	Filtered	2	2	2	2	2	2	2	2	2	Filtered	2	2	2
6.41728e-05	86313.06;95545.41;NaN;91670.28;86128.86;86128.86-2	A0A087WTE7;A0A087WUE4;A0A0G2JNN3;C9JMY0;Q96PV6;Q96PV6-2	LENG8	Isoform of Q96PV6, Leukocyte receptor cluster member 8;Isoform of Q96PV6, Leukocyte receptor cluster member 8;Isoform of Q96PV6, Leukocyte receptor cluster member 8 (Fragment);Isoform of Q96PV6, Leukocyte receptor cluster member 8;Leukocyte receptor cluster member 8;Isoform of Q96PV6, Isoform 2 of Leukocyte receptor cluster member 8	Filtered	Filtered	1	1	1	Filtered	1	Filtered	1	Filtered	1	Filtered	Filtered	Filtered	Filtered	Filtered	1	1	1	Filtered	Filtered	Filtered	Filtered	1	Filtered	Filtered	1	1	1	Filtered	Filtered	Filtered	1	1	Filtered	Filtered	1	1	1	1	1	Filtered	Filtered	1	1
2.17332e-06	146072.62;146558.27;145941.49	A0A087WTK0;A0A087WVC6;Q12913	PTPRJ	Isoform of Q12913, Receptor-type tyrosine-protein phosphatase eta;Isoform of Q12913, Receptor-type tyrosine-protein phosphatase eta;Receptor-type tyrosine-protein phosphatase eta	7	7	7	7	7	7	7	7	7	7	7	7	7	7	7	7	7	7	7	7	7	7	7	7	7	7	7	7	Filtered	7	7	7	7	7	7	7	7	7	7	7	7	7	7	7	7
2.40432e-06	175848.08;180929.65;180929.65-2;180929.65-3;180929.65-4;180929.65-5;180929.65-6	A0A087WTM1;Q9Y6N7;Q9Y6N7-2;Q9Y6N7-3;Q9Y6N7-4;Q9Y6N7-5;Q9Y6N7-6	ROBO1	Isoform of Q9Y6N7, Roundabout homolog 1;Roundabout homolog 1;Isoform of Q9Y6N7, Isoform 2 of Roundabout homolog 1;Isoform of Q9Y6N7, Isoform 3 of Roundabout homolog 1;Isoform of Q9Y6N7, Isoform 4 of Roundabout homolog 1;Isoform of Q9Y6N7, Isoform 5 of Roundabout homolog 1;Isoform of Q9Y6N7, Isoform 6 of Roundabout homolog 1	3	3	3	3	3	3	3	3	3	Filtered	3	3	3	3	3	3	3	3	3	3	3	3	3	3	3	3	Filtered	3	3	3	3	3	3	3	3	3	3	3	3	3	3	3	Filtered	3	3
2.06995e-06	73027.77;73115.31	A0A087WTP3;Q92945	KHSRP	Isoform of Q92945, Far upstream element-binding protein 2;Far upstream element-binding protein 2	24	24	24	24	24	24	24	24	24	24	24	24	24	24	24	24	24	24	24	24	24	24	24	24	24	24	24	24	24	24	24	24	24	24	24	24	24	24	24	24	24	24	24	24	24
1.47693e-05	29109.04;27437.91;54665.4;54665.4-2;54665.4-3	A0A087WTQ2;E7EQ49;Q9Y2I8;Q9Y2I8-2;Q9Y2I8-3	WDR37	Isoform of Q9Y2I8, WD repeat-containing protein 37;Isoform of Q9Y2I8, WD repeat-containing protein 37;WD repeat-containing protein 37;Isoform of Q9Y2I8, Isoform 2 of WD repeat-containing protein 37;Isoform of Q9Y2I8, Isoform 3 of WD repeat-containing protein 37	Filtered	Filtered	Filtered	3	3	Filtered	Filtered	Filtered	3	Filtered	Filtered	Filtered	Filtered	Filtered	Filtered	Filtered	3	3	3	3	3	3	3	3	Filtered	3	3	3	3	Filtered	Filtered	Filtered	3	3	3	3	3	3	3	3	3	3	3	3	3
1.79256e-05	242098.91;239998.5;242111.84;242111.84-3	A0A087WTQ6;F8W6X9;Q7Z5N4;Q7Z5N4-3	SDK1	Isoform of Q7Z5N4, Protein sidekick-1;Isoform of Q7Z5N4, Protein sidekick-1;Protein sidekick-1;Isoform of Q7Z5N4, Isoform 3 of Protein sidekick-1	1	1	1	1	1	1	1	1	1	Filtered	Filtered	Filtered	Filtered	Filtered	Filtered	Filtered	1	1	1	1	1	1	1	1	1	Filtered	Filtered	Filtered	Filtered	Filtered	Filtered	Filtered	1	1	1	1	1	1	Filtered	1	1	Filtered	Filtered	Filtered	Filtered
2.16652e-06	21803.98;21954.02	A0A087WTS0;P18283	GPX2	Isoform of P18283, Glutathione peroxidase;Glutathione peroxidase 2	6	6	6	6	6	6	6	6	6	6	6	6	6	Filtered	6	6	Filtered	Filtered	Filtered	Filtered	Filtered	Filtered	Filtered	Filtered	Filtered	Filtered	Filtered	Filtered	Filtered	Filtered	Filtered	Filtered	Filtered	Filtered	Filtered	Filtered	Filtered	Filtered	Filtered	Filtered	Filtered	Filtered	Filtered	Filtered	Filtered
4.04713e-06	18869.94;14773.02;14767.02;17801.56;32816.84;17574.55;126056.16;126056.16-2	A0A087WTT9;A0A087WX43;A0A096LNJ4;A0A096LP10;A0A1B0GVW6;D6RE84;Q9NP73;Q9NP73-2	ALG13	Isoform of Q9NP73, Putative bifunctional UDP-N-acetylglucosamine transferase and deubiquitinase ALG13;Isoform of Q9NP73, Putative bifunctional UDP-N-acetylglucosamine transferase and deubiquitinase ALG13;Isoform of Q9NP73, Putative bifunctional UDP-N-acetylglucosamine transferase and deubiquitinase ALG13;Isoform of Q9NP73, Putative bifunctional UDP-N-acetylglucosamine transferase and deubiquitina…	2	2	2	2	2	2	2	2	2	Filtered	2	2	2	2	2	Filtered	2	2	2	2	2	Filtered	2	2	2	Filtered	2	2	2	2	2	2	2	2	2	2	2	2	2	2	2	Filtered	2	2	2
3.06504e-06	67458.37;86238.76;88649.53;88649.53-3	A0A087WTU1;A0A0B4J2G4;Q15345;Q15345-3	LRRC41	Isoform of Q15345, Leucine-rich repeat-containing protein 41;Isoform of Q15345, Leucine-rich repeat-containing protein 41;Leucine-rich repeat-containing protein 41;Isoform of Q15345, Isoform 3 of Leucine-rich repeat-containing protein 41	6	6	6	6	6	6	6	6	6	6	6	6	6	6	6	Filtered	6	6	6	6	6	6	6	6	6	6	6	6	6	6	6	Filtered	6	6	6	6	6	6	6	6	6	6	6	6	6
1.59499e-05	43372.59;74224.38;47214.8;47214.8-2	A0A087WTU5;A0A087X0N3;Q96MY1;Q96MY1-2	NOL4L	Isoform of Q96MY1, Nucleolar protein 4-like;Isoform of Q96MY1, Nucleolar protein 4-like;Nucleolar protein 4-like;Isoform of Q96MY1, Isoform 2 of Nucleolar protein 4-like	Filtered	Filtered	Filtered	Filtered	Filtered	Filtered	Filtered	Filtered	Filtered	Filtered	Filtered	Filtered	Filtered	Filtered	Filtered	Filtered	2	Filtered	Filtered	Filtered	Filtered	Filtered	Filtered	Filtered	Filtered	Filtered	2	Filtered	Filtered	Filtered	Filtered	Filtered	2	2	2	2	2	2	2	Filtered	2	2	2	2	2
2.39295e-06	20361.93;42031.97;55201.27;55201.27-2	A0A087WTV1;E7ET92;Q9H1P3;Q9H1P3-2	OSBPL2	Isoform of Q9H1P3, Oxysterol-binding protein-related protein 2 (Fragment);Isoform of Q9H1P3, Oxysterol-binding protein;Oxysterol-binding protein-related protein 2;Isoform of Q9H1P3, Isoform 2 of Oxysterol-binding protein-related protein 2	Filtered	Filtered	Filtered	Filtered	Filtered	Filtered	Filtered	Filtered	Filtered	Filtered	Filtered	Filtered	Filtered	Filtered	Filtered	Filtered	Filtered	Filtered	Filtered	Filtered	Filtered	Filtered	Filtered	Filtered	Filtered	Filtered	1	1	1	Filtered	Filtered	Filtered	Filtered	Filtered	Filtered	Filtered	Filtered	Filtered	Filtered	Filtered	Filtered	Filtered	1	1	1
7.14122e-06	96620.52;91100.37;89813.86;89813.86-2	A0A087WTW0;A0A087WVR3;Q96T88;Q96T88-2	UHRF1	Isoform of Q96T88, E3 ubiquitin-protein ligase UHRF1;Isoform of Q96T88, E3 ubiquitin-protein ligase UHRF1;E3 ubiquitin-protein ligase UHRF1;Isoform of Q96T88, Isoform 2 of E3 ubiquitin-protein ligase UHRF1	Filtered	Filtered	Filtered	Filtered	Filtered	Filtered	Filtered	Filtered	Filtered	Filtered	Filtered	Filtered	Filtered	Filtered	Filtered	Filtered	Filtered	2	2	Filtered	Filtered	Filtered	Filtered	Filtered	Filtered	Filtered	Filtered	Filtered	2	2	Filtered	Filtered	2	2	2	Filtered	Filtered	Filtered	2	2	2	Filtered	Filtered	2	2
2.07589e-06	53532.5;53695.67	A0A087WTY7;Q9H227	GBA3	Isoform of Q9H227, Cytosolic beta-glucosidase;Cytosolic beta-glucosidase	2	2	2	2	2	2	2	2	2	2	Filtered	Filtered	2	2	2	2	2	2	2	2	2	2	2	2	2	Filtered	Filtered	Filtered	2	2	2	2	2	2	2	2	2	2	2	2	2	Filtered	Filtered	Filtered	2
1.38355e-05	17596.99;21806.87;21441;15485.44;27932.49	A0A087WTZ8;E5RFJ1;E5RHW9;E5RIM1;Q96MF7	NSMCE2	Isoform of Q96MF7, E3 SUMO-protein ligase NSE2;Isoform of Q96MF7, E3 SUMO-protein ligase NSE2;Isoform of Q96MF7, E3 SUMO-protein ligase NSE2 (Fragment);Isoform of Q96MF7, E3 SUMO-protein ligase NSE2 (Fragment);E3 SUMO-protein ligase NSE2	2	Filtered	2	2	2	2	Filtered	2	Filtered	2	2	2	Filtered	Filtered	Filtered	Filtered	Filtered	2	2	2	2	2	2	2	Filtered	2	2	Filtered	Filtered	Filtered	Filtered	Filtered	2	2	2	2	2	2	2	2	2	2	2	2	Filtered
2.13831e-06	43432.36;42548.68	A0A087WU02;Q96RQ1	ERGIC2	Isoform of Q96RQ1, Endoplasmic reticulum-Golgi intermediate compartment protein 2;Endoplasmic reticulum-Golgi intermediate compartment protein 2	6	6	6	6	6	6	6	6	6	6	6	6	Filtered	6	6	6	6	6	6	6	6	6	6	6	6	6	6	6	6	6	6	6	6	6	6	6	6	6	6	6	6	6	6	6	6
2.06995e-06	41531.8;38036.63	A0A087WU53;Q9H0U3	MAGT1	Isoform of Q9H0U3, Magnesium transporter protein 1;Magnesium transporter protein 1	7	7	7	7	7	7	7	7	7	7	7	7	7	7	7	7	7	7	7	7	7	7	7	7	7	7	7	7	7	7	7	7	7	7	7	7	7	7	7	7	7	7	7	7	7
4.74324e-06	93700.82;85189.68;93587.66;85076.52;98918.98;103001.89	A0A087WU73;A0A087X287;B0QY83;E7ER32;Q969V6;W0Z7M9	MKL1;MKL1;MKL1;MKL1;MKL1;mkl1	Isoform of Q969V6, MKL/myocardin-like protein 1;Isoform of Q969V6, MKL/myocardin-like protein 1;Isoform of Q969V6, MKL/myocardin-like protein 1;Isoform of Q969V6, MKL/myocardin-like protein 1;MKL/myocardin-like protein 1;Isoform of Q969V6, MKL/myocardin-like protein 1	Filtered	Filtered	Filtered	Filtered	Filtered	Filtered	Filtered	Filtered	Filtered	3	Filtered	Filtered	Filtered	Filtered	Filtered	Filtered	Filtered	3	Filtered	Filtered	Filtered	3	Filtered	Filtered	Filtered	Filtered	Filtered	Filtered	3	Filtered	Filtered	Filtered	3	3	3	3	3	3	3	3	3	3	Filtered	3	3
2.17504e-06	65702.94;65173.35;65173.35-4	A0A087WUB9;Q8WYA6;Q8WYA6-4	CTNNBL1	Isoform of Q8WYA6, Beta-catenin-like protein 1;Beta-catenin-like protein 1;Isoform of Q8WYA6, Isoform 4 of Beta-catenin-like protein 1	11	11	11	11	11	11	11	11	11	11	11	11	11	11	11	11	11	11	11	11	11	11	11	11	11	11	11	11	11	11	11	11	11	11	11	11	11	11	11	11	11	11	11	11	11
2.06995e-06	25089.88;28502.87;25002.8	A0A087WUC6;E9PI68;Q15005	SPCS2	Isoform of Q15005, Signal peptidase complex subunit 2;Isoform of Q15005, Signal peptidase complex subunit 2;Signal peptidase complex subunit 2	7	7	7	7	7	7	7	7	7	7	7	7	7	7	7	7	7	7	7	7	7	7	7	7	7	7	7	7	7	7	7	7	7	7	7	7	7	7	7	7	7	7	7	7	7
2.48235e-06	40428.4	A0A087WUD1	ZNF787	Isoform of Q6DD87, Zinc finger protein 787	1	1	1	1	1	1	1	1	1	Filtered	Filtered	1	1	1	Filtered	Filtered	1	Filtered	1	1	1	1	Filtered	1	Filtered	Filtered	Filtered	Filtered	1	1	Filtered	Filtered	1	1	1	1	1	1	1	1	1	Filtered	Filtered	1	1
2.06995e-06	30769.97;30751.93;30769.97;30769.97-1;30769.97-2;30769.97-3	A0A087WUF6;A0A0A0MQV6;P09038;P09038-1;P09038-2;P09038-3	FGF2	Isoform of P09038, Fibroblast growth factor;Isoform of P09038, Fibroblast growth factor;Fibroblast growth factor 2;Isoform of P09038, Isoform 2 of Fibroblast growth factor 2;Isoform of P09038, Isoform 3 of Fibroblast growth factor 2;Isoform of P09038, Isoform 4 of Fibroblast growth factor 2	5	Filtered	Filtered	5	5	5	5	5	5	Filtered	5	5	5	Filtered	Filtered	Filtered	5	5	5	5	5	5	5	5	5	5	5	5	5	5	5	5	5	5	5	5	5	5	5	5	5	5	5	5	5
2.06995e-06	40040.15;46437.53;46437.53-2;46437.53-3	A0A087WUK2;O14979;O14979-2;O14979-3	HNRNPDL	Isoform of O14979, Heterogeneous nuclear ribonucleoprotein D-like;Heterogeneous nuclear ribonucleoprotein D-like;Isoform of O14979, Isoform 2 of Heterogeneous nuclear ribonucleoprotein D-like;Isoform of O14979, Isoform 3 of Heterogeneous nuclear ribonucleoprotein D-like	6	6	6	6	6	6	6	6	6	6	6	6	6	6	6	6	6	6	6	6	6	6	6	6	6	6	6	6	6	6	6	6	6	6	6	6	6	6	6	6	6	6	6	6	6
1.93533e-05	83607.65;88209.92;80101.8;40471.66;45073.92;80172.88;80172.88-2	A0A087WUL4;A0A087WX23;A0A087WXK2;A0A087WZG9;B4DSP0;Q86TG7;Q86TG7-2	PEG10	Isoform of Q86TG7, Retrotransposon-derived protein PEG10;Isoform of Q86TG7, Retrotransposon-derived protein PEG10;Isoform of Q86TG7, Retrotransposon-derived protein PEG10;Isoform of Q86TG7, Retrotransposon-derived protein PEG10;Isoform of Q86TG7, HCG1642748, isoform CRA_b;Retrotransposon-derived protein PEG10;Isoform of Q86TG7, Isoform 2 of Retrotransposon-derived protein PEG10	Filtered	Filtered	Filtered	Filtered	Filtered	Filtered	2	2	2	Filtered	Filtered	Filtered	Filtered	2	2	Filtered	Filtered	Filtered	2	2	Filtered	Filtered	Filtered	Filtered	2	Filtered	Filtered	Filtered	Filtered	Filtered	2	Filtered	2	2	2	Filtered	Filtered	Filtered	Filtered	2	2	Filtered	Filtered	Filtered	Filtered
2.06995e-06	20774.39;20527.06;17188.12	A0A087WUM0;A0A087WYV9;A0A087X1F5	SYNJ2BP-COX16	SYNJ2BP-COX16 readthrough (Fragment);Isoform of A0A087WUM0, SYNJ2BP-COX16 readthrough;Isoform of A0A087WUM0, SYNJ2BP-COX16 readthrough (Fragment)	7	7	7	7	7	7	7	7	7	7	7	7	7	7	7	7	7	7	7	7	7	7	7	7	7	7	7	7	7	7	7	7	7	7	7	7	7	7	7	7	7	7	7	7	7
0.000387994	24990.48;157478.29;139147.13;147007.35;152618.74;154176.53	A0A087WUN6;A0A087X0R0;F5H5V6;F5H6S1;F8W8R6;O15550	KDM6A	Isoform of O15550, Lysine-specific demethylase 6A;Isoform of O15550, Lysine-specific demethylase 6A;Isoform of O15550, Lysine-specific demethylase 6A;Isoform of O15550, Lysine-specific demethylase 6A;Isoform of O15550, Lysine-specific demethylase 6A;Lysine-specific demethylase 6A	Filtered	Filtered	Filtered	Filtered	1	Filtered	Filtered	Filtered	Filtered	1	Filtered	Filtered	Filtered	Filtered	Filtered	Filtered	Filtered	Filtered	Filtered	Filtered	Filtered	Filtered	Filtered	Filtered	Filtered	Filtered	Filtered	Filtered	Filtered	Filtered	Filtered	Filtered	Filtered	Filtered	Filtered	Filtered	Filtered	Filtered	Filtered	Filtered	Filtered	1	Filtered	Filtered	Filtered
2.06995e-06	21938.13;22088.17	A0A087WUQ6;P07203	GPX1	Isoform of P07203, Glutathione peroxidase;Glutathione peroxidase 1	10	10	10	10	10	10	10	10	10	10	10	10	10	10	10	10	10	10	10	10	10	10	10	10	10	10	10	10	10	10	10	10	10	10	10	10	10	10	10	10	10	10	10	10	10
2.06995e-06	15353.14;15196.91;15423.19;15423.19-2;15423.19-3;15423.19-4	A0A087WUS0;E7ETK0;P62847;P62847-2;P62847-3;P62847-4	RPS24	Isoform of P62847, 40S ribosomal protein S24;Isoform of P62847, 40S ribosomal protein S24;40S ribosomal protein S24;Isoform of P62847, Isoform 2 of 40S ribosomal protein S24;Isoform of P62847, Isoform 3 of 40S ribosomal protein S24;Isoform of P62847, Isoform 4 of 40S ribosomal protein S24	5	5	5	5	5	5	5	5	5	5	5	5	5	5	5	5	5	5	5	5	5	5	5	5	5	5	5	5	5	5	5	5	5	5	5	5	5	5	5	5	5	5	5	5	5
2.06995e-06	138681.78;138826.85	A0A087WUT6;O60841	EIF5B	Isoform of O60841, Eukaryotic translation initiation factor 5B;Eukaryotic translation initiation factor 5B	37	37	37	37	37	37	37	37	37	37	37	37	37	37	37	37	37	37	37	37	37	37	37	37	37	37	37	37	37	37	37	37	37	37	37	37	37	37	37	37	37	37	37	37	37
1.78736e-05	22876.19;22876.19	A0A087WUW9;Q9NXU5	ARL15	Isoform of Q9NXU5, ADP-ribosylation factor-like protein 15;ADP-ribosylation factor-like protein 15	2	Filtered	2	Filtered	2	2	2	2	2	2	Filtered	Filtered	Filtered	Filtered	Filtered	Filtered	2	2	2	2	2	2	2	2	2	2	Filtered	2	2	2	Filtered	Filtered	2	2	Filtered	2	2	2	2	2	2	2	Filtered	2	2
2.06995e-06	12754.7;11966.68	A0A087WV05;Q99417	;MYCBP	Isoform of C9IYK1, Uncharacterized protein;c-Myc-binding protein	8	8	8	8	8	8	8	8	8	8	8	8	8	8	8	8	8	8	8	8	8	8	8	8	8	8	8	8	8	8	8	8	8	8	8	8	8	8	8	8	8	8	8	8	8
1.42467e-05	38099.57;43064.89;43064.89-2	A0A087WV25;O95684;O95684-2	FGFR1OP	Isoform of O95684, FGFR1 oncogene partner;FGFR1 oncogene partner;Isoform of O95684, Isoform 2 of FGFR1 oncogene partner	Filtered	Filtered	Filtered	Filtered	Filtered	Filtered	Filtered	Filtered	Filtered	Filtered	Filtered	Filtered	Filtered	4	4	Filtered	4	Filtered	4	4	Filtered	4	4	4	Filtered	Filtered	Filtered	Filtered	Filtered	Filtered	4	Filtered	4	4	4	4	4	4	4	4	4	4	4	Filtered	Filtered
2.35779e-06	15120.09;15887.02	A0A087WV45;P02766	TTR	Isoform of P02766, Transthyretin;Transthyretin	4	4	4	4	4	4	4	4	4	4	4	4	4	4	4	4	Filtered	Filtered	Filtered	Filtered	Filtered	Filtered	Filtered	Filtered	Filtered	Filtered	Filtered	Filtered	Filtered	Filtered	Filtered	Filtered	Filtered	Filtered	Filtered	Filtered	Filtered	Filtered	Filtered	Filtered	Filtered	Filtered	Filtered	Filtered	Filtered
4.43925e-06	57433.4	A0A087WV96	CYP3A7-CYP3A51P	CYP3A7-CYP3A51P readthrough	5	5	5	5	5	5	5	5	5	5	5	5	5	5	5	5	Filtered	Filtered	Filtered	Filtered	Filtered	Filtered	Filtered	Filtered	Filtered	Filtered	Filtered	Filtered	Filtered	Filtered	Filtered	Filtered	Filtered	Filtered	Filtered	Filtered	Filtered	Filtered	Filtered	Filtered	Filtered	Filtered	Filtered	Filtered	Filtered
2.06995e-06	22344.27;22324.15	A0A087WVA1;P62341	SELENOT	Isoform of P62341, Selenoprotein T;Thioredoxin reductase-like selenoprotein T	5	5	5	5	5	5	5	5	5	5	5	5	5	5	5	5	5	5	5	5	5	5	5	5	5	5	5	5	5	5	5	5	5	5	5	5	5	5	5	5	5	5	5	5	5
1.19951e-05	125383.77;NaN;125302.69;125302.69-2	A0A087WVA8;J3KRZ8;Q8IWB9;Q8IWB9-2	TEX2	Isoform of Q8IWB9, Testis-expressed protein 2;Isoform of Q8IWB9, Testis-expressed protein 2 (Fragment);Testis-expressed protein 2;Isoform of Q8IWB9, Isoform 2 of Testis-expressed protein 2	3	3	3	3	3	3	3	3	3	3	3	3	3	3	3	3	3	3	3	3	3	3	3	3	3	Filtered	3	Filtered	3	3	3	Filtered	3	3	3	3	3	3	3	3	3	3	3	Filtered	3
2.06995e-06	37969.5;41747.79;41747.79-2	A0A087WVD4;Q9HBK9;Q9HBK9-2	AS3MT	Isoform of Q9HBK9, Arsenite methyltransferase;Arsenite methyltransferase;Isoform of Q9HBK9, Isoform 2 of Arsenite methyltransferase	5	5	5	5	5	5	5	5	5	5	5	Filtered	5	5	5	5	Filtered	5	Filtered	Filtered	5	Filtered	Filtered	Filtered	Filtered	Filtered	Filtered	Filtered	Filtered	Filtered	Filtered	Filtered	5	5	5	Filtered	5	5	5	5	5	Filtered	Filtered	Filtered	Filtered
6.64862e-06	29646.34;15511.7;43395.07;43323.99;43323.99-2	A0A087WVF1;K7EQH1;Q5BIX2;Q96B23;Q96B23-2	C18orf25	Isoform of Q96B23, Uncharacterized protein C18orf25;Isoform of Q96B23, Uncharacterized protein C18orf25 (Fragment);Isoform of Q96B23, Chromosome 18 open reading frame 25, isoform CRA_a;Uncharacterized protein C18orf25;Isoform of Q96B23, Isoform 2 of Uncharacterized protein C18orf25	Filtered	Filtered	Filtered	Filtered	Filtered	Filtered	Filtered	Filtered	Filtered	Filtered	1	Filtered	Filtered	Filtered	Filtered	Filtered	Filtered	Filtered	Filtered	Filtered	Filtered	Filtered	Filtered	Filtered	Filtered	Filtered	1	1	Filtered	Filtered	Filtered	Filtered	1	Filtered	1	Filtered	1	Filtered	Filtered	Filtered	Filtered	1	1	1	Filtered
2.51922e-06	191598.14;193461.45;193461.45-2	A0A087WVF7;Q9NZM3;Q9NZM3-2	ITSN2	Isoform of Q9NZM3, Intersectin-2;Intersectin-2;Isoform of Q9NZM3, Isoform 2 of Intersectin-2	7	7	7	7	7	7	7	7	7	7	7	7	7	7	7	7	7	7	7	7	7	7	7	7	7	7	7	7	7	7	7	Filtered	7	7	7	7	7	7	7	7	7	7	7	7	7
2.06995e-06	506379.9;506272.75	A0A087WVP1;Q14517	FAT1	Isoform of Q14517, Protocadherin Fat 1;Protocadherin Fat 1	30	30	Filtered	30	30	30	30	30	30	30	30	30	30	30	30	30	30	30	30	30	30	30	30	30	30	30	30	30	30	30	30	30	30	30	30	30	30	30	30	30	30	30	30	30	30
3.49789e-06	25321.38;13426.6;26942.13;26942.13-2;26942.13-3	A0A087WVP7;H3BRQ8;P0C024;P0C024-2;P0C024-3	NUDT7	Isoform of P0C024, Peroxisomal coenzyme A diphosphatase NUDT7;Isoform of P0C024, Peroxisomal coenzyme A diphosphatase NUDT7;Peroxisomal coenzyme A diphosphatase NUDT7;Isoform of P0C024, Isoform 2 of Peroxisomal coenzyme A diphosphatase NUDT7;Isoform of P0C024, Isoform 3 of Peroxisomal coenzyme A diphosphatase NUDT7	2	2	2	2	2	2	2	Filtered	2	Filtered	2	2	2	Filtered	2	2	Filtered	2	Filtered	Filtered	Filtered	Filtered	Filtered	Filtered	Filtered	Filtered	Filtered	Filtered	Filtered	Filtered	Filtered	Filtered	2	Filtered	Filtered	2	Filtered	Filtered	Filtered	Filtered	2	Filtered	Filtered	Filtered	Filtered
2.06995e-06	192058.13;191614.63;191614.63-2	A0A087WVQ6;Q00610;Q00610-2	CLTC	Isoform of Q00610, Clathrin heavy chain;Clathrin heavy chain 1;Isoform of Q00610, Isoform 2 of Clathrin heavy chain 1	85	85	85	85	85	85	85	85	85	85	85	85	85	85	85	85	85	85	85	85	85	85	85	85	85	85	85	85	85	85	85	85	85	85	85	85	85	85	85	85	85	85	85	85	85
3.83589e-06	26575.19;26926.58;26926.58-3	A0A087WVS8;Q70IA6;Q70IA6-3	MOB2	Isoform of Q70IA6, MOB kinase activator 2;MOB kinase activator 2;Isoform of Q70IA6, Isoform 3 of MOB kinase activator 2	Filtered	4	4	4	4	Filtered	4	4	4	Filtered	4	4	4	Filtered	Filtered	Filtered	4	4	4	4	4	4	4	4	4	4	4	4	Filtered	4	Filtered	Filtered	4	4	4	4	4	4	4	4	4	Filtered	4	4	4
2.27914e-05	NaN;130462.53;112453.48;112453.48-2;112453.48-5	A0A087WVV7;A0A087X165;Q9C0H9;Q9C0H9-2;Q9C0H9-5	SRCIN1	Isoform of Q9C0H9, SRC kinase-signaling inhibitor 1 (Fragment);Isoform of Q9C0H9, SRC kinase-signaling inhibitor 1;SRC kinase signaling inhibitor 1;Isoform of Q9C0H9, Isoform 2 of SRC kinase signaling inhibitor 1;Isoform of Q9C0H9, Isoform 4 of SRC kinase signaling inhibitor 1	4	4	4	4	4	4	Filtered	Filtered	Filtered	4	4	4	4	4	4	4	Filtered	Filtered	Filtered	Filtered	Filtered	4	Filtered	Filtered	Filtered	Filtered	Filtered	Filtered	Filtered	Filtered	Filtered	Filtered	Filtered	Filtered	Filtered	Filtered	Filtered	Filtered	Filtered	4	Filtered	Filtered	Filtered	Filtered	Filtered
4.84189e-06	28774.35;28924.39;28924.39-2;28924.39-4	A0A087WVX4;P49895;P49895-2;P49895-4	DIO1	Isoform of P49895, Iodothyronine deiodinase;Type I iodothyronine deiodinase;Isoform of P49895, Isoform 2 of Type I iodothyronine deiodinase;Isoform of P49895, Isoform 4 of Type I iodothyronine deiodinase	5	5	5	5	5	5	5	5	5	5	5	5	5	5	5	5	Filtered	Filtered	Filtered	Filtered	Filtered	Filtered	Filtered	Filtered	Filtered	Filtered	Filtered	Filtered	Filtered	Filtered	Filtered	Filtered	Filtered	Filtered	Filtered	Filtered	Filtered	Filtered	Filtered	Filtered	Filtered	Filtered	Filtered	Filtered	Filtered
2.06995e-06	12421.26;13645.59;16602.03;16649.09	A0A087WW00;C9J9H9;P51668;Q9Y2X8	UBE2D1;UBE2D4;UBE2D1;UBE2D4	Isoform of P51668, Ubiquitin-conjugating enzyme E2 D1;Isoform of Q9Y2X8, Ubiquitin-conjugating enzyme E2 D4;Ubiquitin-conjugating enzyme E2 D1;Ubiquitin-conjugating enzyme E2 D4	Filtered	Filtered	Filtered	Filtered	Filtered	Filtered	Filtered	Filtered	Filtered	Filtered	Filtered	Filtered	Filtered	Filtered	1	Filtered	1	1	1	1	1	1	1	1	1	Filtered	Filtered	1	1	1	1	1	1	1	1	1	1	1	1	1	1	Filtered	Filtered	1	1
0.000137842	256867.61;270884.44	A0A087WW06;Q96AY4	TTC28	Isoform of Q96AY4, Tetratricopeptide repeat protein 28;Tetratricopeptide repeat protein 28	Filtered	Filtered	Filtered	Filtered	Filtered	Filtered	Filtered	Filtered	Filtered	Filtered	Filtered	Filtered	Filtered	Filtered	Filtered	Filtered	Filtered	Filtered	Filtered	Filtered	Filtered	Filtered	Filtered	Filtered	Filtered	Filtered	Filtered	Filtered	Filtered	Filtered	Filtered	Filtered	Filtered	Filtered	Filtered	Filtered	1	Filtered	1	Filtered	1	1	Filtered	Filtered	Filtered
3.05837e-06	NaN;NaN;20675.16;12777.44;NaN;19490.78;19490.78-2	A0A087WW18;A0A087X0V4;A8K0B5;D3DPQ2;H7C3R6;Q8IWT0;Q8IWT0-2	ZBTB8OS	Isoform of Q8IWT0, Protein archease (Fragment);Isoform of Q8IWT0, Protein archease (Fragment);Isoform of Q8IWT0, Protein archease;Isoform of Q8IWT0, Protein archease;Isoform of Q8IWT0, Protein archease (Fragment);Protein archease;Isoform of Q8IWT0, Isoform 2 of Protein archease	Filtered	Filtered	Filtered	Filtered	Filtered	Filtered	Filtered	Filtered	Filtered	Filtered	Filtered	Filtered	1	Filtered	Filtered	Filtered	1	1	1	1	1	1	Filtered	1	Filtered	Filtered	Filtered	1	1	Filtered	Filtered	Filtered	1	1	1	1	1	1	1	1	Filtered	Filtered	1	1	1
3.67187e-06	45078.78;20557.11;45228.82	A0A087WW58;C9JAG1;Q9C0D9	SELENOI	Isoform of Q9C0D9, Ethanolaminephosphotransferase 1;Isoform of Q9C0D9, Ethanolaminephosphotransferase 1 (Fragment);Ethanolaminephosphotransferase 1	1	1	1	1	1	1	1	1	1	Filtered	Filtered	Filtered	Filtered	1	1	1	1	1	1	1	1	1	1	1	1	Filtered	Filtered	Filtered	Filtered	1	1	1	1	1	1	1	1	1	1	1	1	Filtered	Filtered	Filtered	Filtered
2.11803e-06	114426.84;115418.04	A0A087WW77;Q15334	LLGL1	Isoform of Q15334, Lethal(2) giant larvae protein homolog 1;Lethal(2) giant larvae protein homolog 1	Filtered	Filtered	Filtered	Filtered	Filtered	Filtered	10	10	10	Filtered	10	Filtered	10	Filtered	10	Filtered	10	10	10	10	10	10	10	10	10	10	10	10	10	10	10	10	10	10	10	10	10	10	10	10	10	10	10	10	10
6.52538e-06	13584.5	A0A087WWB9	RAB13	Isoform of P51153, Ras-related protein Rab-13	Filtered	Filtered	Filtered	Filtered	1	Filtered	Filtered	Filtered	Filtered	1	Filtered	Filtered	Filtered	Filtered	Filtered	Filtered	1	1	1	1	1	1	1	1	1	1	1	Filtered	Filtered	Filtered	Filtered	Filtered	1	1	1	1	1	1	1	1	1	1	1	Filtered	Filtered
2.06995e-06	16081.61;16231.65	A0A087WWF1;Q8WWX9	SELENOM	Isoform of Q8WWX9, Selenoprotein M;Selenoprotein M	Filtered	Filtered	Filtered	Filtered	Filtered	Filtered	6	6	6	Filtered	Filtered	Filtered	Filtered	Filtered	Filtered	Filtered	6	6	6	6	6	6	6	6	6	6	6	6	6	6	6	6	6	6	6	6	6	6	6	6	6	6	6	6	6
2.43209e-06	54695.45;16856.32;17599.19;24259.79;49612.51;51289.46	A0A087WWF6;C9IZD2;C9J8Z7;C9JLE1;F8W8R3;P49005	POLD2	Isoform of P49005, DNA polymerase delta subunit 2;Isoform of P49005, DNA polymerase delta subunit 2 (Fragment);Isoform of P49005, DNA polymerase delta subunit 2 (Fragment);Isoform of P49005, DNA polymerase delta subunit 2 (Fragment);Isoform of P49005, DNA polymerase delta subunit 2;DNA polymerase delta subunit 2	Filtered	Filtered	Filtered	Filtered	Filtered	Filtered	Filtered	Filtered	Filtered	Filtered	Filtered	Filtered	Filtered	Filtered	Filtered	Filtered	Filtered	Filtered	Filtered	2	Filtered	2	Filtered	Filtered	Filtered	Filtered	Filtered	Filtered	Filtered	2	Filtered	Filtered	2	2	2	2	2	2	2	2	2	2	Filtered	Filtered	2
3.96194e-06	23431.64;38926.17	A0A087WWI6;P61962	DCAF7	Isoform of P61962, DDB1- and CUL4-associated factor 7 (Fragment);DDB1- and CUL4-associated factor 7	4	4	4	4	4	4	4	4	4	4	4	Filtered	Filtered	Filtered	Filtered	Filtered	4	4	4	4	4	4	4	4	4	4	4	4	Filtered	Filtered	Filtered	Filtered	4	4	4	4	4	4	4	4	4	4	4	4	Filtered
1.14172e-05	124476.61;91998.52;108314.42;108314.42-2	A0A087WWK8;A0A0C4DGT3;Q6DN90;Q6DN90-2	IQSEC1	Isoform of Q6DN90, IQ motif and SEC7 domain-containing protein 1;Isoform of Q6DN90, IQ motif and SEC7 domain-containing protein 1;IQ motif and SEC7 domain-containing protein 1;Isoform of Q6DN90, Isoform 2 of IQ motif and SEC7 domain-containing protein 1	4	4	4	4	4	4	4	4	4	4	Filtered	Filtered	4	4	Filtered	Filtered	4	4	4	4	4	4	4	4	4	4	Filtered	4	4	4	4	Filtered	4	4	4	4	4	4	4	4	4	4	Filtered	4	4
2.07752e-06	21231.22;20274.1	A0A087WWM0;O43617	TRAPPC3	Isoform of O43617, Trafficking protein particle complex subunit;Trafficking protein particle complex subunit 3	5	5	5	5	5	5	5	5	5	Filtered	5	5	5	5	5	5	5	5	5	5	5	5	5	5	5	Filtered	5	5	5	5	5	5	5	5	5	5	5	5	5	5	5	5	5	5	5
2.07752e-06	38217.01;38269.04;35852.13;33921.77;46937.93;37874.38;37874.38-2	A0A087WWM4;F8WAN9;H0YLV5;H0YMB3;H0YNJ6;Q9P2T1;Q9P2T1-2	GMPR2	Isoform of Q9P2T1, GMP reductase;Isoform of Q9P2T1, GMP reductase;Isoform of Q9P2T1, GMP reductase;Isoform of Q9P2T1, GMP reductase;Isoform of Q9P2T1, GMP reductase;GMP reductase 2;Isoform of Q9P2T1, Isoform 2 of GMP reductase 2	9	9	9	9	9	9	9	9	9	9	9	9	9	9	Filtered	9	9	9	9	9	9	9	9	9	9	9	9	9	9	9	9	9	9	9	9	9	9	9	9	9	9	9	9	9	9
5.62487e-06	68029.11;68002.04	A0A087WWM6;O43272	PRODH	Isoform of O43272, Proline dehydrogenase;Proline dehydrogenase 1, mitochondrial	8	8	8	8	8	8	8	8	8	8	8	8	8	8	8	8	Filtered	Filtered	Filtered	Filtered	8	Filtered	Filtered	8	Filtered	Filtered	Filtered	Filtered	Filtered	Filtered	Filtered	Filtered	Filtered	Filtered	Filtered	Filtered	Filtered	8	Filtered	Filtered	Filtered	Filtered	Filtered	Filtered	Filtered
2.4618e-06	102134.79;107188.6;107188.6-2;107188.6-3;107188.6-4	A0A087WWP4;Q96T37;Q96T37-2;Q96T37-3;Q96T37-4	RBM15	Isoform of Q96T37, Putative RNA-binding protein 15;Putative RNA-binding protein 15;Isoform of Q96T37, Isoform 2 of Putative RNA-binding protein 15;Isoform of Q96T37, Isoform 3 of Putative RNA-binding protein 15;Isoform of Q96T37, Isoform 4 of Putative RNA-binding protein 15	13	13	13	13	13	13	13	13	13	13	13	13	13	13	13	13	13	13	13	13	13	13	13	13	13	13	13	13	13	13	13	13	13	13	13	13	13	13	13	13	13	13	13	13	13
5.29647e-06	12196.84;21711.3	A0A087WWP5;Q12962	TAF10	Isoform of Q12962, Transcription initiation factor TFIID subunit 10 (Fragment);Transcription initiation factor TFIID subunit 10	1	1	1	1	Filtered	1	Filtered	1	1	Filtered	Filtered	Filtered	Filtered	Filtered	Filtered	1	1	1	1	1	1	1	Filtered	1	Filtered	Filtered	Filtered	Filtered	Filtered	Filtered	Filtered	1	1	1	1	1	1	1	1	1	1	Filtered	Filtered	Filtered	Filtered
7.3041e-06	84976.37;77319.78;45706.02;90072.24;90072.24-4	A0A087WWP8;A0A0C4DGT8;A0A0C4DH79;Q5VWQ0;Q5VWQ0-4	RSBN1	Isoform of Q5VWQ0, Round spermatid basic protein 1;Isoform of Q5VWQ0, Round spermatid basic protein 1;Isoform of Q5VWQ0, Round spermatid basic protein 1;Lysine-specific demethylase 9;Isoform of Q5VWQ0, Isoform 4 of Lysine-specific demethylase 9	Filtered	Filtered	Filtered	Filtered	Filtered	Filtered	Filtered	Filtered	Filtered	Filtered	Filtered	Filtered	Filtered	Filtered	Filtered	Filtered	Filtered	Filtered	Filtered	Filtered	Filtered	1	Filtered	Filtered	Filtered	Filtered	1	1	1	Filtered	Filtered	Filtered	1	1	1	1	1	Filtered	1	1	1	1	1	1	1
2.06995e-06	24457.61;26720.11;23789.76	A0A087WWQ2;Q92979;V9GYP5	EMG1	Isoform of Q92979, Ribosomal RNA small subunit methyltransferase NEP1 (Fragment);Ribosomal RNA small subunit methyltransferase NEP1;Isoform of Q92979, Ribosomal RNA small subunit methyltransferase NEP1 (Fragment)	7	7	7	7	7	7	7	7	7	7	7	7	7	Filtered	Filtered	Filtered	7	7	7	7	7	7	7	7	7	7	7	7	7	7	7	7	7	7	7	7	7	7	7	7	7	7	7	7	7
2.97738e-06	77432.92;101026.75	A0A087WWR8;Q8IWU6	SULF1	Isoform of Q8IWU6, Extracellular sulfatase Sulf-1;Extracellular sulfatase Sulf-1	Filtered	Filtered	Filtered	Filtered	Filtered	Filtered	Filtered	Filtered	Filtered	Filtered	Filtered	Filtered	Filtered	Filtered	Filtered	Filtered	4	4	4	4	4	4	4	4	4	Filtered	4	4	4	4	4	4	4	Filtered	4	4	Filtered	Filtered	4	Filtered	Filtered	Filtered	Filtered	Filtered	Filtered
2.06995e-06	75652.3;75666.32	A0A087WWS1;Q96FV9	THOC1	Isoform of Q96FV9, THO complex subunit 1;THO complex subunit 1	13	13	13	13	13	13	13	13	13	13	13	13	13	13	13	13	13	13	13	13	13	13	13	13	13	13	13	13	13	13	13	13	13	13	13	13	13	13	13	13	13	13	13	13	13
3.73548e-06	44583.99;45525.9;45525.9-2;45525.9-3;45525.9-5	A0A087WWU1;Q96Q45;Q96Q45-2;Q96Q45-3;Q96Q45-5	TMEM237	Isoform of Q96Q45, Transmembrane protein 237;Transmembrane protein 237;Isoform of Q96Q45, Isoform 2 of Transmembrane protein 237;Isoform of Q96Q45, Isoform 3 of Transmembrane protein 237;Isoform of Q96Q45, Isoform 5 of Transmembrane protein 237	Filtered	Filtered	Filtered	Filtered	Filtered	Filtered	Filtered	Filtered	Filtered	Filtered	3	Filtered	Filtered	Filtered	Filtered	Filtered	3	3	3	3	3	3	3	3	3	3	3	3	3	Filtered	Filtered	Filtered	3	3	3	3	3	3	3	3	3	3	3	3	3
2.06995e-06	26420.7	A0A087WWU8	TPM3	Isoform of P06753, Tropomyosin alpha-3 chain	11	11	11	11	11	11	11	11	11	11	11	11	11	11	11	11	11	11	11	11	11	11	11	11	11	11	11	11	11	11	11	11	11	11	11	11	11	11	11	11	11	11	11	11	11
8.27193e-06	9297.94;9458.14;9447.98	A0A087WX02;F8WB74;P63302	SELENOW	Isoform of P63302, Selenoprotein W;Isoform of P63302, Selenoprotein W;Selenoprotein W	Filtered	Filtered	Filtered	Filtered	Filtered	Filtered	Filtered	Filtered	Filtered	Filtered	Filtered	Filtered	Filtered	Filtered	Filtered	Filtered	Filtered	Filtered	Filtered	Filtered	Filtered	Filtered	Filtered	Filtered	Filtered	Filtered	Filtered	Filtered	Filtered	Filtered	Filtered	Filtered	2	2	2	2	2	2	2	2	2	Filtered	Filtered	Filtered	2
1.06834e-05	5379.35;46452.73;NaN;46280.82;46280.82-2;46280.82-3;46280.82-4;28764.8;28376.69	A0A087WX72;F8VVS7;H0Y3S8;P55211;P55211-2;P55211-3;P55211-4;Q5JRU2;Q5JRU8	CASP9	Isoform of P55211, Caspase-9 (Fragment);Isoform of P55211, Caspase-9;Isoform of P55211, Caspase-9 (Fragment);Caspase-9;Isoform of P55211, Isoform 2 of Caspase-9;Isoform of P55211, Isoform 3 of Caspase-9;Isoform of P55211, Isoform 4 of Caspase-9;Isoform of P55211, Caspase-9 (Fragment);Isoform of P55211, Caspase-9 (Fragment)	Filtered	Filtered	Filtered	Filtered	Filtered	Filtered	Filtered	Filtered	Filtered	Filtered	Filtered	Filtered	Filtered	Filtered	Filtered	Filtered	Filtered	1	Filtered	1	Filtered	Filtered	Filtered	Filtered	Filtered	Filtered	Filtered	Filtered	Filtered	Filtered	Filtered	Filtered	1	1	1	1	1	1	1	1	Filtered	Filtered	Filtered	Filtered	Filtered
3.71475e-06	43470.61;25537.89;38213.62	A0A087WXB8;C9IZL6;Q9Y274	ST3GAL6	Isoform of Q9Y274, ST3 beta-galactoside alpha-2,3-sialyltransferase 6, isoform CRA_b;Isoform of Q9Y274, Type 2 lactosamine alpha-2,3-sialyltransferase (Fragment);Type 2 lactosamine alpha-2,3-sialyltransferase	4	4	4	4	4	4	4	4	4	4	4	Filtered	4	4	4	4	Filtered	Filtered	Filtered	Filtered	Filtered	Filtered	Filtered	Filtered	Filtered	Filtered	Filtered	Filtered	Filtered	Filtered	4	Filtered	Filtered	Filtered	Filtered	Filtered	Filtered	Filtered	Filtered	Filtered	4	Filtered	Filtered	Filtered	Filtered
2.06995e-06	40836.7;44738.22;40750.6	A0A087WXC5;E7ESZ7;O95299	NDUFA10	Isoform of O95299, NADH dehydrogenase [ubiquinone] 1 alpha subcomplex subunit 10, mitochondrial;Isoform of O95299, NADH dehydrogenase [ubiquinone] 1 alpha subcomplex subunit 10, mitochondrial;NADH dehydrogenase [ubiquinone] 1 alpha subcomplex subunit 10, mitochondrial	15	15	15	15	15	15	15	15	15	15	15	15	15	15	15	15	15	15	15	15	15	15	15	15	15	15	15	15	15	15	15	15	15	15	15	15	15	15	15	15	15	15	15	15	15
2.06995e-06	80216.16;80130.97	A0A087WXD1;Q96T83	SLC9A7	Isoform of Q96T83, Sodium/hydrogen exchanger;Sodium/hydrogen exchanger 7	Filtered	5	Filtered	Filtered	Filtered	Filtered	5	5	5	Filtered	Filtered	5	5	5	5	Filtered	5	5	5	5	5	5	5	5	5	Filtered	5	5	5	5	5	5	5	Filtered	5	5	5	5	5	5	5	Filtered	5	5	5
7.92406e-05	29574.83;16523;20451.3;27994.24;27569.56;27569.56-2;27569.56-3	A0A087WXF8;A0A087WXU5;A0A087WYV3;A0A0D9SEW3;Q9NP64;Q9NP64-2;Q9NP64-3	ZCCHC17	Isoform of Q9NP64, Nucleolar protein of 40 kDa;Isoform of Q9NP64, Nucleolar protein of 40 kDa;Isoform of Q9NP64, Nucleolar protein of 40 kDa;Isoform of Q9NP64, Nucleolar protein of 40 kDa;Nucleolar protein of 40 kDa;Isoform of Q9NP64, Isoform 2 of Nucleolar protein of 40 kDa;Isoform of Q9NP64, Isoform 3 of Nucleolar protein of 40 kDa	Filtered	Filtered	Filtered	Filtered	Filtered	Filtered	Filtered	Filtered	Filtered	Filtered	Filtered	Filtered	Filtered	Filtered	Filtered	Filtered	Filtered	Filtered	1	Filtered	Filtered	Filtered	Filtered	Filtered	1	1	Filtered	Filtered	Filtered	Filtered	Filtered	Filtered	Filtered	Filtered	1	1	Filtered	1	1	Filtered	1	1	1	Filtered	Filtered
3.25651e-06	100027.14;97456.15	A0A087WXI5;P12830	CDH1	Isoform of P12830, Cadherin-1;Cadherin-1	4	4	4	4	4	4	4	4	4	4	4	4	4	4	4	4	Filtered	Filtered	Filtered	Filtered	Filtered	Filtered	Filtered	Filtered	Filtered	Filtered	4	Filtered	Filtered	4	Filtered	Filtered	Filtered	Filtered	Filtered	4	Filtered	Filtered	4	Filtered	4	Filtered	Filtered	Filtered	Filtered
2.60584e-06	273007.34;269931.97;269872.86;269872.86-2;269872.86-3	A0A087WXK5;J3QSS3;Q9BZC7;Q9BZC7-2;Q9BZC7-3	ABCA2	Isoform of Q9BZC7, ATP-binding cassette sub-family A member 2;Isoform of Q9BZC7, ATP-binding cassette sub-family A member 2;ATP-binding cassette sub-family A member 2;Isoform of Q9BZC7, Isoform 2 of ATP-binding cassette sub-family A member 2;Isoform of Q9BZC7, Isoform 3 of ATP-binding cassette sub-family A member 2	6	6	6	6	6	6	6	6	6	6	6	6	6	Filtered	6	Filtered	6	6	6	6	6	6	6	6	6	6	Filtered	Filtered	6	6	6	6	6	6	6	6	6	6	6	6	6	Filtered	6	Filtered	6
2.3666e-06	107808.7;107836.71	A0A087WXL6;Q9H270	VPS11	Isoform of Q9H270, Vacuolar protein sorting 11 (Yeast), isoform CRA_a;Vacuolar protein sorting-associated protein 11 homolog	10	10	Filtered	10	10	10	10	10	10	10	10	Filtered	10	Filtered	Filtered	Filtered	10	10	10	10	10	10	10	10	10	10	10	10	10	10	Filtered	Filtered	10	10	10	10	10	10	10	10	10	10	10	10	10
2.06995e-06	19585.75;26372.69;20170.47;19785.99;21397.02;21397.02-3	A0A087WXM6;A0A0A6YYL6;J3KRX5;J3QQT2;P18621;P18621-3	RPL17;RPL17-C18orf32;RPL17;RPL17;RPL17;RPL17	Isoform of P18621, 60S ribosomal protein L17 (Fragment);Protein RPL17-C18orf32;Isoform of P18621, 60S ribosomal protein L17 (Fragment);Isoform of P18621, 60S ribosomal protein L17 (Fragment);60S ribosomal protein L17;Isoform of P18621, Isoform 3 of 60S ribosomal protein L17	8	8	8	8	8	8	8	8	8	8	8	8	8	8	8	8	8	8	8	8	8	8	8	8	8	8	8	8	8	8	8	8	8	8	8	8	8	8	8	8	8	8	8	8	8
2.33686e-06	46666.79;48807.54	A0A087WXN4;Q96CB8	INTS12	Isoform of Q96CB8, Integrator complex subunit 12;Integrator complex subunit 12	3	3	3	3	3	3	3	3	3	3	Filtered	3	3	3	3	3	3	3	3	3	3	3	3	3	3	3	Filtered	3	3	3	3	3	3	3	3	3	3	3	3	3	3	3	3	3	3
2.986e-06	79798.19;79929.37	A0A087WXN9;Q765P7	MTSS1L	Isoform of Q765P7, MTSS1-like protein;MTSS1-like protein	2	Filtered	2	2	2	2	2	2	2	Filtered	Filtered	Filtered	Filtered	2	2	2	Filtered	2	2	2	2	2	2	Filtered	2	Filtered	Filtered	Filtered	Filtered	Filtered	Filtered	2	2	2	2	2	2	2	2	2	2	2	2	2	2
6.22524e-06	75849.39;81543.93;85935.99;85935.99-2	A0A087WXP3;E9PEE8;P18564;P18564-2	ITGB6	Isoform of P18564, Integrin beta;Isoform of P18564, Integrin beta;Integrin beta-6;Isoform of P18564, Isoform 2 of Integrin beta-6	Filtered	Filtered	Filtered	1	1	1	1	1	1	1	Filtered	Filtered	Filtered	Filtered	Filtered	Filtered	Filtered	Filtered	Filtered	Filtered	Filtered	Filtered	Filtered	Filtered	Filtered	Filtered	Filtered	Filtered	Filtered	Filtered	Filtered	Filtered	Filtered	Filtered	Filtered	Filtered	Filtered	Filtered	Filtered	Filtered	Filtered	Filtered	Filtered	Filtered	Filtered
6.85477e-06	38191.76;71330.54	A0A087WXP9;Q8IY47	KBTBD2	Isoform of Q8IY47, Kelch repeat and BTB domain-containing protein 2;Kelch repeat and BTB domain-containing protein 2	Filtered	Filtered	Filtered	Filtered	Filtered	Filtered	Filtered	Filtered	Filtered	Filtered	Filtered	Filtered	Filtered	Filtered	Filtered	Filtered	1	1	1	Filtered	1	1	1	1	Filtered	1	1	Filtered	Filtered	Filtered	Filtered	Filtered	1	1	1	1	1	1	1	1	1	1	1	Filtered	Filtered
1.84676e-05	32004.11;35138.68	A0A087WXR7;Q5TBB1	RNASEH2B	Isoform of Q5TBB1, Ribonuclease H2 subunit B;Ribonuclease H2 subunit B	Filtered	Filtered	Filtered	Filtered	Filtered	Filtered	Filtered	Filtered	Filtered	Filtered	Filtered	Filtered	Filtered	Filtered	Filtered	Filtered	Filtered	Filtered	Filtered	Filtered	Filtered	Filtered	Filtered	Filtered	Filtered	Filtered	Filtered	Filtered	Filtered	Filtered	Filtered	Filtered	2	2	2	Filtered	2	Filtered	2	Filtered	Filtered	Filtered	2	2	2
2.06995e-06	37119.06;38792.77	A0A087WXS7;O43681	ASNA1	Isoform of O43681, ATPase ASNA1;ATPase ASNA1	7	7	7	7	7	7	7	7	7	7	7	7	7	7	7	7	7	7	7	7	7	7	7	7	7	7	7	7	7	7	7	7	7	7	7	7	7	7	7	7	7	7	7	7	7
2.25412e-06	32260.31;51603.88	A0A087WXU0;Q9NWS8	RMND1	Isoform of Q9NWS8, Required for meiotic nuclear division protein 1 homolog;Required for meiotic nuclear division protein 1 homolog	6	6	6	6	6	6	6	6	6	6	6	6	6	6	6	6	6	6	6	6	6	6	6	6	6	6	6	6	6	6	6	6	6	6	6	6	6	6	6	6	6	6	6	6	6
2.45708e-06	60163.5;126229.41	A0A087WXV2;O14917	PCDH17	Isoform of O14917, Protocadherin-17 (Fragment);Protocadherin-17	Filtered	Filtered	Filtered	Filtered	Filtered	Filtered	Filtered	1	1	Filtered	Filtered	Filtered	Filtered	Filtered	Filtered	Filtered	1	1	1	1	1	1	1	1	1	1	1	Filtered	Filtered	Filtered	Filtered	Filtered	1	1	1	1	1	1	1	1	1	1	1	Filtered	Filtered
2.13876e-06	49990.45;52784.74;52784.74-2;52784.74-4;52784.74-5;52784.74-6	A0A087WXV4;P41235;P41235-2;P41235-4;P41235-5;P41235-6	HNF4A	Isoform of P41235, Hepatocyte nuclear factor 4-alpha;Hepatocyte nuclear factor 4-alpha;Isoform of P41235, Isoform HNF4-Alpha-2 of Hepatocyte nuclear factor 4-alpha;Isoform of P41235, Isoform HNF4-Alpha-4 of Hepatocyte nuclear factor 4-alpha;Isoform of P41235, Isoform HNF4-Alpha-7 of Hepatocyte nuclear factor 4-alpha;Isoform of P41235, Isoform HNF4-Alpha-8 of Hepatocyte nuclear factor 4-alpha	3	3	3	3	3	3	3	3	3	3	3	3	3	3	3	Filtered	Filtered	Filtered	Filtered	Filtered	Filtered	Filtered	Filtered	Filtered	Filtered	Filtered	Filtered	Filtered	Filtered	Filtered	Filtered	Filtered	Filtered	Filtered	Filtered	Filtered	Filtered	Filtered	Filtered	Filtered	Filtered	Filtered	Filtered	Filtered	Filtered
1.09413e-05	183653	A0A087WXW9	COL5A1	Isoform of P20908, Collagen alpha-1(V) chain	Filtered	Filtered	Filtered	Filtered	Filtered	Filtered	Filtered	Filtered	Filtered	Filtered	Filtered	Filtered	Filtered	Filtered	Filtered	Filtered	1	1	1	1	1	1	1	1	1	Filtered	Filtered	Filtered	1	Filtered	Filtered	Filtered	1	1	1	1	1	1	1	1	1	Filtered	1	1	1
9.85917e-06	14143.3	A0A087WXX8	SDHB	Isoform of P21912, Succinate dehydrogenase [ubiquinone] iron-sulfur subunit, mitochondrial (Fragment)	1	1	1	1	1	1	1	Filtered	Filtered	Filtered	Filtered	Filtered	Filtered	1	1	1	Filtered	Filtered	Filtered	Filtered	Filtered	Filtered	Filtered	Filtered	Filtered	Filtered	Filtered	Filtered	Filtered	Filtered	Filtered	Filtered	Filtered	Filtered	Filtered	Filtered	1	Filtered	Filtered	Filtered	Filtered	Filtered	Filtered	Filtered	Filtered
2.83396e-06	33102.08;37722.18;35103.86;34792.92;9003.92;11264.7;23509.29;42420.5;12527.05;8875.79;37741.09;13068.51;12524.9;18399.75;17410.87;31609.9;23046.94;18671.07;41250.03;41250.03-1;41250.03-4	A0A087WXY4;A0A087X1A8;A0A0A0MS38;D3VVH9;D3VVP3;D6R9I5;E9PJN5;F5H211;G3V390;G3V3A6;G3V3R7;G3V3S5;G3V4B1;G3V4F4;G3V4F5;G3V4U9;G3V526;G3V5H3;P54252;P54252-1;P54252-4	ATXN3	Isoform of P54252, Ataxin-3;Isoform of P54252, Ataxin-3;Isoform of P54252, Ataxin-3;Isoform of P54252, Ataxin 3 variant m;Isoform of P54252, Ataxin 3 variant h;Isoform of P54252, Ataxin-3;Isoform of P54252, Ataxin-3 (Fragment);Isoform of P54252, Ataxin-3;Isoform of P54252, Ataxin-3;Isoform of P54252, Ataxin-3;Isoform of P54252, Ataxin-3 (Fragment);Isoform of P54252, Ataxin-3;Isoform of P54252, At…	2	Filtered	2	2	2	2	2	Filtered	2	2	2	Filtered	Filtered	Filtered	Filtered	Filtered	2	2	2	2	2	2	2	2	2	2	2	2	Filtered	Filtered	Filtered	Filtered	2	2	2	2	2	2	2	2	2	2	2	2	2
2.25412e-06	99666.72;116592.05;45183.56;128781.26	A0A087WXZ7;K7EIX2;K7ELR8;Q6AI08	HEATR6	Isoform of Q6AI08, HEAT repeat-containing protein 6;Isoform of Q6AI08, HEAT repeat-containing protein 6;Isoform of Q6AI08, HEAT repeat-containing protein 6;HEAT repeat-containing protein 6	Filtered	Filtered	Filtered	Filtered	Filtered	Filtered	Filtered	Filtered	Filtered	Filtered	Filtered	Filtered	Filtered	Filtered	Filtered	Filtered	2	2	2	Filtered	2	2	Filtered	2	2	2	Filtered	Filtered	2	Filtered	Filtered	Filtered	2	2	2	2	2	2	2	2	2	2	2	2	2
2.06995e-06	212201.46;215333.85;215358.95;215475.25;215404.97;215404.97-2;215404.97-3	A0A087WY00;F8W6H6;F8WE88;G3V394;Q9Y4I1;Q9Y4I1-2;Q9Y4I1-3	MYO5A	Isoform of Q9Y4I1, Unconventional myosin-Va;Isoform of Q9Y4I1, Unconventional myosin-Va;Isoform of Q9Y4I1, Unconventional myosin-Va;Isoform of Q9Y4I1, Unconventional myosin-Va;Unconventional myosin-Va;Isoform of Q9Y4I1, Isoform 2 of Unconventional myosin-Va;Isoform of Q9Y4I1, Isoform 3 of Unconventional myosin-Va	34	34	34	34	34	34	34	34	34	34	34	34	34	34	34	34	34	34	34	34	34	34	34	34	34	34	34	34	34	34	34	34	34	34	34	34	34	34	34	34	34	34	34	34	34
2.06995e-06	31102.08;33879.21	A0A087WY55;Q9NP79	VTA1	Isoform of Q9NP79, Chromosome 6 open reading frame 55, isoform CRA_b;Vacuolar protein sorting-associated protein VTA1 homolog	8	8	8	8	8	8	8	8	8	8	8	8	8	8	8	8	8	8	8	8	8	8	8	8	8	8	8	8	8	8	8	8	8	8	8	8	8	8	8	8	8	8	8	8	8
0.000353222	106628.24;105328.84;88555.62;72999.17;106420.08;106420.08-2;106420.08-3;106420.08-4;106420.08-5;106420.08-6;106420.08-7;106420.08-8	A0A087WY68;A0A087WZR0;H0Y3Q0;H7BXT3;P29122;P29122-2;P29122-3;P29122-4;P29122-5;P29122-6;P29122-7;P29122-8	PCSK6	Isoform of P29122, Proprotein convertase subtilisin/kexin type 6;Isoform of P29122, Proprotein convertase subtilisin/kexin type 6;Isoform of P29122, Proprotein convertase subtilisin/kexin type 6 (Fragment);Isoform of P29122, Proprotein convertase subtilisin/kexin type 6;Proprotein convertase subtilisin/kexin type 6;Isoform of P29122, Isoform PACE4A-II of Proprotein convertase subtilisin/kexin typ…	Filtered	Filtered	Filtered	Filtered	Filtered	Filtered	Filtered	Filtered	Filtered	1	1	Filtered	Filtered	Filtered	Filtered	Filtered	Filtered	Filtered	Filtered	1	Filtered	Filtered	Filtered	Filtered	Filtered	Filtered	Filtered	Filtered	Filtered	Filtered	Filtered	Filtered	Filtered	Filtered	Filtered	Filtered	Filtered	Filtered	1	Filtered	Filtered	Filtered	Filtered	Filtered	Filtered
2.06995e-06	49526.54;52303.51;49654.67;49654.67-2	A0A087WY71;E9PFW3;Q96CW1;Q96CW1-2	AP2M1	Isoform of Q96CW1, AP-2 complex subunit mu;Isoform of Q96CW1, AP-2 complex subunit mu;AP-2 complex subunit mu;Isoform of Q96CW1, Isoform 2 of AP-2 complex subunit mu	22	22	22	22	22	22	22	22	22	22	22	22	22	22	22	22	22	22	22	22	22	22	22	22	22	22	22	22	22	22	22	22	22	22	22	22	22	22	22	22	22	22	22	22	22
2.82422e-06	81339.09;52025.22;69830.05	A0A087WY96;A0A087WYN0;P31641	SLC6A6	Isoform of P31641, Transporter;Isoform of P31641, Transporter;Sodium- and chloride-dependent taurine transporter	Filtered	Filtered	Filtered	Filtered	Filtered	Filtered	Filtered	Filtered	Filtered	Filtered	Filtered	Filtered	Filtered	Filtered	Filtered	Filtered	2	2	2	2	2	2	2	2	2	Filtered	2	2	2	2	2	2	Filtered	Filtered	Filtered	Filtered	Filtered	2	2	2	Filtered	Filtered	Filtered	2	2
2.06995e-06	58984.82;67591.84;67591.84-2	A0A087WYE2;Q5T4B2;Q5T4B2-2	CERCAM	Isoform of Q5T4B2, Inactive glycosyltransferase 25 family member 3;Inactive glycosyltransferase 25 family member 3;Isoform of Q5T4B2, Isoform 2 of Inactive glycosyltransferase 25 family member 3	Filtered	Filtered	Filtered	Filtered	10	10	10	10	10	Filtered	Filtered	Filtered	Filtered	Filtered	Filtered	Filtered	10	10	10	10	10	10	10	10	10	10	10	10	10	10	10	10	10	10	10	10	10	10	10	10	10	10	10	10	10
2.06995e-06	29204.95;29158.92	A0A087WYF7;Q6UXV4	APOOL	Isoform of Q6UXV4, MICOS complex subunit;MICOS complex subunit MIC27	9	9	9	9	9	9	9	9	9	9	9	9	9	9	9	9	9	9	9	9	9	9	9	9	9	9	9	9	9	9	9	9	9	9	9	9	9	9	9	9	9	9	9	9	9
3.42831e-06	47684.57;37554.92;37723.98;37136.46;53910.34;48032.91;48272.09;48813.86;48813.86-2;37713.13;47944.71	A0A087WYK1;E7EQY3;E7EW65;H7C1I4;M0QX68;M0R1G9;Q00887;Q00889;Q00889-2;Q15238;Q16557	PSG9;PSG5;PSG9;PSG9;PSG3;PSG5;PSG9;PSG6;PSG6;PSG5;PSG3	Isoform of Q00887, Pregnancy-specific beta-1-glycoprotein 9;Isoform of Q15238, Pregnancy-specific beta-1-glycoprotein 5;Isoform of Q00887, Pregnancy-specific beta-1-glycoprotein 9;Isoform of Q00887, Pregnancy-specific beta-1-glycoprotein 9;Isoform of Q16557, Pregnancy-specific beta-1-glycoprotein 3;Isoform of Q15238, Pregnancy-specific beta-1-glycoprotein 5;Pregnancy-specific beta-1-glycoprotein …	Filtered	Filtered	Filtered	Filtered	Filtered	Filtered	Filtered	Filtered	Filtered	Filtered	Filtered	Filtered	Filtered	Filtered	Filtered	Filtered	2	2	2	2	2	2	2	2	2	2	2	Filtered	2	2	2	2	Filtered	Filtered	Filtered	Filtered	Filtered	Filtered	Filtered	Filtered	Filtered	Filtered	Filtered	Filtered	Filtered
3.66869e-06	22193.19;37323.25;37323.25-2;26119.77	A0A087WYK9;Q02985;Q02985-2;Q6NSD3	CFHR3	Isoform of Q02985, Complement factor H-related protein 3;Complement factor H-related protein 3;Isoform of Q02985, Isoform 2 of Complement factor H-related protein 3;Isoform of Q02985, CFHR3 protein	2	2	2	2	2	2	2	2	2	2	2	2	Filtered	Filtered	Filtered	Filtered	Filtered	Filtered	Filtered	Filtered	Filtered	Filtered	Filtered	Filtered	Filtered	Filtered	Filtered	Filtered	Filtered	Filtered	Filtered	Filtered	Filtered	Filtered	Filtered	Filtered	Filtered	Filtered	Filtered	Filtered	Filtered	Filtered	Filtered	Filtered	Filtered
3.58471e-06	29682.18;28723;28424.62;28424.62-2	A0A087WYL7;G3V4A5;O75586;O75586-2	MED6	Isoform of O75586, Mediator of RNA polymerase II transcription subunit 6;Isoform of O75586, Mediator of RNA polymerase II transcription subunit 6;Mediator of RNA polymerase II transcription subunit 6;Isoform of O75586, Isoform 2 of Mediator of RNA polymerase II transcription subunit 6	Filtered	Filtered	Filtered	Filtered	Filtered	Filtered	Filtered	Filtered	Filtered	Filtered	2	Filtered	Filtered	2	Filtered	Filtered	2	2	2	Filtered	2	2	2	Filtered	2	Filtered	Filtered	Filtered	2	2	2	Filtered	2	2	2	Filtered	Filtered	2	2	Filtered	2	Filtered	Filtered	2	2
2.06995e-06	155291.71;155235.64	A0A087WYN9;Q7Z478	DHX29	Isoform of Q7Z478, ATP-dependent RNA helicase DHX29;ATP-dependent RNA helicase DHX29	20	20	20	20	20	20	20	20	20	20	20	20	20	20	20	20	20	20	20	20	20	20	20	20	20	20	20	20	20	20	20	20	20	20	20	20	20	20	20	20	20	20	20	20	20
2.06995e-06	13303.4;13453.44	A0A087WYP2;Q8IZQ5	SELENOH	Isoform of Q8IZQ5, Selenoprotein H;Selenoprotein H	4	4	4	4	4	4	4	4	4	Filtered	Filtered	4	4	Filtered	Filtered	Filtered	4	4	4	4	4	4	Filtered	4	4	4	4	Filtered	Filtered	Filtered	4	4	4	4	4	4	4	4	4	4	4	4	4	4	4
2.35799e-06	13653.9;16155.69	A0A087WYR0;P09132	SRP19	Isoform of P09132, Signal recognition particle 19 kDa protein;Signal recognition particle 19 kDa protein	4	4	4	4	4	4	4	4	4	4	4	4	Filtered	Filtered	Filtered	Filtered	4	4	4	4	4	4	4	4	4	4	4	4	4	Filtered	Filtered	Filtered	4	4	4	4	4	4	4	4	4	4	4	4	4
2.06995e-06	19154.9;18697.38;18697.38-4	A0A087WYT3;Q15185;Q15185-4	PTGES3	Isoform of Q15185, Prostaglandin E synthase 3;Prostaglandin E synthase 3;Isoform of Q15185, Isoform 4 of Prostaglandin E synthase 3	7	7	7	7	7	7	7	7	7	7	7	7	7	7	7	7	7	7	7	7	7	7	7	7	7	7	7	7	7	7	7	7	7	7	7	7	7	7	7	7	7	7	7	7	7
2.06995e-06	20428.51;22578.13;22578.13-3;22578.13-5	A0A087WYU2;Q96S19;Q96S19-3;Q96S19-5	METTL26	Isoform of Q96S19, Methyltransferase-like 26;Methyltransferase-like 26;Isoform of Q96S19, Isoform 3 of Methyltransferase-like 26;Isoform of Q96S19, Isoform 5 of Methyltransferase-like 26	5	Filtered	Filtered	Filtered	5	5	5	Filtered	Filtered	Filtered	Filtered	Filtered	5	Filtered	Filtered	Filtered	5	5	5	5	5	5	5	5	5	Filtered	Filtered	5	Filtered	5	5	Filtered	5	5	5	5	5	5	5	5	5	5	5	5	5
3.96194e-06	314676.77;314774.88	A0A087WYV8;P35556	FBN2	Isoform of P35556, Fibrillin-2;Fibrillin-2	Filtered	Filtered	3	Filtered	Filtered	Filtered	Filtered	3	Filtered	Filtered	3	Filtered	Filtered	Filtered	Filtered	Filtered	3	3	3	3	3	3	3	3	3	Filtered	3	3	3	3	Filtered	Filtered	3	3	Filtered	3	Filtered	3	Filtered	3	Filtered	Filtered	3	3	3
2.06995e-06	34290.89;34225.92;33462.05;33730.32;44739.8	A0A087WYY0;A0A087X260;B1AKP7;G3V162;Q13148	TARDBP	Isoform of Q13148, TAR DNA-binding protein 43;Isoform of Q13148, TAR DNA-binding protein 43;Isoform of Q13148, TAR DNA-binding protein 43;Isoform of Q13148, TAR DNA binding protein, isoform CRA_d;TAR DNA-binding protein 43	11	11	11	11	11	11	11	11	11	11	11	11	11	11	11	11	11	11	11	11	11	11	11	11	11	11	11	11	11	11	11	11	11	11	11	11	11	11	11	11	11	11	11	11	11
4.17552e-06	45423.86;44565.45;44565.45-2	A0A087WZ09;P43694;P43694-2	GATA4	Isoform of P43694, Transcription factor GATA-4;Transcription factor GATA-4;Isoform of P43694, Isoform 2 of Transcription factor GATA-4	Filtered	Filtered	Filtered	1	Filtered	Filtered	Filtered	Filtered	Filtered	Filtered	Filtered	Filtered	Filtered	Filtered	Filtered	Filtered	1	1	1	1	1	1	1	1	1	1	1	Filtered	Filtered	Filtered	Filtered	Filtered	1	1	1	1	1	1	1	1	1	1	1	Filtered	Filtered
2.06995e-06	77843.52;79578.59;77859.56	A0A087WZ13;E9PAU2;Q8IY67-2	RAVER1	Isoform of Q8IY67, Ribonucleoprotein PTB-binding 1;Isoform of Q8IY67, Ribonucleoprotein PTB-binding 1;Isoform of Q8IY67, Isoform 2 of Ribonucleoprotein PTB-binding 1	9	9	9	9	9	9	9	9	9	Filtered	Filtered	9	9	9	9	Filtered	9	9	9	9	9	9	9	9	9	9	9	9	9	9	9	9	9	9	9	9	9	9	9	9	9	9	9	9	9
2.78733e-06	41210.12;47244.98	A0A087WZ32;A8K727	PLEKHA2	Isoform of Q9HB19, Pleckstrin homology domain-containing family A member 2;Isoform of Q9HB19, Pleckstrin homology domain-containing family A member 2	Filtered	Filtered	Filtered	Filtered	Filtered	Filtered	Filtered	Filtered	Filtered	Filtered	Filtered	Filtered	Filtered	Filtered	Filtered	Filtered	Filtered	5	Filtered	5	5	Filtered	Filtered	Filtered	Filtered	5	Filtered	Filtered	Filtered	Filtered	Filtered	Filtered	5	5	5	5	5	5	5	5	5	5	5	5	5
4.50464e-05	18419.7;20498.24	A0A087WZ54;Q6P9G4	TMEM154	Isoform of Q6P9G4, Transmembrane protein 154;Transmembrane protein 154	Filtered	Filtered	Filtered	Filtered	Filtered	Filtered	Filtered	Filtered	Filtered	Filtered	Filtered	Filtered	Filtered	1	Filtered	Filtered	1	1	1	1	1	Filtered	1	Filtered	Filtered	Filtered	Filtered	Filtered	Filtered	1	Filtered	Filtered	Filtered	1	Filtered	1	Filtered	Filtered	Filtered	Filtered	1	Filtered	Filtered	Filtered	Filtered
2.31287e-06	95922.2;69863.44;69863.44-3	A0A087WZ62;Q9H6U8;Q9H6U8-3	;ALG9;ALG9	Mannosyltransferase;Alpha-1,2-mannosyltransferase ALG9;Isoform of Q9H6U8, Isoform 3 of Alpha-1,2-mannosyltransferase ALG9	8	8	8	8	8	8	8	8	8	8	8	8	8	8	8	8	8	8	8	8	8	8	8	8	8	8	8	8	8	8	8	8	8	8	8	8	8	8	8	8	8	8	8	8	8
2.09827e-05	46008.5;42121.97;43532.53;49024.09	A0A087WZ97;A0A087WZK6;A0A087X2C2;Q5T7M9	FAM69A	Isoform of Q5T7M9, Protein FAM69A;Isoform of Q5T7M9, Protein FAM69A;Isoform of Q5T7M9, Protein FAM69A;Protein FAM69A	1	Filtered	1	Filtered	1	1	Filtered	1	1	Filtered	Filtered	1	Filtered	1	Filtered	Filtered	1	Filtered	Filtered	Filtered	Filtered	Filtered	1	1	1	Filtered	1	1	1	1	Filtered	Filtered	Filtered	1	Filtered	Filtered	Filtered	Filtered	Filtered	1	Filtered	Filtered	Filtered	Filtered	1
2.02405e-05	63874.49;100679.55;100679.55-2	A0A087WZD8;Q8WUA4;Q8WUA4-2	GTF3C2	Isoform of Q8WUA4, General transcription factor 3C polypeptide 2;General transcription factor 3C polypeptide 2;Isoform of Q8WUA4, Isoform 2 of General transcription factor 3C polypeptide 2	Filtered	Filtered	Filtered	Filtered	Filtered	Filtered	Filtered	Filtered	Filtered	Filtered	2	Filtered	Filtered	Filtered	Filtered	Filtered	Filtered	Filtered	Filtered	2	Filtered	Filtered	Filtered	Filtered	Filtered	Filtered	Filtered	Filtered	Filtered	Filtered	Filtered	Filtered	2	2	2	2	2	2	2	2	2	2	2	2	Filtered
5.45455e-06	NaN;130780.47;130780.47-2	A0A087WZG4;Q6ZSZ5;Q6ZSZ5-2	;ARHGEF18;ARHGEF18	Uncharacterized protein (Fragment);Rho guanine nucleotide exchange factor 18;Isoform of Q6ZSZ5, Isoform 2 of Rho guanine nucleotide exchange factor 18	Filtered	Filtered	Filtered	4	4	Filtered	4	Filtered	4	Filtered	Filtered	Filtered	Filtered	Filtered	Filtered	Filtered	4	4	4	4	4	4	4	4	4	4	4	Filtered	Filtered	4	4	4	4	4	4	4	4	4	4	4	4	4	4	Filtered	4
3.65654e-06	41114.72;40970.59;40970.59-3	A0A087WZK0;P49366;P49366-3	DHPS	Isoform of P49366, Deoxyhypusine synthase;Deoxyhypusine synthase;Isoform of P49366, Isoform 3 of Deoxyhypusine synthase	Filtered	Filtered	Filtered	Filtered	Filtered	Filtered	Filtered	Filtered	Filtered	Filtered	Filtered	Filtered	Filtered	Filtered	Filtered	Filtered	5	5	5	5	5	5	Filtered	Filtered	Filtered	5	Filtered	Filtered	Filtered	Filtered	Filtered	Filtered	5	5	5	5	5	5	5	5	5	5	5	5	5
2.24204e-06	34925.9;25308.7;29114.38;29480.8	A0A087WZM2;D6REQ6;D6RHI9;O00584	RNASET2	Isoform of O00584, Ribonuclease T2;Isoform of O00584, Ribonuclease T2;Isoform of O00584, Ribonuclease T2 (Fragment);Ribonuclease T2	5	5	5	5	5	5	5	5	5	5	5	5	5	5	5	Filtered	5	5	5	5	5	5	5	5	5	5	5	5	5	5	5	Filtered	5	5	5	5	5	5	5	5	5	5	5	5	5
2.81602e-06	11138.79;14242.66;14242.66-2;14242.66-3	A0A087WZM8;Q8TBM7;Q8TBM7-2;Q8TBM7-3	TMEM254	Isoform of Q8TBM7, Transmembrane protein 254;Transmembrane protein 254;Isoform of Q8TBM7, Isoform 2 of Transmembrane protein 254;Isoform of Q8TBM7, Isoform 3 of Transmembrane protein 254	1	1	Filtered	1	1	1	Filtered	Filtered	Filtered	1	1	1	1	Filtered	Filtered	Filtered	Filtered	Filtered	1	Filtered	Filtered	Filtered	Filtered	Filtered	Filtered	Filtered	Filtered	Filtered	Filtered	Filtered	Filtered	Filtered	Filtered	Filtered	Filtered	Filtered	Filtered	Filtered	Filtered	Filtered	Filtered	Filtered	Filtered	Filtered	Filtered
2.06995e-06	42410.93;42183.67	A0A087WZN1;O43837	IDH3B	Isoform of O43837, Isocitrate dehydrogenase [NAD] subunit, mitochondrial;Isocitrate dehydrogenase [NAD] subunit beta, mitochondrial	14	14	14	14	14	14	14	14	14	14	14	14	14	14	14	14	14	14	14	14	14	14	14	14	14	14	14	14	14	14	14	14	14	14	14	14	14	14	14	14	14	14	14	14	14
2.06995e-06	31287.85;27774.78	A0A087WZT2;Q6UX53	METTL7B	Isoform of Q6UX53, Methyltransferase-like protein 7B;Methyltransferase-like protein 7B	7	7	7	7	7	7	7	7	7	7	7	7	7	7	7	7	7	7	7	Filtered	7	7	7	7	Filtered	Filtered	Filtered	Filtered	Filtered	Filtered	Filtered	Filtered	7	7	Filtered	7	Filtered	7	7	7	7	Filtered	Filtered	7	Filtered
3.15465e-06	51159.83;55715.69;55715.69-2;55715.69-3	A0A087WZU2;Q00536;Q00536-2;Q00536-3	CDK16	Isoform of Q00536, Cyclin-dependent kinase 16;Cyclin-dependent kinase 16;Isoform of Q00536, Isoform 2 of Cyclin-dependent kinase 16;Isoform of Q00536, Isoform 3 of Cyclin-dependent kinase 16	Filtered	Filtered	Filtered	Filtered	Filtered	Filtered	Filtered	10	Filtered	Filtered	10	Filtered	Filtered	Filtered	Filtered	Filtered	10	10	10	10	10	10	10	10	10	10	10	10	10	Filtered	10	10	10	10	10	10	10	10	10	10	10	10	10	10	10
2.85616e-06	153086.58;157129.37;157129.37-2;157129.37-4	A0A087WZX0;Q86UU0;Q86UU0-2;Q86UU0-4	BCL9L	Isoform of Q86UU0, B-cell CLL/lymphoma 9-like protein;B-cell CLL/lymphoma 9-like protein;Isoform of Q86UU0, Isoform 2 of B-cell CLL/lymphoma 9-like protein;Isoform of Q86UU0, Isoform 4 of B-cell CLL/lymphoma 9-like protein	9	Filtered	Filtered	Filtered	Filtered	Filtered	9	Filtered	9	Filtered	9	9	9	Filtered	Filtered	Filtered	9	9	9	9	9	9	9	9	9	9	9	9	9	9	Filtered	Filtered	9	9	9	9	9	9	9	9	9	9	9	9	9
5.9565e-06	6349.55;14273.78;6248.49	A0A087WZY2;A6NIV2;Q9P0U1	TOMM7	Isoform of Q9P0U1, Mitochondrial import receptor subunit TOM7 homolog;Isoform of Q9P0U1, Mitochondrial import receptor subunit TOM7 homolog;Mitochondrial import receptor subunit TOM7 homolog	1	1	1	1	1	1	1	1	1	1	1	1	Filtered	Filtered	Filtered	Filtered	1	1	1	1	1	1	1	1	1	1	1	1	Filtered	Filtered	Filtered	Filtered	1	1	1	1	1	1	1	1	1	1	1	1	Filtered
2.06995e-06	82764.73;82794.76;80355.08;80040.78	A0A087X011;E9PES4;J3KPF9;Q9Y496	KIF3A	Isoform of Q9Y496, Kinesin-like protein;Isoform of Q9Y496, Kinesin-like protein;Isoform of Q9Y496, Kinesin-like protein;Kinesin-like protein KIF3A	Filtered	Filtered	Filtered	Filtered	Filtered	Filtered	Filtered	Filtered	Filtered	7	7	7	7	Filtered	Filtered	Filtered	7	7	7	7	7	7	7	7	7	7	7	7	7	7	7	7	7	7	7	7	7	7	7	7	7	7	7	7	7
2.06995e-06	28864.61;28763.5	A0A087X020;Q9Y3A5	SBDS	Isoform of Q9Y3A5, Ribosome maturation protein SBDS;Ribosome maturation protein SBDS	12	12	12	12	12	12	12	12	12	12	12	12	12	12	12	12	12	12	12	12	12	12	12	12	12	12	12	12	12	12	12	12	12	12	12	12	12	12	12	12	12	12	12	12	12
8.83463e-05	26318.95;23467.97;32762.18	A0A087X060;G3V2W9;Q56P03	EAPP	Isoform of Q56P03, E2F-associated phosphoprotein;Isoform of Q56P03, E2F-associated phosphoprotein (Fragment);E2F-associated phosphoprotein	Filtered	Filtered	Filtered	Filtered	Filtered	Filtered	Filtered	Filtered	Filtered	Filtered	Filtered	Filtered	Filtered	Filtered	Filtered	Filtered	Filtered	Filtered	Filtered	Filtered	Filtered	Filtered	Filtered	Filtered	Filtered	Filtered	Filtered	Filtered	Filtered	Filtered	Filtered	Filtered	Filtered	Filtered	Filtered	Filtered	Filtered	Filtered	Filtered	Filtered	Filtered	Filtered	Filtered	1	Filtered
9.5864e-06	20601.8	A0A087X091	WDR13	Isoform of Q9H1Z4, WD repeat-containing protein 13 (Fragment)	Filtered	2	Filtered	Filtered	Filtered	Filtered	2	2	2	2	Filtered	2	Filtered	Filtered	Filtered	Filtered	2	2	Filtered	Filtered	2	Filtered	2	2	Filtered	2	Filtered	2	Filtered	2	Filtered	Filtered	2	2	2	2	2	2	2	2	2	2	2	2	2
1.64036e-05	47298.27;NaN;52562.23;52562.23-2	A0A087X0B7;H7C3C7;Q5SQN1;Q5SQN1-2	SNAP47	Isoform of Q5SQN1, Synaptosomal-associated protein 47;Isoform of Q5SQN1, Synaptosomal-associated protein 47 (Fragment);Synaptosomal-associated protein 47;Isoform of Q5SQN1, Isoform 2 of Synaptosomal-associated protein 47	1	Filtered	1	Filtered	1	1	1	1	1	Filtered	Filtered	Filtered	Filtered	Filtered	Filtered	Filtered	1	Filtered	Filtered	Filtered	Filtered	Filtered	1	1	Filtered	Filtered	Filtered	Filtered	Filtered	Filtered	1	1	1	1	1	1	1	1	1	1	1	Filtered	Filtered	Filtered	Filtered
2.17322e-06	36269.26;37393.63	A0A087X0D5;P09668	CTSH	Isoform of P09668, Pro-cathepsin H;Pro-cathepsin H	5	5	5	5	5	5	5	5	5	5	5	5	5	5	5	Filtered	Filtered	5	Filtered	Filtered	Filtered	Filtered	Filtered	Filtered	Filtered	Filtered	Filtered	Filtered	Filtered	Filtered	Filtered	Filtered	Filtered	Filtered	Filtered	Filtered	Filtered	5	Filtered	Filtered	Filtered	Filtered	Filtered	Filtered	Filtered
2.06995e-06	113794.56;110665.85	A0A087X0H9;Q5T8P6-3	RBM26	Isoform of Q5T8P6, RNA-binding protein 26;Isoform of Q5T8P6, Isoform 3 of RNA-binding protein 26	16	16	16	16	16	16	16	16	16	16	16	16	16	16	16	16	16	16	16	16	16	16	16	16	16	16	16	16	16	16	16	16	16	16	16	16	16	16	16	16	16	16	16	16	16
4.61461e-06	140059.24;141720.14	A0A087X0K0;P39059	COL15A1	Isoform of P39059, Collagen alpha-1(XV) chain;Collagen alpha-1(XV) chain	Filtered	Filtered	Filtered	Filtered	Filtered	Filtered	Filtered	Filtered	Filtered	Filtered	Filtered	Filtered	Filtered	Filtered	Filtered	Filtered	Filtered	1	Filtered	Filtered	1	Filtered	Filtered	1	Filtered	Filtered	Filtered	Filtered	1	1	1	Filtered	Filtered	Filtered	Filtered	Filtered	Filtered	Filtered	Filtered	Filtered	Filtered	Filtered	Filtered	Filtered	Filtered
3.07978e-06	187849	A0A087X0K9	TJP1	Isoform of Q07157, Tight junction protein ZO-1	Filtered	Filtered	Filtered	Filtered	Filtered	Filtered	Filtered	Filtered	Filtered	Filtered	Filtered	Filtered	Filtered	Filtered	Filtered	Filtered	1	1	1	Filtered	Filtered	Filtered	Filtered	Filtered	Filtered	Filtered	Filtered	Filtered	1	1	1	Filtered	1	1	1	1	1	1	1	1	1	Filtered	Filtered	Filtered	1
2.44644e-06	82890.46;88814.12	A0A087X0M4;Q9BWU0	SLC4A1AP	Isoform of Q9BWU0, Kanadaptin;Kanadaptin	Filtered	9	9	9	9	9	9	9	9	9	9	9	9	9	9	9	9	9	9	9	9	9	9	9	9	9	9	9	9	9	9	Filtered	9	9	9	9	9	9	9	9	9	9	9	9	9
2.25304e-06	15428.11;14253.79	A0A087X0N2;O15243	LEPROT	Isoform of O15243, Leptin receptor gene-related protein;Leptin receptor gene-related protein	Filtered	Filtered	1	1	Filtered	1	Filtered	1	1	1	1	1	1	Filtered	Filtered	Filtered	1	1	1	1	1	1	1	1	1	1	1	1	1	Filtered	Filtered	Filtered	1	1	1	1	1	1	1	1	1	1	1	1	1
1.38206e-05	28859.43;37057.98;18153.23;17635.19;37048.42;46625.81;46625.81-2;46625.81-3	A0A087X0P4;A0A0A0MTI0;F8WA05;H0YKH1;H0YLF5;P40424;P40424-2;P40424-3	PBX1	Isoform of P40424, Pre-B-cell leukemia transcription factor 1;Isoform of P40424, Pre-B-cell leukemia transcription factor 1;Isoform of P40424, Pre-B-cell leukemia transcription factor 1 (Fragment);Isoform of P40424, Pre-B-cell leukemia transcription factor 1 (Fragment);Isoform of P40424, Pre-B-cell leukemia transcription factor 1;Pre-B-cell leukemia transcription factor 1;Isoform of P40424, Isofo…	Filtered	Filtered	Filtered	Filtered	Filtered	Filtered	Filtered	Filtered	Filtered	Filtered	Filtered	Filtered	Filtered	Filtered	Filtered	Filtered	Filtered	1	1	Filtered	1	1	Filtered	Filtered	Filtered	Filtered	Filtered	Filtered	Filtered	Filtered	Filtered	Filtered	1	1	1	1	1	1	1	1	1	1	1	Filtered	Filtered
2.11803e-06	63675.03;63861.24	A0A087X0Q1;Q7Z739	YTHDF3	Isoform of Q7Z739, YTH domain-containing family protein 3;YTH domain-containing family protein 3	11	11	11	11	11	11	11	11	11	11	11	11	11	11	11	Filtered	11	11	11	11	11	11	11	11	11	11	11	11	11	11	11	11	11	11	11	11	11	11	11	11	11	11	11	11	11
2.06995e-06	73339.24;73489.28	A0A087X0Q9;Q9BVL4	SELENOO	Isoform of Q9BVL4, Selenoprotein O;Selenoprotein O	12	12	12	12	12	12	12	12	12	12	12	12	12	12	12	12	12	12	12	12	12	12	12	12	12	12	12	12	12	12	12	12	12	12	12	12	12	12	12	12	12	12	12	12	12
2.06995e-06	19825.56;19730.48;19730.48-2	A0A087X0R6;Q9UMY4;Q9UMY4-2	SNX12	Isoform of Q9UMY4, Sorting nexin-12;Sorting nexin-12;Isoform of Q9UMY4, Isoform 2 of Sorting nexin-12	5	5	5	5	5	5	5	5	5	Filtered	5	5	5	5	Filtered	Filtered	5	5	5	5	5	5	5	5	5	5	5	5	5	5	5	5	5	5	5	5	5	5	5	5	5	5	5	5	5
2.06995e-06	108339.18;108529.39	A0A087X0S5;P12109	COL6A1	Isoform of P12109, Collagen alpha-1(VI) chain;Collagen alpha-1(VI) chain	35	35	35	35	35	35	35	35	35	35	35	35	35	35	35	35	35	35	35	35	35	35	35	35	35	35	35	35	35	35	35	35	35	35	35	35	35	35	35	35	35	35	35	35	35
7.38345e-05	225713.66;221387.73	A0A087X0T3;A7E2Y1	MYH7B	Isoform of A7E2Y1, Myosin-7B;Myosin-7B	Filtered	Filtered	Filtered	Filtered	Filtered	1	Filtered	Filtered	Filtered	Filtered	Filtered	1	Filtered	Filtered	Filtered	Filtered	Filtered	1	1	1	Filtered	Filtered	Filtered	Filtered	Filtered	Filtered	Filtered	Filtered	Filtered	Filtered	Filtered	Filtered	1	Filtered	1	Filtered	1	1	1	Filtered	1	Filtered	Filtered	Filtered	Filtered
5.0882e-06	83235.48;82430.62;82430.62-2	A0A087X0V5;P29728;P29728-2	OAS2	Isoform of P29728, 2'-5'-oligoadenylate synthase 2;2'-5'-oligoadenylate synthase 2;Isoform of P29728, Isoform p69 of 2'-5'-oligoadenylate synthase 2	4	4	4	4	4	4	4	4	4	4	4	4	4	4	Filtered	4	Filtered	4	4	Filtered	4	4	Filtered	4	4	Filtered	4	4	4	Filtered	Filtered	Filtered	Filtered	Filtered	Filtered	Filtered	4	Filtered	Filtered	Filtered	Filtered	Filtered	Filtered	Filtered	Filtered
3.37201e-06	35569.46;43864.17	A0A087X0W3;Q8WWB7	GLMP	Isoform of Q8WWB7, Glycosylated lysosomal membrane protein;Glycosylated lysosomal membrane protein	Filtered	Filtered	Filtered	Filtered	Filtered	Filtered	2	2	2	Filtered	2	Filtered	2	Filtered	Filtered	Filtered	2	2	2	2	2	2	2	2	2	Filtered	2	2	2	2	Filtered	Filtered	Filtered	2	2	Filtered	2	Filtered	Filtered	Filtered	2	Filtered	2	2	Filtered
5.08072e-06	46292.3	A0A087X0W7	ACOT2	Isoform of P49753, Acyl-coenzyme A thioesterase 2, mitochondrial	1	1	1	1	1	1	1	1	1	1	1	Filtered	1	1	1	Filtered	Filtered	Filtered	Filtered	1	1	Filtered	Filtered	Filtered	Filtered	Filtered	1	Filtered	Filtered	Filtered	Filtered	Filtered	Filtered	Filtered	Filtered	Filtered	Filtered	Filtered	Filtered	Filtered	Filtered	Filtered	Filtered	Filtered	Filtered
3.01913e-06	37325.91;33812.63	A0A087X0W9;Q8N6M0	OTUD6B	Isoform of Q8N6M0, OTU domain containing 6B, isoform CRA_b;OTU domain-containing protein 6B	Filtered	Filtered	Filtered	Filtered	Filtered	Filtered	Filtered	Filtered	Filtered	Filtered	Filtered	Filtered	Filtered	Filtered	Filtered	Filtered	2	2	2	2	2	2	2	2	2	Filtered	2	2	2	2	2	Filtered	2	2	2	2	2	2	2	2	2	Filtered	2	2	2
2.06995e-06	77569.6;77515.52;77515.52-2	A0A087X0X3;P52272;P52272-2	HNRNPM	Isoform of P52272, Heterogeneous nuclear ribonucleoprotein M;Heterogeneous nuclear ribonucleoprotein M;Isoform of P52272, Isoform 2 of Heterogeneous nuclear ribonucleoprotein M	39	39	39	39	39	39	39	39	39	39	39	39	39	39	39	39	39	39	39	39	39	39	39	39	39	39	39	39	39	39	39	39	39	39	39	39	39	39	39	39	39	39	39	39	39
2.07752e-06	139468.97;139541.03;134323.94	A0A087X117;A0A0G2JN29;Q15155	NOMO1	Isoform of Q15155, Nodal modulator 1;Isoform of Q15155, Nodal modulator 1;Nodal modulator 1	1	1	1	1	1	1	1	1	1	1	1	1	Filtered	Filtered	Filtered	Filtered	1	1	1	1	1	1	1	1	1	1	1	1	Filtered	Filtered	Filtered	Filtered	1	1	1	1	1	1	1	1	1	1	1	1	Filtered
3.37557e-06	48069.55;48197.68;48197.68-2	A0A087X1B1;Q9Y6K9;Q9Y6K9-2	IKBKG	Isoform of Q9Y6K9, NF-kappa-B essential modulator;NF-kappa-B essential modulator;Isoform of Q9Y6K9, Isoform 2 of NF-kappa-B essential modulator	Filtered	Filtered	7	Filtered	Filtered	7	7	7	7	7	7	7	Filtered	Filtered	Filtered	7	7	7	7	7	7	7	7	7	7	7	7	7	Filtered	7	7	7	7	7	7	7	7	7	7	7	7	7	7	7	7
6.36789e-06	41595.1;37855.73;37855.73-3	A0A087X1E4;P53365;P53365-3	ARFIP2	Isoform of P53365, Arfaptin-2;Arfaptin-2;Isoform of P53365, Isoform 3 of Arfaptin-2	4	4	4	4	4	4	4	4	4	Filtered	4	4	4	Filtered	Filtered	Filtered	4	4	4	4	4	4	4	4	4	4	4	4	4	4	Filtered	Filtered	4	4	4	4	4	4	4	4	4	4	4	4	4
2.517e-06	NaN;16089.78;53593.6;57260.49;57260.49-2	A0A087X1F9;E9PI02;E9PMQ6;Q00613;Q00613-2	HSF1	Isoform of Q00613, Heat shock factor protein 1 (Fragment);Isoform of Q00613, Heat shock factor protein 1 (Fragment);Isoform of Q00613, Heat shock factor protein 1;Heat shock factor protein 1;Isoform of Q00613, Isoform Short of Heat shock factor protein 1	2	2	Filtered	2	2	2	2	Filtered	Filtered	2	Filtered	Filtered	Filtered	Filtered	Filtered	Filtered	2	2	2	2	2	2	2	2	2	2	2	2	Filtered	Filtered	Filtered	Filtered	Filtered	2	2	2	2	2	2	2	2	2	2	2	Filtered
2.09858e-06	17941.76;18044.9;17790.39	A0A087X1G7;A0A0B4J1S4;O60613	SELENOF	Isoform of O60613, Selenoprotein F;Isoform of O60613, Selenoprotein F;Selenoprotein F	4	4	4	4	4	4	4	4	4	4	4	4	Filtered	4	4	4	4	4	4	4	4	4	4	4	4	4	4	4	Filtered	4	4	4	4	4	4	4	4	4	4	4	4	4	4	4	Filtered
2.38591e-06	91818.66;91761.61;91761.61-2	A0A087X1I8;Q7Z3E5;Q7Z3E5-2	ARMC9	Isoform of Q7Z3E5, LisH domain-containing protein ARMC9;LisH domain-containing protein ARMC9;Isoform of Q7Z3E5, Isoform 2 of LisH domain-containing protein ARMC9	Filtered	Filtered	7	Filtered	Filtered	Filtered	Filtered	Filtered	7	Filtered	Filtered	Filtered	Filtered	Filtered	Filtered	Filtered	7	7	7	7	7	7	7	7	7	7	7	7	7	7	7	7	7	7	7	7	7	Filtered	7	7	Filtered	Filtered	7	7	7
6.0074e-06	25402.29;25552.33	A0A087X1J7;P22352	GPX3	Isoform of P22352, Glutathione peroxidase;Glutathione peroxidase 3	Filtered	Filtered	Filtered	Filtered	2	Filtered	2	2	2	Filtered	2	Filtered	Filtered	Filtered	Filtered	2	2	2	2	2	2	2	2	2	2	2	2	2	2	Filtered	2	2	Filtered	Filtered	Filtered	Filtered	Filtered	Filtered	Filtered	Filtered	Filtered	Filtered	2	2	Filtered
3.23735e-05	33993.44;39281.47;39281.47-2;39281.47-3;39281.47-5;NaN;32057.21;25283.36	A0A087X1L0;Q9NS73;Q9NS73-2;Q9NS73-3;Q9NS73-5;S4R2X9;S4R3N2;S4R3P6	MBIP	Isoform of Q9NS73, MAP3K12-binding inhibitory protein 1;MAP3K12-binding inhibitory protein 1;Isoform of Q9NS73, Isoform 2 of MAP3K12-binding inhibitory protein 1;Isoform of Q9NS73, Isoform 3 of MAP3K12-binding inhibitory protein 1;Isoform of Q9NS73, Isoform 4 of MAP3K12-binding inhibitory protein 1;Isoform of Q9NS73, MAP3K12-binding inhibitory protein 1 (Fragment);Isoform of Q9NS73, MAP3K12-bindi…	Filtered	Filtered	Filtered	Filtered	Filtered	Filtered	Filtered	Filtered	Filtered	Filtered	Filtered	Filtered	Filtered	Filtered	Filtered	Filtered	Filtered	Filtered	Filtered	Filtered	Filtered	Filtered	Filtered	Filtered	Filtered	Filtered	Filtered	Filtered	Filtered	Filtered	Filtered	Filtered	Filtered	1	1	Filtered	1	Filtered	1	Filtered	Filtered	Filtered	Filtered	Filtered	Filtered
2.06995e-06	108015.58;99058.66;99058.66-5;99058.66-6	A0A087X1R1;P53814;P53814-5;P53814-6	SMTN	Isoform of P53814, Smoothelin;Smoothelin;Isoform of P53814, Isoform B2 of Smoothelin;Isoform of P53814, Isoform B3 of Smoothelin	Filtered	Filtered	Filtered	18	18	Filtered	18	18	18	18	18	18	18	18	18	18	18	18	18	18	18	18	18	18	18	18	18	18	18	18	18	18	18	18	18	18	18	18	18	18	18	18	18	18	18
2.99639e-05	NaN	A0A087X1S3	HUWE1	Isoform of Q7Z6Z7, E3 ubiquitin-protein ligase HUWE1 (Fragment)	Filtered	Filtered	Filtered	Filtered	Filtered	Filtered	Filtered	Filtered	Filtered	Filtered	Filtered	Filtered	Filtered	Filtered	Filtered	Filtered	Filtered	Filtered	Filtered	Filtered	Filtered	Filtered	Filtered	Filtered	Filtered	Filtered	Filtered	Filtered	Filtered	Filtered	Filtered	Filtered	Filtered	Filtered	Filtered	Filtered	Filtered	Filtered	Filtered	Filtered	Filtered	Filtered	Filtered	Filtered	1
2.10099e-06	45676.45;NaN;48509.09;48509.09-3;48509.09-4;48509.09-5;48647.99	A0A087X1W8;A0A0A0MTJ8;Q9BY67;Q9BY67-3;Q9BY67-4;Q9BY67-5;X5DQS5	CADM1	Isoform of Q9BY67, Cell adhesion molecule 1;Isoform of Q9BY67, Cell adhesion molecule 1 (Fragment);Cell adhesion molecule 1;Isoform of Q9BY67, Isoform 3 of Cell adhesion molecule 1;Isoform of Q9BY67, Isoform 4 of Cell adhesion molecule 1;Isoform of Q9BY67, Isoform 5 of Cell adhesion molecule 1;Isoform of Q9BY67, Cell adhesion molecule 1 (Fragment)	4	4	4	4	4	4	4	4	4	4	4	4	4	4	Filtered	4	Filtered	Filtered	Filtered	4	Filtered	Filtered	Filtered	Filtered	Filtered	Filtered	Filtered	Filtered	Filtered	Filtered	Filtered	Filtered	Filtered	Filtered	Filtered	4	Filtered	Filtered	Filtered	Filtered	Filtered	Filtered	Filtered	Filtered	Filtered
1.07164e-05	49219.4;50386.49;50386.49-2;50386.49-3	A0A087X1X9;Q8IYB5;Q8IYB5-2;Q8IYB5-3	SMAP1	Isoform of Q8IYB5, Stromal membrane-associated protein 1;Stromal membrane-associated protein 1;Isoform of Q8IYB5, Isoform 2 of Stromal membrane-associated protein 1;Isoform of Q8IYB5, Isoform 3 of Stromal membrane-associated protein 1	Filtered	Filtered	Filtered	Filtered	Filtered	Filtered	Filtered	Filtered	Filtered	2	Filtered	Filtered	Filtered	Filtered	Filtered	Filtered	2	2	Filtered	2	Filtered	2	Filtered	2	Filtered	2	2	2	2	2	Filtered	2	2	2	2	2	2	2	2	2	2	2	Filtered	2	2
2.46424e-05	118591.27;118329.81;118652.33;118600.28;118320.8;118320.8-2	A0A087X1Z1;A0A0G2JPW5;A0A0G2JQX1;A0A0G2JSA7;Q96RT8;Q96RT8-2	TUBGCP5	Isoform of Q96RT8, Gamma-tubulin complex component;Isoform of Q96RT8, Gamma-tubulin complex component;Isoform of Q96RT8, Gamma-tubulin complex component;Isoform of Q96RT8, Gamma-tubulin complex component;Gamma-tubulin complex component 5;Isoform of Q96RT8, Isoform 2 of Gamma-tubulin complex component 5	Filtered	Filtered	3	Filtered	Filtered	Filtered	Filtered	Filtered	Filtered	Filtered	Filtered	Filtered	Filtered	Filtered	Filtered	Filtered	3	3	3	Filtered	Filtered	Filtered	Filtered	Filtered	3	Filtered	Filtered	Filtered	3	3	Filtered	Filtered	3	3	3	3	3	3	3	3	3	3	3	3	3
2.06995e-06	29126.7;27401.62	A0A087X1Z3;Q9UL46	PSME2	Isoform of Q9UL46, Proteasome activator complex subunit 2;Proteasome activator complex subunit 2	15	15	15	15	15	15	15	15	15	15	15	15	15	15	15	15	15	15	15	15	15	15	15	15	15	15	15	15	15	15	15	15	15	15	15	15	15	15	15	15	15	15	15	15	15
2.21791e-06	102282.11;102185	A0A087X211;Q8TCG1	CIP2A;KIAA1524	Isoform of Q8TCG1, Cell proliferation-regulating inhibitor of protein phosphatase 2A;Protein CIP2A	Filtered	Filtered	Filtered	Filtered	Filtered	Filtered	Filtered	Filtered	Filtered	Filtered	Filtered	Filtered	Filtered	Filtered	Filtered	Filtered	4	4	4	4	Filtered	4	Filtered	Filtered	Filtered	Filtered	Filtered	Filtered	Filtered	Filtered	Filtered	Filtered	4	4	4	4	4	4	4	4	4	4	4	4	4
2.14926e-06	37041.93;16781.41;16460.13;37009.87;25788.02;25788.02-1	A0A087X231;H7BZY3;H7C4B9;J3KN13;Q9P1T7;Q9P1T7-1	MDFIC	Isoform of Q9P1T7, MyoD family inhibitor domain-containing protein;Isoform of Q9P1T7, MyoD family inhibitor domain-containing protein (Fragment);Isoform of Q9P1T7, MyoD family inhibitor domain-containing protein (Fragment);Isoform of Q9P1T7, MyoD family inhibitor domain-containing protein;MyoD family inhibitor domain-containing protein;Isoform of Q9P1T7, Isoform 1 of MyoD family inhibitor domain-…	Filtered	Filtered	Filtered	Filtered	Filtered	Filtered	Filtered	Filtered	Filtered	Filtered	Filtered	Filtered	Filtered	Filtered	Filtered	Filtered	1	1	Filtered	1	1	Filtered	1	1	1	1	1	1	1	Filtered	Filtered	Filtered	Filtered	Filtered	Filtered	1	Filtered	Filtered	Filtered	Filtered	1	Filtered	1	1	Filtered
2.06995e-06	75905.5;76684.43	A0A087X232;P09871	C1S	Isoform of P09871, Complement C1s subcomponent;Complement C1s subcomponent	12	12	12	12	12	12	12	12	12	12	12	12	12	12	12	12	12	12	12	12	12	12	12	12	12	12	12	12	12	12	12	12	12	12	12	12	12	12	12	12	12	12	12	12	12
2.08665e-06	136502.54;136403.4	A0A087X256;Q2M389	WASHC4	Isoform of Q2M389, WASH complex subunit 4;WASH complex subunit 4	18	18	18	18	18	18	18	18	18	18	18	18	18	18	18	18	18	18	18	18	18	18	18	18	18	18	18	18	18	18	18	18	18	18	18	18	18	18	18	18	18	18	18	18	18
2.06995e-06	55984.86;54632.21	A0A087X279;P09913	IFIT2	Isoform of P09913, Interferon-induced protein with tetratricopeptide repeats 2;Interferon-induced protein with tetratricopeptide repeats 2	1	1	1	1	1	1	1	1	1	Filtered	Filtered	Filtered	1	1	1	1	1	1	1	1	1	1	1	1	1	Filtered	Filtered	Filtered	1	1	1	1	1	1	1	1	1	1	1	1	1	Filtered	Filtered	Filtered	1
3.50406e-06	125001.24;121724.59	A0A087X295;Q9NNW5	WDR6	Isoform of Q9NNW5, WD repeat-containing protein 6;WD repeat-containing protein 6	8	8	8	8	8	8	8	8	8	8	Filtered	8	Filtered	Filtered	Filtered	Filtered	8	8	8	8	8	8	8	8	8	8	8	8	8	8	8	Filtered	8	8	8	8	8	8	8	8	8	8	8	8	8
2.06995e-06	35290.81;35350.9	A0A087X2D5;Q9BRJ2	MRPL45	Isoform of Q9BRJ2, 39S ribosomal protein L45, mitochondrial;39S ribosomal protein L45, mitochondrial	9	9	9	9	9	9	9	9	9	9	9	9	9	9	9	9	9	9	9	9	9	9	9	9	9	9	9	9	9	9	9	9	9	9	9	9	9	9	9	9	9	9	9	9	9
2.07589e-06	145169.34;145135.32;144681.78	A0A087X2D8;O60271-2;O60271-4	SPAG9	Isoform of O60271, C-Jun-amino-terminal kinase-interacting protein 4;Isoform of O60271, Isoform 2 of C-Jun-amino-terminal kinase-interacting protein 4;Isoform of O60271, Isoform 4 of C-Jun-amino-terminal kinase-interacting protein 4	Filtered	Filtered	1	1	1	Filtered	Filtered	Filtered	Filtered	Filtered	Filtered	Filtered	1	1	Filtered	Filtered	1	1	1	1	1	1	1	1	1	Filtered	1	1	1	1	Filtered	Filtered	1	1	1	1	1	1	1	1	1	Filtered	1	1	1
2.06995e-06	289632.74;289384.42	A0A087X2H1;Q9ULT8	HECTD1	Isoform of Q9ULT8, E3 ubiquitin-protein ligase HECTD1;E3 ubiquitin-protein ligase HECTD1	37	37	37	37	37	37	37	37	37	37	37	37	37	37	37	37	37	37	37	37	37	37	37	37	37	37	37	37	37	37	37	37	37	37	37	37	37	37	37	37	37	37	37	37	37
2.06995e-06	45797;44172.98	A0A087X2I1;P62333	PSMC6	Isoform of P62333, 26S proteasome regulatory subunit 10B;26S proteasome regulatory subunit 10B	19	19	19	19	19	19	19	19	19	19	19	19	19	19	19	19	19	19	19	19	19	19	19	19	19	19	19	19	19	19	19	19	19	19	19	19	19	19	19	19	19	19	19	19	19
2.54641e-06	217752.62;215345.82	A0A096LNH6;Q14185	DOCK1	Isoform of Q14185, Dedicator of cytokinesis protein 1;Dedicator of cytokinesis protein 1	7	7	Filtered	Filtered	Filtered	Filtered	Filtered	Filtered	Filtered	Filtered	Filtered	Filtered	Filtered	Filtered	Filtered	Filtered	7	7	7	7	7	7	7	7	7	7	7	7	7	7	7	7	7	7	7	7	7	7	7	7	7	7	7	7	7
2.92558e-06	20884.89;22885.46;25694.33;25694.33-2	A0A096LNV3;A0A096LP02;Q9Y508;Q9Y508-2	RNF114	Isoform of Q9Y508, E3 ubiquitin-protein ligase RNF114 (Fragment);Isoform of Q9Y508, E3 ubiquitin-protein ligase RNF114;E3 ubiquitin-protein ligase RNF114;Isoform of Q9Y508, Isoform 2 of E3 ubiquitin-protein ligase RNF114	5	5	5	5	Filtered	5	5	5	5	5	Filtered	Filtered	Filtered	Filtered	Filtered	Filtered	5	5	5	5	5	5	5	5	5	5	5	Filtered	5	Filtered	Filtered	Filtered	5	5	5	5	5	5	5	5	5	5	5	5	5
4.90473e-06	92383.7	A0A096LNX8	SCARF2	Isoform of Q96GP6, Scavenger receptor class F member 2	Filtered	Filtered	Filtered	Filtered	Filtered	Filtered	Filtered	Filtered	Filtered	Filtered	Filtered	Filtered	Filtered	Filtered	Filtered	Filtered	3	3	3	Filtered	3	3	3	3	3	3	3	3	3	Filtered	Filtered	Filtered	3	3	3	3	3	3	3	3	3	3	3	3	3
2.62992e-05	54964.95;55408.45;58922.12	A0A096LP07;A0A096LPJ3;A8K070	GPS1	Isoform of Q13098, COP9 signalosome complex subunit 1;Isoform of Q13098, COP9 signalosome complex subunit 1;Isoform of Q13098, COP9 signalosome complex subunit 1	Filtered	Filtered	Filtered	Filtered	Filtered	Filtered	Filtered	Filtered	Filtered	Filtered	Filtered	Filtered	Filtered	Filtered	Filtered	Filtered	1	1	1	1	1	1	1	1	Filtered	Filtered	Filtered	Filtered	Filtered	1	1	Filtered	1	1	1	1	1	1	1	1	1	Filtered	Filtered	Filtered	1
3.82289e-06	NaN;22936.66	A0A096LP22;Q86Y79	PTRH1	Isoform of Q86Y79, Probable peptidyl-tRNA hydrolase (Fragment);Probable peptidyl-tRNA hydrolase	3	Filtered	3	3	3	3	3	3	3	3	3	3	3	3	3	Filtered	3	3	3	3	3	3	3	3	3	3	Filtered	3	3	3	3	Filtered	3	3	3	3	3	3	3	3	3	3	3	3	3
2.13308e-06	54448.2	A0A096LP25	AAK1	Isoform of Q2M2I8, AP2-associated protein kinase 1 (Fragment)	Filtered	Filtered	Filtered	12	12	Filtered	12	Filtered	12	12	12	Filtered	Filtered	Filtered	12	12	12	12	12	12	12	12	12	12	12	12	12	12	12	12	12	12	12	12	12	12	12	12	12	12	12	12	12	12	12
2.51094e-06	18776.8	A0A096LP69	CD99	Isoform of P14209, CD99 antigen	Filtered	Filtered	Filtered	1	Filtered	Filtered	1	1	1	Filtered	Filtered	1	1	1	Filtered	Filtered	1	1	1	1	1	1	1	1	1	Filtered	Filtered	1	1	1	1	Filtered	1	1	1	1	1	1	1	1	1	Filtered	Filtered	1	1
2.06995e-06	147153.7;147054.56;144667.92;144667.92-2;144667.92-4	A0A096LPC5;A0A0A0MR88;Q9Y4E1;Q9Y4E1-2;Q9Y4E1-4	WASHC2C	Isoform of Q9Y4E1, WASH complex subunit 2C;Isoform of Q9Y4E1, WASH complex subunit 2C;WASH complex subunit 2C;Isoform of Q9Y4E1, Isoform 2 of WASH complex subunit 2C;Isoform of Q9Y4E1, Isoform 4 of WASH complex subunit 2C	16	16	16	16	16	16	16	16	16	16	16	16	16	Filtered	Filtered	Filtered	16	16	16	16	16	16	16	16	16	16	16	16	16	16	16	16	16	16	16	16	16	16	16	16	16	16	16	16	16
2.06995e-06	23353.4	A0A096LPE2	SAA2-SAA4	SAA2-SAA4 readthrough	4	4	4	4	4	4	4	4	4	4	4	4	4	4	4	4	Filtered	Filtered	Filtered	Filtered	Filtered	Filtered	Filtered	Filtered	Filtered	Filtered	Filtered	Filtered	Filtered	Filtered	Filtered	Filtered	Filtered	Filtered	Filtered	Filtered	Filtered	Filtered	Filtered	Filtered	Filtered	Filtered	Filtered	Filtered	Filtered
2.06995e-06	NaN	A0A096LPI6		Uncharacterized protein (Fragment)	13	13	13	13	13	13	13	13	13	13	13	13	13	13	13	13	13	13	13	13	13	13	13	13	13	13	13	13	13	13	13	13	13	13	13	13	13	13	13	13	13	13	13	13	13
2.06995e-06	14266.9;17002.26;15316.23;19909.31	A0A096LPJ9;E7EWH7;E9PHE4;P02489	LOC102724652;CRYAA;CRYAA;CRYAA	Isoform of P02489, Uncharacterized protein;Isoform of P02489, Alpha-crystallin A chain;Isoform of P02489, Alpha-crystallin A chain;Alpha-crystallin A chain	1	1	1	1	1	1	1	1	1	Filtered	Filtered	1	1	1	1	1	1	1	1	1	1	1	1	Filtered	1	Filtered	Filtered	1	1	1	1	1	1	1	1	1	1	1	1	1	1	Filtered	Filtered	1	1
2.14283e-06	95023.96;95039.88	A0A0A0MQR1;Q9Y4K4	MAP4K5	Isoform of Q9Y4K4, Mitogen-activated protein kinase kinase kinase kinase;Mitogen-activated protein kinase kinase kinase kinase 5	Filtered	Filtered	Filtered	Filtered	Filtered	Filtered	Filtered	Filtered	7	Filtered	7	Filtered	7	Filtered	Filtered	Filtered	7	7	7	7	7	7	7	7	7	7	7	7	7	7	7	7	7	7	7	7	7	7	7	7	7	7	7	7	7
8.61127e-06	37531.73;33886.68	A0A0A0MQR2;Q9BY42	RTFDC1	Isoform of Q9BY42, Protein RTF2 homolog;Protein RTF2 homolog	Filtered	Filtered	Filtered	4	Filtered	Filtered	4	4	4	Filtered	4	4	4	Filtered	Filtered	Filtered	4	4	4	4	4	4	4	4	4	4	4	4	4	Filtered	Filtered	Filtered	4	4	4	4	4	4	4	4	4	4	4	4	4
2.13831e-06	23565.89;24551.21	A0A0A0MQR7;P19388	POLR2E	Isoform of P19388, DNA-directed RNA polymerases I, II, and III subunit RPABC1;DNA-directed RNA polymerases I, II, and III subunit RPABC1	5	5	5	5	5	5	5	5	5	5	5	5	5	5	5	5	5	5	5	5	5	5	5	5	5	5	5	5	5	5	5	5	5	5	5	5	5	5	5	5	5	5	5	5	5
2.17504e-06	79875.5;83955.1;84428.5;86944.47;84488.6;84488.6-2;84488.6-3;84488.6-4;84488.6-6;84488.6-7	A0A0A0MQR8;A0A0A0MSZ1;A0A0A0MT23;J3KNR0;P27448;P27448-2;P27448-3;P27448-4;P27448-6;P27448-7	MARK3	Isoform of P27448, Non-specific serine/threonine protein kinase;Isoform of P27448, Non-specific serine/threonine protein kinase;Isoform of P27448, Non-specific serine/threonine protein kinase;Isoform of P27448, Non-specific serine/threonine protein kinase;MAP/microtubule affinity-regulating kinase 3;Isoform of P27448, Isoform 2 of MAP/microtubule affinity-regulating kinase 3;Isoform of P27448, Is…	7	7	Filtered	7	7	7	Filtered	7	7	7	7	7	7	Filtered	Filtered	Filtered	7	7	7	7	7	7	7	7	7	7	7	7	7	7	Filtered	7	7	7	7	7	7	7	7	7	7	7	7	7	7
2.06995e-06	29892.66;28663.28;28663.28-2	A0A0A0MQS1;Q53H96;Q53H96-2	PYCR3	Isoform of Q53H96, Pyrroline-5-carboxylate reductase;Pyrroline-5-carboxylate reductase 3;Isoform of Q53H96, Isoform 2 of Pyrroline-5-carboxylate reductase 3	4	4	4	4	4	4	4	4	4	4	4	4	Filtered	4	4	4	4	4	4	4	4	4	4	4	4	4	4	Filtered	4	4	4	4	4	4	4	4	4	4	4	4	4	4	4	4	4
2.97673e-05	77162.24;74824.43;16037.31;77161.3;77161.3-4	A0A0A0MQS2;F5H0Q6;K7EP11;Q8N2M8;Q8N2M8-4	CLASRP	Isoform of Q8N2M8, CLK4-associating serine/arginine-rich protein;Isoform of Q8N2M8, CLK4-associating serine/arginine-rich protein;Isoform of Q8N2M8, CLK4-associating serine/arginine-rich protein (Fragment);CLK4-associating serine/arginine rich protein;Isoform of Q8N2M8, Isoform 3 of CLK4-associating serine/arginine rich protein	Filtered	Filtered	Filtered	1	Filtered	1	Filtered	Filtered	Filtered	Filtered	Filtered	Filtered	Filtered	Filtered	Filtered	Filtered	Filtered	1	Filtered	Filtered	1	1	1	Filtered	1	1	1	Filtered	Filtered	Filtered	Filtered	Filtered	1	1	1	1	1	1	1	1	1	1	1	Filtered	Filtered
4.81983e-06	8873.43;5826.9;10576.58	A0A0A0MQS3;K7ESE5;Q9UNZ5	C19orf53	Isoform of Q9UNZ5, Leydig cell tumor 10 kDa protein homolog (Fragment);Isoform of Q9UNZ5, Leydig cell tumor 10 kDa protein homolog;Leydig cell tumor 10 kDa protein homolog	Filtered	Filtered	Filtered	Filtered	Filtered	Filtered	Filtered	Filtered	Filtered	Filtered	Filtered	Filtered	Filtered	Filtered	Filtered	Filtered	Filtered	Filtered	Filtered	Filtered	Filtered	Filtered	Filtered	Filtered	Filtered	Filtered	Filtered	Filtered	Filtered	Filtered	Filtered	Filtered	1	1	1	1	1	1	1	1	1	Filtered	1	Filtered	1
2.06995e-06	202568.23;201820.35;202524.22;202524.22-2	A0A0A0MQS9;A0A0A0MTC7;Q16363;Q16363-2	LAMA4	Isoform of Q16363, Laminin subunit alpha-4;Isoform of Q16363, Laminin subunit alpha-4;Laminin subunit alpha-4;Isoform of Q16363, Isoform 2 of Laminin subunit alpha-4	41	41	41	41	41	41	41	41	41	Filtered	Filtered	41	Filtered	Filtered	Filtered	Filtered	41	41	41	41	41	41	41	41	41	41	41	41	41	41	41	41	41	41	41	41	41	41	41	41	41	41	41	41	41
2.06995e-06	NaN;47405.24;NaN	A0A0A0MQU0;Q9BV38;U3KQC1	WDR18	Isoform of Q9BV38, WD repeat-containing protein 18 (Fragment);WD repeat-containing protein 18;Isoform of Q9BV38, WD repeat-containing protein 18 (Fragment)	7	7	7	7	7	7	7	7	7	7	7	7	7	7	7	7	7	7	7	7	7	7	7	7	7	7	7	7	7	7	7	7	7	7	7	7	7	7	7	7	7	7	7	7	7
2.06995e-06	16681.18;16735.25	A0A0A0MQU3;P62837	UBE2D2	Isoform of P62837, Ubiquitin-conjugating enzyme E2 D2;Ubiquitin-conjugating enzyme E2 D2	4	4	4	4	4	4	4	4	4	Filtered	Filtered	4	4	4	4	Filtered	4	4	4	4	4	4	4	4	4	Filtered	4	4	4	4	4	4	4	4	4	4	4	4	4	4	4	Filtered	4	4	4
4.02593e-06	48793.47;48148.77	A0A0A0MQU4;Q96I15	SCLY	Isoform of Q96I15, Selenocysteine lyase;Selenocysteine lyase	7	7	7	7	7	7	7	7	7	7	7	7	7	7	7	7	7	Filtered	Filtered	7	7	7	7	7	7	7	Filtered	7	Filtered	Filtered	7	7	Filtered	7	7	7	7	7	7	Filtered	7	7	7	7	Filtered
2.63224e-06	61957.22;64149.71;64121.66;64121.66-2	A0A0A0MQW0;A0A0A0MR39;Q9P2K5;Q9P2K5-2	MYEF2	Isoform of Q9P2K5, Myelin expression factor 2;Isoform of Q9P2K5, Myelin expression factor 2;Myelin expression factor 2;Isoform of Q9P2K5, Isoform 2 of Myelin expression factor 2	Filtered	Filtered	Filtered	Filtered	Filtered	Filtered	Filtered	Filtered	Filtered	Filtered	Filtered	Filtered	Filtered	Filtered	Filtered	Filtered	2	2	2	2	2	2	2	2	2	2	2	Filtered	Filtered	Filtered	Filtered	2	2	Filtered	2	Filtered	2	2	2	Filtered	2	2	2	Filtered	Filtered
9.08402e-06	238517.11;237346.91	A0A0A0MQX1;Q9HD67	MYO10	Isoform of Q9HD67, Unconventional myosin-X;Unconventional myosin-X	Filtered	Filtered	Filtered	Filtered	Filtered	Filtered	Filtered	6	Filtered	Filtered	Filtered	Filtered	Filtered	Filtered	Filtered	Filtered	6	6	6	6	6	6	6	6	6	6	6	6	6	6	6	6	6	6	6	6	6	6	6	6	6	6	6	6	6
5.88211e-06	44277.65;50317.64;50317.64-2;50317.64-4	A0A0A0MQX2;Q9HD23;Q9HD23-2;Q9HD23-4	MRS2	Isoform of Q9HD23, Magnesium transporter MRS2 homolog, mitochondrial;Magnesium transporter MRS2 homolog, mitochondrial;Isoform of Q9HD23, Isoform 2 of Magnesium transporter MRS2 homolog, mitochondrial;Isoform of Q9HD23, Isoform 4 of Magnesium transporter MRS2 homolog, mitochondrial	Filtered	Filtered	Filtered	Filtered	2	2	2	2	2	2	2	Filtered	Filtered	Filtered	Filtered	Filtered	2	2	2	2	2	Filtered	2	2	2	2	Filtered	Filtered	Filtered	Filtered	Filtered	Filtered	2	2	Filtered	2	Filtered	Filtered	2	2	2	2	Filtered	Filtered	Filtered
2.80818e-06	42219.58;49124.25	A0A0A0MQX7;Q08629	SPOCK1	Isoform of Q08629, Testican-1;Testican-1	Filtered	Filtered	Filtered	Filtered	Filtered	Filtered	Filtered	Filtered	Filtered	Filtered	Filtered	Filtered	Filtered	Filtered	Filtered	Filtered	5	5	5	5	5	5	5	5	5	5	5	5	5	5	5	5	5	5	5	5	5	5	5	5	5	5	5	5	5
2.06995e-06	42978.61;37898.65;NaN;41817.21;41817.21-2;41817.21-3;41817.21-4;41817.21-5;41817.21-6;41817.21-7	A0A0A0MQX8;C9JP00;H7C4T5;Q9NR56;Q9NR56-2;Q9NR56-3;Q9NR56-4;Q9NR56-5;Q9NR56-6;Q9NR56-7	MBNL1	Isoform of Q9NR56, Muscleblind-like protein 1;Isoform of Q9NR56, Muscleblind-like protein 1;Isoform of Q9NR56, Muscleblind-like protein 1 (Fragment);Muscleblind-like protein 1;Isoform of Q9NR56, Isoform 2 of Muscleblind-like protein 1;Isoform of Q9NR56, Isoform 3 of Muscleblind-like protein 1;Isoform of Q9NR56, Isoform 4 of Muscleblind-like protein 1;Isoform of Q9NR56, Isoform 5 of Muscleblind-li…	6	6	6	6	6	6	6	6	6	Filtered	6	6	6	6	6	6	6	6	6	6	6	6	6	6	6	6	6	6	6	6	6	6	6	6	6	6	6	6	6	6	6	6	6	6	6
2.46884e-06	136711.2;142289.62	A0A0A0MQY7;Q5VU97	CACHD1	Isoform of Q5VU97, VWFA and cache domain-containing protein 1;VWFA and cache domain-containing protein 1	2	2	2	2	2	2	2	2	2	Filtered	Filtered	Filtered	Filtered	2	2	2	2	2	2	2	2	2	2	2	2	Filtered	Filtered	2	2	2	2	2	2	2	2	2	2	2	2	2	2	Filtered	Filtered	Filtered	2
4.95723e-06	35987.96;40997.4	A0A0A0MQZ4;Q8N3J5	PPM1K	Isoform of Q8N3J5, Protein phosphatase 1K, mitochondrial;Protein phosphatase 1K, mitochondrial	3	3	3	3	3	3	3	3	3	3	3	Filtered	3	3	3	Filtered	Filtered	Filtered	Filtered	Filtered	Filtered	Filtered	Filtered	Filtered	Filtered	Filtered	Filtered	Filtered	Filtered	Filtered	Filtered	Filtered	Filtered	Filtered	Filtered	Filtered	Filtered	Filtered	3	3	Filtered	Filtered	Filtered	Filtered	Filtered
2.06995e-06	66953.84;68020.04	A0A0A0MR09;P43378	PTPN9	Isoform of P43378, Tyrosine-protein phosphatase non-receptor type 9;Tyrosine-protein phosphatase non-receptor type 9	11	11	11	11	11	11	11	11	11	11	11	11	11	11	11	Filtered	11	11	11	11	11	11	11	11	11	11	11	11	11	11	11	11	11	11	11	11	11	11	11	11	11	11	11	11	11
2.06995e-06	60308.9	A0A0A0MR49	CYP4F12	Isoform of Q9HCS2, Cytochrome P450 4F12	7	7	7	7	7	7	7	7	7	7	7	7	7	7	7	7	Filtered	Filtered	Filtered	Filtered	Filtered	Filtered	7	Filtered	Filtered	Filtered	Filtered	Filtered	Filtered	Filtered	Filtered	Filtered	Filtered	Filtered	Filtered	Filtered	Filtered	Filtered	Filtered	Filtered	Filtered	Filtered	Filtered	Filtered	Filtered
2.69214e-06	99645.73;94069.5;114003.46;107646.49	A0A0A0MR59;A0A0C4DG68;Q8TB72-3;Q8TB72-4	PUM2	Isoform of Q8TB72, Pumilio homolog 2;Isoform of Q8TB72, Pumilio homolog 2 (Fragment);Isoform of Q8TB72, Isoform 3 of Pumilio homolog 2;Isoform of Q8TB72, Isoform 4 of Pumilio homolog 2	6	6	6	6	6	6	6	6	6	6	6	6	Filtered	6	6	Filtered	6	6	6	6	6	6	6	6	6	6	6	6	Filtered	6	6	6	6	6	6	6	6	6	6	6	6	6	6	6	6
4.63985e-06	168921.17;168429.72;215980.19;212485.5;168393.59	A0A0A0MR60;G8JL96;Q13332-2;Q13332-6;Q13332-7	PTPRS	Isoform of Q13332, Receptor-type tyrosine-protein phosphatase S;Isoform of Q13332, Receptor-type tyrosine-protein phosphatase S;Isoform of Q13332, Isoform PTPS-MEA of Receptor-type tyrosine-protein phosphatase S;Isoform of Q13332, Isoform 2 of Receptor-type tyrosine-protein phosphatase S;Isoform of Q13332, Isoform 3 of Receptor-type tyrosine-protein phosphatase S	Filtered	Filtered	Filtered	Filtered	Filtered	Filtered	Filtered	Filtered	Filtered	Filtered	Filtered	Filtered	Filtered	Filtered	Filtered	Filtered	5	5	5	5	5	5	5	5	5	5	5	5	5	5	5	5	Filtered	Filtered	Filtered	5	5	5	Filtered	5	5	Filtered	Filtered	Filtered	5
2.06995e-06	110366	A0A0A0MR66	RBM10	Isoform of P98175, RNA binding motif protein 10, isoform CRA_d	10	10	10	10	10	10	10	10	10	10	10	10	10	10	10	Filtered	10	10	10	10	10	10	10	10	10	10	10	10	10	10	10	10	10	10	10	10	10	10	10	10	10	10	10	10	10
2.02934e-05	91900.05;308072.75;271530.76;338262.45;338262.45-4	A0A0A0MR81;E7ETD6;F5GXF5;Q12830;Q12830-4	BPTF	Isoform of Q12830, Nucleosome-remodeling factor subunit BPTF;Isoform of Q12830, Nucleosome-remodeling factor subunit BPTF (Fragment);Isoform of Q12830, Nucleosome-remodeling factor subunit BPTF (Fragment);Nucleosome-remodeling factor subunit BPTF;Isoform of Q12830, Isoform 4 of Nucleosome-remodeling factor subunit BPTF	Filtered	Filtered	Filtered	Filtered	3	3	Filtered	Filtered	Filtered	Filtered	Filtered	Filtered	Filtered	Filtered	Filtered	Filtered	3	3	Filtered	3	3	3	3	Filtered	3	3	Filtered	Filtered	Filtered	Filtered	Filtered	3	3	3	3	3	3	3	3	3	3	3	Filtered	Filtered	3
2.06995e-06	85939.98;86122.23;95738.52;95738.52-2;95738.52-4	A0A0A0MRA5;B7Z4B8;Q9BUJ2;Q9BUJ2-2;Q9BUJ2-4	HNRNPUL1	Isoform of Q9BUJ2, Heterogeneous nuclear ribonucleoprotein U-like protein 1;Isoform of Q9BUJ2, Heterogeneous nuclear ribonucleoprotein U-like protein 1;Heterogeneous nuclear ribonucleoprotein U-like protein 1;Isoform of Q9BUJ2, Isoform 2 of Heterogeneous nuclear ribonucleoprotein U-like protein 1;Isoform of Q9BUJ2, Isoform 4 of Heterogeneous nuclear ribonucleoprotein U-like protein 1	17	17	17	17	17	17	17	17	17	17	17	17	17	17	17	17	17	17	17	17	17	17	17	17	17	17	17	17	17	17	17	17	17	17	17	17	17	17	17	17	17	17	17	17	17
7.54256e-06	6521.39;8906.42;16858.18	A0A0A0MRB0;E9PBZ0;P49789	FHIT	Isoform of P49789, Bis(5'-adenosyl)-triphosphatase;Isoform of P49789, Bis(5'-adenosyl)-triphosphatase (Fragment);Bis(5'-adenosyl)-triphosphatase	1	1	1	1	1	1	1	1	1	Filtered	Filtered	Filtered	Filtered	Filtered	1	1	Filtered	Filtered	Filtered	Filtered	Filtered	Filtered	Filtered	Filtered	Filtered	Filtered	Filtered	Filtered	Filtered	Filtered	Filtered	Filtered	Filtered	Filtered	Filtered	Filtered	Filtered	Filtered	Filtered	Filtered	Filtered	Filtered	Filtered	Filtered	Filtered
9.2415e-05	62044.72;18083.38;NaN;NaN;67265.11;70075.39	A0A0A0MRB7;A0A0A0MTS0;K7EMM4;K7ENH8;P15923-2;X6REB3	TCF3	Isoform of P15923, Transcription factor E2-alpha;Isoform of P15923, Transcription factor E2-alpha (Fragment);Isoform of P15923, Transcription factor E2-alpha (Fragment);Isoform of P15923, Transcription factor E2-alpha (Fragment);Isoform of P15923, Isoform E47 of Transcription factor E2-alpha;Isoform of P15923, Transcription factor E2-alpha	Filtered	Filtered	Filtered	Filtered	Filtered	Filtered	Filtered	Filtered	Filtered	Filtered	Filtered	Filtered	Filtered	Filtered	Filtered	Filtered	2	Filtered	Filtered	Filtered	Filtered	Filtered	2	Filtered	Filtered	Filtered	Filtered	Filtered	Filtered	Filtered	Filtered	Filtered	2	2	2	Filtered	Filtered	Filtered	2	2	Filtered	Filtered	2	2	Filtered
2.2344e-06	78226.89;74482.19;74510.25;74510.25-4	A0A0A0MRC4;A0A0A0MSK4;Q86YR5;Q86YR5-4	GPSM1	Isoform of Q86YR5, G-protein-signaling modulator 1;Isoform of Q86YR5, G-protein-signaling modulator 1;G-protein-signaling modulator 1;Isoform of Q86YR5, Isoform 4 of G-protein-signaling modulator 1	Filtered	Filtered	Filtered	Filtered	Filtered	Filtered	Filtered	Filtered	8	Filtered	Filtered	Filtered	Filtered	Filtered	Filtered	Filtered	8	8	8	8	8	8	8	8	8	Filtered	8	8	8	8	8	8	8	8	8	8	8	8	8	8	8	8	8	8	8
2.06995e-06	124772.45;125498.02;125498.02-2	A0A0A0MRE5;Q9ULH1;Q9ULH1-2	ASAP1	Isoform of Q9ULH1, Arf-GAP with SH3 domain, ANK repeat and PH domain-containing protein 1;Arf-GAP with SH3 domain, ANK repeat and PH domain-containing protein 1;Isoform of Q9ULH1, Isoform 1 of Arf-GAP with SH3 domain, ANK repeat and PH domain-containing protein 1	Filtered	19	Filtered	Filtered	Filtered	19	19	19	19	Filtered	19	Filtered	Filtered	19	Filtered	Filtered	19	19	19	19	19	19	19	19	19	19	19	19	19	19	19	19	19	19	19	19	19	19	19	19	19	19	19	19	19
2.53062e-06	98702.27;101949.06;101949.06-2	A0A0A0MRE6;O94967;O94967-2	WDR47	Isoform of O94967, WD repeat-containing protein 47;WD repeat-containing protein 47;Isoform of O94967, Isoform 2 of WD repeat-containing protein 47	Filtered	Filtered	Filtered	Filtered	Filtered	Filtered	Filtered	Filtered	Filtered	Filtered	Filtered	Filtered	Filtered	Filtered	Filtered	Filtered	4	4	4	4	4	4	Filtered	4	Filtered	4	4	4	4	4	4	4	4	4	4	4	4	4	4	4	4	4	4	4	4
2.06995e-06	453493.94;453667.24;453667.24-2;453667.24-3;453667.24-6	A0A0A0MRF6;Q99996;Q99996-2;Q99996-3;Q99996-6	AKAP9	Isoform of Q99996, A-kinase anchor protein 9;A-kinase anchor protein 9;Isoform of Q99996, Isoform 2 of A-kinase anchor protein 9;Isoform of Q99996, Isoform 3 of A-kinase anchor protein 9;Isoform of Q99996, Isoform 6 of A-kinase anchor protein 9	33	33	33	33	33	33	33	33	33	33	33	33	33	33	33	33	33	33	33	33	33	33	33	33	33	33	33	33	33	33	33	33	33	33	33	33	33	33	33	33	33	33	33	33	33
2.59158e-06	21359.38;23408.66	A0A0A0MRG8;Q16611	BAK1	Isoform of Q16611, Bcl-2 homologous antagonist/killer;Bcl-2 homologous antagonist/killer	Filtered	Filtered	Filtered	Filtered	4	4	4	4	4	4	4	4	4	Filtered	Filtered	Filtered	4	4	4	4	4	4	4	4	4	4	4	4	4	4	Filtered	Filtered	4	4	4	4	4	4	4	4	4	4	4	4	4
3.047e-06	37971.61;38141.82	A0A0A0MRI1;Q8IXQ4	GPALPP1	Isoform of Q8IXQ4, GPALPP motifs-containing protein 1;GPALPP motifs-containing protein 1	Filtered	3	3	Filtered	Filtered	3	3	3	3	3	3	3	Filtered	Filtered	Filtered	Filtered	3	3	3	3	3	3	3	3	3	3	3	3	Filtered	Filtered	Filtered	Filtered	3	3	3	3	3	3	3	3	3	3	3	3	Filtered
2.06995e-06	47804.2;46648.8	A0A0A0MRI2;Q9UNH7	SNX6	Isoform of Q9UNH7, Sorting nexin;Sorting nexin-6	14	14	14	14	14	14	14	14	14	14	14	14	14	14	14	14	14	14	14	14	14	14	14	14	14	14	14	14	14	14	14	14	14	14	14	14	14	14	14	14	14	14	14	14	14
2.06995e-06	193634.96;197306.92;197306.92-2;197306.92-4;197306.92-5;197306.92-6	A0A0A0MRJ0;Q5VT25;Q5VT25-2;Q5VT25-4;Q5VT25-5;Q5VT25-6	CDC42BPA	Isoform of Q5VT25, Serine/threonine-protein kinase MRCK alpha;Serine/threonine-protein kinase MRCK alpha;Isoform of Q5VT25, Isoform 2 of Serine/threonine-protein kinase MRCK alpha;Isoform of Q5VT25, Isoform 4 of Serine/threonine-protein kinase MRCK alpha;Isoform of Q5VT25, Isoform 5 of Serine/threonine-protein kinase MRCK alpha;Isoform of Q5VT25, Isoform 6 of Serine/threonine-protein kinase MRCK …	22	22	22	22	22	22	22	22	22	22	22	Filtered	22	22	22	22	22	22	22	22	22	22	22	22	22	22	22	22	22	22	22	22	22	22	22	22	22	22	22	22	22	22	22	22	22
4.46527e-05	NaN;20575.62;20575.62-2;20575.62-3;20575.62-4;20575.62-5;19959.98	A0A0A0MRJ2;P18847;P18847-2;P18847-3;P18847-4;P18847-5;Q5VTZ4	ATF3	Isoform of P18847, Cyclic AMP-dependent transcription factor ATF-3 (Fragment);Cyclic AMP-dependent transcription factor ATF-3;Isoform of P18847, Isoform 2 of Cyclic AMP-dependent transcription factor ATF-3;Isoform of P18847, Isoform 3 of Cyclic AMP-dependent transcription factor ATF-3;Isoform of P18847, Isoform 4 of Cyclic AMP-dependent transcription factor ATF-3;Isoform of P18847, Isoform 5 of C…	Filtered	Filtered	Filtered	Filtered	Filtered	Filtered	1	1	Filtered	Filtered	1	1	1	Filtered	Filtered	Filtered	Filtered	Filtered	Filtered	Filtered	Filtered	Filtered	Filtered	Filtered	Filtered	Filtered	Filtered	Filtered	Filtered	Filtered	Filtered	Filtered	Filtered	Filtered	1	Filtered	1	Filtered	Filtered	Filtered	Filtered	Filtered	Filtered	Filtered	Filtered
2.13831e-06	197405.3;202471.75;202471.75-2;202471.75-3;202471.75-4;202471.75-7	A0A0A0MRJ3;Q8NEY1;Q8NEY1-2;Q8NEY1-3;Q8NEY1-4;Q8NEY1-7	NAV1	Isoform of Q8NEY1, Neuron navigator 1;Neuron navigator 1;Isoform of Q8NEY1, Isoform 2 of Neuron navigator 1;Isoform of Q8NEY1, Isoform 3 of Neuron navigator 1;Isoform of Q8NEY1, Isoform 4 of Neuron navigator 1;Isoform of Q8NEY1, Isoform 7 of Neuron navigator 1	Filtered	Filtered	Filtered	Filtered	Filtered	Filtered	Filtered	Filtered	29	Filtered	Filtered	29	Filtered	Filtered	Filtered	Filtered	29	29	29	29	29	29	29	29	29	29	29	29	29	29	29	29	29	29	29	29	29	29	29	29	29	29	29	29	29
2.06995e-06	30314.94;30357.91;24636.37;24636.37-2	A0A0A0MRJ6;H7BY58;P22061;P22061-2	PCMT1	Isoform of P22061, Protein-L-isoaspartate O-methyltransferase;Isoform of P22061, Protein-L-isoaspartate O-methyltransferase;Protein-L-isoaspartate(D-aspartate) O-methyltransferase;Isoform of P22061, Isoform 2 of Protein-L-isoaspartate(D-aspartate) O-methyltransferase	11	11	11	11	11	11	11	11	11	11	11	11	11	11	11	11	11	11	11	11	11	11	11	11	11	11	11	11	11	11	11	11	11	11	11	11	11	11	11	11	11	11	11	11	11
2.32699e-06	252236.02;251703.42	A0A0A0MRJ7;P12259	F5	Isoform of P12259, Coagulation factor V;Coagulation factor V	8	8	8	8	8	8	8	8	8	8	8	8	8	Filtered	Filtered	Filtered	8	8	8	8	8	8	8	8	8	8	8	8	8	8	8	8	8	8	8	8	8	8	8	8	8	8	8	8	8
9.69503e-06	42054.91;42601.45;29465.03;50381.18;50381.18-3	A0A0A0MRK1;E9PAV9;F8W895;Q5T3I0;Q5T3I0-3	GPATCH4	Isoform of Q5T3I0, G patch domain-containing protein 4;Isoform of Q5T3I0, G patch domain-containing protein 4;Isoform of Q5T3I0, G patch domain-containing protein 4 (Fragment);G patch domain-containing protein 4;Isoform of Q5T3I0, Isoform 3 of G patch domain-containing protein 4	Filtered	Filtered	6	6	6	6	6	6	6	Filtered	6	6	Filtered	6	Filtered	6	6	6	6	6	6	6	6	6	6	6	6	6	6	Filtered	Filtered	6	6	6	6	6	6	6	6	6	6	6	6	6	6
2.06995e-06	51462.84;51476.86;51476.86-3	A0A0A0MRK6;Q13505;Q13505-3	MTX1	Isoform of Q13505, Metaxin 1, isoform CRA_b;Metaxin-1;Isoform of Q13505, Isoform 3 of Metaxin-1	8	8	8	8	8	8	8	8	8	8	8	8	8	8	8	8	8	8	8	8	8	8	8	8	8	8	8	8	8	8	8	8	8	8	8	8	8	8	8	8	8	8	8	8	8
2.06995e-06	NaN;73603.23;73603.23-2;73603.23-3	A0A0A0MRM9;Q14978;Q14978-2;Q14978-3	NOLC1	Isoform of Q14978, Nucleolar and coiled-body phosphoprotein 1 (Fragment);Nucleolar and coiled-body phosphoprotein 1;Isoform of Q14978, Isoform Beta of Nucleolar and coiled-body phosphoprotein 1;Isoform of Q14978, Isoform 3 of Nucleolar and coiled-body phosphoprotein 1	11	11	11	11	11	11	11	11	11	11	11	11	11	11	11	11	11	11	11	11	11	11	11	11	11	11	11	11	11	11	11	11	11	11	11	11	11	11	11	11	11	11	11	11	11
5.11622e-06	90131.81;98429.26;98429.26-2;98429.26-4	A0A0A0MRP0;Q8IWC1;Q8IWC1-2;Q8IWC1-4	MAP7D3	Isoform of Q8IWC1, MAP7 domain-containing protein 3 (Fragment);MAP7 domain-containing protein 3;Isoform of Q8IWC1, Isoform 2 of MAP7 domain-containing protein 3;Isoform of Q8IWC1, Isoform 4 of MAP7 domain-containing protein 3	Filtered	Filtered	Filtered	Filtered	Filtered	Filtered	8	Filtered	8	Filtered	8	Filtered	Filtered	Filtered	Filtered	Filtered	8	8	Filtered	Filtered	8	Filtered	8	8	8	Filtered	8	8	8	Filtered	Filtered	Filtered	8	8	8	8	8	8	8	8	8	8	8	8	8
2.06995e-06	19687.29;17393.66	A0A0A0MRR7;P09234	SNRPC	Isoform of P09234, U1 small nuclear ribonucleoprotein C;U1 small nuclear ribonucleoprotein C	3	3	3	3	3	3	3	3	3	3	3	3	3	3	3	3	3	3	3	3	3	3	3	3	3	3	3	3	3	3	3	3	3	3	3	3	3	3	3	3	3	3	3	3	3
2.40633e-06	51769.87;43294.57;55080.84;55080.84-10;55080.84-2;55080.84-3;55080.84-4;55080.84-5;55080.84-6;55080.84-7;55080.84-8;55080.84-9	A0A0A0MRT6;B6VEX4;Q8IZP0;Q8IZP0-10;Q8IZP0-2;Q8IZP0-3;Q8IZP0-4;Q8IZP0-5;Q8IZP0-6;Q8IZP0-7;Q8IZP0-8;Q8IZP0-9	ABI1	Isoform of Q8IZP0, Abl interactor 1;Isoform of Q8IZP0, Abl interactor 1;Abl interactor 1;Isoform of Q8IZP0, Isoform 10 of Abl interactor 1;Isoform of Q8IZP0, Isoform 2 of Abl interactor 1;Isoform of Q8IZP0, Isoform 3 of Abl interactor 1;Isoform of Q8IZP0, Isoform 4 of Abl interactor 1;Isoform of Q8IZP0, Isoform 5 of Abl interactor 1;Isoform of Q8IZP0, Isoform 6 of Abl interactor 1;Isoform of Q8IZ…	8	8	8	8	8	8	8	8	8	Filtered	8	8	8	8	8	Filtered	8	8	8	8	8	8	8	8	8	Filtered	8	8	8	8	8	8	8	8	8	8	8	8	8	8	8	8	8	8	8
2.63395e-06	63320.03;66807.31;63998.01;60517.03;61590.22;64585.97;64580.96;64580.96-2;64580.96-3;64580.96-4;64580.96-5;64580.96-6	A0A0A0MRU0;A0A0C4DH75;A0A0D9SFF8;B4DZ84;D3DX48;D3DX49;Q14168;Q14168-2;Q14168-3;Q14168-4;Q14168-5;Q14168-6	MPP2	Isoform of Q14168, MAGUK p55 subfamily member 2;Isoform of Q14168, MAGUK p55 subfamily member 2;Isoform of Q14168, MAGUK p55 subfamily member 2;Isoform of Q14168, MAGUK p55 subfamily member 2;Isoform of Q14168, MAGUK p55 subfamily member 2;Isoform of Q14168, MAGUK p55 subfamily member 2;MAGUK p55 subfamily member 2;Isoform of Q14168, Isoform 2 of MAGUK p55 subfamily member 2;Isoform of Q14168, Is…	Filtered	Filtered	Filtered	Filtered	Filtered	Filtered	Filtered	Filtered	Filtered	Filtered	Filtered	Filtered	Filtered	Filtered	Filtered	Filtered	Filtered	Filtered	Filtered	Filtered	Filtered	Filtered	Filtered	Filtered	Filtered	Filtered	Filtered	Filtered	Filtered	Filtered	Filtered	Filtered	Filtered	Filtered	Filtered	Filtered	Filtered	Filtered	Filtered	Filtered	Filtered	Filtered	Filtered	Filtered	Filtered
2.06995e-06	152456.21;152472.21	A0A0A0MRV0;Q9P2E9	RRBP1	Isoform of Q9P2E9, Ribosome-binding protein 1;Ribosome-binding protein 1	67	67	67	67	67	67	67	67	67	67	67	67	67	67	67	67	67	67	67	67	67	67	67	67	67	67	67	67	67	67	67	67	67	67	67	67	67	67	67	67	67	67	67	67	67
1.55339e-05	48874.34;51588.48	A0A0A0MRV3;Q9P2S5	WRAP73	Isoform of Q9P2S5, WD repeat domain 8, isoform CRA_c;WD repeat-containing protein WRAP73	Filtered	Filtered	Filtered	Filtered	Filtered	Filtered	Filtered	Filtered	Filtered	Filtered	Filtered	Filtered	Filtered	Filtered	Filtered	Filtered	Filtered	Filtered	Filtered	Filtered	Filtered	Filtered	Filtered	Filtered	Filtered	Filtered	Filtered	Filtered	Filtered	Filtered	Filtered	Filtered	Filtered	Filtered	Filtered	Filtered	Filtered	Filtered	Filtered	Filtered	Filtered	Filtered	Filtered	Filtered	1
0.000106422	20676.58;26410.21;24652.27;NaN;NaN;16549.15;21222.54;21222.54-2;21222.54-3;21222.54-4;21222.54-5;21222.54-6;21222.54-7;21222.54-8	A0A0A0MRV4;A0A0A0MT35;J3KPF5;J3KPF6;J3KRV9;J3QKK8;Q8TBF2;Q8TBF2-2;Q8TBF2-3;Q8TBF2-4;Q8TBF2-5;Q8TBF2-6;Q8TBF2-7;Q8TBF2-8	FAM213B	Isoform of Q8TBF2, Prostamide/prostaglandin F synthase;Isoform of Q8TBF2, Prostamide/prostaglandin F synthase;Isoform of Q8TBF2, Prostamide/prostaglandin F synthase;Isoform of Q8TBF2, Prostamide/prostaglandin F synthase (Fragment);Isoform of Q8TBF2, Prostamide/prostaglandin F synthase (Fragment);Isoform of Q8TBF2, Prostamide/prostaglandin F synthase (Fragment);Prostamide/prostaglandin F synthase;…	Filtered	Filtered	Filtered	Filtered	1	Filtered	Filtered	Filtered	1	Filtered	Filtered	Filtered	1	1	Filtered	Filtered	1	Filtered	1	1	Filtered	1	Filtered	1	Filtered	Filtered	Filtered	1	Filtered	Filtered	Filtered	Filtered	Filtered	Filtered	Filtered	Filtered	Filtered	Filtered	Filtered	Filtered	Filtered	Filtered	Filtered	Filtered	1
4.88833e-06	17301.47;18949;17233.96;18297.19;20140.37;18311.15;18598.56;20399.69;20399.69-2;20399.69-3;20399.69-4;20399.69-5;20399.69-6;20399.69-7	A0A0A0MRV9;A0A0A0MRW0;A0A0A0MRW1;A0A0A0MRW2;A0A0A0MRW3;Q5T586;Q5T593;Q8IW50;Q8IW50-2;Q8IW50-3;Q8IW50-4;Q8IW50-5;Q8IW50-6;Q8IW50-7	FAM219A	Isoform of Q8IW50, Protein FAM219A;Isoform of Q8IW50, Protein FAM219A;Isoform of Q8IW50, Protein FAM219A;Isoform of Q8IW50, Protein FAM219A;Isoform of Q8IW50, Protein FAM219A;Isoform of Q8IW50, Protein FAM219A;Isoform of Q8IW50, Protein FAM219A (Fragment);Protein FAM219A;Isoform of Q8IW50, Isoform 2 of Protein FAM219A;Isoform of Q8IW50, Isoform 3 of Protein FAM219A;Isoform of Q8IW50, Isoform 4 of…	Filtered	Filtered	Filtered	Filtered	Filtered	Filtered	Filtered	Filtered	Filtered	Filtered	Filtered	1	Filtered	Filtered	Filtered	Filtered	1	1	1	1	1	Filtered	1	1	1	1	1	1	1	Filtered	Filtered	Filtered	1	1	1	1	1	1	1	1	1	1	1	1	Filtered
2.06995e-06	38457.39;24623.33;22763.67;40740.01;40740.01-10;40740.01-11;40740.01-3;40740.01-5;40740.01-7;40740.01-8;40740.01-9	A0A0A0MRW7;C9JZ40;F8W6G5;Q7Z2E3;Q7Z2E3-10;Q7Z2E3-11;Q7Z2E3-3;Q7Z2E3-5;Q7Z2E3-7;Q7Z2E3-8;Q7Z2E3-9	APTX	Isoform of Q7Z2E3, Aprataxin;Isoform of Q7Z2E3, Aprataxin (Fragment);Isoform of Q7Z2E3, Aprataxin (Fragment);Aprataxin;Isoform of Q7Z2E3, Isoform 10 of Aprataxin;Isoform of Q7Z2E3, Isoform 11 of Aprataxin;Isoform of Q7Z2E3, Isoform 3 of Aprataxin;Isoform of Q7Z2E3, Isoform 5 of Aprataxin;Isoform of Q7Z2E3, Isoform 7 of Aprataxin;Isoform of Q7Z2E3, Isoform 8 of Aprataxin;Isoform of Q7Z2E3, Isoform…	2	2	2	2	2	2	2	2	2	Filtered	2	2	2	Filtered	2	Filtered	2	2	2	2	2	2	2	2	2	Filtered	2	2	2	2	2	2	2	2	2	2	2	2	2	2	2	Filtered	2	2	2
2.54458e-06	55805.14;59120.93;59120.93-4	A0A0A0MRY0;Q8WUA7;Q8WUA7-4	TBC1D22A	Isoform of Q8WUA7, TBC1 domain family member 22A;TBC1 domain family member 22A;Isoform of Q8WUA7, Isoform 4 of TBC1 domain family member 22A	Filtered	Filtered	Filtered	Filtered	Filtered	Filtered	8	Filtered	8	Filtered	8	8	Filtered	Filtered	Filtered	Filtered	8	8	8	8	8	8	8	8	8	8	8	8	8	8	8	8	8	8	8	8	8	8	8	8	8	8	8	8	8
1.13981e-05	50946.48;84519.89;126325.57;126325.57-2	A0A0A0MRY1;C9JMN1;Q96SB8;Q96SB8-2	SMC6	Isoform of Q96SB8, Structural maintenance of chromosomes protein 6 (Fragment);Isoform of Q96SB8, Structural maintenance of chromosomes protein 6 (Fragment);Structural maintenance of chromosomes protein 6;Isoform of Q96SB8, Isoform 2 of Structural maintenance of chromosomes protein 6	1	1	1	1	1	1	Filtered	1	Filtered	Filtered	1	1	1	1	Filtered	Filtered	1	1	Filtered	Filtered	Filtered	1	Filtered	Filtered	Filtered	Filtered	1	1	1	Filtered	Filtered	Filtered	1	1	1	1	1	1	1	1	1	Filtered	1	1	1
2.66822e-06	70074.42;55698.1;71864.23;71864.23-2;71864.23-3;71864.23-4;71864.23-5;71864.23-6;71864.23-7;71864.23-8	A0A0A0MRZ4;E7EMV7;Q15025;Q15025-2;Q15025-3;Q15025-4;Q15025-5;Q15025-6;Q15025-7;Q15025-8	TNIP1	Isoform of Q15025, TNFAIP3-interacting protein 1;Isoform of Q15025, TNFAIP3-interacting protein 1;TNFAIP3-interacting protein 1;Isoform of Q15025, Isoform 2 of TNFAIP3-interacting protein 1;Isoform of Q15025, Isoform 3 of TNFAIP3-interacting protein 1;Isoform of Q15025, Isoform 4 of TNFAIP3-interacting protein 1;Isoform of Q15025, Isoform 5 of TNFAIP3-interacting protein 1;Isoform of Q15025, Isof…	4	4	4	4	4	4	4	4	4	4	4	4	4	4	4	4	4	4	4	4	4	4	4	4	4	4	4	4	4	4	4	Filtered	4	4	4	4	4	4	4	4	4	4	4	4	4
2.87558e-05	155451.64;429138.99;429138.99-2;429138.99-3	A0A0A0MRZ6;Q99698;Q99698-2;Q99698-3	LYST	Isoform of Q99698, Lysosomal-trafficking regulator;Lysosomal-trafficking regulator;Isoform of Q99698, Isoform 2 of Lysosomal-trafficking regulator;Isoform of Q99698, Isoform 3 of Lysosomal-trafficking regulator	Filtered	Filtered	Filtered	Filtered	Filtered	Filtered	Filtered	Filtered	Filtered	Filtered	Filtered	Filtered	Filtered	Filtered	Filtered	Filtered	Filtered	Filtered	Filtered	Filtered	Filtered	1	Filtered	Filtered	Filtered	1	Filtered	Filtered	Filtered	Filtered	Filtered	Filtered	Filtered	Filtered	Filtered	Filtered	1	Filtered	Filtered	1	Filtered	1	Filtered	Filtered	Filtered
1.64036e-05	43911.9;36105.91	A0A0A0MS08;P01857	IGHG1	Isoform of P01857, Immunoglobulin heavy constant gamma 1 (Fragment);Immunoglobulin heavy constant gamma 1	2	2	2	2	2	2	2	2	Filtered	2	2	2	2	2	2	Filtered	Filtered	Filtered	Filtered	Filtered	Filtered	Filtered	Filtered	Filtered	Filtered	Filtered	Filtered	Filtered	Filtered	Filtered	Filtered	Filtered	Filtered	Filtered	Filtered	Filtered	Filtered	Filtered	Filtered	Filtered	Filtered	Filtered	Filtered	Filtered	Filtered
2.68601e-06	25301.9	A0A0A0MS29	MFF	Isoform of Q9GZY8, Mitochondrial fission factor	1	1	1	1	1	1	1	1	1	1	1	1	Filtered	Filtered	Filtered	Filtered	1	1	1	1	1	1	1	1	1	1	1	Filtered	Filtered	Filtered	Filtered	Filtered	1	1	1	1	1	1	1	1	1	1	1	1	Filtered
2.06995e-06	35503.34;35978.9;35503.34	A0A0A0MS41;A0A1P0AYU5;Q9BWM7	SFXN3	Isoform of Q9BWM7, Sideroflexin;Isoform of Q9BWM7, Sideroflexin;Sideroflexin-3	Filtered	11	Filtered	11	11	11	11	11	11	11	11	11	11	11	11	11	11	11	11	11	11	11	11	11	11	11	11	11	11	11	11	11	11	11	11	11	11	11	11	11	11	11	11	11	11
2.06995e-06	87183.93;89500.58;89083.05	A0A0A0MS45;J3KNI1;Q9H9E3	COG4	Isoform of Q9H9E3, Conserved oligomeric Golgi complex subunit 4;Isoform of Q9H9E3, Conserved oligomeric Golgi complex subunit 4;Conserved oligomeric Golgi complex subunit 4	14	14	14	14	14	14	14	14	14	14	14	14	14	14	14	14	14	14	14	14	14	14	14	14	14	14	14	14	14	14	14	14	14	14	14	14	14	14	14	14	14	14	14	14	14
2.1564e-06	60201.39;62607.2;62609.17;62609.17-10;62609.17-2;62609.17-3;62609.17-4;62609.17-5;62609.17-6;62609.17-7;62609.17-8;62609.17-9;57796.71	A0A0A0MS52;A0A0A0MT11;Q13555;Q13555-10;Q13555-2;Q13555-3;Q13555-4;Q13555-5;Q13555-6;Q13555-7;Q13555-8;Q13555-9;Q5SWX3	CAMK2G	Isoform of Q13555, Calcium/calmodulin-dependent protein kinase (CaM kinase) II gamma, isoform CRA_a;Isoform of Q13555, Calcium/calmodulin-dependent protein kinase type II subunit gamma;Calcium/calmodulin-dependent protein kinase type II subunit gamma;Isoform of Q13555, Isoform 10 of Calcium/calmodulin-dependent protein kinase type II subunit gamma;Isoform of Q13555, Isoform 2 of Calcium/calmoduli…	5	5	5	5	5	5	5	5	5	5	5	5	5	5	Filtered	Filtered	5	5	5	5	5	5	5	5	5	5	5	5	5	5	Filtered	Filtered	5	5	5	5	5	5	5	5	5	5	5	5	5
2.06995e-06	41308.4;40622.69;40622.69-2;40622.69-3;40622.69-4;40622.69-5;40622.69-6;40622.69-7;40622.69-9	A0A0A0MS54;P22694;P22694-2;P22694-3;P22694-4;P22694-5;P22694-6;P22694-7;P22694-9	PRKACB	Isoform of P22694, cAMP-dependent protein kinase catalytic subunit beta;cAMP-dependent protein kinase catalytic subunit beta;Isoform of P22694, Isoform 2 of cAMP-dependent protein kinase catalytic subunit beta;Isoform of P22694, Isoform 3 of cAMP-dependent protein kinase catalytic subunit beta;Isoform of P22694, Isoform 4 of cAMP-dependent protein kinase catalytic subunit beta;Isoform of P22694, …	11	11	11	11	11	11	11	11	11	11	11	11	11	11	11	11	11	11	11	11	11	11	11	11	11	11	11	11	11	11	11	11	11	11	11	11	11	11	11	11	11	11	11	11	11
2.06995e-06	39814.63;39088.64;39088.64-2	A0A0A0MS56;P28332;P28332-2	ADH6	Isoform of P28332, Alcohol dehydrogenase 6;Alcohol dehydrogenase 6;Isoform of P28332, Isoform 2 of Alcohol dehydrogenase 6	13	13	13	13	13	13	13	13	13	13	13	13	13	13	13	13	13	13	13	13	Filtered	13	Filtered	13	13	Filtered	Filtered	Filtered	Filtered	Filtered	Filtered	Filtered	Filtered	Filtered	13	13	13	Filtered	Filtered	13	Filtered	13	Filtered	Filtered	Filtered
1.38152e-05	315615.18;325778.15;343554.68;343554.68-2;343554.68-3	A0A0A0MS59;A0A0C4DFX4;Q6ZRS2;Q6ZRS2-2;Q6ZRS2-3	SRCAP;;SRCAP;SRCAP;SRCAP	Isoform of Q6ZRS2, Helicase SRCAP;Uncharacterized protein (Fragment);Helicase SRCAP;Isoform of Q6ZRS2, Isoform 2 of Helicase SRCAP;Isoform of Q6ZRS2, Isoform 3 of Helicase SRCAP	Filtered	Filtered	3	3	Filtered	3	Filtered	3	3	Filtered	Filtered	Filtered	Filtered	Filtered	Filtered	Filtered	Filtered	3	3	Filtered	3	3	Filtered	Filtered	3	Filtered	Filtered	Filtered	Filtered	Filtered	Filtered	Filtered	Filtered	3	3	3	3	3	3	3	3	Filtered	3	3	3
2.12019e-05	86925.22;80760.38;80760.38-2;80760.38-3	A0A0A0MS69;Q14123;Q14123-2;Q14123-3	PDE1C	Isoform of Q14123, Phosphodiesterase;Calcium/calmodulin-dependent 3',5'-cyclic nucleotide phosphodiesterase 1C;Isoform of Q14123, Isoform PDE1C1 of Calcium/calmodulin-dependent 3',5'-cyclic nucleotide phosphodiesterase 1C;Isoform of Q14123, Isoform 3 of Calcium/calmodulin-dependent 3',5'-cyclic nucleotide phosphodiesterase 1C	Filtered	Filtered	Filtered	Filtered	Filtered	Filtered	Filtered	Filtered	Filtered	Filtered	Filtered	Filtered	Filtered	Filtered	Filtered	Filtered	1	Filtered	1	1	Filtered	1	1	1	1	Filtered	Filtered	Filtered	Filtered	Filtered	Filtered	Filtered	Filtered	Filtered	Filtered	Filtered	Filtered	Filtered	Filtered	Filtered	Filtered	Filtered	Filtered	Filtered	Filtered
2.47492e-06	34579.88;35443.9;35312.71;33233.35;33233.35-5;33233.35-6	A0A0A0MS70;A0A0A0MST0;H0Y4G9;Q99836;Q99836-5;Q99836-6	MYD88	Isoform of Q99836, Myeloid differentiation primary response protein MyD88;Isoform of Q99836, Myeloid differentiation primary response protein MyD88;Isoform of Q99836, Myeloid differentiation primary response protein MyD88 (Fragment);Myeloid differentiation primary response protein MyD88;Isoform of Q99836, Isoform 5 of Myeloid differentiation primary response protein MyD88;Isoform of Q99836, Isofo…	7	7	7	7	7	7	7	7	7	7	7	7	7	7	7	7	7	7	7	7	7	7	7	7	7	7	7	7	7	7	7	7	7	7	7	7	7	7	7	7	7	7	7	7	7
2.06995e-06	47532.7	A0A0A0MS74	PCK2	Isoform of Q16822, Phosphoenolpyruvate carboxykinase [GTP], mitochondrial	1	1	1	1	1	1	1	1	1	Filtered	Filtered	1	1	1	1	1	1	1	1	1	1	1	1	1	1	Filtered	Filtered	Filtered	1	1	1	1	1	1	1	1	1	1	1	1	1	Filtered	Filtered	Filtered	Filtered
8.8385e-06	36544.2;5079.05;44102.85;44102.85-3	A0A0A0MS88;K7EQ81;Q6UXH8;Q6UXH8-3	CCBE1	Isoform of Q6UXH8, Collagen and calcium-binding EGF domain-containing protein 1;Isoform of Q6UXH8, Collagen and calcium-binding EGF domain-containing protein 1 (Fragment);Collagen and calcium-binding EGF domain-containing protein 1;Isoform of Q6UXH8, Isoform 3 of Collagen and calcium-binding EGF domain-containing protein 1	Filtered	Filtered	Filtered	Filtered	Filtered	Filtered	Filtered	Filtered	Filtered	Filtered	Filtered	Filtered	Filtered	Filtered	Filtered	Filtered	Filtered	1	Filtered	Filtered	Filtered	1	Filtered	Filtered	Filtered	Filtered	1	Filtered	Filtered	Filtered	Filtered	Filtered	1	1	1	1	1	1	1	1	1	1	1	1	1
9.94749e-06	62400.28;66607.13;66607.13-10;66607.13-11;66607.13-12;66607.13-2;66607.13-4;66607.13-5;66607.13-6;66607.13-7;66607.13-8;66607.13-9	A0A0A0MS90;Q9UIS9;Q9UIS9-10;Q9UIS9-11;Q9UIS9-12;Q9UIS9-2;Q9UIS9-4;Q9UIS9-5;Q9UIS9-6;Q9UIS9-7;Q9UIS9-8;Q9UIS9-9	MBD1	Isoform of Q9UIS9, Methyl-CpG-binding domain protein 1;Methyl-CpG-binding domain protein 1;Isoform of Q9UIS9, Isoform 10 of Methyl-CpG-binding domain protein 1;Isoform of Q9UIS9, Isoform 11 of Methyl-CpG-binding domain protein 1;Isoform of Q9UIS9, Isoform 12 of Methyl-CpG-binding domain protein 1;Isoform of Q9UIS9, Isoform 2 of Methyl-CpG-binding domain protein 1;Isoform of Q9UIS9, Isoform 4 of M…	2	2	Filtered	2	2	2	2	2	Filtered	2	2	2	Filtered	Filtered	Filtered	Filtered	2	2	2	Filtered	2	2	2	2	2	2	2	2	Filtered	2	2	Filtered	2	2	2	2	2	2	2	2	2	Filtered	2	2	2
2.06995e-06	78808.5;83381.92;83381.92-1;83381.92-2;83381.92-5;83381.92-6	A0A0A0MSB8;Q9UPT5;Q9UPT5-1;Q9UPT5-2;Q9UPT5-5;Q9UPT5-6	EXOC7	Isoform of Q9UPT5, Exocyst complex component 7;Exocyst complex component 7;Isoform of Q9UPT5, Isoform 1 of Exocyst complex component 7;Isoform of Q9UPT5, Isoform 2 of Exocyst complex component 7;Isoform of Q9UPT5, Isoform 5 of Exocyst complex component 7;Isoform of Q9UPT5, Isoform 6 of Exocyst complex component 7	23	23	23	23	23	23	23	23	23	23	23	23	23	23	23	23	23	23	23	23	23	23	23	23	23	23	23	23	23	23	23	23	23	23	23	23	23	23	23	23	23	23	23	23	23
3.6035e-05	129047.07;128959.99;128959.99-2;89121.5	A0A0A0MSC1;O60266;O60266-2;U3KQ91	ADCY3	Isoform of O60266, Adenylate cyclase type 3;Adenylate cyclase type 3;Isoform of O60266, Isoform 2 of Adenylate cyclase type 3;Isoform of O60266, Adenylate cyclase type 3 (Fragment)	Filtered	Filtered	Filtered	Filtered	Filtered	Filtered	Filtered	Filtered	Filtered	Filtered	Filtered	Filtered	Filtered	Filtered	Filtered	Filtered	Filtered	Filtered	1	1	Filtered	Filtered	1	Filtered	Filtered	1	1	1	Filtered	Filtered	Filtered	Filtered	1	1	1	1	1	1	1	1	1	1	1	1	Filtered
2.27201e-06	390471.4;390170	A0A0A0MSD0;Q4LDE5	SVEP1	Isoform of Q4LDE5, Sushi, von Willebrand factor type A, EGF and pentraxin domain-containing protein 1;Sushi, von Willebrand factor type A, EGF and pentraxin domain-containing protein 1	Filtered	Filtered	Filtered	8	Filtered	Filtered	8	8	Filtered	Filtered	Filtered	Filtered	Filtered	Filtered	Filtered	Filtered	8	8	8	8	8	8	8	8	8	8	8	8	8	8	8	8	8	8	8	8	8	8	8	8	8	8	8	8	8
2.06995e-06	34594.84;42123.48;34293.54;34293.54-2;34293.54-3	A0A0A0MSE2;E9PF18;Q16836;Q16836-2;Q16836-3	HADH	Isoform of Q16836, Hydroxyacyl-coenzyme A dehydrogenase, mitochondrial;Isoform of Q16836, Hydroxyacyl-coenzyme A dehydrogenase, mitochondrial;Hydroxyacyl-coenzyme A dehydrogenase, mitochondrial;Isoform of Q16836, Isoform 2 of Hydroxyacyl-coenzyme A dehydrogenase, mitochondrial;Isoform of Q16836, Isoform 3 of Hydroxyacyl-coenzyme A dehydrogenase, mitochondrial	13	13	13	13	13	13	13	13	13	13	13	13	13	13	13	13	13	13	13	13	13	13	13	13	13	13	13	13	13	13	13	13	13	13	13	13	13	13	13	13	13	13	13	13	13
8.55211e-06	8093.22;19652.3;19652.3-2;19652.3-4	A0A0A0MSE8;O00762;O00762-2;O00762-4	UBE2C	Isoform of O00762, Ubiquitin-conjugating enzyme E2 C;Ubiquitin-conjugating enzyme E2 C;Isoform of O00762, Isoform 2 of Ubiquitin-conjugating enzyme E2 C;Isoform of O00762, Isoform 4 of Ubiquitin-conjugating enzyme E2 C	Filtered	Filtered	Filtered	Filtered	Filtered	Filtered	Filtered	Filtered	Filtered	Filtered	Filtered	Filtered	Filtered	Filtered	Filtered	Filtered	Filtered	Filtered	Filtered	Filtered	Filtered	Filtered	Filtered	Filtered	Filtered	Filtered	Filtered	Filtered	Filtered	Filtered	Filtered	Filtered	1	1	1	Filtered	Filtered	Filtered	1	1	Filtered	1	1	1	Filtered
7.55259e-05	43946.53;40181.21;13073.01;36360.75;69187.59;69187.59-2;69187.59-3	A0A0A0MSF2;A0A0A0MSF4;C9J8E4;H7C5Z6;Q96Q07;Q96Q07-2;Q96Q07-3	BTBD9	Isoform of Q96Q07, BTB/POZ domain-containing protein 9;Isoform of Q96Q07, BTB/POZ domain-containing protein 9;Isoform of Q96Q07, BTB/POZ domain-containing protein 9 (Fragment);Isoform of Q96Q07, BTB/POZ domain-containing protein 9;BTB/POZ domain-containing protein 9;Isoform of Q96Q07, Isoform 2 of BTB/POZ domain-containing protein 9;Isoform of Q96Q07, Isoform 3 of BTB/POZ domain-containing protei…	Filtered	Filtered	Filtered	Filtered	Filtered	Filtered	Filtered	Filtered	Filtered	Filtered	Filtered	Filtered	Filtered	Filtered	Filtered	Filtered	1	1	Filtered	Filtered	Filtered	Filtered	Filtered	Filtered	Filtered	Filtered	Filtered	Filtered	Filtered	Filtered	Filtered	Filtered	1	1	1	1	1	1	1	1	1	Filtered	Filtered	1	1
1.03397e-05	33277.34;30198.81;30198.81-2	A0A0A0MSF9;Q8N954;Q8N954-2	GPATCH11	Isoform of Q8N954, G patch domain-containing protein 11;G patch domain-containing protein 11;Isoform of Q8N954, Isoform 2 of G patch domain-containing protein 11	2	Filtered	Filtered	Filtered	Filtered	Filtered	Filtered	Filtered	Filtered	Filtered	Filtered	2	Filtered	Filtered	Filtered	Filtered	2	2	2	2	2	2	2	2	2	2	2	2	Filtered	Filtered	Filtered	Filtered	2	2	2	2	2	2	2	2	2	2	2	2	Filtered
2.06995e-06	44838.49;44205.43;32192.84	A0A0A0MSG2;J3KNW4;Q14192	FHL2	Isoform of Q14192, Four and a half LIM domains protein 2;Isoform of Q14192, Four and a half LIM domains protein 2;Four and a half LIM domains protein 2	Filtered	Filtered	Filtered	Filtered	Filtered	Filtered	13	13	13	13	13	13	13	Filtered	Filtered	Filtered	13	13	13	13	13	13	13	13	13	13	13	13	13	13	13	13	13	13	13	13	13	13	13	13	13	13	13	13	13
2.40784e-06	89975.43;100984.01;100984.01-2;100984.01-4	A0A0A0MSH9;Q86WJ1;Q86WJ1-2;Q86WJ1-4	CHD1L	Isoform of Q86WJ1, Chromodomain-helicase-DNA-binding protein 1-like;Chromodomain-helicase-DNA-binding protein 1-like;Isoform of Q86WJ1, Isoform 2 of Chromodomain-helicase-DNA-binding protein 1-like;Isoform of Q86WJ1, Isoform 4 of Chromodomain-helicase-DNA-binding protein 1-like	Filtered	Filtered	Filtered	Filtered	Filtered	Filtered	9	Filtered	9	Filtered	Filtered	9	Filtered	Filtered	Filtered	Filtered	9	9	9	9	9	9	9	9	9	9	9	9	9	9	Filtered	Filtered	9	9	9	9	9	9	9	9	9	9	9	9	9
4.08314e-06	87910.91;50403.15;90713.09;90713.09-2;90713.09-4;90713.09-5	A0A0A0MSI2;B3KPJ4;Q8IXK0;Q8IXK0-2;Q8IXK0-4;Q8IXK0-5	PHC2	Isoform of Q8IXK0, Polyhomeotic-like protein 2;Isoform of Q8IXK0, Polyhomeotic-like protein 2;Polyhomeotic-like protein 2;Isoform of Q8IXK0, Isoform 2 of Polyhomeotic-like protein 2;Isoform of Q8IXK0, Isoform 4 of Polyhomeotic-like protein 2;Isoform of Q8IXK0, Isoform 5 of Polyhomeotic-like protein 2	5	Filtered	5	5	Filtered	5	5	5	5	5	5	5	Filtered	Filtered	Filtered	Filtered	5	5	5	5	5	5	5	Filtered	Filtered	5	5	5	5	Filtered	Filtered	Filtered	5	5	5	5	5	5	5	5	5	5	5	5	5
2.06995e-06	82119.17;81852.87	A0A0A0MSI8;O00471	EXOC5	Isoform of O00471, Exocyst complex component 5;Exocyst complex component 5	Filtered	22	22	22	22	22	22	22	22	22	22	22	22	22	22	Filtered	22	22	22	22	22	22	22	22	22	22	22	22	22	22	22	22	22	22	22	22	22	22	22	22	22	22	22	22	22
2.41892e-06	5553.43;9113.57	A0A0A0MSK2;P0DJ07	PET100	Isoform of P0DJ07, Protein PET100 homolog, mitochondrial;Protein PET100 homolog, mitochondrial	1	1	1	1	1	1	1	1	1	Filtered	Filtered	Filtered	1	1	1	1	1	1	Filtered	1	Filtered	1	1	1	1	Filtered	Filtered	Filtered	1	1	1	Filtered	Filtered	1	1	Filtered	1	1	1	1	Filtered	Filtered	Filtered	Filtered	Filtered
3.83003e-06	171684.74;172460.01;172460.01-2	A0A0A0MSK6;Q13017;Q13017-2	ARHGAP5	Isoform of Q13017, Rho GTPase-activating protein 5;Rho GTPase-activating protein 5;Isoform of Q13017, Isoform 2 of Rho GTPase-activating protein 5	Filtered	Filtered	Filtered	Filtered	Filtered	Filtered	Filtered	8	8	Filtered	8	8	Filtered	Filtered	Filtered	Filtered	8	8	8	8	8	8	8	8	Filtered	8	8	8	Filtered	Filtered	Filtered	Filtered	8	8	8	8	8	8	8	8	8	8	8	8	8
5.63113e-06	96693.65;213867.6;213867.6-2;213867.6-3;213867.6-4	A0A0A0MSL1;Q8TDM6;Q8TDM6-2;Q8TDM6-3;Q8TDM6-4	DLG5	Isoform of Q8TDM6, Disks large homolog 5 (Fragment);Disks large homolog 5;Isoform of Q8TDM6, Isoform 2 of Disks large homolog 5;Isoform of Q8TDM6, Isoform 3 of Disks large homolog 5;Isoform of Q8TDM6, Isoform 4 of Disks large homolog 5	Filtered	Filtered	1	Filtered	Filtered	Filtered	1	Filtered	Filtered	Filtered	Filtered	Filtered	Filtered	Filtered	Filtered	Filtered	1	1	1	1	1	1	1	1	1	1	1	Filtered	Filtered	Filtered	Filtered	Filtered	1	1	1	1	1	1	1	1	1	1	1	Filtered	Filtered
1.96709e-05	15303.62;NaN;NaN;19449.87;13596.35;23529.71;22478.2;22478.2-2	A0A0A0MSN0;K7EJH0;K7EJV2;K7EMX1;K7ERQ7;K7ESQ2;Q8NBT2;Q8NBT2-2	SPC24	Isoform of Q8NBT2, Kinetochore protein Spc24;Isoform of Q8NBT2, Kinetochore protein Spc24 (Fragment);Isoform of Q8NBT2, Kinetochore protein Spc24 (Fragment);Isoform of Q8NBT2, Kinetochore protein Spc24 (Fragment);Isoform of Q8NBT2, Kinetochore protein Spc24 (Fragment);Isoform of Q8NBT2, Kinetochore protein Spc24 (Fragment);Kinetochore protein Spc24;Isoform of Q8NBT2, Isoform 2 of Kinetochore prot…	Filtered	Filtered	Filtered	Filtered	Filtered	Filtered	Filtered	Filtered	Filtered	Filtered	Filtered	Filtered	Filtered	Filtered	Filtered	Filtered	1	Filtered	Filtered	1	1	1	Filtered	Filtered	Filtered	Filtered	Filtered	Filtered	Filtered	Filtered	Filtered	Filtered	1	1	1	Filtered	1	1	1	1	1	Filtered	Filtered	1	1
5.37471e-06	19816.75;37256.69	A0A0A0MSP4;Q86WC4	OSTM1	Isoform of Q86WC4, Osteopetrosis-associated transmembrane protein 1 (Fragment);Osteopetrosis-associated transmembrane protein 1	Filtered	Filtered	Filtered	Filtered	Filtered	Filtered	1	Filtered	Filtered	Filtered	Filtered	Filtered	Filtered	1	Filtered	Filtered	1	1	1	1	1	1	1	1	1	Filtered	1	1	1	1	1	Filtered	1	1	1	1	Filtered	Filtered	Filtered	1	Filtered	Filtered	Filtered	1	1
2.06995e-06	36867.25;36853.23	A0A0A0MSS8;P42330	AKR1C3	Isoform of P42330, Aldo-keto reductase family 1 member C3;Aldo-keto reductase family 1 member C3	9	9	9	9	9	9	9	9	9	9	9	9	9	9	9	9	9	9	9	9	9	9	9	9	9	9	9	9	9	9	9	9	9	9	9	9	9	9	9	9	9	9	9	9	9
2.04742e-05	111830.36;120733.45;114988.96	A0A0A0MSU2;A0A1C7CYX1;Q6PJG2	ELMSAN1	Isoform of Q6PJG2, ELM2 and SANT domain-containing protein 1 (Fragment);Isoform of Q6PJG2, ELM2 and SANT domain-containing protein 1;ELM2 and SANT domain-containing protein 1	Filtered	Filtered	Filtered	2	Filtered	2	2	Filtered	2	Filtered	Filtered	Filtered	Filtered	Filtered	Filtered	Filtered	2	2	Filtered	Filtered	Filtered	2	Filtered	Filtered	2	Filtered	2	Filtered	Filtered	Filtered	Filtered	Filtered	2	2	2	2	2	2	2	2	2	2	2	2	Filtered
4.75049e-06	183066.9;179245.41;179245.41-3	A0A0A0MSU4;O94911;O94911-3	ABCA8	Isoform of O94911, ATP-binding cassette sub-family A member 8;ATP-binding cassette sub-family A member 8;Isoform of O94911, Isoform 3 of ATP-binding cassette sub-family A member 8	7	7	7	7	7	7	7	7	7	7	7	7	7	7	Filtered	7	7	7	7	7	7	7	7	7	7	7	7	7	7	Filtered	Filtered	Filtered	7	Filtered	Filtered	7	7	7	7	7	7	7	7	7	7
2.07589e-06	53888.09;49546.97;47606.72;49491.88;47625.76;47625.76-3	A0A0A0MSV9;A0A0G2JH37;A0A0G2JKZ1;A2AB90;O15533;O15533-3	TAPBP	Isoform of O15533, Tapasin;Isoform of O15533, Tapasin;Isoform of O15533, Tapasin;Isoform of O15533, Tapasin;Tapasin;Isoform of O15533, Isoform 3 of Tapasin	4	4	4	4	4	4	4	4	4	4	4	4	4	4	4	Filtered	4	4	4	4	4	4	4	4	4	Filtered	4	4	4	4	4	Filtered	4	4	4	4	4	4	4	4	4	4	4	4	4
0.000128068	57341.96;52890.72;53808.73	A0A0A0MSZ4;A0A0A0MTR6;A0A0C4DFN8	FDXR	Isoform of P22570, NADPH:adrenodoxin oxidoreductase, mitochondrial;Isoform of P22570, NADPH:adrenodoxin oxidoreductase, mitochondrial;Isoform of P22570, NADPH:adrenodoxin oxidoreductase, mitochondrial	Filtered	Filtered	Filtered	Filtered	Filtered	Filtered	Filtered	Filtered	Filtered	Filtered	1	Filtered	Filtered	Filtered	Filtered	Filtered	Filtered	Filtered	Filtered	Filtered	Filtered	Filtered	Filtered	Filtered	Filtered	Filtered	1	Filtered	Filtered	Filtered	Filtered	Filtered	Filtered	Filtered	Filtered	Filtered	Filtered	Filtered	Filtered	Filtered	Filtered	1	1	1	Filtered
2.06995e-06	32570.32;45419.01;45419.01-2	A0A0A0MT32;P38571;P38571-2	LIPA	Isoform of P38571, Lysosomal acid lipase/cholesteryl ester hydrolase;Lysosomal acid lipase/cholesteryl ester hydrolase;Isoform of P38571, Isoform 2 of Lysosomal acid lipase/cholesteryl ester hydrolase	4	4	4	4	4	4	4	4	4	4	4	4	4	4	Filtered	Filtered	4	4	4	4	4	4	4	4	4	4	4	4	4	4	Filtered	Filtered	4	4	4	4	4	4	4	4	4	4	4	4	4
4.00705e-06	148858.97;140519.43;140519.43-2	A0A0A0MT33;Q9UPN6;Q9UPN6-2	SCAF8	Isoform of Q9UPN6, Protein SCAF8;Protein SCAF8;Isoform of Q9UPN6, Isoform 2 of Protein SCAF8	7	7	7	7	7	7	7	7	7	7	7	Filtered	Filtered	Filtered	Filtered	Filtered	7	7	7	7	7	7	7	7	7	7	7	7	7	Filtered	Filtered	7	7	7	7	7	7	7	7	7	7	7	7	7	7
2.15102e-06	136273.56;133629.7	A0A0A0MT60;Q5T1M5	FKBP15	Isoform of Q5T1M5, Peptidylprolyl isomerase (Fragment);FK506-binding protein 15	16	16	16	16	16	16	16	16	16	16	16	16	16	Filtered	Filtered	16	16	16	16	16	16	16	16	16	16	16	16	16	16	16	16	16	16	16	16	16	16	16	16	16	16	16	16	16	16
3.93456e-06	22765.48;26515.73;NaN;45377.87;45377.87-3;45377.87-5	A0A0A0MT61;G5E979;H7BYM2;Q8WYN0;Q8WYN0-3;Q8WYN0-5	ATG4A	Isoform of Q8WYN0, Cysteine protease (Fragment);Isoform of Q8WYN0, Cysteine protease;Isoform of Q8WYN0, Cysteine protease (Fragment);Cysteine protease ATG4A;Isoform of Q8WYN0, Isoform 3 of Cysteine protease ATG4A;Isoform of Q8WYN0, Isoform 4 of Cysteine protease ATG4A	2	2	2	2	2	2	Filtered	Filtered	2	Filtered	Filtered	Filtered	Filtered	2	2	2	2	2	2	2	2	2	2	2	2	Filtered	Filtered	Filtered	Filtered	2	2	2	2	2	2	2	2	2	2	2	2	Filtered	Filtered	2	2
6.00614e-06	48194.96;38818.43;48836.78;48836.78-2;48836.78-3;48836.78-4	A0A0A0MT72;C9JUH3;Q9BSQ5;Q9BSQ5-2;Q9BSQ5-3;Q9BSQ5-4	CCM2	Isoform of Q9BSQ5, Cerebral cavernous malformations 2 protein;Isoform of Q9BSQ5, Cerebral cavernous malformations 2 protein;Cerebral cavernous malformations 2 protein;Isoform of Q9BSQ5, Isoform 2 of Cerebral cavernous malformations 2 protein;Isoform of Q9BSQ5, Isoform 3 of Cerebral cavernous malformations 2 protein;Isoform of Q9BSQ5, Isoform 4 of Cerebral cavernous malformations 2 protein	2	2	2	2	2	2	2	2	2	2	2	Filtered	Filtered	Filtered	Filtered	Filtered	2	2	2	2	2	2	2	2	2	2	Filtered	Filtered	Filtered	2	2	2	2	2	2	2	2	2	2	2	2	2	2	Filtered	Filtered
2.06995e-06	46650.79;46319.4	A0A0A0MT83;P26440	IVD	Isoform of P26440, Isovaleryl-CoA dehydrogenase, mitochondrial;Isovaleryl-CoA dehydrogenase, mitochondrial	18	18	18	18	18	18	18	18	18	18	18	18	18	18	18	18	18	18	18	18	18	18	18	18	18	18	18	18	18	18	18	18	18	18	18	18	18	18	18	18	18	18	18	18	18
2.06995e-06	99366.2;105322.14	A0A0A0MTB8;Q8NI36	WDR36	Isoform of Q8NI36, WD repeat-containing protein 36;WD repeat-containing protein 36	14	14	14	14	14	14	14	14	14	14	14	14	14	14	14	14	14	14	14	14	14	14	14	14	14	14	14	14	14	14	14	14	14	14	14	14	14	14	14	14	14	14	14	14	14
2.06995e-06	596486.94;591408.39;591407.4;591407.4-4	A0A0A0MTC1;A0A0A0MTR7;Q63HN8;Q63HN8-4	RNF213	Isoform of Q63HN8, E3 ubiquitin-protein ligase RNF213;Isoform of Q63HN8, E3 ubiquitin-protein ligase RNF213;E3 ubiquitin-protein ligase RNF213;Isoform of Q63HN8, Isoform 2 of E3 ubiquitin-protein ligase RNF213	75	75	75	75	75	75	75	75	75	75	75	75	75	75	75	75	75	75	75	75	75	75	75	75	75	75	75	75	75	75	75	75	75	75	75	75	75	75	75	75	75	75	75	75	75
2.08665e-06	43278.38;62608.46;55414.15;52009.41;34861.89;53928.59;56375.51;58970.23;52737.28;62640.52;62640.52-2;62640.52-3;62640.52-6;62640.52-7;62640.52-8	A0A0A0MTC4;A0A0A0MTC5;A0A0A0MTC6;A0A0A0MTD1;E5RJN7;E7EPX0;E7EVJ4;E9PH62;F8VPI7;Q9NUL3;Q9NUL3-2;Q9NUL3-3;Q9NUL3-6;Q9NUL3-7;Q9NUL3-8	STAU2	Isoform of Q9NUL3, Double-stranded RNA-binding protein Staufen homolog 2;Isoform of Q9NUL3, Double-stranded RNA-binding protein Staufen homolog 2;Isoform of Q9NUL3, Double-stranded RNA-binding protein Staufen homolog 2;Isoform of Q9NUL3, Double-stranded RNA-binding protein Staufen homolog 2;Isoform of Q9NUL3, Double-stranded RNA-binding protein Staufen homolog 2 (Fragment);Isoform of Q9NUL3, Doub…	10	10	10	10	10	10	10	10	10	10	10	10	Filtered	Filtered	Filtered	Filtered	10	10	10	10	10	10	10	10	10	10	10	10	Filtered	10	Filtered	Filtered	10	10	10	10	10	10	10	10	10	10	10	10	10
2.20227e-06	118361.72;118431.76;121557.42;118461.79;121515.34;121485.31;118333.66;118303.63;118503.87;118375.74;118489.85;118489.85-4	A0A0A0MTG1;A0A0G2JIA5;A0A0G2JL52;A0A140T8Y0;A0A140TA35;A0A140TA36;A0A140TA40;A0A140TA45;B4E0K6;B7ZL25;Q5ST30;Q5ST30-4	VARS2	Isoform of Q5ST30, Valine--tRNA ligase, mitochondrial;Isoform of Q5ST30, Valine--tRNA ligase, mitochondrial;Isoform of Q5ST30, VARS2;Isoform of Q5ST30, Valine--tRNA ligase, mitochondrial;Isoform of Q5ST30, VARS2;Isoform of Q5ST30, VARS2;Isoform of Q5ST30, Valine--tRNA ligase, mitochondrial;Isoform of Q5ST30, Valine--tRNA ligase, mitochondrial;Isoform of Q5ST30, Valine--tRNA ligase, mitochondrial;…	9	9	9	9	9	9	9	9	9	Filtered	9	9	9	9	9	9	9	9	9	9	9	9	9	Filtered	9	Filtered	Filtered	Filtered	Filtered	Filtered	9	9	9	9	9	9	9	9	9	9	9	Filtered	9	Filtered	9
1.04669e-05	60822.89;72955.36;72955.36-2;72955.36-3;72955.36-4;72955.36-5	A0A0A0MTG2;O14576;O14576-2;O14576-3;O14576-4;O14576-5	DYNC1I1	Isoform of O14576, Cytoplasmic dynein 1 intermediate chain 1;Cytoplasmic dynein 1 intermediate chain 1;Isoform of O14576, Isoform 2 of Cytoplasmic dynein 1 intermediate chain 1;Isoform of O14576, Isoform 3 of Cytoplasmic dynein 1 intermediate chain 1;Isoform of O14576, Isoform 4 of Cytoplasmic dynein 1 intermediate chain 1;Isoform of O14576, Isoform 5 of Cytoplasmic dynein 1 intermediate chain 1	Filtered	Filtered	Filtered	Filtered	Filtered	Filtered	Filtered	Filtered	Filtered	Filtered	Filtered	Filtered	Filtered	Filtered	Filtered	Filtered	1	1	1	1	1	1	1	1	1	1	1	Filtered	Filtered	Filtered	Filtered	Filtered	Filtered	1	Filtered	1	1	1	Filtered	Filtered	1	Filtered	1	Filtered	Filtered
2.06995e-06	54611.99;51419.19	A0A0A0MTH3;Q13418	ILK	Isoform of Q13418, Integrin-linked protein kinase;Integrin-linked protein kinase	19	19	19	19	19	19	19	19	19	19	19	19	19	19	19	19	19	19	19	19	19	19	19	19	19	19	19	19	19	19	19	19	19	19	19	19	19	19	19	19	19	19	19	19	19
3.22533e-06	206933.49;206887.42	A0A0A0MTH9;O14981	BTAF1	Isoform of O14981, TATA-binding protein-associated factor 172;TATA-binding protein-associated factor 172	11	11	11	11	11	11	11	11	11	Filtered	11	11	11	11	Filtered	Filtered	11	11	11	11	11	11	11	11	11	Filtered	11	11	11	11	11	11	11	11	11	11	11	11	11	11	11	11	11	11	11
2.06995e-06	15958.65;11149.68;10044.42;10044.42-2;10044.42-3;10044.42-4;10044.42-5	A0A0A0MTI5;B8ZWD1;P07108;P07108-2;P07108-3;P07108-4;P07108-5	DBI	Isoform of P07108, Acyl-CoA-binding protein;Isoform of P07108, Acyl-CoA-binding protein;Acyl-CoA-binding protein;Isoform of P07108, Isoform 2 of Acyl-CoA-binding protein;Isoform of P07108, Isoform 3 of Acyl-CoA-binding protein;Isoform of P07108, Isoform 4 of Acyl-CoA-binding protein;Isoform of P07108, Isoform 5 of Acyl-CoA-binding protein	6	6	6	6	6	6	6	6	6	6	6	6	6	6	6	6	6	6	6	6	6	6	6	6	6	6	6	6	6	6	6	6	6	6	6	6	6	6	6	6	6	6	6	6	6
2.12257e-06	30742.69;35293.38;35293.38-2	A0A0A0MTI6;Q9NYP7;Q9NYP7-2	ELOVL5	Isoform of Q9NYP7, Elongation of very long chain fatty acids protein;Elongation of very long chain fatty acids protein 5;Isoform of Q9NYP7, Isoform 2 of Elongation of very long chain fatty acids protein 5	3	3	3	3	3	3	3	3	3	3	3	3	3	3	Filtered	Filtered	3	3	3	3	3	3	3	3	3	3	3	3	3	3	Filtered	Filtered	3	3	3	3	3	3	3	3	3	3	3	3	3
2.06995e-06	49881.39;49062.64;45807.85;45807.85-2	A0A0A0MTJ9;A0A0R4J2G3;Q6PIU2;Q6PIU2-2	NCEH1	Isoform of Q6PIU2, Neutral cholesterol ester hydrolase 1;Isoform of Q6PIU2, Arylacetamide deacetylase-like 1;Neutral cholesterol ester hydrolase 1;Isoform of Q6PIU2, Isoform 2 of Neutral cholesterol ester hydrolase 1	15	15	15	15	15	15	15	15	15	15	15	15	15	15	15	15	15	15	15	15	15	15	15	15	15	15	15	15	15	15	15	15	15	15	15	15	15	15	15	15	15	15	15	15	15
2.21817e-06	134069.71;132307.67;132307.67-2;132307.67-3;132307.67-4	A0A0A0MTL6;Q6ZS17;Q6ZS17-2;Q6ZS17-3;Q6ZS17-4	RIPOR1	Isoform of Q6ZS17, Rho family-interacting cell polarization regulator 1;Rho family-interacting cell polarization regulator 1;Isoform of Q6ZS17, Isoform 2 of Rho family-interacting cell polarization regulator 1;Isoform of Q6ZS17, Isoform 3 of Rho family-interacting cell polarization regulator 1;Isoform of Q6ZS17, Isoform 4 of Rho family-interacting cell polarization regulator 1	18	18	18	18	18	18	18	18	18	Filtered	Filtered	Filtered	Filtered	Filtered	Filtered	Filtered	18	18	18	18	18	18	18	18	18	18	18	18	18	18	18	18	18	18	18	18	18	18	18	18	18	18	18	18	18
2.06995e-06	88505.78;86983.03;86983.03-2	A0A0A0MTN0;Q13617;Q13617-2	CUL2	Isoform of Q13617, Cullin-2;Cullin-2;Isoform of Q13617, Isoform 2 of Cullin-2	28	28	28	28	28	28	28	28	28	28	28	28	28	28	28	28	28	28	28	28	28	28	28	28	28	28	28	28	28	28	28	28	28	28	28	28	28	28	28	28	28	28	28	28	28
2.08665e-06	97413.79;93625.66	A0A0A0MTQ8;P0C221	CCDC175	Isoform of P0C221, Coiled-coil domain-containing protein 175;Coiled-coil domain-containing protein 175	Filtered	Filtered	Filtered	Filtered	1	Filtered	Filtered	Filtered	Filtered	Filtered	Filtered	Filtered	Filtered	Filtered	Filtered	Filtered	1	1	1	1	1	1	1	1	1	1	1	1	1	Filtered	Filtered	Filtered	Filtered	Filtered	Filtered	Filtered	Filtered	Filtered	Filtered	1	1	1	1	Filtered	Filtered
2.06995e-06	64825.06;63147.12	A0A0A0MTS2;P06744	GPI	Isoform of P06744, Glucose-6-phosphate isomerase (Fragment);Glucose-6-phosphate isomerase	22	22	22	22	22	22	22	22	22	22	22	22	22	22	22	22	22	22	22	22	22	22	22	22	22	22	22	22	22	22	22	22	22	22	22	22	22	22	22	22	22	22	22	22	22
3.13353e-06	105058.56;105044.53	A0A0A6YY96;P48200	IREB2	Isoform of P48200, Iron-responsive element-binding protein 2;Iron-responsive element-binding protein 2	Filtered	Filtered	Filtered	Filtered	Filtered	2	Filtered	2	2	Filtered	Filtered	Filtered	Filtered	Filtered	Filtered	Filtered	2	2	2	2	2	2	2	2	2	Filtered	Filtered	Filtered	Filtered	2	2	2	2	2	2	2	2	2	2	2	2	Filtered	Filtered	Filtered	2
2.06995e-06	21232.95;46172.69;25171.57;25171.57-2	A0A0A6YYA0;Q86XR7-2;Q9Y3B3;Q9Y3B3-2	TMED7-TICAM2;TICAM2;TMED7;TMED7	Protein TMED7-TICAM2;Isoform of Q86XR7, Isoform 2 of TIR domain-containing adapter molecule 2;Transmembrane emp24 domain-containing protein 7;Isoform of Q9Y3B3, Isoform 2 of Transmembrane emp24 domain-containing protein 7	8	8	8	8	8	8	8	8	8	8	8	8	8	8	8	8	8	8	8	8	8	8	8	8	8	8	8	8	8	8	8	8	8	8	8	8	8	8	8	8	8	8	8	8	8
1.06714e-05	19014.92;12633.84;23523.17;23507.44;16204.83;16269.95;15323.07;31104.75;31104.75-2;31104.75-3;23576.26	A0A0A6YYB9;C9JPH1;C9JYS5;J3KS67;J3QL47;J3QL63;K7ENL4;Q96ET8;Q96ET8-2;Q96ET8-3;Q9NYZ1	TVP23C-CDRT4;TVP23C;TVP23C;TVP23B;TVP23C;TVP23B;TVP23B;TVP23C;TVP23C;TVP23C;TVP23B	Isoform of Q96ET8, Golgi apparatus membrane protein TVP23 homolog;Isoform of Q96ET8, Golgi apparatus membrane protein TVP23 homolog (Fragment);Isoform of Q96ET8, Golgi apparatus membrane protein TVP23 homolog;Isoform of Q96ET8, Golgi apparatus membrane protein TVP23 homolog;Isoform of Q96ET8, Golgi apparatus membrane protein TVP23 homolog;Isoform of Q96ET8, Golgi apparatus membrane protein TVP23 …	Filtered	Filtered	Filtered	1	Filtered	1	Filtered	Filtered	1	Filtered	Filtered	Filtered	Filtered	Filtered	Filtered	Filtered	Filtered	1	1	Filtered	Filtered	Filtered	1	Filtered	Filtered	Filtered	Filtered	Filtered	Filtered	Filtered	Filtered	Filtered	1	Filtered	1	1	1	Filtered	1	1	Filtered	Filtered	1	1	Filtered
3.80723e-06	78366.64;84755.88;85605.78;85605.78-2	A0A0A6YYC0;E9PJN1;O75676;O75676-2	RPS6KA4	Isoform of O75676, Ribosomal protein S6 kinase alpha-4 (Fragment);Isoform of O75676, Ribosomal protein S6 kinase;Ribosomal protein S6 kinase alpha-4;Isoform of O75676, Isoform 2 of Ribosomal protein S6 kinase alpha-4	8	8	8	8	8	8	8	8	8	Filtered	8	Filtered	Filtered	8	Filtered	Filtered	8	8	8	8	8	8	8	8	8	8	8	8	8	8	8	8	8	8	8	8	8	8	8	8	8	8	8	8	8
4.4372e-06	59570.79;63445.05;63445.05-2	A0A0A6YYC7;Q96JP5;Q96JP5-2	ZFP91-CNTF;ZFP91;ZFP91	HCG2042749, isoform CRA_d;E3 ubiquitin-protein ligase ZFP91;Isoform of Q96JP5, Isoform 2 of E3 ubiquitin-protein ligase ZFP91	3	3	3	3	3	3	3	3	3	Filtered	Filtered	Filtered	Filtered	3	3	Filtered	3	3	3	3	3	3	3	3	Filtered	Filtered	Filtered	Filtered	3	3	3	3	3	3	3	3	3	3	3	3	3	Filtered	Filtered	3	3
2.97239e-05	61775.18;NaN;57745.43;57745.43-2;57745.43-3	A0A0A6YYF3;H7BYZ6;Q9Y575;Q9Y575-2;Q9Y575-3	GPR75-ASB3;ASB3;ASB3;ASB3;ASB3	Protein GPR75-ASB3;Isoform of Q9Y575, Ankyrin repeat and SOCS box protein 3 (Fragment);Ankyrin repeat and SOCS box protein 3;Isoform of Q9Y575, Isoform 2 of Ankyrin repeat and SOCS box protein 3;Isoform of Q9Y575, Isoform 3 of Ankyrin repeat and SOCS box protein 3	Filtered	Filtered	Filtered	Filtered	Filtered	Filtered	Filtered	Filtered	Filtered	Filtered	Filtered	Filtered	Filtered	Filtered	Filtered	Filtered	Filtered	Filtered	1	Filtered	1	1	Filtered	Filtered	Filtered	1	Filtered	Filtered	Filtered	Filtered	Filtered	Filtered	1	1	1	Filtered	Filtered	1	1	1	Filtered	1	1	Filtered	Filtered
2.79594e-06	43881.85;24943.01;24943.01-2	A0A0A6YYH1;Q7Z6K5;Q7Z6K5-2	C15orf38-AP3S2;ARPIN;ARPIN	Protein C15orf38-AP3S2;Arpin;Isoform of Q7Z6K5, Isoform C15orf38-AP3S2 of Arpin	Filtered	Filtered	2	Filtered	Filtered	Filtered	Filtered	Filtered	Filtered	Filtered	Filtered	Filtered	Filtered	Filtered	Filtered	Filtered	2	2	2	2	2	2	2	2	2	Filtered	2	2	Filtered	Filtered	Filtered	Filtered	2	2	2	2	2	2	2	2	2	2	2	2	2
2.06995e-06	58199.38;87917.8;47145.01;53193.88;53193.88-2;53193.88-3	A0A0A6YYI3;A0A0B4J1V8;A8MV53;Q9NQ55;Q9NQ55-2;Q9NQ55-3	PPAN-P2RY11;PPAN-P2RY11;PPAN;PPAN;PPAN;PPAN	Isoform of A0A0B4J1V8, Protein PPAN-P2RY11;HCG2039996;Isoform of Q9NQ55, HCG2033702, isoform CRA_a;Suppressor of SWI4 1 homolog;Isoform of Q9NQ55, Isoform 2 of Suppressor of SWI4 1 homolog;Isoform of Q9NQ55, Isoform 3 of Suppressor of SWI4 1 homolog	5	5	5	5	5	5	5	5	5	Filtered	5	5	5	5	Filtered	Filtered	5	5	5	5	5	5	5	5	5	5	5	5	5	5	Filtered	Filtered	5	5	5	5	5	5	5	5	5	5	5	5	5
9.21491e-06	177280	A0A0A6YYJ5	MACF1	Isoform of Q9UPN3, Microtubule-actin cross-linking factor 1, isoforms 1/2/3/5 (Fragment)	Filtered	Filtered	Filtered	Filtered	Filtered	Filtered	Filtered	Filtered	Filtered	Filtered	Filtered	Filtered	Filtered	Filtered	Filtered	Filtered	2	2	Filtered	2	2	2	2	2	2	2	2	2	2	Filtered	Filtered	Filtered	2	2	2	2	2	2	2	2	2	2	Filtered	Filtered	2
4.0207e-05	17907.64;24103.31;26989.59;14917.93;18616.27;15088.14;10657.11;13447.21;15541.69;14977.21;18933.66;9356.42;43012.66;43012.66-2;43012.66-3;43012.66-4;25878.49;25878.49-2;NaN;NaN	A0A0A6YYL0;F8VUY0;F8VVS9;F8VW34;F8VWK5;F8VX54;F8VXG3;F8VYL4;F8VZH2;F8W1J9;H0YKN5;J3KS32;Q15583;Q15583-2;Q15583-3;Q15583-4;Q9GZN2;Q9GZN2-2;U3KQB5;U3KQS0	TGIF2-C20orf24;TGIF1;TGIF1;TGIF1;TGIF1;TGIF1;TGIF1;TGIF1;TGIF1;TGIF1;TGIF2;TGIF1;TGIF1;TGIF1;TGIF1;TGIF1;TGIF2;TGIF2;TGIF2;TGIF2	Protein TGIF2-C20orf24;Isoform of Q15583, Homeobox protein TGIF1 (Fragment);Isoform of Q15583, Homeobox protein TGIF1 (Fragment);Isoform of Q15583, Homeobox protein TGIF1 (Fragment);Isoform of Q15583, Homeobox protein TGIF1 (Fragment);Isoform of Q15583, Homeobox protein TGIF1 (Fragment);Isoform of Q15583, Homeobox protein TGIF1 (Fragment);Isoform of Q15583, Homeobox protein TGIF1 (Fragment);Isofo…	Filtered	Filtered	Filtered	Filtered	Filtered	Filtered	Filtered	Filtered	Filtered	Filtered	Filtered	Filtered	Filtered	Filtered	Filtered	Filtered	Filtered	Filtered	Filtered	Filtered	Filtered	Filtered	Filtered	Filtered	Filtered	Filtered	1	Filtered	Filtered	Filtered	Filtered	Filtered	Filtered	Filtered	1	Filtered	Filtered	Filtered	Filtered	Filtered	Filtered	Filtered	1	Filtered	1
2.08346e-06	114165.55;114165.55	A0A0A6YYL4;P57737-3	CORO7-PAM16;CORO7	Isoform of Q9Y3D7, Coronin;Isoform of P57737, Isoform 3 of Coronin-7	7	7	7	7	7	7	7	7	7	7	7	7	7	7	7	7	7	7	7	7	7	7	7	7	7	7	7	7	7	7	7	7	7	7	7	7	7	7	7	7	7	7	7	7	7
2.06995e-06	74591.94;74778.16	A0A0B4J1R2;Q9H6R3	ACSS3	Isoform of Q9H6R3, Acyl-CoA synthetase short-chain family member 3, mitochondrial;Acyl-CoA synthetase short-chain family member 3, mitochondrial	26	26	26	26	26	26	26	26	26	26	26	26	26	26	26	26	26	26	26	26	26	Filtered	26	26	26	26	26	Filtered	26	26	26	26	26	Filtered	26	Filtered	26	Filtered	Filtered	Filtered	26	26	26	26	26
2.06995e-06	44964.36;44934.33	A0A0B4J1R4;P32754	HPD	Isoform of P32754, 4-hydroxyphenylpyruvate dioxygenase;4-hydroxyphenylpyruvate dioxygenase	17	17	17	17	17	17	17	17	17	17	17	17	17	17	17	17	17	17	17	17	17	17	Filtered	17	17	Filtered	Filtered	17	17	17	17	17	Filtered	17	17	17	17	17	Filtered	17	17	Filtered	Filtered	Filtered	17
3.71882e-06	49910.3	A0A0B4J1R6	TKT	Isoform of P29401, Transketolase	Filtered	Filtered	Filtered	Filtered	1	1	Filtered	1	1	Filtered	Filtered	Filtered	Filtered	Filtered	Filtered	Filtered	1	1	1	1	1	1	1	1	1	Filtered	Filtered	Filtered	Filtered	1	1	1	1	1	1	1	1	1	1	1	1	Filtered	Filtered	Filtered	Filtered
1.44318e-05	11695.33;11564.14	A0A0B4J1R7;Q96B45	BORCS7-ASMT;BORCS7	BORCS7-ASMT readthrough (NMD candidate);BLOC-1-related complex subunit 7	Filtered	Filtered	Filtered	Filtered	Filtered	Filtered	Filtered	Filtered	3	Filtered	Filtered	Filtered	Filtered	Filtered	3	Filtered	Filtered	3	3	Filtered	3	Filtered	3	3	Filtered	Filtered	Filtered	Filtered	3	3	3	3	3	3	3	3	Filtered	3	3	3	3	Filtered	Filtered	Filtered	3
4.7144e-06	113012.41;112181.29;110305.27;110305.27-2	A0A0B4J1W0;F5GY88;O75448;O75448-2	MED24	Isoform of O75448, Mediator of RNA polymerase II transcription subunit 24;Isoform of O75448, Mediator of RNA polymerase II transcription subunit 24;Mediator of RNA polymerase II transcription subunit 24;Isoform of O75448, Isoform 2 of Mediator of RNA polymerase II transcription subunit 24	5	Filtered	5	5	5	5	5	5	5	5	5	5	5	Filtered	Filtered	Filtered	5	5	5	5	5	5	5	5	5	5	5	5	5	Filtered	5	5	5	5	5	5	5	5	5	5	5	5	5	5	5
2.06995e-06	15762.71;26928.05;27366.53;27366.53-2;27366.53-3;27366.53-4	A0A0B4J1Z1;C9JAB2;Q16629;Q16629-2;Q16629-3;Q16629-4	SRSF7	Isoform of Q16629, Serine/arginine-rich-splicing factor 7;Isoform of Q16629, Serine/arginine-rich-splicing factor 7;Serine/arginine-rich splicing factor 7;Isoform of Q16629, Isoform 2 of Serine/arginine-rich splicing factor 7;Isoform of Q16629, Isoform 3 of Serine/arginine-rich splicing factor 7;Isoform of Q16629, Isoform 4 of Serine/arginine-rich splicing factor 7	5	5	5	5	5	5	5	5	5	5	5	5	5	5	5	5	5	5	5	5	5	5	5	5	5	5	5	5	5	5	5	5	5	5	5	5	5	5	5	5	5	5	5	5	5
2.06995e-06	94703.6	A0A0B4J203		Uncharacterized protein	21	21	21	21	21	21	21	21	21	21	21	Filtered	Filtered	Filtered	Filtered	21	21	21	21	21	21	21	21	21	21	21	21	21	21	21	21	21	21	21	21	21	21	21	21	21	21	21	21	21	21
1.86851e-05	69161.84;102545.22;102545.22-5;102545.22-6	A0A0B4J206;O60337;O60337-5;O60337-6	2021-03-06	Isoform of O60337, E3 ubiquitin-protein ligase MARCH6;E3 ubiquitin-protein ligase MARCH6;Isoform of O60337, Isoform 2 of E3 ubiquitin-protein ligase MARCH6;Isoform of O60337, Isoform 3 of E3 ubiquitin-protein ligase MARCH6	1	1	1	1	1	1	1	Filtered	1	1	1	1	Filtered	Filtered	Filtered	Filtered	1	Filtered	1	Filtered	Filtered	Filtered	Filtered	1	Filtered	1	1	1	Filtered	Filtered	Filtered	Filtered	1	1	1	1	1	Filtered	1	1	1	1	1	1	Filtered
2.06995e-06	14233.7	A0A0B4J220	C11orf98	Isoform of E9PRG8, Chromosome 11 open reading frame 48, isoform CRA_c	3	3	3	3	3	3	3	3	3	3	3	3	3	3	3	3	3	3	3	3	3	3	3	3	3	3	3	3	3	3	3	3	3	3	3	3	3	3	3	3	3	3	3	3	3
4.66595e-06	16676.19;27302.49;16145.61;16145.61-2	A0A0B4J294;H3BP13;Q9UL33;Q9UL33-2	TRAPPC2L	Isoform of H3BP13, Trafficking protein particle complex subunit 2-like protein;Trafficking protein particle complex subunit 2-like protein;Trafficking protein particle complex subunit 2-like protein;Isoform of Q9UL33, Isoform 2 of Trafficking protein particle complex subunit 2-like protein	Filtered	Filtered	Filtered	Filtered	Filtered	Filtered	3	3	3	Filtered	3	3	3	Filtered	Filtered	Filtered	3	3	3	3	3	3	3	3	3	Filtered	3	3	3	3	Filtered	Filtered	3	3	3	3	3	3	3	3	3	3	3	3	3
9.93668e-06	7990.25;10906.38;13514.26;13514.26-2	A0A0B4J297;I3L4V0;Q9BRA0;Q9BRA0-2	NAA38	Isoform of Q9BRA0, N-alpha-acetyltransferase 38, NatC auxiliary subunit;Isoform of Q9BRA0, N-alpha-acetyltransferase 38, NatC auxiliary subunit;N-alpha-acetyltransferase 38, NatC auxiliary subunit;Isoform of Q9BRA0, Isoform 2 of N-alpha-acetyltransferase 38, NatC auxiliary subunit	Filtered	2	2	Filtered	Filtered	Filtered	Filtered	Filtered	Filtered	Filtered	Filtered	Filtered	Filtered	Filtered	Filtered	Filtered	Filtered	Filtered	2	2	2	2	Filtered	2	2	Filtered	2	2	2	Filtered	2	Filtered	2	2	2	2	2	2	2	2	2	Filtered	2	2	2
2.09311e-06	51504.83;51490.8	A0A0B4J2A0;Q9UHJ6	;SHPK	Uncharacterized protein;Sedoheptulokinase	5	5	5	5	5	5	5	5	5	5	5	5	5	Filtered	5	5	5	5	5	5	5	5	5	5	5	5	Filtered	5	Filtered	Filtered	5	5	5	5	5	5	5	5	5	5	5	5	5	5	5
2.06995e-06	22573.82;19595.33;21525.66	A0A0B4J2C3;P13693;Q5W0H4	TPT1	Isoform of P13693, Translationally-controlled tumor protein;Translationally-controlled tumor protein;Isoform of P13693, Translationally-controlled tumor protein	7	7	7	7	7	7	7	7	7	7	7	7	7	7	7	7	7	7	7	7	7	7	7	7	7	7	7	7	7	7	7	7	7	7	7	7	7	7	7	7	7	7	7	7	7
2.06995e-06	102451.08;102452.07	A0A0B4J2E5;Q15269	LOC102724159;PWP2	Uncharacterized protein;Periodic tryptophan protein 2 homolog	9	9	9	9	9	9	9	9	9	9	9	9	9	9	9	9	9	9	9	9	9	9	9	9	9	9	9	9	9	9	9	9	9	9	9	9	9	9	9	9	9	9	9	9	9
4.17738e-06	26136.34;32668.44;32668.44-2	A0A0B4J2E8;Q96D31;Q96D31-2	ORAI1	Isoform of Q96D31, Calcium release-activated calcium channel protein 1;Calcium release-activated calcium channel protein 1;Isoform of Q96D31, Isoform beta of Calcium release-activated calcium channel protein 1	Filtered	Filtered	Filtered	Filtered	2	Filtered	2	2	2	Filtered	2	Filtered	2	Filtered	Filtered	Filtered	2	2	2	2	2	2	2	2	2	2	2	2	2	Filtered	Filtered	Filtered	2	2	2	2	2	2	2	2	2	2	2	2	2
2.2951e-06	6313.38	A0A0B4J2F0	PIGBOS1	Protein PIGBOS1	1	1	1	1	1	1	1	1	1	1	1	1	Filtered	Filtered	Filtered	Filtered	1	1	1	1	1	1	1	1	1	1	1	1	Filtered	Filtered	Filtered	Filtered	1	1	1	1	1	1	1	1	1	1	1	1	Filtered
2.10834e-06	13074.23;17203.73;17189.65;17118.58;13865.8;13293.32;13088.3;13092.26	A0A0B4J2F8;A6NFM0;E2QRJ6;F6S314;F8WF84;P52435;Q9GZM3;Q9H1A7	POLR2J3;POLR2J2;POLR2J3;POLR2J;POLR2J3;POLR2J;POLR2J2;POLR2J3	Isoform of Q9H1A7, DNA-directed RNA polymerase II subunit RPB11-b2;Isoform of Q9GZM3, DNA-directed RNA polymerase II subunit RPB11-b1;Isoform of Q9H1A7, DNA-directed RNA polymerase II subunit RPB11-b2;Isoform of P52435, DNA-directed RNA polymerase II subunit RPB11-a;Isoform of Q9H1A7, DNA-directed RNA polymerase II subunit RPB11-b2;DNA-directed RNA polymerase II subunit RPB11-a;DNA-directed RNA p…	2	2	2	2	2	2	2	2	2	2	2	2	2	Filtered	Filtered	Filtered	2	2	2	2	2	2	2	2	2	2	2	2	2	2	Filtered	Filtered	2	2	2	2	2	2	2	2	2	2	2	2	2
2.06995e-06	57278.35;56805.79	A0A0C4DFL7;Q16850	CYP51A1	Isoform of Q16850, Lanosterol 14-alpha demethylase;Lanosterol 14-alpha demethylase	14	14	14	14	14	14	14	14	14	14	14	14	14	14	14	14	14	14	14	14	14	14	14	14	14	14	14	14	14	14	14	14	14	14	14	14	14	14	14	14	14	14	14	14	14
8.98803e-06	121897.56;126083.32;121896.62	A0A0C4DFL8;F5GX28;O94953	KDM4B	Isoform of O94953, Lysine-specific demethylase 4B;Isoform of O94953, Lysine-specific demethylase 4B;Lysine-specific demethylase 4B	Filtered	Filtered	Filtered	Filtered	Filtered	Filtered	Filtered	Filtered	Filtered	Filtered	Filtered	Filtered	Filtered	Filtered	Filtered	Filtered	Filtered	Filtered	Filtered	Filtered	Filtered	Filtered	Filtered	Filtered	Filtered	Filtered	1	1	Filtered	Filtered	Filtered	Filtered	Filtered	Filtered	Filtered	Filtered	Filtered	Filtered	Filtered	Filtered	Filtered	Filtered	1	1	1
2.06995e-06	24114.05;24232.13	A0A0C4DFM0;G3V4T6	GSTZ1	Isoform of O43708, Glutathione transferase zeta 1 (Maleylacetoacetate isomerase), isoform CRA_c;Isoform of O43708, Maleylacetoacetate isomerase	10	10	10	10	10	10	10	10	10	10	10	10	10	10	10	10	10	10	10	10	10	10	10	10	10	10	10	10	10	10	10	10	10	10	10	10	10	10	10	10	10	10	10	10	10
2.06995e-06	72541.34;74518.75	A0A0C4DFM1;Q92544	TM9SF4	Isoform of Q92544, Transmembrane 9 superfamily member;Transmembrane 9 superfamily member 4	12	12	12	12	12	12	12	12	12	12	12	12	12	12	12	12	12	12	12	12	12	12	12	12	12	12	12	12	12	12	12	12	12	12	12	12	12	12	12	12	12	12	12	12	12
2.07589e-06	84159.51;84100.43	A0A0C4DFN1;Q8IWA4	MFN1	Isoform of Q8IWA4, Mitofusin-1;Mitofusin-1	12	12	12	12	12	12	12	12	12	12	12	12	12	12	12	12	12	12	12	12	12	12	12	12	12	12	12	12	12	12	12	12	12	12	12	12	12	12	12	12	12	12	12	12	12
2.07589e-06	68701.3;68685.25	A0A0C4DFN2;Q14397	GCKR	Isoform of Q14397, Glucokinase (Hexokinase 4) regulator;Glucokinase regulatory protein	11	11	11	11	11	11	11	11	11	11	11	11	11	11	11	11	Filtered	Filtered	Filtered	Filtered	Filtered	Filtered	Filtered	Filtered	Filtered	Filtered	Filtered	Filtered	Filtered	Filtered	Filtered	Filtered	Filtered	11	11	Filtered	11	Filtered	11	Filtered	Filtered	Filtered	Filtered	11	Filtered
2.06995e-06	34292.47;33261.41	A0A0C4DFN3;Q99685	MGLL	Isoform of Q99685, Monoglyceride lipase;Monoglyceride lipase	11	11	11	11	11	11	11	11	11	11	11	11	11	11	11	11	11	11	11	11	11	11	11	11	11	11	11	11	11	11	11	11	11	11	11	11	11	11	11	11	11	11	11	11	11
2.97588e-05	68015.88;66156.78;66156.78-3	A0A0C4DFN5;Q6NUS6;Q6NUS6-3	TCTN3	Isoform of Q6NUS6, Chromosome 10 open reading frame 61;Tectonic-3;Isoform of Q6NUS6, Isoform 3 of Tectonic-3	Filtered	Filtered	Filtered	Filtered	Filtered	Filtered	2	Filtered	Filtered	Filtered	Filtered	Filtered	Filtered	Filtered	Filtered	Filtered	2	2	2	2	2	2	2	2	2	Filtered	Filtered	Filtered	Filtered	2	2	2	2	2	2	2	2	2	2	2	2	Filtered	Filtered	Filtered	Filtered
2.24673e-05	128517.51;126950.15;128464.46	A0A0C4DFQ0;E9PL24;Q5VU43-2	PDE4DIP	Isoform of Q5VU43, Myomegalin;Isoform of Q5VU43, Myomegalin;Isoform of Q5VU43, Isoform 2 of Myomegalin	2	2	2	2	2	2	Filtered	2	2	Filtered	Filtered	Filtered	2	2	2	2	2	Filtered	2	2	2	2	2	2	Filtered	Filtered	2	Filtered	2	2	2	2	2	2	2	2	2	2	2	2	2	Filtered	2	2	2
2.18798e-06	34929.13;32541.38	A0A0C4DFS6;Q9C004	SPRY4	Isoform of Q9C004, Protein sprouty homolog 4;Protein sprouty homolog 4	Filtered	Filtered	Filtered	Filtered	Filtered	Filtered	Filtered	Filtered	Filtered	Filtered	Filtered	Filtered	Filtered	Filtered	Filtered	Filtered	5	5	5	5	5	5	5	5	5	Filtered	5	5	5	5	5	5	5	5	5	5	5	5	5	5	5	Filtered	Filtered	5	5
5.83248e-06	99813.89;103321.06;99942.02	A0A0C4DFT3;Q12959-2;Q12959-4	DLG1	Isoform of Q12959, Disks large homolog 1;Isoform of Q12959, Isoform 2 of Disks large homolog 1;Isoform of Q12959, Isoform 4 of Disks large homolog 1	1	1	1	1	1	1	1	1	1	Filtered	Filtered	1	1	1	1	Filtered	Filtered	1	1	Filtered	1	1	1	1	1	Filtered	Filtered	1	1	1	1	Filtered	1	1	1	1	1	1	1	1	1	Filtered	Filtered	1	1
1.99253e-05	80910.47;18809.84;20219.51;13865.09;71535.52;82966.75;82966.75-2;82966.75-3;82966.75-4;82966.75-5;82966.75-6;82966.75-7	A0A0C4DFT5;C9J6Y3;C9JKR6;F8W9I8;G3XAC1;Q9BXS9;Q9BXS9-2;Q9BXS9-3;Q9BXS9-4;Q9BXS9-5;Q9BXS9-6;Q9BXS9-7	SLC26A6	Isoform of Q9BXS9, Solute carrier family 26 member 6;Isoform of Q9BXS9, Solute carrier family 26 member 6 (Fragment);Isoform of Q9BXS9, Solute carrier family 26 member 6 (Fragment);Isoform of Q9BXS9, Solute carrier family 26 member 6;Isoform of Q9BXS9, Solute carrier family 26 member 6;Solute carrier family 26 member 6;Isoform of Q9BXS9, Isoform 2 of Solute carrier family 26 member 6;Isoform of Q…	Filtered	Filtered	Filtered	Filtered	Filtered	Filtered	Filtered	Filtered	Filtered	Filtered	Filtered	Filtered	Filtered	Filtered	Filtered	Filtered	Filtered	Filtered	Filtered	Filtered	Filtered	Filtered	Filtered	Filtered	Filtered	Filtered	Filtered	Filtered	Filtered	1	1	Filtered	Filtered	Filtered	Filtered	Filtered	Filtered	Filtered	Filtered	Filtered	Filtered	Filtered	Filtered	Filtered	Filtered
2.06995e-06	24750.14;24750.14	A0A0C4DFU2;P04179	SOD2	Isoform of P04179, Superoxide dismutase;Superoxide dismutase [Mn], mitochondrial	10	10	10	10	10	10	10	10	10	10	10	10	10	10	10	10	10	10	10	10	10	10	10	10	10	10	10	10	10	10	10	10	10	10	10	10	10	10	10	10	10	10	10	10	10
2.3055e-06	58499.27;57276.8	A0A0C4DFX9;Q9H3P2	NELFA	Isoform of Q9H3P2, Negative elongation factor A;Negative elongation factor A	5	5	5	5	5	5	5	5	5	Filtered	5	5	5	5	5	Filtered	5	5	5	5	5	5	5	5	5	5	5	5	5	5	5	Filtered	5	5	5	5	5	5	5	5	5	5	5	5	5
1.5198e-05	52934.46;NaN;48193.22;48193.22-2	A0A0C4DFY5;A8MXZ4;Q9NQ84;Q9NQ84-2	GPRC5C	Isoform of Q9NQ84, G-protein-coupled receptor family C group 5 member C;Isoform of Q9NQ84, G-protein-coupled receptor family C group 5 member C (Fragment);G-protein coupled receptor family C group 5 member C;Isoform of Q9NQ84, Isoform 2 of G-protein coupled receptor family C group 5 member C	2	2	2	2	2	2	2	2	2	2	2	2	Filtered	Filtered	Filtered	Filtered	Filtered	Filtered	Filtered	Filtered	Filtered	Filtered	Filtered	Filtered	Filtered	Filtered	Filtered	Filtered	Filtered	Filtered	Filtered	Filtered	Filtered	Filtered	Filtered	Filtered	Filtered	Filtered	Filtered	Filtered	Filtered	Filtered	Filtered	2	Filtered
2.64713e-06	53806.43;53588.16	A0A0C4DFZ2;P15289	ARSA	Isoform of P15289, Arylsulfatase A;Arylsulfatase A	8	8	8	8	8	8	8	8	8	8	8	8	8	8	8	8	8	8	8	8	8	8	8	8	8	8	8	8	8	8	8	8	8	8	8	8	8	8	8	8	8	8	8	8	8
2.06995e-06	33313.63;29404.51;32854.07	A0A0C4DG17;C9J9K3;P08865	RPSA	Isoform of P08865, 40S ribosomal protein SA;Isoform of P08865, 40S ribosomal protein SA (Fragment);40S ribosomal protein SA	15	15	15	15	15	15	15	15	15	15	15	15	15	15	15	15	15	15	15	15	15	15	15	15	15	15	15	15	15	15	15	15	15	15	15	15	15	15	15	15	15	15	15	15	15
3.37201e-06	54838.16;52662.88;52789.97;49250.92;55682.23;55663.23;55663.23-2;55663.23-4	A0A0C4DG21;E7EP65;E7EW77;E9PEZ7;F8WAL6;Q9NYB9;Q9NYB9-2;Q9NYB9-4	ABI2	Isoform of Q9NYB9, Abl interactor 2;Isoform of Q9NYB9, Abl interactor 2 (Fragment);Isoform of Q9NYB9, Abl interactor 2;Isoform of Q9NYB9, Abl interactor 2;Isoform of Q9NYB9, Abl interactor 2;Abl interactor 2;Isoform of Q9NYB9, Isoform 2 of Abl interactor 2;Isoform of Q9NYB9, Isoform 4 of Abl interactor 2	Filtered	Filtered	Filtered	Filtered	Filtered	Filtered	Filtered	Filtered	Filtered	Filtered	Filtered	Filtered	Filtered	Filtered	Filtered	Filtered	Filtered	Filtered	Filtered	2	Filtered	Filtered	Filtered	Filtered	Filtered	2	2	2	Filtered	2	Filtered	Filtered	2	2	2	2	2	2	2	2	2	2	2	2	2
3.89187e-06	136584.88;142867.02	A0A0C4DG33;O43933	PEX1	Isoform of O43933, Peroxisome biogenesis factor 1;Peroxisome biogenesis factor 1	9	9	9	9	9	9	9	9	9	9	9	9	9	9	9	9	9	9	9	9	9	9	9	9	9	Filtered	9	9	9	9	9	9	9	9	9	9	9	9	9	9	9	Filtered	9	9	9
2.06995e-06	45320.6	A0A0C4DG49	PVR	Isoform of P15151, Poliovirus receptor	8	8	8	8	8	8	8	8	8	8	8	8	8	8	8	8	8	8	8	8	8	8	8	8	8	8	8	8	8	8	8	8	8	8	8	8	8	8	8	8	8	8	8	8	8
2.63505e-06	71878.34;88476.85;88476.85-2;88476.85-3	A0A0C4DG51;Q9NP80;Q9NP80-2;Q9NP80-3	PNPLA8	Isoform of Q9NP80, Calcium-independent phospholipase A2-gamma (Fragment);Calcium-independent phospholipase A2-gamma;Isoform of Q9NP80, Isoform 2 of Calcium-independent phospholipase A2-gamma;Isoform of Q9NP80, Isoform 3 of Calcium-independent phospholipase A2-gamma	6	6	6	6	6	6	6	6	6	6	6	6	6	6	6	6	6	6	6	6	6	6	6	6	6	6	6	6	6	6	6	6	6	6	6	6	6	6	6	6	6	6	6	6	6
6.93495e-06	43157.32;54803.66;54803.66-2;54803.66-3;54803.66-4	A0A0C4DG78;Q8TBC5;Q8TBC5-2;Q8TBC5-3;Q8TBC5-4	ZSCAN18	Isoform of Q8TBC5, Zinc finger and SCAN domain-containing protein 18 (Fragment);Zinc finger and SCAN domain-containing protein 18;Isoform of Q8TBC5, Isoform 2 of Zinc finger and SCAN domain-containing protein 18;Isoform of Q8TBC5, Isoform 3 of Zinc finger and SCAN domain-containing protein 18;Isoform of Q8TBC5, Isoform 4 of Zinc finger and SCAN domain-containing protein 18	Filtered	Filtered	Filtered	Filtered	Filtered	Filtered	Filtered	Filtered	Filtered	Filtered	Filtered	Filtered	Filtered	Filtered	Filtered	Filtered	2	2	2	2	2	2	2	2	2	2	2	2	2	Filtered	Filtered	Filtered	2	2	2	2	2	2	Filtered	Filtered	2	2	Filtered	2	2
2.06995e-06	117461.18;117362.05	A0A0C4DG89;Q7L014	DDX46	Isoform of Q7L014, Probable ATP-dependent RNA helicase DDX46;Probable ATP-dependent RNA helicase DDX46	25	25	25	25	25	25	25	25	25	25	25	25	25	25	25	25	25	25	25	25	25	25	25	25	25	25	25	25	25	25	25	25	25	25	25	25	25	25	25	25	25	25	25	25	25
2.21881e-06	22003.16;20061.03;16188.23;21142.22	A0A0C4DG91;C9J9V6;C9JQB1;O75414	NME6	Isoform of O75414, Nucleoside diphosphate kinase;Isoform of O75414, Nucleoside diphosphate kinase (Fragment);Isoform of O75414, Nucleoside diphosphate kinase;Nucleoside diphosphate kinase 6	4	4	4	4	4	4	4	4	4	4	4	4	4	4	4	Filtered	4	4	4	4	4	4	4	4	4	Filtered	4	Filtered	4	4	4	Filtered	4	4	4	4	4	4	4	4	4	4	4	4	4
2.06995e-06	40183.09;43585.14;43585.14-2	A0A0C4DGA2;O75521;O75521-2	ECI2	Isoform of O75521, Enoyl-CoA delta isomerase 2, mitochondrial;Enoyl-CoA delta isomerase 2, mitochondrial;Isoform of O75521, Isoform 2 of Enoyl-CoA delta isomerase 2, mitochondrial	16	16	16	16	16	16	16	16	16	16	16	16	16	16	16	16	16	16	16	16	16	16	16	16	16	16	16	16	16	16	16	16	16	16	16	16	16	16	16	16	16	16	16	16	16
2.44457e-05	113857.58;113928.66;113928.66-2	A0A0C4DGA6;Q14527;Q14527-2	HLTF	Isoform of Q14527, Helicase-like transcription factor;Helicase-like transcription factor;Isoform of Q14527, Isoform 2 of Helicase-like transcription factor	Filtered	Filtered	Filtered	Filtered	2	Filtered	Filtered	Filtered	2	2	Filtered	Filtered	Filtered	Filtered	Filtered	Filtered	Filtered	2	Filtered	Filtered	Filtered	Filtered	Filtered	Filtered	Filtered	2	2	Filtered	Filtered	Filtered	Filtered	Filtered	Filtered	2	2	Filtered	2	2	2	2	Filtered	2	2	Filtered	Filtered
5.49311e-06	9354.51;18045.47;18045.47-2;18045.47-3	A0A0C4DGB0;Q9UIL1;Q9UIL1-2;Q9UIL1-3	SCOC	Isoform of Q9UIL1, Short coiled-coil protein;Short coiled-coil protein;Isoform of Q9UIL1, Isoform 2 of Short coiled-coil protein;Isoform of Q9UIL1, Isoform 3 of Short coiled-coil protein	Filtered	Filtered	1	Filtered	1	1	1	Filtered	1	Filtered	Filtered	Filtered	Filtered	Filtered	1	Filtered	1	1	1	1	1	1	1	1	1	Filtered	Filtered	Filtered	1	1	1	1	1	1	1	1	1	1	1	1	1	Filtered	Filtered	Filtered	1
2.1061e-06	7405.49	A0A0C4DGB9	PPA2	Isoform of Q9H2U2, Inorganic pyrophosphatase 2, mitochondrial	2	2	2	2	2	2	2	2	2	2	2	2	2	2	2	Filtered	2	2	2	2	2	2	2	2	2	2	2	2	2	2	Filtered	Filtered	2	2	2	2	2	2	2	2	2	2	2	2	2
8.31279e-05	15429.72;46503.61;46404.88;46404.88-2	A0A0C4DGE2;E5RI87;Q86XS8;Q86XS8-2	RNF130	Isoform of Q86XS8, E3 ubiquitin-protein ligase RNF130;Isoform of Q86XS8, E3 ubiquitin-protein ligase RNF130;E3 ubiquitin-protein ligase RNF130;Isoform of Q86XS8, Isoform 2 of E3 ubiquitin-protein ligase RNF130	Filtered	Filtered	Filtered	Filtered	1	Filtered	1	1	1	Filtered	Filtered	Filtered	Filtered	Filtered	Filtered	Filtered	Filtered	Filtered	1	Filtered	Filtered	Filtered	Filtered	Filtered	Filtered	Filtered	Filtered	Filtered	Filtered	Filtered	1	1	Filtered	Filtered	Filtered	Filtered	Filtered	Filtered	Filtered	Filtered	Filtered	Filtered	Filtered	Filtered	Filtered
2.06995e-06	220475.59;217103.4;218004.55;218004.55-2	A0A0C4DGG9;F5GWX5;Q14839;Q14839-2	CHD4	Isoform of Q14839, Chromodomain-helicase-DNA-binding protein 4;Isoform of Q14839, Chromodomain-helicase-DNA-binding protein 4;Chromodomain-helicase-DNA-binding protein 4;Isoform of Q14839, Isoform 2 of Chromodomain-helicase-DNA-binding protein 4	40	40	40	40	40	40	40	40	40	40	40	40	40	40	40	40	40	40	40	40	40	40	40	40	40	40	40	40	40	40	40	40	40	40	40	40	40	40	40	40	40	40	40	40	40
2.06995e-06	41767.8;57235.44;57235.44-4	A0A0C4DGH0;Q5ZPR3;Q5ZPR3-4	CD276	Isoform of Q5ZPR3, CD276 antigen;CD276 antigen;Isoform of Q5ZPR3, Isoform 4 of CD276 antigen	9	9	9	9	9	9	9	9	9	9	9	9	9	9	9	9	9	9	9	9	9	9	9	9	9	9	9	9	9	9	9	9	9	9	9	9	9	9	9	9	9	9	9	9	9
2.06995e-06	60812.91;64891.44	A0A0C4DGH3;Q9Y6R0	NUMBL	Isoform of Q9Y6R0, Numb-like protein;Numb-like protein	Filtered	Filtered	Filtered	Filtered	Filtered	Filtered	Filtered	Filtered	Filtered	Filtered	Filtered	Filtered	Filtered	Filtered	Filtered	Filtered	7	7	7	7	7	7	7	7	7	7	7	7	7	7	7	7	7	7	7	7	7	7	7	7	7	7	7	7	7
8.36694e-06	12886.74;16111.45	A0A0C4DGJ7;Q8WUH1	CHURC1	Isoform of Q8WUH1, Protein Churchill;Protein Churchill	Filtered	Filtered	Filtered	Filtered	Filtered	Filtered	Filtered	Filtered	Filtered	Filtered	Filtered	Filtered	Filtered	Filtered	Filtered	Filtered	2	2	2	Filtered	Filtered	Filtered	Filtered	2	Filtered	2	2	Filtered	Filtered	Filtered	Filtered	Filtered	2	2	2	2	2	2	2	2	2	2	2	2	2
3.31487e-06	10604.47;10863.83	A0A0C4DGJ8;Q6IPR1	ETFRF1	Isoform of Q6IPR1, Electron transfer flavoprotein regulatory factor 1;Electron transfer flavoprotein regulatory factor 1	2	2	2	2	2	2	2	2	2	Filtered	Filtered	2	2	2	2	2	Filtered	2	Filtered	2	Filtered	2	Filtered	Filtered	Filtered	Filtered	Filtered	Filtered	2	2	Filtered	Filtered	2	Filtered	2	Filtered	2	Filtered	2	2	2	Filtered	Filtered	Filtered	Filtered
2.60584e-06	83131.6;76806.26;84340.98;84340.98-3	A0A0C4DGN6;J3QRU8;Q9Y2X7;Q9Y2X7-3	GIT1	Isoform of Q9Y2X7, ARF GTPase-activating protein GIT1;Isoform of Q9Y2X7, ARF GTPase-activating protein GIT1;ARF GTPase-activating protein GIT1;Isoform of Q9Y2X7, Isoform 3 of ARF GTPase-activating protein GIT1	Filtered	Filtered	Filtered	Filtered	Filtered	Filtered	Filtered	Filtered	Filtered	Filtered	Filtered	Filtered	Filtered	Filtered	Filtered	Filtered	3	3	3	3	3	3	3	3	3	3	3	3	Filtered	Filtered	3	3	3	3	3	3	3	3	3	3	3	3	3	3	Filtered
1.377e-05	31768.66;31504.38;38387.51;38387.51-2	A0A0C4DGP0;E7EU35;Q9UKF7;Q9UKF7-2	PITPNC1	Isoform of Q9UKF7, Cytoplasmic phosphatidylinositol transfer protein 1;Isoform of Q9UKF7, Cytoplasmic phosphatidylinositol transfer protein 1;Cytoplasmic phosphatidylinositol transfer protein 1;Isoform of Q9UKF7, Isoform 2 of Cytoplasmic phosphatidylinositol transfer protein 1	Filtered	Filtered	Filtered	Filtered	Filtered	Filtered	Filtered	Filtered	Filtered	Filtered	Filtered	Filtered	Filtered	Filtered	Filtered	Filtered	Filtered	2	2	2	2	2	Filtered	Filtered	Filtered	2	2	Filtered	Filtered	Filtered	Filtered	Filtered	2	Filtered	Filtered	Filtered	2	2	Filtered	Filtered	2	2	2	Filtered	Filtered
2.06995e-06	33786.05;28315.71	A0A0C4DGQ5;P04632	CAPNS1	Isoform of P04632, Calpain small subunit 1;Calpain small subunit 1	11	11	11	11	11	11	11	11	11	11	11	11	11	11	11	11	11	11	11	11	11	11	11	11	11	11	11	11	11	11	11	11	11	11	11	11	11	11	11	11	11	11	11	11	11
5.90849e-06	32916.62;35719.67	A0A0C4DGQ6;Q96P16	RPRD1A	Isoform of Q96P16, Regulation of nuclear pre-mRNA domain-containing protein 1A;Regulation of nuclear pre-mRNA domain-containing protein 1A	7	7	7	7	7	7	7	Filtered	7	7	Filtered	7	7	7	Filtered	7	7	7	7	7	7	7	7	7	7	7	7	7	7	7	7	7	7	7	7	7	7	7	7	7	7	7	7	7	7
2.06995e-06	33524.06;35119.04	A0A0C4DGQ8;Q6IAN0	DHRS7B	Isoform of Q6IAN0, Dehydrogenase/reductase SDR family member 7B;Dehydrogenase/reductase SDR family member 7B	11	11	11	11	11	11	11	11	11	11	11	11	11	11	11	11	11	11	11	11	11	11	11	11	11	11	11	11	11	11	11	11	11	11	11	11	11	11	11	11	11	11	11	11	11
2.06995e-06	15136.54;17870.8	A0A0C4DGS0;P56556	NDUFA6	Isoform of P56556, NADH dehydrogenase [ubiquinone] 1 alpha subcomplex subunit 6;NADH dehydrogenase [ubiquinone] 1 alpha subcomplex subunit 6	8	8	8	8	8	8	8	8	8	8	8	8	8	8	8	8	8	8	8	8	8	8	8	8	8	8	8	8	8	8	8	8	8	8	8	8	8	8	8	8	8	8	8	8	8
2.06995e-06	48799.47;50800.83	A0A0C4DGS1;P39656	DDOST	Isoform of P39656, Dolichyl-diphosphooligosaccharide--protein glycosyltransferase 48 kDa subunit;Dolichyl-diphosphooligosaccharide--protein glycosyltransferase 48 kDa subunit	17	17	17	17	17	17	17	17	17	17	17	17	17	17	17	17	17	17	17	17	17	17	17	17	17	17	17	17	17	17	17	17	17	17	17	17	17	17	17	17	17	17	17	17	17
5.11636e-05	48967.25;57733.4;57733.4-2;47120.18	A0A0C4DGT6;Q96AP0;Q96AP0-2;R4GNJ5	ACD	Isoform of Q96AP0, Adrenocortical dysplasia protein homolog;Adrenocortical dysplasia protein homolog;Isoform of Q96AP0, Isoform 2 of Adrenocortical dysplasia protein homolog;Isoform of Q96AP0, Adrenocortical dysplasia protein homolog	Filtered	Filtered	Filtered	Filtered	Filtered	Filtered	Filtered	Filtered	Filtered	Filtered	Filtered	Filtered	Filtered	Filtered	Filtered	Filtered	Filtered	Filtered	Filtered	Filtered	Filtered	Filtered	Filtered	Filtered	Filtered	Filtered	Filtered	Filtered	Filtered	Filtered	Filtered	Filtered	Filtered	1	1	Filtered	1	Filtered	1	Filtered	1	Filtered	1	1	1
6.61927e-05	25330.88;31728.42	A0A0C4DGU2;Q9Y4U1	MMACHC	Isoform of Q9Y4U1, Methylmalonic aciduria and homocystinuria type C protein;Methylmalonic aciduria and homocystinuria type C protein	2	2	2	Filtered	2	2	2	2	2	Filtered	Filtered	Filtered	Filtered	Filtered	Filtered	Filtered	2	2	2	2	2	2	Filtered	Filtered	2	Filtered	Filtered	Filtered	Filtered	Filtered	Filtered	Filtered	2	2	2	Filtered	2	2	2	2	2	2	Filtered	Filtered	Filtered
6.58756e-06	96215.03;103970.77	A0A0C4DGV9;P49917	LIG4	Isoform of P49917, DNA ligase;DNA ligase 4	Filtered	Filtered	4	Filtered	Filtered	Filtered	4	4	4	4	4	4	Filtered	Filtered	Filtered	Filtered	4	4	4	4	4	4	4	4	4	4	4	4	4	Filtered	Filtered	Filtered	4	4	4	4	4	4	4	4	4	4	4	4	4
3.21302e-06	27079.63;24785.85;15727.13;36389.83	A0A0C4DGW0;B4DGY6;H7C5F7;Q9NV92	NDFIP2	Isoform of Q9NV92, NEDD4 family-interacting protein 2;Isoform of Q9NV92, NEDD4 family-interacting protein 2;Isoform of Q9NV92, NEDD4 family-interacting protein 2;NEDD4 family-interacting protein 2	Filtered	Filtered	Filtered	3	3	Filtered	3	3	3	Filtered	3	Filtered	Filtered	Filtered	3	3	3	3	3	3	3	3	3	3	3	3	3	3	3	3	3	3	3	3	3	3	3	3	3	3	3	Filtered	3	3	3
5.06808e-06	26414.94;24777.93	A0A0C4DGZ4;Q9Y5U4	INSIG2	Isoform of Q9Y5U4, Insulin-induced gene protein;Insulin-induced gene 2 protein	1	1	1	1	1	1	1	1	Filtered	Filtered	1	1	1	1	Filtered	Filtered	Filtered	Filtered	Filtered	1	Filtered	1	Filtered	Filtered	Filtered	Filtered	Filtered	1	1	1	Filtered	Filtered	1	1	Filtered	1	1	1	1	1	1	Filtered	1	1	1
3.05202e-06	169456.41;NaN;NaN;173435.18;173435.18-2;173435.18-3;173435.18-4	A0A0C4DH07;F8WAA0;M0QZX0;Q8N2S1;Q8N2S1-2;Q8N2S1-3;Q8N2S1-4	LTBP4	Isoform of Q8N2S1, Latent-transforming growth factor beta-binding protein 4;Isoform of Q8N2S1, Latent-transforming growth factor beta-binding protein 4 (Fragment);Isoform of Q8N2S1, Latent-transforming growth factor beta-binding protein 4 (Fragment);Latent-transforming growth factor beta-binding protein 4;Isoform of Q8N2S1, Isoform 2 of Latent-transforming growth factor beta-binding protein 4;Iso…	Filtered	Filtered	Filtered	Filtered	Filtered	Filtered	Filtered	Filtered	Filtered	Filtered	Filtered	Filtered	Filtered	Filtered	Filtered	Filtered	Filtered	Filtered	Filtered	Filtered	Filtered	1	1	Filtered	1	1	1	Filtered	1	Filtered	Filtered	Filtered	Filtered	Filtered	1	Filtered	Filtered	Filtered	1	Filtered	1	1	1	Filtered	Filtered
2.84434e-06	11137.66;17106.97;6465.2;12388.14	A0A0C4DH16;B8ZZS0;H7BXT7;Q9NYM9	BET1L	Isoform of Q9NYM9, BET1-like protein;Isoform of Q9NYM9, BET1-like protein;Isoform of Q9NYM9, BET1-like protein;BET1-like protein	2	2	2	2	2	2	2	2	2	2	2	Filtered	2	2	2	Filtered	2	2	2	2	2	2	2	2	2	2	2	2	2	2	2	Filtered	2	2	2	2	2	2	2	2	2	2	2	2	2
1.03598e-05	98374.75;98502.88;98502.88-2	A0A0C4DH22;Q9H4G0;Q9H4G0-2	EPB41L1	Isoform of Q9H4G0, Band 4.1-like protein 1;Band 4.1-like protein 1;Isoform of Q9H4G0, Isoform 2 of Band 4.1-like protein 1	Filtered	Filtered	Filtered	Filtered	Filtered	Filtered	3	3	3	Filtered	Filtered	Filtered	Filtered	Filtered	Filtered	Filtered	3	3	3	3	3	3	3	3	3	Filtered	3	3	3	Filtered	3	3	3	3	3	3	3	3	3	3	3	Filtered	3	Filtered	3
2.10851e-06	28456.96;27941.29	A0A0D9SEI0;Q9P0P8	C6orf203	Isoform of Q9P0P8, Uncharacterized protein C6orf203;Uncharacterized protein C6orf203	3	3	3	3	3	3	3	3	3	3	Filtered	Filtered	Filtered	3	3	3	3	3	3	3	3	3	3	3	3	3	Filtered	3	Filtered	Filtered	3	3	3	3	3	3	3	3	3	3	3	3	Filtered	3	3
2.11606e-06	89437.77;90625.84;90232.18;91303.4;87109.59;92619.89;92707.01;92707.01-2;92707.01-3;92707.01-6;92707.01-8;92707.01-9	A0A0D9SEI3;A0A0D9SEN2;A0A0D9SER5;B7ZVY7;J3QR29;J3QR44;P21127;P21127-2;P21127-3;P21127-6;P21127-8;P21127-9	CDK11B	Isoform of P21127, Cyclin-dependent kinase 11B;Isoform of P21127, Cyclin-dependent kinase 11B;Isoform of P21127, Cyclin-dependent kinase 11B;Isoform of P21127, Cell division cycle 2-like 1 (PITSLRE proteins);Isoform of P21127, Cyclin-dependent kinase 11B;Isoform of P21127, Cyclin-dependent kinase 11B;Cyclin-dependent kinase 11B;Isoform of P21127, Isoform SV1 of Cyclin-dependent kinase 11B;Isoform…	16	16	16	16	16	16	16	16	16	16	16	16	16	16	16	16	16	16	16	16	16	16	16	16	16	16	16	16	16	16	16	16	16	16	16	16	16	16	16	16	16	16	16	16	16
2.91949e-06	105188.01;106117;103783.35	A0A0D9SEJ5;F5GY05;Q96EK7	FAM120B	Isoform of Q96EK7, Constitutive coactivator of peroxisome proliferator-activated receptor gamma;Isoform of Q96EK7, Constitutive coactivator of peroxisome proliferator-activated receptor gamma;Constitutive coactivator of peroxisome proliferator-activated receptor gamma	15	15	15	15	15	15	15	15	15	15	15	15	15	Filtered	15	Filtered	15	15	15	15	15	15	15	15	15	15	15	15	15	15	15	Filtered	15	15	15	15	15	15	15	15	15	15	15	15	15
2.06995e-06	87584.38;87712.55	A0A0D9SEN1;Q12884	FAP	Isoform of Q12884, Prolyl endopeptidase FAP;Prolyl endopeptidase FAP	28	Filtered	Filtered	Filtered	Filtered	Filtered	Filtered	28	Filtered	Filtered	Filtered	Filtered	Filtered	Filtered	Filtered	Filtered	28	28	28	28	28	28	28	28	28	28	28	28	28	28	28	28	28	28	28	28	28	28	28	28	28	28	28	28	28
2.66666e-06	52655.55;57669.31;30150.84;56647.82;56647.82-2;56647.82-3	A0A0D9SEN7;I3L0L0;I3L354;Q13950;Q13950-2;Q13950-3	RUNX2	Isoform of Q13950, Runt-related transcription factor;Isoform of Q13950, Runt-related transcription factor 2;Isoform of Q13950, Runt-related transcription factor 2;Runt-related transcription factor 2;Isoform of Q13950, Isoform 2 of Runt-related transcription factor 2;Isoform of Q13950, Isoform 3 of Runt-related transcription factor 2	Filtered	Filtered	Filtered	Filtered	Filtered	Filtered	Filtered	Filtered	Filtered	Filtered	Filtered	Filtered	Filtered	Filtered	Filtered	Filtered	Filtered	2	Filtered	2	Filtered	Filtered	Filtered	Filtered	Filtered	Filtered	Filtered	Filtered	Filtered	Filtered	Filtered	Filtered	2	2	2	2	2	2	2	2	2	Filtered	2	2	2
4.89388e-06	67255.7;67256.67;67256.67-3;70485.24	A0A0D9SEU5;Q6VN20;Q6VN20-3;R4GMX8	RANBP10	Isoform of Q6VN20, Ran-binding protein 10;Ran-binding protein 10;Isoform of Q6VN20, Isoform 3 of Ran-binding protein 10;Isoform of Q6VN20, Ran-binding protein 10	6	6	6	6	6	6	6	6	6	6	6	6	6	6	Filtered	Filtered	6	6	6	6	6	6	6	6	6	6	6	6	6	6	Filtered	Filtered	6	6	6	6	6	6	6	6	6	6	6	6	6
2.13876e-06	14002.03;13635.24;16982.03;17315.42	A0A0D9SEZ6;A0A0D9SG71;A0A0R4J2E5;P49459	UBE2A	Isoform of P49459, Ubiquitin-conjugating enzyme E2 A;Isoform of P49459, Ubiquitin-conjugating enzyme E2 A;Isoform of P49459, Ubiquitin-conjugating enzyme E2 A;Ubiquitin-conjugating enzyme E2 A	Filtered	Filtered	Filtered	1	Filtered	Filtered	Filtered	1	1	Filtered	Filtered	Filtered	Filtered	Filtered	Filtered	Filtered	1	1	1	1	1	1	1	1	1	Filtered	Filtered	Filtered	Filtered	Filtered	Filtered	1	1	1	1	1	1	1	1	1	1	Filtered	Filtered	Filtered	Filtered
2.06995e-06	81477.03;70840.03;71540.8;73243.41	A0A0D9SF53;A0A0D9SFB3;A0A0D9SG12;O00571	DDX3X	Isoform of O00571, ATP-dependent RNA helicase DDX3X;Isoform of O00571, ATP-dependent RNA helicase DDX3X;Isoform of O00571, ATP-dependent RNA helicase DDX3X;ATP-dependent RNA helicase DDX3X	33	33	33	33	33	33	33	33	33	33	33	33	33	33	33	33	33	33	33	33	33	33	33	33	33	33	33	33	33	33	33	33	33	33	33	33	33	33	33	33	33	33	33	33	33
2.06995e-06	282836	A0A0D9SF54	SPTAN1	Isoform of Q13813, Spectrin alpha chain, non-erythrocytic 1	2	2	2	2	2	2	2	2	2	2	Filtered	Filtered	Filtered	2	2	2	2	2	2	2	2	2	2	2	2	2	2	Filtered	Filtered	Filtered	Filtered	Filtered	2	2	2	2	2	2	2	2	2	2	2	Filtered	Filtered
2.06995e-06	133968.67;131868.3;131868.3-2	A0A0D9SF60;Q99569;Q99569-2	PKP4	Isoform of Q99569, Plakophilin-4;Plakophilin-4;Isoform of Q99569, Isoform 2 of Plakophilin-4	5	5	5	5	5	5	5	5	5	5	5	5	5	5	5	Filtered	5	5	5	5	5	5	5	5	Filtered	5	5	Filtered	5	5	5	Filtered	5	5	5	5	5	5	5	5	5	5	5	Filtered	Filtered
2.06995e-06	42153.24;53476.85;56720.36	A0A0D9SF70;G5E9L0;Q8N6H7	ARFGAP2	Isoform of Q8N6H7, ADP-ribosylation factor GTPase-activating protein 2;Isoform of Q8N6H7, ADP-ribosylation factor GTPase-activating protein 2;ADP-ribosylation factor GTPase-activating protein 2	10	10	10	10	10	10	10	10	10	10	10	10	10	10	10	10	10	10	10	10	10	10	10	10	10	10	10	10	10	10	10	10	10	10	10	10	10	10	10	10	10	10	10	10	10
2.06995e-06	41598.29;40221.74;40221.74-2	A0A0D9SFB5;P08319;P08319-2	ADH4	Isoform of P08319, Alcohol dehydrogenase 4;Alcohol dehydrogenase 4;Isoform of P08319, Isoform 2 of Alcohol dehydrogenase 4	19	19	19	19	19	19	19	19	19	19	19	19	19	19	19	19	19	19	19	Filtered	Filtered	Filtered	19	Filtered	Filtered	Filtered	Filtered	Filtered	Filtered	Filtered	Filtered	Filtered	Filtered	19	19	Filtered	Filtered	Filtered	Filtered	19	Filtered	19	Filtered	Filtered	Filtered
2.06995e-06	231106.73;233115.06;233115.06-4	A0A0D9SFK2;Q92614;Q92614-4	MYO18A	Isoform of Q92614, Unconventional myosin-XVIIIa;Unconventional myosin-XVIIIa;Isoform of Q92614, Isoform 4 of Unconventional myosin-XVIIIa	41	41	41	41	41	41	41	41	41	41	41	41	41	41	41	41	41	41	41	41	41	41	41	41	41	41	41	41	41	41	41	41	41	41	41	41	41	41	41	41	41	41	41	41	41
2.12645e-06	53119.67;53640.4;57076.37	A0A0D9SFL2;M0QYH2;Q96T60	PNKP	Isoform of Q96T60, Bifunctional polynucleotide phosphatase/kinase;Isoform of Q96T60, Bifunctional polynucleotide phosphatase/kinase;Bifunctional polynucleotide phosphatase/kinase	7	7	7	7	7	7	7	7	7	7	7	7	7	7	Filtered	Filtered	7	7	7	7	7	7	7	7	7	7	7	7	7	7	7	7	7	7	7	7	7	7	7	7	7	7	7	7	7
1.1362e-05	NaN;53283.69;53283.69-2;29399.4;56802.23;56802.23-2	A0A0D9SFZ2;P49336;P49336-2;Q5JQZ9;Q9BWU1;Q9BWU1-2	CDK8;CDK8;CDK8;CDK19;CDK19;CDK19	Isoform of P49336, Cyclin-dependent kinase 8 (Fragment);Cyclin-dependent kinase 8;Isoform of P49336, Isoform 2 of Cyclin-dependent kinase 8;Isoform of Q9BWU1, Cyclin-dependent kinase 19 (Fragment);Cyclin-dependent kinase 19;Isoform of Q9BWU1, Isoform 2 of Cyclin-dependent kinase 19	Filtered	Filtered	Filtered	1	1	Filtered	1	Filtered	Filtered	Filtered	Filtered	1	Filtered	Filtered	Filtered	Filtered	1	1	1	Filtered	1	1	Filtered	1	Filtered	Filtered	Filtered	Filtered	Filtered	1	Filtered	Filtered	1	1	1	1	1	1	1	1	1	1	1	1	1
3.48319e-06	134918.34;NaN;131786.74;131786.74-2;131786.74-3;131786.74-4	A0A0D9SG04;A0A0X1KG75;Q53SF7;Q53SF7-2;Q53SF7-3;Q53SF7-4	COBLL1	Isoform of Q53SF7, Cordon-bleu protein-like 1;Isoform of Q53SF7, Cordon-bleu protein-like 1 (Fragment);Cordon-bleu protein-like 1;Isoform of Q53SF7, Isoform 2 of Cordon-bleu protein-like 1;Isoform of Q53SF7, Isoform 3 of Cordon-bleu protein-like 1;Isoform of Q53SF7, Isoform 4 of Cordon-bleu protein-like 1	12	12	12	12	12	12	12	12	12	12	12	12	12	12	12	12	12	12	12	12	12	12	12	12	12	12	12	12	Filtered	12	Filtered	12	12	12	12	12	12	12	12	12	12	12	12	Filtered	Filtered
2.06995e-06	66160.93;67568.71	A0A0D9SG72;P61764	STXBP1	Isoform of P61764, Syntaxin-binding protein 1;Syntaxin-binding protein 1	15	15	15	15	15	15	15	Filtered	15	Filtered	15	15	15	Filtered	Filtered	Filtered	15	15	15	15	15	15	15	15	15	15	15	15	15	15	15	15	15	15	15	15	15	15	15	15	15	15	15	15	15
0.000122568	32769.73;67588.22;71723.59;48584.39;57911.76;83426.21;68482.97;72432.45;71308.14;71308.14-10;71308.14-11;71308.14-12;71308.14-13;71308.14-14;71308.14-15;71308.14-16;71308.14-2;71308.14-3;71308.14-4;71308.14-5;71308.14-6;71308.14-7;71308.14-8;71308.14-9	A0A0D9SG78;A0A1B0GVB8;A0A1B0GVR6;A0A1B0GW91;A0A1B0GWD5;E9PH57;H3BPJ7;H3BTP3;P15884;P15884-10;P15884-11;P15884-12;P15884-13;P15884-14;P15884-15;P15884-16;P15884-2;P15884-3;P15884-4;P15884-5;P15884-6;P15884-7;P15884-8;P15884-9	TCF4	Isoform of P15884, Transcription factor 4 (Fragment);Isoform of P15884, Transcription factor 4;Isoform of P15884, Transcription factor 4;Isoform of P15884, Transcription factor 4;Isoform of P15884, Transcription factor 4;Isoform of P15884, Transcription factor 4;Isoform of P15884, Transcription factor 4;Isoform of P15884, Transcription factor 4;Transcription factor 4;Isoform of P15884, Isoform F-…	Filtered	Filtered	Filtered	Filtered	Filtered	Filtered	Filtered	Filtered	Filtered	Filtered	Filtered	Filtered	Filtered	Filtered	Filtered	Filtered	Filtered	1	Filtered	Filtered	Filtered	Filtered	Filtered	Filtered	Filtered	Filtered	1	1	1	Filtered	Filtered	Filtered	Filtered	Filtered	1	Filtered	Filtered	1	1	1	Filtered	Filtered	1	1	Filtered
7.32145e-06	41361.53;36430.36;41290.45;41290.45-3;41290.45-5	A0A0D9SGE8;Q5JRC6;Q8IWS0;Q8IWS0-3;Q8IWS0-5	PHF6	Isoform of Q8IWS0, PHD finger protein 6;Isoform of Q8IWS0, PHD finger protein 6;PHD finger protein 6;Isoform of Q8IWS0, Isoform 3 of PHD finger protein 6;Isoform of Q8IWS0, Isoform 5 of PHD finger protein 6	Filtered	Filtered	Filtered	4	Filtered	4	Filtered	Filtered	4	Filtered	Filtered	4	Filtered	Filtered	4	4	4	4	4	4	4	4	4	4	4	4	4	4	4	4	4	4	4	4	4	4	4	4	4	4	4	4	4	4	4
2.12248e-06	168158.56;149305.41;77594.94;139914.84;177549.14;173103.07;173103.07-2;173103.07-4	A0A0D9SGJ6;C9JFZ1;C9JW66;J3KPK1;J3KQV8;O43426;O43426-2;O43426-4	SYNJ1	Isoform of O43426, Synaptojanin-1;Isoform of O43426, Synaptojanin-1;Isoform of O43426, Synaptojanin-1 (Fragment);Isoform of O43426, Synaptojanin-1;Isoform of O43426, Synaptojanin-1;Synaptojanin-1;Isoform of O43426, Isoform 2 of Synaptojanin-1;Isoform of O43426, Isoform 3 of Synaptojanin-1	Filtered	Filtered	Filtered	Filtered	Filtered	Filtered	Filtered	Filtered	Filtered	Filtered	Filtered	Filtered	Filtered	Filtered	Filtered	Filtered	5	5	5	5	5	5	5	5	5	5	5	5	5	5	5	Filtered	5	5	5	5	5	5	5	5	5	5	5	5	5
2.06995e-06	141358.39;141347.32	A0A0G2JH68;O60610	DIAPH1	Isoform of O60610, Protein diaphanous homolog 1;Protein diaphanous homolog 1	33	33	33	33	33	33	33	33	33	33	33	33	33	33	33	33	33	33	33	33	33	33	33	33	33	33	33	33	33	33	33	33	33	33	33	33	33	33	33	33	33	33	33	33	33
2.06995e-06	68041.75;67942.61	A0A0G2JHC2;Q6NYC8	PPP1R18	Isoform of Q6NYC8, PPP1R18;Phostensin	16	16	16	16	16	16	16	16	16	16	16	16	16	16	16	16	16	16	16	16	16	16	16	16	16	16	16	16	16	16	16	16	16	16	16	16	16	16	16	16	16	16	16	16	16
2.70766e-06	58789.07;80150.12;56466.45;NaN;83267.83;83267.83-2;83267.83-3	A0A0G2JIE7;A0A0G2JL69;B4DQI1;H0Y3H6;P06681;P06681-2;P06681-3	C2	Isoform of P06681, Complement C2;Isoform of P06681, Complement C2;Isoform of P06681, Complement C2;Isoform of P06681, Complement C2 (Fragment);Complement C2;Isoform of P06681, Isoform 2 of Complement C2;Isoform of P06681, Isoform 3 of Complement C2	1	1	1	1	1	1	1	Filtered	1	1	1	1	Filtered	Filtered	Filtered	Filtered	Filtered	Filtered	Filtered	Filtered	Filtered	Filtered	Filtered	Filtered	Filtered	Filtered	Filtered	1	Filtered	Filtered	Filtered	Filtered	Filtered	Filtered	Filtered	Filtered	Filtered	Filtered	Filtered	Filtered	Filtered	Filtered	Filtered	Filtered	Filtered
2.06995e-06	41373.39;44256.77;40845.81;40933.91	A0A0G2JIF2;A0A0G2JL56;P30443;P30455	HLA-A	Isoform of P01891, HLA class I histocompatibility antigen, A-3 alpha chain;Isoform of P01891, HLA class I histocompatibility antigen, A-3 alpha chain;Isoform of P01891, HLA class I histocompatibility antigen, A-1 alpha chain;Isoform of P01891, HLA class I histocompatibility antigen, A-36 alpha chain	8	8	8	8	8	8	8	8	8	8	8	8	8	8	8	8	8	8	8	8	8	8	8	8	8	8	8	8	8	8	8	8	8	8	8	8	8	8	8	8	8	8	8	8	8
4.57052e-06	135431.31;129031.83;138782.96;102893.88;99542.23;135418.31;138769.96;132370.48;132370.48-2	A0A0G2JIR1;A0A0G2JIS2;A0A0G2JK64;A0A0G2JRN8;A0A0G2JRR0;A2ABF8;A2ABF9;Q96KQ7;Q96KQ7-2	EHMT2	Isoform of Q96KQ7, Histone-lysine N-methyltransferase EHMT2;Isoform of Q96KQ7, Histone-lysine N-methyltransferase EHMT2;Isoform of Q96KQ7, Histone-lysine N-methyltransferase EHMT2;Isoform of Q96KQ7, Histone-lysine N-methyltransferase EHMT2 (Fragment);Isoform of Q96KQ7, Histone-lysine N-methyltransferase EHMT2 (Fragment);Isoform of Q96KQ7, Histone-lysine N-methyltransferase EHMT2;Isoform of Q96KQ7…	Filtered	Filtered	Filtered	Filtered	Filtered	Filtered	Filtered	Filtered	Filtered	Filtered	Filtered	Filtered	Filtered	Filtered	Filtered	Filtered	2	Filtered	2	2	2	2	Filtered	Filtered	Filtered	2	Filtered	Filtered	Filtered	Filtered	Filtered	Filtered	2	2	2	2	2	2	2	2	2	2	2	Filtered	Filtered
2.06995e-06	70109.28;70052.23;70052.23	A0A0G2JIW1;P0DMV8;P0DMV9	HSPA1B;HSPA1A;HSPA1B	Isoform of P0DMV9, Heat shock 70 kDa protein 1B;Heat shock 70 kDa protein 1A;Heat shock 70 kDa protein 1B	26	26	26	26	26	26	26	26	26	26	26	26	26	26	26	26	26	26	26	26	26	26	26	26	26	26	26	26	26	26	26	26	26	26	26	26	26	26	26	26	26	26	26	26	26
2.40314e-06	20941.63;20960.68;23264.3;23264.3-2	A0A0G2JJA7;A2ACR1;P28065;P28065-2	PSMB9	Isoform of P28065, Proteasome subunit beta type;Isoform of P28065, Proteasome subunit beta type;Proteasome subunit beta type-9;Isoform of P28065, Isoform LMP2.S of Proteasome subunit beta type-9	5	5	5	5	5	5	5	5	5	5	5	5	5	5	5	5	5	5	5	5	5	5	5	5	5	5	5	5	5	5	5	5	5	5	5	5	5	5	5	5	5	5	5	5	5
2.06995e-06	67519.08;63243.34	A0A0G2JJD3;O95870	ABHD16A	Isoform of O95870, HLA-B associated transcript 5, isoform CRA_b;Protein ABHD16A	11	11	11	11	11	11	11	11	11	11	11	11	11	11	11	11	11	11	11	11	11	11	11	11	11	11	11	11	11	11	11	11	11	11	11	11	11	11	11	11	11	11	11	11	11
3.10036e-06	92066.44;NaN;NaN;88060.79;88060.79-2;88060.79-3;88060.79-4	A0A0G2JK44;A0A140T9E9;H0Y6K2;P25440;P25440-2;P25440-3;P25440-4	BRD2	Isoform of P25440, Bromodomain-containing protein 2;Isoform of P25440, Bromodomain-containing protein 2 (Fragment);Isoform of P25440, Bromodomain-containing protein 2 (Fragment);Bromodomain-containing protein 2;Isoform of P25440, Isoform 2 of Bromodomain-containing protein 2;Isoform of P25440, Isoform 3 of Bromodomain-containing protein 2;Isoform of P25440, Isoform 4 of Bromodomain-containing pro…	Filtered	Filtered	Filtered	Filtered	Filtered	3	Filtered	3	Filtered	Filtered	3	Filtered	Filtered	Filtered	Filtered	Filtered	3	Filtered	3	3	Filtered	Filtered	Filtered	Filtered	Filtered	Filtered	3	3	3	Filtered	Filtered	Filtered	3	3	3	3	3	3	3	3	3	Filtered	3	3	3
8.15296e-06	38516.13;56921.91;56921.91-3	A0A0G2JKR7;P28702;P28702-3	RXRB	Isoform of P28702, Retinoic acid receptor RXR-beta;Retinoic acid receptor RXR-beta;Isoform of P28702, Isoform 2 of Retinoic acid receptor RXR-beta	Filtered	Filtered	1	1	1	Filtered	1	Filtered	1	Filtered	Filtered	Filtered	Filtered	Filtered	1	1	1	Filtered	1	1	1	1	1	Filtered	1	Filtered	Filtered	Filtered	Filtered	1	1	1	1	1	1	Filtered	1	1	1	Filtered	1	Filtered	Filtered	Filtered	Filtered
8.762e-05	50064.9	A0A0G2JLK7	CYP2D6	Isoform of P10635, Cytochrome P450 2D6	Filtered	Filtered	Filtered	Filtered	Filtered	Filtered	Filtered	Filtered	Filtered	Filtered	Filtered	Filtered	Filtered	Filtered	1	Filtered	Filtered	Filtered	Filtered	Filtered	Filtered	Filtered	Filtered	Filtered	Filtered	Filtered	Filtered	Filtered	Filtered	Filtered	Filtered	Filtered	Filtered	Filtered	Filtered	Filtered	Filtered	Filtered	Filtered	Filtered	Filtered	Filtered	Filtered	Filtered	Filtered
2.06995e-06	34752.44;34805.49;24942.42;26673.37;26925.72	A0A0G2JM12;N0E472;P67870;Q5SRQ3;Q5SRQ6	CSNK2B;CSNK2B-LY6G5B--991;CSNK2B;CSNK2B;CSNK2B	Isoform of P67870, Casein kinase II subunit beta;Isoform of P67870, Casein kinase II subunit beta;Casein kinase II subunit beta;Isoform of P67870, Casein kinase II subunit beta;Isoform of P67870, Casein kinase II subunit beta	4	4	4	4	4	4	4	4	4	4	4	4	4	4	4	4	4	4	4	4	4	4	4	4	4	4	4	4	4	4	4	4	4	4	4	4	4	4	4	4	4	4	4	4	4
2.06995e-06	164809	A0A0G2JMG3	ABCC6	Isoform of O95255, Multidrug resistance-associated protein 6	23	23	23	23	23	23	23	23	23	23	23	23	23	23	23	23	Filtered	23	23	23	23	Filtered	23	23	23	Filtered	Filtered	Filtered	Filtered	Filtered	Filtered	Filtered	Filtered	Filtered	Filtered	Filtered	Filtered	23	23	23	23	Filtered	Filtered	Filtered	Filtered
0.000168702	161359.66;161221.51;159677.77;161250.51	A0A0G2JMS6;A0A0J9YW53;A0A0J9YWY2;Q6IE36	OVOS2	Ovostatin homolog 2;Ovostatin homolog 2;Isoform of A0A0J9YW53, Ovostatin homolog 2;Ovostatin homolog 2	Filtered	Filtered	Filtered	Filtered	Filtered	Filtered	Filtered	Filtered	Filtered	Filtered	1	1	Filtered	Filtered	Filtered	Filtered	Filtered	1	1	1	Filtered	1	Filtered	Filtered	Filtered	Filtered	1	1	1	Filtered	Filtered	Filtered	Filtered	Filtered	1	Filtered	1	Filtered	Filtered	Filtered	Filtered	Filtered	1	Filtered	Filtered
2.06995e-06	59129.72;59143.79;59143.79-3;59143.79-4	A0A0G2JMZ8;Q16625;Q16625-3;Q16625-4	OCLN	Isoform of Q16625, Occludin;Occludin;Isoform of Q16625, Isoform 3 of Occludin;Isoform of Q16625, Isoform 4 of Occludin	5	5	5	5	5	5	5	5	5	5	5	5	5	5	5	5	5	5	5	5	Filtered	5	5	Filtered	Filtered	Filtered	Filtered	Filtered	Filtered	Filtered	Filtered	Filtered	5	5	5	5	5	5	5	5	5	5	5	Filtered	Filtered
1.3431e-05	59008.29;51132.61;51120.56;58996.23;64168.11;64168.11-2;64168.11-3	A0A0G2JN23;A0A0G2JQ38;A1BQX2;D6RA09;Q8N4S9;Q8N4S9-2;Q8N4S9-3	MARVELD2	Isoform of Q8N4S9, MARVEL domain-containing protein 2 (Fragment);Isoform of Q8N4S9, MARVEL domain-containing protein 2;Isoform of Q8N4S9, MARVEL domain-containing protein 2;Isoform of Q8N4S9, MARVEL domain-containing protein 2 (Fragment);MARVEL domain-containing protein 2;Isoform of Q8N4S9, Isoform 2 of MARVEL domain-containing protein 2;Isoform of Q8N4S9, Isoform 3 of MARVEL domain-containing pr…	Filtered	Filtered	Filtered	Filtered	Filtered	Filtered	Filtered	Filtered	Filtered	Filtered	Filtered	Filtered	1	1	1	Filtered	Filtered	Filtered	Filtered	Filtered	Filtered	Filtered	Filtered	Filtered	Filtered	Filtered	Filtered	Filtered	Filtered	Filtered	Filtered	Filtered	Filtered	Filtered	Filtered	Filtered	Filtered	Filtered	Filtered	Filtered	Filtered	Filtered	Filtered	Filtered	Filtered
3.96194e-06	119135.87;119105.84	A0A0G2JNW7;Q9Y666	SLC12A7	Isoform of Q9Y666, Solute carrier family 12 member 7;Solute carrier family 12 member 7	9	9	9	9	9	9	9	9	9	9	9	9	9	9	9	9	9	9	9	9	9	9	9	9	9	9	9	9	9	Filtered	9	9	9	9	9	9	9	9	9	9	9	9	9	9	9
2.08898e-06	174914.97;177724.19;174884.98;174884.98-3	A0A0G2JNZ2;A0A0G2JPP5;Q14160;Q14160-3	SCRIB	Isoform of Q14160, Protein scribble homolog;Isoform of Q14160, Protein scribble homolog;Protein scribble homolog;Isoform of Q14160, Isoform 3 of Protein scribble homolog	25	25	25	25	25	25	25	25	25	25	25	25	25	25	25	25	25	25	25	25	25	25	25	25	25	25	25	25	25	25	25	25	25	25	25	25	25	25	25	25	25	25	25	25	25
5.13407e-06	57418.17;30033.58;57419.16;57419.16-2	A0A0G2JPI4;H0YL66;Q86WT6;Q86WT6-2	TRIM69	Isoform of Q86WT6, E3 ubiquitin-protein ligase TRIM69;Isoform of Q86WT6, E3 ubiquitin-protein ligase TRIM69;E3 ubiquitin-protein ligase TRIM69;Isoform of Q86WT6, Isoform 2 of E3 ubiquitin-protein ligase TRIM69	Filtered	Filtered	1	Filtered	Filtered	Filtered	1	Filtered	Filtered	Filtered	Filtered	Filtered	1	1	1	1	Filtered	1	1	Filtered	Filtered	Filtered	Filtered	Filtered	1	Filtered	Filtered	Filtered	1	1	1	1	Filtered	Filtered	Filtered	Filtered	1	Filtered	Filtered	Filtered	1	Filtered	Filtered	Filtered	1
2.06995e-06	192876	A0A0G2JPR0	C4A	Isoform of P0C0L4, Complement C4-A	62	62	62	62	62	62	62	62	62	62	62	62	62	62	62	62	62	62	62	62	62	62	62	62	62	62	62	62	62	62	62	62	62	62	62	62	62	62	62	62	62	62	62	62	62
2.06995e-06	88858.43;98919.39;73516.95;97597.84;97597.84-2;97597.84-4	A0A0G2JQ41;A0A1C7CYZ0;B7Z683;Q12979;Q12979-2;Q12979-4	ABR	Isoform of Q12979, Active breakpoint cluster region-related protein (Fragment);Isoform of Q12979, Active breakpoint cluster region-related protein;Isoform of Q12979, Active breakpoint cluster region-related protein;Active breakpoint cluster region-related protein;Isoform of Q12979, Isoform Short of Active breakpoint cluster region-related protein;Isoform of Q12979, Isoform 4 of Active breakpoint …	Filtered	Filtered	Filtered	Filtered	Filtered	Filtered	Filtered	Filtered	Filtered	Filtered	Filtered	Filtered	Filtered	Filtered	Filtered	Filtered	8	8	8	8	8	8	8	8	8	8	8	8	8	8	8	8	8	8	8	8	8	8	8	8	8	8	8	8	8
2.60801e-05	NaN;NaN;NaN;30415.19;31689.6;31848.72;31848.72-2;31848.72-3;31848.72-4	A0A0G2JQN8;A0A0G2JRX5;A0A0G2JRY6;A0A1W2PRV5;E7EQZ4;Q16637;Q16637-2;Q16637-3;Q16637-4	SMN1;SMN1;SMN1;SMN2;SMN1;SMN1;SMN1;SMN1;SMN1	Isoform of Q16637, Survival motor neuron protein (Fragment);Isoform of Q16637, Survival motor neuron protein (Fragment);Isoform of Q16637, Survival motor neuron protein (Fragment);Isoform of Q16637, Survival motor neuron protein;Isoform of Q16637, Survival motor neuron protein;Survival motor neuron protein;Isoform of Q16637, Isoform SMN-delta5 of Survival motor neuron protein;Isoform of Q16637, I…	1	Filtered	Filtered	Filtered	Filtered	Filtered	1	Filtered	1	Filtered	Filtered	Filtered	Filtered	Filtered	Filtered	Filtered	1	1	1	1	1	1	1	1	1	1	Filtered	Filtered	Filtered	Filtered	Filtered	Filtered	1	1	1	1	1	1	1	1	1	1	1	Filtered	Filtered
2.06995e-06	57398.52;56330.48;59102.51;54626.49;59875.47;59875.47-2;59875.47-3;59875.47-4;59875.47-5;59875.47-6	A0A0J9YVP6;A0A0J9YXJ8;A0A0J9YXX5;A0A0J9YYL3;Q9UHX1;Q9UHX1-2;Q9UHX1-3;Q9UHX1-4;Q9UHX1-5;Q9UHX1-6	PUF60	Isoform of Q9UHX1, Poly(U)-binding-splicing factor PUF60 (Fragment);Isoform of Q9UHX1, Poly(U)-binding-splicing factor PUF60 (Fragment);Isoform of Q9UHX1, Poly(U)-binding-splicing factor PUF60 (Fragment);Isoform of Q9UHX1, Poly(U)-binding-splicing factor PUF60 (Fragment);Poly(U)-binding-splicing factor PUF60;Isoform of Q9UHX1, Isoform 2 of Poly(U)-binding-splicing factor PUF60;Isoform of Q9UHX1, …	17	17	17	17	17	17	17	17	17	17	17	17	17	17	17	17	17	17	17	17	17	17	17	17	17	17	17	17	17	17	17	17	17	17	17	17	17	17	17	17	17	17	17	17	17
1.03461e-05	NaN;92067.69	A0A0J9YVU2;Q99523	SORT1	Isoform of Q99523, Sortilin (Fragment);Sortilin	Filtered	Filtered	Filtered	Filtered	Filtered	Filtered	Filtered	Filtered	1	Filtered	Filtered	Filtered	Filtered	1	Filtered	Filtered	Filtered	Filtered	Filtered	Filtered	Filtered	Filtered	Filtered	Filtered	Filtered	Filtered	Filtered	Filtered	Filtered	Filtered	Filtered	Filtered	Filtered	Filtered	Filtered	Filtered	Filtered	Filtered	Filtered	Filtered	Filtered	Filtered	Filtered	Filtered	Filtered
2.10118e-06	NaN;23728.38;27832.12	A0A0J9YW18;F6RP06;Q12983	BNIP3	Isoform of Q12983, BCL2/adenovirus E1B 19 kDa protein-interacting protein 3 (Fragment);Isoform of Q12983, BCL2/adenovirus E1B 19 kDa protein-interacting protein 3 (Fragment);BCL2/adenovirus E1B 19 kDa protein-interacting protein 3	6	6	6	6	6	6	6	6	6	6	6	6	6	6	6	6	6	6	6	6	6	6	6	6	6	6	6	6	6	6	6	6	6	6	6	6	6	6	6	6	6	6	6	6	6
3.69211e-06	87191.66;104399.2;104399.2-4	A0A0J9YWB6;Q9Y5B0;Q9Y5B0-4	CTDP1	Isoform of Q9Y5B0, RNA polymerase II subunit A C-terminal domain phosphatase (Fragment);RNA polymerase II subunit A C-terminal domain phosphatase;Isoform of Q9Y5B0, Isoform 4 of RNA polymerase II subunit A C-terminal domain phosphatase	11	11	11	11	11	11	11	11	11	Filtered	11	Filtered	Filtered	11	11	11	11	11	11	11	11	11	11	11	11	11	Filtered	Filtered	11	11	11	11	11	11	11	11	11	11	11	11	11	11	11	11	11
4.72965e-05	23773.43;18934.87;14980.11;23510.35;23922.47;NaN;NaN;32787.32	A0A0J9YWD2;A0A0J9YX19;A0A0J9YYK8;A0A1B0GTJ5;A0A1B0GUR8;A0A1B0GVR1;A0A1B0GW43;Q9UBY8	CLN8;CLN8;CLN8;KBTBD11-OT1;CLN8;KBTBD11-OT1;KBTBD11-OT1;CLN8	Isoform of Q9UBY8, Protein CLN8;Isoform of Q9UBY8, Protein CLN8 (Fragment);Isoform of Q9UBY8, Protein CLN8 (Fragment);Uncharacterized protein;Isoform of Q9UBY8, Protein CLN8;Isoform of A0A1B0GTJ5, Uncharacterized protein (Fragment);Isoform of A0A1B0GTJ5, Uncharacterized protein (Fragment);Protein CLN8	1	Filtered	Filtered	1	Filtered	Filtered	Filtered	Filtered	Filtered	1	Filtered	Filtered	Filtered	Filtered	Filtered	Filtered	Filtered	Filtered	1	Filtered	Filtered	1	Filtered	Filtered	1	1	1	Filtered	Filtered	Filtered	Filtered	Filtered	Filtered	Filtered	Filtered	1	1	Filtered	Filtered	Filtered	1	Filtered	Filtered	Filtered	Filtered
2.06995e-06	178551.05;178421.94;178189.7;178217.75;178449.99;178666.18;178666.18-3	A0A0J9YWD5;A0A0J9YYB5;B7ZM65;E9PJ24;F8WEF5;Q9P1Y6;Q9P1Y6-3	PHRF1	Isoform of Q9P1Y6, PHD and RING finger domain-containing protein 1;Isoform of Q9P1Y6, PHD and RING finger domain-containing protein 1;Isoform of Q9P1Y6, PHD and RING finger domain-containing protein 1;Isoform of Q9P1Y6, PHD and RING finger domain-containing protein 1;Isoform of Q9P1Y6, PHD and RING finger domain-containing protein 1;PHD and RING finger domain-containing protein 1;Isoform of Q9P1Y…	4	4	4	4	4	4	4	4	4	4	4	4	4	Filtered	Filtered	Filtered	4	4	4	4	4	4	4	Filtered	4	4	4	4	Filtered	Filtered	4	4	4	4	4	4	4	4	4	4	4	4	4	4	4
3.95511e-06	24834.81;24834.81;44200.39	A0A0J9YWQ1;I3L1U0;Q96NA2	RILP	Isoform of Q96NA2, Rab-interacting lysosomal protein (Fragment);Isoform of Q96NA2, Rab-interacting lysosomal protein (Fragment);Rab-interacting lysosomal protein	3	3	3	3	3	3	3	3	3	3	3	3	3	Filtered	Filtered	Filtered	Filtered	Filtered	Filtered	Filtered	Filtered	Filtered	Filtered	Filtered	Filtered	Filtered	Filtered	Filtered	Filtered	Filtered	Filtered	Filtered	Filtered	Filtered	Filtered	Filtered	Filtered	Filtered	Filtered	Filtered	Filtered	Filtered	Filtered	Filtered	Filtered
2.07677e-06	36657.54;25376.91;36086.99;36086.99-2;36086.99-3	A0A0J9YX62;C9J2C4;O75190;O75190-2;O75190-3	DNAJB6	Isoform of O75190, DnaJ homolog subfamily B member 6;Isoform of O75190, DnaJ homolog subfamily B member 6 (Fragment);DnaJ homolog subfamily B member 6;Isoform of O75190, Isoform B of DnaJ homolog subfamily B member 6;Isoform of O75190, Isoform C of DnaJ homolog subfamily B member 6	6	6	6	6	6	6	6	6	6	6	6	6	6	6	6	6	6	6	6	6	6	6	6	6	6	6	6	6	6	6	6	Filtered	6	6	6	6	6	6	6	6	6	6	6	6	6
8.01305e-06	54914.52;57121.08;55477.05;56106.82;55731.52;54284.75;54284.75-2;54284.75-3;54284.75-4;54284.75-5;53657.99;46621.83	A0A0J9YX66;A0A0J9YXJ0;A0A1B0GU44;A0A1B0GUN8;E9PC62;O95319;O95319-2;O95319-3;O95319-4;O95319-5;Q5VZZ6;V9GYD9	CELF2	Isoform of O95319, CUGBP Elav-like family member 2;Isoform of O95319, CUGBP Elav-like family member 2;Isoform of O95319, CUGBP Elav-like family member 2;Isoform of O95319, CUGBP Elav-like family member 2;Isoform of O95319, CUGBP Elav-like family member 2;CUGBP Elav-like family member 2;Isoform of O95319, Isoform 2 of CUGBP Elav-like family member 2;Isoform of O95319, Isoform 3 of CUGBP Elav-like …	Filtered	Filtered	Filtered	Filtered	Filtered	Filtered	Filtered	Filtered	Filtered	Filtered	Filtered	Filtered	Filtered	Filtered	Filtered	Filtered	Filtered	Filtered	Filtered	Filtered	Filtered	Filtered	Filtered	Filtered	Filtered	Filtered	Filtered	Filtered	Filtered	1	1	1	Filtered	Filtered	Filtered	Filtered	Filtered	Filtered	Filtered	Filtered	Filtered	Filtered	Filtered	Filtered	Filtered
2.06995e-06	41527.4	A0A0J9YXF2	PON2	Isoform of Q15165, Paraoxonase 2, isoform CRA_a	16	16	16	16	16	16	16	16	16	16	16	16	16	16	16	16	16	16	16	16	16	16	16	16	16	16	16	16	16	16	16	16	16	16	16	16	16	16	16	16	16	16	16	16	16
2.24087e-06	211567.67;211696.78;211696.78-4	A0A0J9YXM6;Q562E7;Q562E7-4	WDR81	Isoform of Q562E7, WD repeat-containing protein 81;WD repeat-containing protein 81;Isoform of Q562E7, Isoform 4 of WD repeat-containing protein 81	6	6	6	6	6	6	6	6	6	6	6	6	6	6	6	6	6	6	6	6	6	6	6	6	6	6	6	6	6	6	6	6	6	6	6	6	6	6	6	6	6	6	6	6	6
2.7435e-06	136020.13;134431.35;134431.35-2	A0A0J9YXN7;Q96Q06;Q96Q06-2	PLIN4	Isoform of Q96Q06, Perilipin-4;Perilipin-4;Isoform of Q96Q06, Isoform 2 of Perilipin-4	8	8	8	8	8	8	8	8	8	8	8	8	8	8	8	Filtered	Filtered	8	8	Filtered	8	Filtered	Filtered	8	8	8	Filtered	Filtered	Filtered	Filtered	Filtered	Filtered	Filtered	8	8	8	Filtered	8	8	8	Filtered	Filtered	8	Filtered	Filtered
2.16573e-06	50810.64;47009.19;47009.19-2;47009.19-3;47009.19-4	A0A0J9YYI4;Q86VE9;Q86VE9-2;Q86VE9-3;Q86VE9-4	SERINC5	Isoform of Q86VE9, Serine incorporator 5;Serine incorporator 5;Isoform of Q86VE9, Isoform 2 of Serine incorporator 5;Isoform of Q86VE9, Isoform 3 of Serine incorporator 5;Isoform of Q86VE9, Isoform 4 of Serine incorporator 5	2	2	2	2	2	2	2	2	2	Filtered	Filtered	Filtered	Filtered	2	2	2	2	2	2	2	2	2	2	2	2	Filtered	Filtered	Filtered	Filtered	2	2	2	2	2	2	Filtered	Filtered	Filtered	2	Filtered	2	Filtered	Filtered	Filtered	Filtered
7.31055e-06	NaN;45561.72	A0A0J9YYJ3;Q9Y519	TMEM184B	Isoform of Q9Y519, Transmembrane protein 184B (Fragment);Transmembrane protein 184B	Filtered	Filtered	Filtered	Filtered	Filtered	Filtered	Filtered	Filtered	Filtered	Filtered	Filtered	Filtered	Filtered	Filtered	Filtered	Filtered	2	Filtered	2	2	2	2	2	2	2	Filtered	Filtered	2	2	2	2	Filtered	Filtered	2	2	2	2	2	Filtered	2	2	Filtered	Filtered	2	2
3.93456e-06	31050.78;24023.64;20591.71;12265.8;23650.23;25238.99;27568.79;10328.62;26878.03;17001.23;20294.31;26568.71;19772.7;16049.22;28603.08;28603.08-2	A0A0R4J2F2;D6R9S8;D6RA76;D6RAZ7;D6RC11;D6RCE6;D6RCR8;D6RD48;D6RDI6;D6RDP6;D6RDY1;D6RFX6;D6RHU6;D6RIU2;Q9NY35;Q9NY35-2	CLDND1	Isoform of Q9NY35, Claudin domain-containing protein 1;Isoform of Q9NY35, Claudin domain-containing protein 1 (Fragment);Isoform of Q9NY35, Claudin domain-containing protein 1 (Fragment);Isoform of Q9NY35, Claudin domain-containing protein 1;Isoform of Q9NY35, Claudin domain-containing protein 1;Isoform of Q9NY35, Claudin domain-containing protein 1 (Fragment);Isoform of Q9NY35, Claudin domain-co…	2	Filtered	2	2	Filtered	2	2	2	2	Filtered	Filtered	Filtered	2	Filtered	Filtered	Filtered	2	2	2	2	2	2	2	2	2	Filtered	Filtered	Filtered	2	Filtered	2	2	2	2	2	2	2	2	2	2	2	Filtered	Filtered	2	2
3.25474e-06	13261.99;15237.19	A0A0R4J2F3;P0DPB6	POLR1D	Isoform of P0DPB6, Protein POLR1D, isoform 2;DNA-directed RNA polymerases I and III subunit RPAC2	Filtered	4	4	4	4	4	4	4	4	4	4	4	4	Filtered	Filtered	4	4	4	4	4	4	4	4	4	4	4	4	4	4	Filtered	4	4	4	4	4	4	4	4	4	4	4	4	4	4	4
1.06599e-05	24285.43;10095.67;6898.03;6259.3;51529.73	A0A0R4J2F4;F8VR40;F8VVZ1;F8VW24;Q9NWZ3	IRAK4	Isoform of Q9NWZ3, Interleukin-1 receptor-associated kinase 4;Isoform of Q9NWZ3, Interleukin-1 receptor-associated kinase 4 (Fragment);Isoform of Q9NWZ3, Interleukin-1 receptor-associated kinase 4;Isoform of Q9NWZ3, Interleukin-1 receptor-associated kinase 4;Interleukin-1 receptor-associated kinase 4	Filtered	Filtered	Filtered	Filtered	Filtered	Filtered	Filtered	Filtered	Filtered	Filtered	1	Filtered	Filtered	Filtered	Filtered	Filtered	Filtered	Filtered	Filtered	Filtered	1	Filtered	Filtered	Filtered	Filtered	1	Filtered	Filtered	Filtered	Filtered	Filtered	Filtered	Filtered	Filtered	Filtered	Filtered	1	1	Filtered	Filtered	1	1	1	1	Filtered
2.42663e-05	48047.85;54813.5;54813.5-2	A0A0R4J2F6;Q12894;Q12894-2	IFRD2	Isoform of Q12894, Interferon-related developmental regulator 2;Interferon-related developmental regulator 2;Isoform of Q12894, Isoform 2 of Interferon-related developmental regulator 2	2	2	Filtered	Filtered	2	2	Filtered	Filtered	2	Filtered	Filtered	Filtered	2	Filtered	Filtered	Filtered	2	2	2	Filtered	2	Filtered	2	Filtered	Filtered	Filtered	Filtered	2	2	2	Filtered	Filtered	2	2	2	2	2	2	2	2	2	Filtered	Filtered	2	2
3.86839e-06	19299.5;28800.71;12155.1;NaN;24852.07;8622.76;11955.89;28744.73;23475.33;35919.16;35919.16-2	A0A0S2Z5D0;A0A1B0GTU6;A0A1B0GTV3;A0A1B0GU90;A0A1B0GUD2;A0A1B0GW73;H3BNF1;H3BUT1;H3BUV4;Q9NWW5;Q9NWW5-2	CLN6;CLN6;CLN6;CLN6;CLN6;;CLN6;CLN6;CLN6;CLN6;CLN6	Isoform of Q9NWW5, Ceroid-lipofuscinosis neuronal 6 late infantile variant isoform 2;Isoform of Q9NWW5, Ceroid-lipofuscinosis neuronal protein 6 (Fragment);Isoform of Q9NWW5, Ceroid-lipofuscinosis neuronal protein 6;Isoform of Q9NWW5, Ceroid-lipofuscinosis neuronal protein 6 (Fragment);Isoform of Q9NWW5, Ceroid-lipofuscinosis neuronal protein 6;Isoform of H3BRN7, Uncharacterized protein;Isoform o…	1	1	1	1	1	1	1	1	1	Filtered	Filtered	Filtered	Filtered	Filtered	1	1	1	1	Filtered	1	Filtered	1	1	Filtered	1	Filtered	Filtered	Filtered	Filtered	Filtered	Filtered	1	1	1	1	1	1	1	1	1	1	Filtered	Filtered	Filtered	Filtered
7.11564e-06	114798.68;86525.42;86525.42-2;86525.42-3	A0A0U1RQE4;Q5HYK7;Q5HYK7-2;Q5HYK7-3	SH3D19	Isoform of Q5HYK7, SH3 domain-containing protein 19;SH3 domain-containing protein 19;Isoform of Q5HYK7, Isoform 2 of SH3 domain-containing protein 19;Isoform of Q5HYK7, Isoform 3 of SH3 domain-containing protein 19	Filtered	Filtered	Filtered	Filtered	6	6	6	Filtered	6	Filtered	6	6	6	6	6	Filtered	6	6	6	6	6	6	6	6	6	6	6	6	6	6	6	Filtered	6	6	6	6	6	6	6	6	6	6	6	6	6
2.06995e-06	195273	A0A0U1RQK7	EIF4G3	Isoform of O43432, Eukaryotic translation initiation factor 4 gamma 3	33	33	33	33	33	33	33	33	33	33	33	33	33	33	33	Filtered	33	33	33	33	33	33	33	33	33	33	33	33	33	33	33	33	33	33	33	33	33	33	33	33	33	33	33	33	33
0.000121408	8674.89;9310.68;10604.17;12462.27;11601.2	A0A0U1RQL9;A0A0U1RQN3;A0A0U1RQS5;A0A0U1RQV1;B3KNS4	;;;;hCG_2043597	Isoform of A0A0U1RQV1, Uncharacterized protein (Fragment);Isoform of A0A0U1RQV1, Uncharacterized protein (Fragment);Isoform of A0A0U1RQV1, Uncharacterized protein (Fragment);Uncharacterized protein (Fragment);Isoform of A0A0U1RQV1, HCG2043597, isoform CRA_a	Filtered	Filtered	Filtered	Filtered	Filtered	Filtered	Filtered	Filtered	Filtered	Filtered	Filtered	Filtered	Filtered	Filtered	Filtered	Filtered	Filtered	Filtered	Filtered	Filtered	Filtered	Filtered	Filtered	Filtered	Filtered	Filtered	Filtered	Filtered	Filtered	Filtered	Filtered	Filtered	1	1	Filtered	Filtered	Filtered	Filtered	1	Filtered	1	1	1	Filtered	Filtered
1.26015e-05	30554.16;38370.95;28674.1;19828.03;21687.16;23527.22;17994.78;23420.04;NaN;39867.57;39867.57-2;39867.57-3	A0A0U1RQR1;A0A0U1RR06;C9J471;C9J5L0;C9J7Q8;C9JBX7;C9JE01;C9JUS5;H0Y329;Q9Y484;Q9Y484-2;Q9Y484-3	WDR45	Isoform of Q9Y484, WD repeat domain phosphoinositide-interacting protein 4 (Fragment);Isoform of Q9Y484, WD repeat domain phosphoinositide-interacting protein 4;Isoform of Q9Y484, WD repeat domain phosphoinositide-interacting protein 4;Isoform of Q9Y484, WD repeat domain phosphoinositide-interacting protein 4 (Fragment);Isoform of Q9Y484, WD repeat domain phosphoinositide-interacting protein 4 (F…	3	3	3	Filtered	3	3	3	Filtered	Filtered	Filtered	Filtered	3	Filtered	Filtered	Filtered	Filtered	3	3	3	3	3	3	3	3	3	3	Filtered	3	3	3	3	Filtered	3	3	3	3	3	3	3	3	3	3	Filtered	3	3
3.3484e-06	49499.56;52648.74;50344.51;48511.32;48511.32-2;48586.66;54481.93	A0A0U1RQT7;A0A0U1RQY7;Q8IXA3;Q9HCP0;Q9HCP0-2;U3KQA5;U3KQB3	CSNK1G1	Isoform of Q9HCP0, Casein kinase I isoform gamma-1;Isoform of Q9HCP0, Casein kinase I isoform gamma-1;Isoform of Q9HCP0, Casein kinase I gamma 1 isoform;Casein kinase I isoform gamma-1;Isoform of Q9HCP0, Isoform 1S of Casein kinase I isoform gamma-1;Isoform of Q9HCP0, Casein kinase I isoform gamma-1;Isoform of Q9HCP0, Casein kinase I isoform gamma-1	Filtered	Filtered	Filtered	Filtered	Filtered	Filtered	2	Filtered	Filtered	Filtered	Filtered	2	Filtered	Filtered	Filtered	Filtered	2	2	2	2	2	2	2	2	2	Filtered	2	2	2	2	Filtered	Filtered	2	2	2	2	2	2	2	2	2	Filtered	Filtered	2	2
2.66777e-06	NaN;27985.88;27985.88-2;27985.88-3;27985.88-5	A0A0U1RQT8;Q8TCZ2;Q8TCZ2-2;Q8TCZ2-3;Q8TCZ2-5	CD99L2	Isoform of Q8TCZ2, CD99 antigen-like protein 2 (Fragment);CD99 antigen-like protein 2;Isoform of Q8TCZ2, Isoform 2 of CD99 antigen-like protein 2;Isoform of Q8TCZ2, Isoform 3 of CD99 antigen-like protein 2;Isoform of Q8TCZ2, Isoform 5 of CD99 antigen-like protein 2	Filtered	Filtered	Filtered	4	4	4	4	Filtered	Filtered	4	4	Filtered	Filtered	Filtered	Filtered	Filtered	4	4	4	4	4	4	4	4	4	4	4	4	4	4	Filtered	Filtered	4	4	4	4	4	4	4	4	4	4	4	4	4
1.55162e-05	178086.66;168638.89;170767.38	A0A0U1RQW6;E7EPU2;Q9Y2E4	DIP2C	Isoform of Q9Y2E4, Disco-interacting protein 2 homolog C;Isoform of Q9Y2E4, Disco-interacting protein 2 homolog C;Disco-interacting protein 2 homolog C	Filtered	Filtered	Filtered	Filtered	Filtered	Filtered	Filtered	Filtered	Filtered	Filtered	Filtered	2	Filtered	Filtered	2	Filtered	2	2	2	2	2	2	2	2	2	Filtered	2	2	2	2	2	Filtered	2	2	2	2	2	2	2	2	2	Filtered	2	2	2
3.03258e-05	146452.09;151077.11;151077.11-2;151077.11-3;151077.11-4;151077.11-5;151077.11-6	A0A0U1RR20;Q92954;Q92954-2;Q92954-3;Q92954-4;Q92954-5;Q92954-6	PRG4	Isoform of Q92954, Proteoglycan 4;Proteoglycan 4;Isoform of Q92954, Isoform B of Proteoglycan 4;Isoform of Q92954, Isoform C of Proteoglycan 4;Isoform of Q92954, Isoform D of Proteoglycan 4;Isoform of Q92954, Isoform E of Proteoglycan 4;Isoform of Q92954, Isoform F of Proteoglycan 4	Filtered	1	Filtered	1	1	1	1	1	1	1	1	1	1	Filtered	Filtered	Filtered	1	Filtered	1	Filtered	Filtered	Filtered	Filtered	Filtered	Filtered	Filtered	1	1	1	Filtered	Filtered	Filtered	Filtered	Filtered	Filtered	Filtered	Filtered	Filtered	1	Filtered	1	Filtered	Filtered	Filtered	Filtered
1.98172e-05	214837.03;209244.06;209244.06-2	A0A0U1RR27;Q7Z401;Q7Z401-2	DENND4A	Isoform of Q7Z401, C-myc promoter-binding protein;C-myc promoter-binding protein;Isoform of Q7Z401, Isoform 2 of C-myc promoter-binding protein	2	Filtered	2	2	2	Filtered	2	2	2	2	Filtered	Filtered	Filtered	Filtered	Filtered	Filtered	Filtered	Filtered	Filtered	Filtered	2	2	2	Filtered	Filtered	2	2	Filtered	Filtered	Filtered	Filtered	Filtered	2	2	2	2	2	2	2	2	2	2	2	Filtered	Filtered
2.22934e-06	95097.48;99632.78	A0A0U1RR39;P22681	CBL	Isoform of P22681, E3 ubiquitin-protein ligase CBL;E3 ubiquitin-protein ligase CBL	6	Filtered	Filtered	Filtered	Filtered	Filtered	Filtered	Filtered	Filtered	Filtered	Filtered	Filtered	Filtered	Filtered	Filtered	Filtered	6	6	6	6	6	Filtered	Filtered	6	6	6	6	6	6	Filtered	Filtered	Filtered	6	6	6	6	6	6	6	6	6	6	6	6	6
1.88201e-05	67713.47;134412.23;134412.23-3	A0A0U1RR71;A1L390;A1L390-3	PLEKHG3	Isoform of A1L390, Pleckstrin homology domain-containing family G member 3 (Fragment);Pleckstrin homology domain-containing family G member 3;Isoform of A1L390, Isoform 3 of Pleckstrin homology domain-containing family G member 3	Filtered	2	2	2	2	2	2	2	2	Filtered	2	2	Filtered	Filtered	2	2	Filtered	Filtered	Filtered	Filtered	Filtered	Filtered	Filtered	Filtered	Filtered	Filtered	Filtered	Filtered	Filtered	Filtered	Filtered	Filtered	Filtered	Filtered	2	Filtered	Filtered	Filtered	Filtered	Filtered	Filtered	Filtered	Filtered	Filtered	Filtered
5.64582e-05	24567.54;NaN;102199.94;102199.94-2;102199.94-3;102199.94-4;102199.94-5	A0A0U1RR74;B8ZZI9;Q6ULP2;Q6ULP2-2;Q6ULP2-3;Q6ULP2-4;Q6ULP2-5	AFTPH	Isoform of Q6ULP2, Aftiphilin (Fragment);Isoform of Q6ULP2, Aftiphilin (Fragment);Aftiphilin;Isoform of Q6ULP2, Isoform 2 of Aftiphilin;Isoform of Q6ULP2, Isoform 3 of Aftiphilin;Isoform of Q6ULP2, Isoform 4 of Aftiphilin;Isoform of Q6ULP2, Isoform 5 of Aftiphilin	Filtered	Filtered	Filtered	Filtered	1	Filtered	Filtered	Filtered	Filtered	Filtered	Filtered	Filtered	Filtered	Filtered	Filtered	Filtered	Filtered	1	Filtered	Filtered	Filtered	Filtered	Filtered	Filtered	1	Filtered	Filtered	Filtered	Filtered	Filtered	Filtered	Filtered	1	Filtered	1	1	1	Filtered	Filtered	1	1	1	1	Filtered	Filtered
1.31507e-05	7238.4;16707.86;38760.72;38778.76;38778.76-2;38778.76-3;38778.76-4	A0A0U1RR89;C9JYK5;J3QTA2;Q99933;Q99933-2;Q99933-3;Q99933-4	BAG1	Isoform of Q99933, BAG family molecular chaperone regulator 1 (Fragment);Isoform of Q99933, BAG family molecular chaperone regulator 1 (Fragment);Isoform of Q99933, BAG family molecular chaperone regulator 1;BAG family molecular chaperone regulator 1;Isoform of Q99933, Isoform 2 of BAG family molecular chaperone regulator 1;Isoform of Q99933, Isoform 3 of BAG family molecular chaperone regulator …	1	1	1	1	1	1	Filtered	1	1	Filtered	1	Filtered	Filtered	Filtered	Filtered	Filtered	Filtered	1	1	Filtered	Filtered	Filtered	1	1	1	Filtered	Filtered	Filtered	Filtered	Filtered	Filtered	Filtered	1	1	Filtered	Filtered	Filtered	Filtered	Filtered	Filtered	1	1	1	Filtered	Filtered
2.06995e-06	94686.31;94200.77	A0A0U1RRB6;Q9Y2D4	EXOC6B	Isoform of Q9Y2D4, Exocyst complex component;Exocyst complex component 6B	17	17	17	17	17	17	17	17	17	17	17	17	17	17	17	17	17	17	17	17	17	17	17	17	17	17	17	17	17	17	17	17	17	17	17	17	17	17	17	17	17	17	17	17	17
8.264e-06	55575.94;54714.84;59993.07;59993.07-3	A0A0U1RRB9;F2Z2V1;Q96C11;Q96C11-3	FGGY	Isoform of Q96C11, FGGY carbohydrate kinase domain-containing protein;Isoform of Q96C11, FGGY carbohydrate kinase domain-containing protein;FGGY carbohydrate kinase domain-containing protein;Isoform of Q96C11, Isoform 4 of FGGY carbohydrate kinase domain-containing protein	2	2	2	2	2	2	2	2	2	2	2	2	2	Filtered	Filtered	2	Filtered	Filtered	2	Filtered	2	Filtered	Filtered	Filtered	Filtered	Filtered	2	2	Filtered	Filtered	Filtered	Filtered	2	2	Filtered	2	2	2	2	2	2	Filtered	Filtered	Filtered	2
3.65455e-06	54927.89;55158.11;54578.59;54351.28;54351.28-2;54351.28-3;24137.24;45121.77	A0A0U1RRK1;A0A286YF11;F6XEV2;Q9BPX6;Q9BPX6-2;Q9BPX6-3;S4R3D7;S4R3V1	MICU1	Isoform of Q9BPX6, Calcium uptake protein 1, mitochondrial;Isoform of Q9BPX6, Calcium uptake protein 1, mitochondrial;Isoform of Q9BPX6, Calcium uptake protein 1, mitochondrial;Calcium uptake protein 1, mitochondrial;Isoform of Q9BPX6, Isoform 2 of Calcium uptake protein 1, mitochondrial;Isoform of Q9BPX6, Isoform 3 of Calcium uptake protein 1, mitochondrial;Isoform of Q9BPX6, Calcium uptake prot…	1	1	1	1	1	1	1	1	1	1	1	Filtered	1	Filtered	Filtered	Filtered	1	1	1	1	1	1	1	1	1	1	1	1	1	1	Filtered	Filtered	1	1	1	1	1	1	1	1	1	1	1	1	1
1.30429e-05	67052.46;67497.94;67497.94-2	A0A0U1RRL5;P32519;P32519-2	ELF1	Isoform of P32519, ETS-related transcription factor Elf-1 (Fragment);ETS-related transcription factor Elf-1;Isoform of P32519, Isoform 2 of ETS-related transcription factor Elf-1	2	2	2	2	Filtered	Filtered	Filtered	Filtered	2	Filtered	Filtered	Filtered	Filtered	Filtered	Filtered	Filtered	2	2	2	2	2	Filtered	2	2	2	Filtered	Filtered	Filtered	Filtered	Filtered	Filtered	Filtered	2	2	2	2	2	2	2	2	2	Filtered	Filtered	2	2
2.23718e-06	7679.5	A0A0U1RRL7	MMP24OS	MMP24 opposite strand	2	2	2	2	2	2	2	2	2	2	2	2	2	2	2	2	2	2	2	2	2	2	2	2	2	2	2	2	2	2	2	2	2	2	2	2	2	2	2	2	2	Filtered	2	2	2
2.06995e-06	88051.61;87898.69;87898.69-2;87898.69-3;87898.69-4	A0A0U1RRL8;Q8TB22;Q8TB22-2;Q8TB22-3;Q8TB22-4	SPATA20	Isoform of Q8TB22, Spermatogenesis-associated protein 20;Spermatogenesis-associated protein 20;Isoform of Q8TB22, Isoform 2 of Spermatogenesis-associated protein 20;Isoform of Q8TB22, Isoform 3 of Spermatogenesis-associated protein 20;Isoform of Q8TB22, Isoform 4 of Spermatogenesis-associated protein 20	5	5	5	5	5	5	5	5	5	5	5	5	5	5	5	Filtered	5	5	5	5	5	5	5	5	5	5	5	5	5	Filtered	5	Filtered	5	5	5	5	5	5	5	5	5	5	5	5	5
3.80479e-06	63461.68;65260.71	A0A0U1RRM1;Q8WXI9	GATAD2B	Isoform of Q8WXI9, Transcriptional repressor p66-beta;Transcriptional repressor p66-beta	3	Filtered	3	3	3	3	3	3	3	3	3	3	3	Filtered	Filtered	Filtered	3	3	3	3	3	3	3	3	3	3	3	3	3	3	Filtered	Filtered	3	3	3	3	3	3	3	3	3	3	3	3	3
1.68625e-05	62464.2	A0A0U1RRM4	PTBP1	Isoform of P26599, Polypyrimidine tract-binding protein 1	Filtered	Filtered	Filtered	Filtered	Filtered	Filtered	Filtered	Filtered	Filtered	Filtered	Filtered	Filtered	Filtered	Filtered	Filtered	Filtered	Filtered	Filtered	Filtered	Filtered	Filtered	Filtered	Filtered	Filtered	Filtered	Filtered	Filtered	Filtered	Filtered	Filtered	Filtered	Filtered	1	Filtered	1	1	1	1	Filtered	1	1	Filtered	Filtered	Filtered	Filtered
2.41518e-06	70039	A0A0X1KG71	NELFB	Isoform of Q8WX92, Negative elongation factor B	7	7	7	7	7	7	7	7	7	7	7	7	7	Filtered	7	7	7	7	7	7	7	7	7	7	7	7	7	7	7	7	7	7	7	7	7	7	7	7	7	7	7	7	7	7	7
1.50763e-05	41466.4	A0A140T912	HLA-C	Isoform of Q95604, HLA class I histocompatibility antigen, Cw-6 alpha chain	Filtered	Filtered	1	1	1	1	1	1	1	Filtered	1	1	1	1	Filtered	Filtered	Filtered	1	1	1	1	1	1	1	1	Filtered	Filtered	1	1	Filtered	Filtered	Filtered	1	1	1	1	1	1	1	1	1	Filtered	Filtered	1	1
2.06995e-06	41449.43;NaN;NaN;40921.85	A0A140T913;A0A140T9I0;A0A140T9X5;P01892	HLA-A	Isoform of P01891, HLA class I histocompatibility antigen, A-3 alpha chain;Isoform of P01891, HLA class I histocompatibility antigen, A-3 alpha chain (Fragment);Isoform of P01891, HLA class I histocompatibility antigen, A-3 alpha chain (Fragment);Isoform of P01891, HLA class I histocompatibility antigen, A-2 alpha chain	17	17	17	17	17	17	17	17	17	17	17	17	17	17	17	17	17	17	17	17	17	17	17	17	17	17	17	17	17	17	17	17	17	17	17	17	17	17	17	17	17	17	17	17	17
3.15492e-06	27691.24;25744.47	A0A140T9D4;A0A140TA21	HLA-B	Isoform of Q31612, HLA class I histocompatibility antigen, B-46 alpha chain (Fragment);Isoform of Q31612, HLA class I histocompatibility antigen, B-46 alpha chain	Filtered	1	Filtered	1	1	1	1	1	1	Filtered	Filtered	Filtered	1	1	1	Filtered	Filtered	Filtered	Filtered	1	1	1	1	1	1	Filtered	Filtered	Filtered	1	1	1	Filtered	1	1	1	1	1	1	1	1	1	Filtered	Filtered	1	1
9.03045e-06	48145.3;12768.84;3613.23;NaN;48073.23;35794.36;35794.36-2;35794.36-3;35794.36-4	A0A140T9G8;H7C4U4;H7C5B5;H7C5D3;Q0P5T2;Q5SQH8;Q5SQH8-2;Q5SQH8-3;Q5SQH8-4	C6orf136	Isoform of Q5SQH8, Uncharacterized protein C6orf136 (Fragment);Isoform of Q5SQH8, Uncharacterized protein C6orf136 (Fragment);Isoform of Q5SQH8, Uncharacterized protein C6orf136 (Fragment);Isoform of Q5SQH8, Uncharacterized protein C6orf136 (Fragment);Isoform of Q5SQH8, C6orf136 protein (Fragment);Uncharacterized protein C6orf136;Isoform of Q5SQH8, Isoform 2 of Uncharacterized protein C6orf136;Is…	1	1	1	Filtered	1	1	1	1	1	Filtered	Filtered	Filtered	1	1	1	Filtered	Filtered	Filtered	Filtered	Filtered	Filtered	Filtered	Filtered	Filtered	Filtered	Filtered	Filtered	Filtered	Filtered	1	Filtered	Filtered	Filtered	Filtered	Filtered	Filtered	Filtered	Filtered	Filtered	Filtered	Filtered	Filtered	Filtered	Filtered	Filtered
2.06995e-06	41513.54;40860.79	A0A140T9M0;P04222	HLA-C	Isoform of Q95604, HLA class I histocompatibility antigen, Cw-6 alpha chain;Isoform of Q95604, HLA class I histocompatibility antigen, Cw-3 alpha chain	12	12	12	12	12	12	12	12	12	12	12	12	12	12	12	12	12	12	12	12	12	12	12	12	12	12	12	12	12	12	12	12	12	12	12	12	12	12	12	12	12	12	12	12	12
2.10284e-06	87175.61;87217.69	A0A140T9T7;Q03518	TAP1	Isoform of Q03518, Antigen peptide transporter 1;Antigen peptide transporter 1	14	14	14	14	14	14	14	14	14	14	14	14	14	14	14	14	14	14	14	14	14	14	14	14	14	14	14	14	14	14	14	14	14	14	14	14	14	14	14	14	14	14	14	14	14
3.69819e-06	10013.27;19881.44	A0A140TA09;Q99942	RNF5	Isoform of Q99942, E3 ubiquitin-protein ligase RNF5;E3 ubiquitin-protein ligase RNF5	1	1	1	1	1	1	1	1	1	1	1	1	1	Filtered	Filtered	Filtered	1	1	1	1	Filtered	1	1	Filtered	1	1	1	1	Filtered	Filtered	Filtered	Filtered	Filtered	Filtered	Filtered	1	1	1	1	1	Filtered	1	1	Filtered	Filtered
2.10851e-06	458277.32;458311.49;458262.33;458220.29;458220.29-3;458220.29-4	A0A140TA33;A0A140TA41;A0A140TA52;P22105;P22105-3;P22105-4	TNXB	Isoform of P22105, Tenascin-X;Isoform of P22105, Tenascin-X;Isoform of P22105, Tenascin-X;Tenascin-X;Isoform of P22105, Isoform 4 of Tenascin-X;Isoform of P22105, Isoform 5 of Tenascin-X	Filtered	Filtered	Filtered	Filtered	Filtered	Filtered	11	11	11	11	Filtered	11	11	11	Filtered	11	11	11	11	11	11	11	11	11	11	11	11	11	11	11	11	11	Filtered	11	11	Filtered	11	Filtered	11	11	11	11	Filtered	11	11
2.61267e-06	15435.67;13087.24	A0A140TA86;Q5XKP0	C19orf70;MIC13	Isoform of Q5XKP0, MICOS complex subunit MIC13;MICOS complex subunit MIC13	2	2	2	2	2	2	2	2	2	Filtered	Filtered	2	2	2	Filtered	Filtered	2	2	2	2	2	2	Filtered	2	2	Filtered	Filtered	2	2	2	Filtered	Filtered	2	2	2	Filtered	2	2	2	2	2	Filtered	Filtered	2	2
2.06995e-06	53567.23;56388.62;56506.6;56506.6-2	A0A182DWF2;A0A182DWF3;Q9NNW7;Q9NNW7-2	TXNRD2	Isoform of Q9NNW7, Thioredoxin reductase 2, mitochondrial;Isoform of Q9NNW7, Thioredoxin reductase 2, mitochondrial;Thioredoxin reductase 2, mitochondrial;Isoform of Q9NNW7, Isoform 2 of Thioredoxin reductase 2, mitochondrial	20	20	20	20	20	20	20	20	20	20	20	20	20	20	20	20	20	20	20	20	20	20	20	20	20	20	20	20	20	20	20	20	20	20	20	20	20	20	20	20	20	20	20	20	20
2.61383e-05	35115.93;23657.07;43173.64	A0A182DWH7;A0A182DWH8;P49908	SELENOP	Isoform of P49908, Selenoprotein P (Fragment);Isoform of P49908, Selenoprotein P (Fragment);Selenoprotein P	Filtered	Filtered	Filtered	Filtered	Filtered	Filtered	Filtered	Filtered	Filtered	Filtered	Filtered	1	Filtered	Filtered	Filtered	Filtered	Filtered	Filtered	1	Filtered	Filtered	1	Filtered	Filtered	Filtered	Filtered	1	1	1	1	Filtered	Filtered	Filtered	Filtered	Filtered	Filtered	Filtered	Filtered	Filtered	Filtered	Filtered	Filtered	Filtered	Filtered	Filtered
2.06995e-06	NaN;39008.01;39008.01-2	A0A1B0GTB0;O75787;O75787-2	ATP6AP2	Isoform of A0A1C7CYW4, Renin receptor (Fragment);Renin receptor;Isoform of O75787, Isoform 2 of Renin receptor	7	7	7	7	7	7	7	7	7	7	7	7	7	7	7	7	7	7	7	7	7	7	7	7	7	7	7	7	7	7	7	7	7	7	7	7	7	7	7	7	7	7	7	7	7
1.66953e-05	34495.6	A0A1B0GTB6	AMT	Isoform of P48728, Aminomethyltransferase (Fragment)	Filtered	Filtered	Filtered	Filtered	Filtered	Filtered	Filtered	Filtered	Filtered	Filtered	1	1	Filtered	Filtered	Filtered	Filtered	Filtered	Filtered	Filtered	Filtered	Filtered	Filtered	Filtered	Filtered	Filtered	Filtered	Filtered	Filtered	Filtered	Filtered	Filtered	Filtered	Filtered	Filtered	Filtered	Filtered	Filtered	Filtered	Filtered	Filtered	Filtered	Filtered	Filtered	Filtered	Filtered
2.27875e-06	61313.53;64147.87;58282.04	A0A1B0GTC3;A0A1B0GVH5;Q9C0B1	FTO	Isoform of Q9C0B1, Alpha-ketoglutarate-dependent dioxygenase FTO;Isoform of Q9C0B1, Alpha-ketoglutarate-dependent dioxygenase FTO;Alpha-ketoglutarate-dependent dioxygenase FTO	Filtered	10	10	10	10	Filtered	10	10	10	Filtered	10	Filtered	10	Filtered	Filtered	Filtered	10	10	10	10	10	10	10	10	10	Filtered	10	10	10	10	10	10	10	10	10	10	10	10	10	10	10	10	10	10	10
2.06995e-06	54433.67;54465.7;54889.27	A0A1B0GTJ7;A0A1B0GWJ0;P30566	ADSL	Isoform of P30566, Adenylosuccinate lyase;Isoform of P30566, Adenylosuccinate lyase;Adenylosuccinate lyase	14	14	14	14	14	14	14	14	14	14	14	14	14	14	14	14	14	14	14	14	14	14	14	14	14	14	14	14	14	14	14	14	14	14	14	14	14	14	14	14	14	14	14	14	14
4.37099e-06	NaN;167809.39;161540.56;190696.44;236123.39;236123.39-2;236123.39-3;236123.39-4	A0A1B0GTJ8;A0A1B0GVK1;A0A1B0GWJ2;H0Y7H8;Q8NFD5;Q8NFD5-2;Q8NFD5-3;Q8NFD5-4	ARID1B	Isoform of Q8NFD5, AT-rich interactive domain-containing protein 1B (Fragment);Isoform of Q8NFD5, AT-rich interactive domain-containing protein 1B;Isoform of Q8NFD5, AT-rich interactive domain-containing protein 1B;Isoform of Q8NFD5, AT-rich interactive domain-containing protein 1B (Fragment);AT-rich interactive domain-containing protein 1B;Isoform of Q8NFD5, Isoform 2 of AT-rich interactive doma…	Filtered	6	6	6	6	Filtered	6	6	6	6	Filtered	Filtered	6	6	6	Filtered	6	6	6	6	6	6	6	6	6	6	6	6	6	6	6	Filtered	6	6	6	6	6	6	6	6	6	6	6	6	6
2.06995e-06	138414	A0A1B0GTL5	RAB11FIP5	Isoform of Q9BXF6, Rab11 family-interacting protein 5	Filtered	Filtered	Filtered	23	23	23	23	23	23	23	23	23	23	Filtered	23	23	23	23	23	23	23	23	23	23	23	23	23	23	23	23	23	23	23	23	23	23	23	23	23	23	23	23	23	23	23
2.06995e-06	40981.49;43945.97	A0A1B0GTM2;P48728	AMT	Isoform of P48728, Aminomethyltransferase;Aminomethyltransferase, mitochondrial	13	13	13	13	13	13	13	13	13	13	13	13	13	13	13	13	Filtered	13	13	Filtered	Filtered	Filtered	Filtered	13	Filtered	Filtered	13	Filtered	Filtered	Filtered	Filtered	Filtered	13	13	13	Filtered	Filtered	Filtered	13	13	Filtered	13	Filtered	13	13
2.06995e-06	42467.09;42367.95;44418.31;42296.87;44659.64;44659.64-2	A0A1B0GTM3;A0A1B0GUA4;A0A1B0GUH5;A0A1B0GW68;Q13510;Q13510-2	ASAH1	Isoform of Q13510, Acid ceramidase;Isoform of Q13510, Acid ceramidase;Isoform of Q13510, Acid ceramidase;Isoform of Q13510, Acid ceramidase;Acid ceramidase;Isoform of Q13510, Isoform 2 of Acid ceramidase	15	15	15	15	15	15	15	15	15	15	15	15	15	15	15	15	15	15	15	15	15	15	15	15	15	15	15	15	15	15	15	15	15	15	15	15	15	15	15	15	15	15	15	15	15
2.06995e-06	115905.65;64505.3;64505.3-2;64505.3-3	A0A1B0GTU4;P49023;P49023-2;P49023-3	PXN	Isoform of P49023, Paxillin;Paxillin;Isoform of P49023, Isoform Alpha of Paxillin;Isoform of P49023, Isoform Gamma of Paxillin	15	15	15	15	15	15	15	15	15	15	15	15	15	15	15	Filtered	15	15	15	15	15	15	15	15	15	15	15	15	15	15	15	15	15	15	15	15	15	15	15	15	15	15	15	15	15
2.06995e-06	140726.83;133958.03;133958.03-3;133958.03-7	A0A1B0GTW1;Q9UDY2;Q9UDY2-3;Q9UDY2-7	TJP2	Isoform of Q9UDY2, Tight junction protein ZO-2;Tight junction protein ZO-2;Isoform of Q9UDY2, Isoform C1 of Tight junction protein ZO-2;Isoform of Q9UDY2, Isoform 7 of Tight junction protein ZO-2	32	32	32	32	32	32	32	32	32	32	32	32	32	32	32	32	32	32	32	32	32	32	32	32	32	32	32	32	32	32	32	32	32	32	32	32	32	32	32	32	32	32	32	32	32
2.19255e-06	53840.96;46404.64	A0A1B0GU97;A0A1B0GW37	NFIB	Isoform of O00712, Nuclear factor 1;Isoform of O00712, Nuclear factor 1	7	7	7	7	7	7	7	7	7	7	7	7	7	7	7	7	7	7	7	7	7	7	7	7	7	7	7	7	7	Filtered	7	Filtered	7	7	7	7	7	7	7	7	7	7	7	7	7
2.06995e-06	74783.64;71814	A0A1B0GUA3;Q96EK5	KIF1BP	Isoform of Q96EK5, KIF1-binding protein;KIF1-binding protein	Filtered	Filtered	Filtered	Filtered	Filtered	Filtered	Filtered	Filtered	14	Filtered	Filtered	Filtered	Filtered	Filtered	14	Filtered	14	14	14	14	14	14	14	14	14	14	14	14	14	14	14	14	14	14	14	14	14	14	14	14	14	14	14	14	14
1.26784e-05	207223.3;202308.46;202308.46-2;202308.46-3;202308.46-4	A0A1B0GUA8;Q9H1H9;Q9H1H9-2;Q9H1H9-3;Q9H1H9-4	KIF13A	Isoform of Q9H1H9, Kinesin-like protein KIF13A;Kinesin-like protein KIF13A;Isoform of Q9H1H9, Isoform 2 of Kinesin-like protein KIF13A;Isoform of Q9H1H9, Isoform 3 of Kinesin-like protein KIF13A;Isoform of Q9H1H9, Isoform 4 of Kinesin-like protein KIF13A	Filtered	Filtered	Filtered	Filtered	Filtered	Filtered	Filtered	Filtered	Filtered	Filtered	Filtered	Filtered	Filtered	Filtered	Filtered	Filtered	4	4	4	4	4	4	4	4	4	4	4	4	4	4	4	Filtered	4	4	4	4	4	4	4	4	4	4	4	4	4
3.08557e-05	15606.96;12379.41;42874.53;63723.85;16462.14;84082.19;84082.19-2;84082.19-3	A0A1B0GUF6;B8ZZ29;B8ZZ31;E7ERP4;J3QTH6;Q9BRB3;Q9BRB3-2;Q9BRB3-3	PIGQ	Isoform of Q9BRB3, Phosphatidylinositol N-acetylglucosaminyltransferase subunit Q;Isoform of Q9BRB3, Phosphatidylinositol N-acetylglucosaminyltransferase subunit Q (Fragment);Isoform of Q9BRB3, Phosphatidylinositol N-acetylglucosaminyltransferase subunit Q;Isoform of Q9BRB3, Phosphatidylinositol N-acetylglucosaminyltransferase subunit Q;Isoform of Q9BRB3, Phosphatidylinositol N-acetylglucosaminyl…	1	1	1	1	1	1	1	1	1	Filtered	Filtered	Filtered	1	1	1	1	1	1	1	1	1	Filtered	1	1	1	Filtered	Filtered	Filtered	Filtered	1	1	1	1	1	1	1	1	1	Filtered	1	1	Filtered	Filtered	Filtered	Filtered
2.23589e-06	131289.93;119291.38;117127.98	A0A1B0GUN5;Q5VTI5;Q9Y2H5	PLEKHA6	Isoform of Q9Y2H5, Pleckstrin homology domain-containing family A member 6;Isoform of Q9Y2H5, Pleckstrin homology domain-containing family A member 6;Pleckstrin homology domain-containing family A member 6	5	5	5	5	5	5	5	5	5	5	5	5	5	5	5	5	Filtered	Filtered	Filtered	Filtered	Filtered	Filtered	Filtered	5	Filtered	Filtered	5	Filtered	Filtered	Filtered	Filtered	Filtered	5	5	5	Filtered	Filtered	5	Filtered	5	Filtered	Filtered	Filtered	Filtered	Filtered
2.26927e-06	NaN;29080.74;47711.84;47839.97;47839.97-2;47839.97-3;47839.97-4;47839.97-5	A0A1B0GUW5;C9J9B2;C9JIJ9;Q6XE24;Q6XE24-2;Q6XE24-3;Q6XE24-4;Q6XE24-5	RBMS3	Isoform of Q6XE24, RNA-binding motif, single-stranded-interacting protein 3 (Fragment);Isoform of Q6XE24, RNA-binding motif, single-stranded-interacting protein 3;Isoform of Q6XE24, RNA-binding motif, single-stranded-interacting protein 3;RNA-binding motif, single-stranded-interacting protein 3;Isoform of Q6XE24, Isoform 2 of RNA-binding motif, single-stranded-interacting protein 3;Isoform of Q6X…	Filtered	Filtered	Filtered	Filtered	Filtered	Filtered	Filtered	Filtered	Filtered	Filtered	Filtered	Filtered	Filtered	Filtered	Filtered	Filtered	2	2	2	2	2	2	2	2	2	2	2	Filtered	Filtered	Filtered	Filtered	Filtered	2	2	2	2	2	2	2	2	2	2	2	Filtered	Filtered
2.5517e-06	96130.94;92924.34	A0A1B0GUZ7;Q14156	EFR3A	Isoform of Q14156, Protein EFR3 homolog A;Protein EFR3 homolog A	17	17	17	17	17	17	17	17	17	17	17	17	17	17	17	17	17	17	17	17	17	17	17	17	17	17	17	17	17	17	17	17	17	17	17	17	17	17	17	17	17	17	17	17	17
2.21347e-06	139137.49;123893.75;135479;107004.11;136318.2;136447.32;136447.32-2	A0A1B0GV02;A0A1B0GVV8;A0A1B0GW50;A0A1B0GWI0;A0JP08;O60315;O60315-2	ZEB2	Isoform of O60315, Zinc finger E-box-binding homeobox 2;Isoform of O60315, Zinc finger E-box-binding homeobox 2;Isoform of O60315, Zinc finger E-box-binding homeobox 2;Isoform of O60315, Zinc finger E-box-binding homeobox 2;Isoform of O60315, Zinc finger E-box-binding homeobox 2;Zinc finger E-box-binding homeobox 2;Isoform of O60315, Isoform 2 of Zinc finger E-box-binding homeobox 2	Filtered	Filtered	Filtered	Filtered	Filtered	Filtered	Filtered	Filtered	6	6	6	6	Filtered	Filtered	Filtered	Filtered	6	6	6	6	6	6	6	6	6	6	6	6	6	6	Filtered	Filtered	6	6	6	6	6	6	6	6	6	6	6	6	6
2.06995e-06	184709.33;187179.04;187179.04-2;187179.04-3;187179.04-4;187179.04-5;187179.04-6	A0A1B0GV47;Q7Z4S6;Q7Z4S6-2;Q7Z4S6-3;Q7Z4S6-4;Q7Z4S6-5;Q7Z4S6-6	KIF21A	Isoform of Q7Z4S6, Kinesin-like protein KIF21A (Fragment);Kinesin-like protein KIF21A;Isoform of Q7Z4S6, Isoform 2 of Kinesin-like protein KIF21A;Isoform of Q7Z4S6, Isoform 3 of Kinesin-like protein KIF21A;Isoform of Q7Z4S6, Isoform 4 of Kinesin-like protein KIF21A;Isoform of Q7Z4S6, Isoform 5 of Kinesin-like protein KIF21A;Isoform of Q7Z4S6, Isoform 6 of Kinesin-like protein KIF21A	5	5	5	5	5	5	5	5	5	5	5	Filtered	5	Filtered	5	5	5	5	5	5	5	5	5	5	5	5	5	5	Filtered	5	5	5	5	5	5	5	5	5	5	5	5	5	5	Filtered	5
1.14649e-05	62041.96;55137.06;55137.06-2	A0A1B0GV70;Q96N21;Q96N21-2	TEPSIN	Isoform of Q96N21, AP-4 complex accessory subunit Tepsin;AP-4 complex accessory subunit Tepsin;Isoform of Q96N21, Isoform 2 of AP-4 complex accessory subunit Tepsin	Filtered	Filtered	Filtered	Filtered	1	1	Filtered	Filtered	Filtered	Filtered	Filtered	Filtered	Filtered	Filtered	Filtered	Filtered	1	1	1	Filtered	1	Filtered	Filtered	Filtered	Filtered	Filtered	Filtered	Filtered	Filtered	Filtered	Filtered	Filtered	1	1	1	1	1	1	1	1	1	1	Filtered	Filtered	Filtered
2.68003e-06	12540.29;4709.31;22484.94	A0A1B0GVC3;A0A1B0GWA9;Q96HU8	DIRAS2	Isoform of Q96HU8, GTP-binding protein Di-Ras2 (Fragment);Isoform of Q96HU8, GTP-binding protein Di-Ras2 (Fragment);GTP-binding protein Di-Ras2	1	1	1	1	1	1	1	1	1	1	1	1	1	Filtered	Filtered	Filtered	Filtered	Filtered	Filtered	Filtered	Filtered	Filtered	Filtered	Filtered	Filtered	Filtered	1	Filtered	Filtered	Filtered	Filtered	Filtered	Filtered	Filtered	Filtered	Filtered	Filtered	Filtered	Filtered	Filtered	1	Filtered	1	1	Filtered
2.06995e-06	44237.88;43688.19;44353.01;44552.22	A0A1B0GVD5;A0A1B0GW44;A0A1B0GWE8;P07339	CTSD	Isoform of P07339, Cathepsin D;Isoform of P07339, Cathepsin D;Isoform of P07339, Cathepsin D;Cathepsin D	14	14	14	14	14	14	14	14	14	14	14	14	14	14	14	14	14	14	14	14	14	14	14	14	14	14	14	14	14	14	14	14	14	14	14	14	14	14	14	14	14	14	14	14	14
1.57706e-05	48307.06;19844.6;117314.07;117314.07-2	A0A1B0GVE3;H3BR03;O75808;O75808-2	CAPN15	Isoform of O75808, Calpain-15 (Fragment);Isoform of O75808, Calpain-15 (Fragment);Calpain-15;Isoform of O75808, Isoform 2 of Calpain-15	Filtered	Filtered	Filtered	Filtered	Filtered	Filtered	Filtered	Filtered	Filtered	Filtered	Filtered	Filtered	Filtered	Filtered	Filtered	Filtered	Filtered	Filtered	Filtered	Filtered	Filtered	Filtered	Filtered	Filtered	Filtered	Filtered	1	Filtered	Filtered	Filtered	Filtered	Filtered	Filtered	1	Filtered	Filtered	Filtered	Filtered	Filtered	Filtered	Filtered	1	1	1	1
2.12549e-06	8063.47	A0A1B0GVF1		Isoform of A0A1B0GU03, Uncharacterized protein (Fragment)	1	1	1	1	1	1	1	1	1	Filtered	Filtered	Filtered	Filtered	1	1	1	1	1	1	1	1	1	1	1	1	Filtered	Filtered	Filtered	Filtered	Filtered	1	1	1	Filtered	1	1	1	1	1	1	1	Filtered	Filtered	Filtered	Filtered
3.56451e-06	90581.36;96147.35	A0A1B0GVI7;P35869	;AHR	Uncharacterized protein (Fragment);Aryl hydrocarbon receptor	Filtered	Filtered	Filtered	Filtered	Filtered	7	Filtered	Filtered	Filtered	Filtered	Filtered	7	Filtered	7	7	7	Filtered	7	7	Filtered	7	7	Filtered	Filtered	Filtered	Filtered	7	7	Filtered	7	Filtered	7	7	7	7	7	7	7	7	7	7	7	7	7	7
2.06995e-06	25362.78;50228.63	A0A1B0GVK0;Q14314	FGL2	Isoform of Q14314, Fibroleukin;Fibroleukin	Filtered	Filtered	Filtered	2	Filtered	Filtered	Filtered	2	2	Filtered	Filtered	Filtered	Filtered	Filtered	Filtered	Filtered	2	2	2	2	2	2	2	2	2	Filtered	Filtered	Filtered	2	2	2	2	2	2	2	2	2	2	2	2	2	Filtered	Filtered	Filtered	2
7.52162e-05	166372.15;110720.71;139987.9;139987.9-2;139987.9-4;139987.9-5;139987.9-6	A0A1B0GVL4;E7EUR8;P78312;P78312-2;P78312-4;P78312-5;P78312-6	FAM193A	Isoform of P78312, Protein FAM193A;Isoform of P78312, Protein FAM193A (Fragment);Protein FAM193A;Isoform of P78312, Isoform 2 of Protein FAM193A;Isoform of P78312, Isoform 4 of Protein FAM193A;Isoform of P78312, Isoform 5 of Protein FAM193A;Isoform of P78312, Isoform 6 of Protein FAM193A	Filtered	Filtered	Filtered	Filtered	Filtered	Filtered	Filtered	Filtered	Filtered	Filtered	Filtered	Filtered	Filtered	Filtered	Filtered	Filtered	Filtered	Filtered	Filtered	Filtered	Filtered	Filtered	Filtered	Filtered	Filtered	Filtered	Filtered	Filtered	Filtered	Filtered	Filtered	Filtered	Filtered	Filtered	Filtered	Filtered	Filtered	Filtered	Filtered	Filtered	Filtered	Filtered	1	1	Filtered
2.06995e-06	84533.9	A0A1B0GW05	DPY19L1	Isoform of Q2PZI1, Probable C-mannosyltransferase DPY19L1	7	7	7	7	7	7	7	7	7	7	7	7	7	7	7	Filtered	7	7	7	7	7	7	7	7	7	7	7	7	7	7	7	7	7	7	7	7	7	7	7	7	7	7	7	7	7
2.06995e-06	NaN;45885.02	A0A1B0GW23;Q03154	ABHD14A-ACY1;ACY1	ABHD14A-ACY1 readthrough (Fragment);Aminoacylase-1	13	13	13	13	13	13	13	13	13	13	13	13	13	13	13	13	13	13	13	13	13	13	13	13	13	13	13	Filtered	13	13	13	13	13	13	13	13	13	13	13	13	13	13	13	13	13
1.26796e-05	19227.49;22912.61;19130.37	A0A1B0GX65;Q969T4;R4GND1	UBE2E3	Isoform of Q969T4, Ubiquitin-conjugating enzyme E2 E3 (Fragment);Ubiquitin-conjugating enzyme E2 E3;Isoform of Q969T4, Ubiquitin-conjugating enzyme E2 E3	Filtered	Filtered	Filtered	Filtered	Filtered	Filtered	Filtered	Filtered	Filtered	Filtered	Filtered	Filtered	Filtered	Filtered	Filtered	Filtered	2	2	2	2	2	2	2	2	2	Filtered	Filtered	2	2	Filtered	Filtered	Filtered	2	2	2	2	2	2	2	2	2	Filtered	2	2	2
2.41024e-06	15470.63;14843.96;15014.17;15213.38;15557.71;15557.71-2	A0A1C7CYX8;C9J6N5;C9JQ40;C9JW51;Q9H098;Q9H098-2	FAM107B	Isoform of Q9H098, Protein FAM107B (Fragment);Isoform of Q9H098, Protein FAM107B (Fragment);Isoform of Q9H098, Protein FAM107B (Fragment);Isoform of Q9H098, Protein FAM107B (Fragment);Protein FAM107B;Isoform of Q9H098, Isoform 2 of Protein FAM107B	Filtered	Filtered	3	3	3	Filtered	3	Filtered	3	3	3	3	Filtered	3	Filtered	Filtered	Filtered	Filtered	Filtered	Filtered	Filtered	Filtered	Filtered	Filtered	Filtered	Filtered	Filtered	Filtered	Filtered	Filtered	Filtered	Filtered	3	3	3	3	3	3	3	3	3	3	3	3	3
2.06995e-06	73502.9	A0A1C7CYX9	DPYSL2	Isoform of Q16555, Dihydropyrimidinase-related protein 2	35	35	35	35	35	35	35	35	35	35	35	35	35	35	35	35	35	35	35	35	35	35	35	35	35	35	35	35	35	35	35	35	35	35	35	35	35	35	35	35	35	35	35	35	35
2.28581e-05	21507.55;18873.57;NaN;21564.6	A0A1C7CYY4;I3L1K6;I3L4B1;P12829	MYL4	Isoform of P12829, Myosin light chain 4 (Fragment);Isoform of P12829, Myosin light chain 4 (Fragment);Isoform of P12829, Myosin light chain 4 (Fragment);Myosin light chain 4	Filtered	Filtered	Filtered	Filtered	Filtered	Filtered	1	Filtered	1	Filtered	1	1	1	1	Filtered	Filtered	1	1	Filtered	1	1	1	Filtered	1	1	Filtered	1	1	1	1	1	Filtered	Filtered	1	Filtered	1	Filtered	1	1	1	Filtered	Filtered	1	1	1
2.32125e-06	31983.65;35504.99;33287.33;34145.23;35353.58;75542.66;36557.26;24403.82;32985.99;25772.18;17389.82;28796.05;31410.9;29571.63;27340.2;78043.72;30345.79;35984.51;35984.51-2;35984.51-3	A0A1W2PNF0;A0A1W2PNY6;A0A1W2PPE6;A0A1W2PPG9;A0A1W2PPH4;A0A1W2PQ13;A0A1W2PQ60;A0A1W2PQD6;A0A1W2PQH2;A0A1W2PQL8;A0A1W2PR66;A0A1W2PRN3;A0A1W2PRT7;A0A1W2PS45;A0A1W2PS77;A0A1W2PSA9;A0A1W2PSD1;Q9Y2D2;Q9Y2D2-2;Q9Y2D2-3	SLC35A3;SLC35A3;;;SLC35A3;;SLC35A3;;SLC35A3;SLC35A3;SLC35A3;SLC35A3;SLC35A3;;;;SLC35A3;SLC35A3;SLC35A3;SLC35A3	Isoform of Q9Y2D2, UDP-N-acetylglucosamine transporter;Isoform of Q9Y2D2, UDP-N-acetylglucosamine transporter;Isoform of Q9Y2D2, Uncharacterized protein;Isoform of Q9Y2D2, Uncharacterized protein;Isoform of Q9Y2D2, UDP-N-acetylglucosamine transporter;Isoform of Q9Y2D2, Uncharacterized protein;Isoform of Q9Y2D2, UDP-N-acetylglucosamine transporter;Isoform of Q9Y2D2, Uncharacterized protein;Isoform…	1	1	1	1	1	1	1	1	1	Filtered	Filtered	1	1	1	1	Filtered	1	1	1	1	1	1	1	1	1	Filtered	Filtered	1	Filtered	1	1	Filtered	1	1	1	1	1	1	1	1	1	Filtered	Filtered	1	1
2.06995e-06	65981.83;56380.75;56878.34;57425;65699.64;65699.64-5	A0A1W2PNP0;A0A1W2PP57;A0A1W2PPC3;A0A1W2PPS0;Q969N2;Q969N2-5	PIGT	Isoform of Q969N2, GPI transamidase component PIG-T (Fragment);Isoform of Q969N2, GPI transamidase component PIG-T;Isoform of Q969N2, GPI transamidase component PIG-T;Isoform of Q969N2, GPI transamidase component PIG-T;GPI transamidase component PIG-T;Isoform of Q969N2, Isoform 5 of GPI transamidase component PIG-T	Filtered	10	10	10	10	10	10	10	10	10	10	10	10	10	10	10	10	10	10	10	10	10	10	10	10	10	10	10	10	10	10	10	10	10	10	10	10	10	10	10	10	10	10	10	10
2.07589e-06	7607.98;8968.76	A0A1W2PNR9;Q9Y5U9	IER3IP1	Isoform of Q9Y5U9, Immediate early response 3-interacting protein 1;Immediate early response 3-interacting protein 1	2	2	2	2	2	2	2	2	2	2	Filtered	2	2	2	Filtered	Filtered	2	2	2	2	2	2	2	2	2	2	2	2	2	2	Filtered	Filtered	2	2	2	2	2	2	2	2	2	2	2	2	2
5.31436e-06	197210.46;197318.58;197332.61;196661.86;197307.62	A0A1W2PNU4;A0A286YES2;F8VYC4;P0DJD0;P0DJD1	RGPD2;RGPD1;RGPD1;RGPD1;RGPD2	Isoform of P0DJD1, RANBP2-like and GRIP domain-containing protein 2;Isoform of P0DJD0, RANBP2-like and GRIP domain-containing protein 1;Isoform of P0DJD0, RANBP2-like and GRIP domain-containing protein 1;RANBP2-like and GRIP domain-containing protein 1;RANBP2-like and GRIP domain-containing protein 2	1	Filtered	Filtered	1	1	1	1	1	1	1	1	Filtered	Filtered	Filtered	Filtered	Filtered	1	1	1	1	1	1	1	1	1	1	1	1	Filtered	Filtered	Filtered	Filtered	1	1	1	1	1	1	1	1	1	1	1	1	Filtered
2.06995e-06	75873.3	A0A1W2PNV4		Uncharacterized protein	19	19	19	19	19	19	19	19	19	19	19	19	19	19	19	19	19	19	19	19	19	19	19	19	19	19	19	19	19	19	19	19	19	19	19	19	19	19	19	19	19	19	19	19	19
2.06995e-06	76077.82;94135.07	A0A1W2PNW1;P42226	STAT6	Isoform of P42226, Signal transducer and activator of transcription;Signal transducer and activator of transcription 6	14	14	14	14	14	14	14	14	14	Filtered	14	14	14	14	14	14	14	14	14	14	14	14	14	14	14	Filtered	14	14	14	14	14	14	14	14	14	14	14	14	14	14	14	14	14	14	14
7.97859e-05	42555.96;NaN;47476.9;43304.86;49568.24;43766.41;52636.4;43894.54;47605.04;46715.79;58832.54;46587.66;46587.66-2;46587.66-3	A0A1W2PNY5;A0A1W2PP47;A0A1W2PPP6;A0A1W2PQZ6;A0A1W2PR08;A0A1W2PRF0;A0A1W2PRF5;A0A1W2PRJ0;A0A1W2PS93;A0A1X7SBS0;G5E9D4;Q96EB1;Q96EB1-2;Q96EB1-3	ELP4	Isoform of Q96EB1, Elongator complex protein 4;Isoform of Q96EB1, Elongator complex protein 4 (Fragment);Isoform of Q96EB1, Elongator complex protein 4;Isoform of Q96EB1, Elongator complex protein 4;Isoform of Q96EB1, Elongator complex protein 4;Isoform of Q96EB1, Elongator complex protein 4;Isoform of Q96EB1, Elongator complex protein 4;Isoform of Q96EB1, Elongator complex protein 4;Isoform of Q…	Filtered	Filtered	Filtered	Filtered	Filtered	Filtered	Filtered	Filtered	Filtered	Filtered	Filtered	Filtered	Filtered	Filtered	Filtered	Filtered	Filtered	Filtered	Filtered	Filtered	Filtered	2	Filtered	Filtered	Filtered	Filtered	Filtered	Filtered	Filtered	Filtered	Filtered	Filtered	Filtered	2	2	2	2	Filtered	Filtered	2	Filtered	Filtered	2	2	2
1.62366e-05	26885.2	A0A1W2PNZ7	HLA-C	Isoform of Q95604, HLA class I histocompatibility antigen, Cw-6 alpha chain	Filtered	Filtered	Filtered	Filtered	Filtered	Filtered	Filtered	Filtered	Filtered	Filtered	Filtered	Filtered	Filtered	1	Filtered	Filtered	Filtered	Filtered	Filtered	Filtered	Filtered	Filtered	Filtered	Filtered	Filtered	Filtered	Filtered	Filtered	1	Filtered	1	Filtered	Filtered	Filtered	Filtered	Filtered	Filtered	Filtered	Filtered	Filtered	Filtered	Filtered	Filtered	1	1
4.53125e-06	31522.45;37335.63	A0A1W2PP04;Q9Y388	RBMX2	Isoform of Q9Y388, RNA-binding motif protein, X-linked 2;RNA-binding motif protein, X-linked 2	Filtered	Filtered	Filtered	Filtered	1	Filtered	Filtered	Filtered	Filtered	Filtered	Filtered	Filtered	Filtered	1	Filtered	Filtered	Filtered	Filtered	Filtered	Filtered	Filtered	Filtered	Filtered	Filtered	Filtered	Filtered	Filtered	Filtered	Filtered	Filtered	Filtered	Filtered	Filtered	Filtered	Filtered	Filtered	Filtered	Filtered	Filtered	Filtered	Filtered	Filtered	Filtered	Filtered	1
2.07752e-06	45007.14;42190.03	A0A1W2PP11;Q9H300	;PARL	Uncharacterized protein;Presenilins-associated rhomboid-like protein, mitochondrial	4	4	4	4	4	4	4	4	4	Filtered	Filtered	4	4	4	4	4	4	4	4	4	4	4	4	4	4	Filtered	Filtered	4	4	4	4	4	4	4	4	4	4	4	4	4	4	Filtered	Filtered	4	4
1.31424e-05	57042.79;115201.4;115201.4-2	A0A1W2PPB5;Q13873;Q13873-2	BMPR2	Isoform of Q13873, Serine/threonine-protein kinase receptor;Bone morphogenetic protein receptor type-2;Isoform of Q13873, Isoform 2 of Bone morphogenetic protein receptor type-2	Filtered	Filtered	Filtered	Filtered	Filtered	Filtered	Filtered	Filtered	Filtered	Filtered	Filtered	Filtered	Filtered	Filtered	Filtered	Filtered	2	2	2	2	2	2	2	2	2	Filtered	2	2	2	Filtered	2	Filtered	Filtered	2	2	Filtered	Filtered	2	Filtered	Filtered	Filtered	Filtered	Filtered	Filtered	Filtered
2.56991e-06	146537.58;145473.43;118385.13;196542.18;196542.18-2;196542.18-4	A0A1W2PPB7;E9PH70;H0Y8E4;Q9ULH0;Q9ULH0-2;Q9ULH0-4	KIDINS220	Isoform of Q9ULH0, Kinase D-interacting substrate of 220 kDa;Isoform of Q9ULH0, Kinase D-interacting substrate of 220 kDa (Fragment);Isoform of Q9ULH0, Kinase D-interacting substrate of 220 kDa (Fragment);Kinase D-interacting substrate of 220 kDa;Isoform of Q9ULH0, Isoform 2 of Kinase D-interacting substrate of 220 kDa;Isoform of Q9ULH0, Isoform 4 of Kinase D-interacting substrate of 220 kDa	Filtered	Filtered	Filtered	11	11	11	11	11	11	Filtered	11	11	11	11	11	11	11	11	11	11	11	11	11	11	11	Filtered	11	11	11	11	11	11	11	11	11	11	11	11	11	11	11	11	11	11	11
2.1918e-06	42587.7;46090;46090-2	A0A1W2PPC6;Q9H3H5;Q9H3H5-2	DPAGT1	Isoform of Q9H3H5, UDP-N-acetylglucosamine--dolichyl-phosphate N-acetylglucosaminephosphotransferase;UDP-N-acetylglucosamine--dolichyl-phosphate N-acetylglucosaminephosphotransferase;Isoform of Q9H3H5, Isoform 2 of UDP-N-acetylglucosamine--dolichyl-phosphate N-acetylglucosaminephosphotransferase	3	3	3	3	3	3	3	3	3	3	3	3	3	3	3	3	3	3	3	3	3	3	3	3	3	3	3	3	3	3	3	3	3	3	3	3	3	3	3	3	3	3	3	3	3
2.06995e-06	24492.87;23237.35;23740.96;25173.59;26502.04;26864.34;29812.78;24775.4;24775.4-2	A0A1W2PPG1;A0A1W2PPG5;A0A1W2PPP5;A0A1W2PQM3;A0A1W2PS81;E7EQ34;I3NI02;O14653;O14653-2	GOSR2;GOSR2;GOSR2;GOSR2;GOSR2;;GOSR2;GOSR2;GOSR2	Isoform of O14653, Golgi SNAP receptor complex member 2;Isoform of O14653, Golgi SNAP receptor complex member 2;Isoform of O14653, Golgi SNAP receptor complex member 2;Isoform of O14653, Golgi SNAP receptor complex member 2;Isoform of O14653, Golgi SNAP receptor complex member 2;Uncharacterized protein;Isoform of O14653, Golgi SNAP receptor complex member 2;Golgi SNAP receptor complex member 2;Is…	6	6	6	6	6	6	6	6	6	6	6	6	6	6	Filtered	6	6	6	6	6	6	6	6	6	6	6	6	6	6	6	6	6	6	6	6	6	6	6	6	6	6	6	6	6	6
2.06995e-06	61221.55;65443.59	A0A1W2PPH1;P23368	ME2	Isoform of P23368, Malic enzyme;NAD-dependent malic enzyme, mitochondrial	21	21	21	21	21	21	21	21	21	21	21	21	21	21	21	21	21	21	21	21	21	21	21	21	21	21	21	21	21	21	21	21	21	21	21	21	21	21	21	21	21	21	21	21	21
2.07752e-06	76130.97;80829.51;80829.51-2	A0A1W2PPI7;O75382;O75382-2	TRIM3	Isoform of O75382, Tripartite motif-containing protein 3;Tripartite motif-containing protein 3;Isoform of O75382, Isoform Beta of Tripartite motif-containing protein 3	Filtered	Filtered	Filtered	Filtered	6	Filtered	Filtered	Filtered	Filtered	6	Filtered	Filtered	6	Filtered	Filtered	Filtered	6	6	6	6	6	6	6	6	6	6	6	6	6	6	6	6	6	6	6	6	6	6	6	6	6	6	6	6	6
2.06995e-06	40687.38;40460.07	A0A1W2PPR8;P01889	HLA-B	Isoform of Q31612, HLA class I histocompatibility antigen, B-46 alpha chain;Isoform of Q31612, HLA class I histocompatibility antigen, B-7 alpha chain	4	4	4	4	4	4	4	4	4	4	4	4	4	4	4	4	4	4	4	4	4	4	4	4	4	4	4	4	4	4	4	4	4	4	4	4	4	4	4	4	4	4	4	4	4
2.06995e-06	33935.62;33969.63	A0A1W2PPZ5;P23193	TCEA1	Isoform of P23193, Transcription elongation factor A protein 1;Transcription elongation factor A protein 1	12	12	12	12	12	12	12	12	12	12	12	12	12	12	12	12	12	12	12	12	12	12	12	12	12	12	12	12	12	12	12	12	12	12	12	12	12	12	12	12	12	12	12	12	12
2.06995e-06	80457.66;80254.4;80272.44	A0A1W2PQ51;A0A1X7SBZ2;Q92841	DDX17	Isoform of Q92841, Probable ATP-dependent RNA helicase DDX17;Isoform of Q92841, Probable ATP-dependent RNA helicase DDX17;Probable ATP-dependent RNA helicase DDX17	24	24	24	24	24	24	24	24	24	24	24	24	24	24	24	24	24	24	24	24	24	24	24	24	24	24	24	24	24	24	24	24	24	24	24	24	24	24	24	24	24	24	24	24	24
2.06995e-06	33140.9	A0A1W2PQS6	RPS10-NUDT3	RPS10-NUDT3 readthrough	9	9	9	9	9	9	9	9	9	9	9	9	9	9	9	9	9	9	9	9	9	9	9	9	9	9	9	9	9	9	9	9	9	9	9	9	9	9	9	9	9	9	9	9	9
2.06995e-06	NaN;12781.53;18884.55	A0A1W2PQV2;H3BUH9;P23434	GCSH	Isoform of P23434, Glycine cleavage system H protein, mitochondrial (Fragment);Isoform of P23434, Glycine cleavage system H protein, mitochondrial (Fragment);Glycine cleavage system H protein, mitochondrial	2	2	2	2	2	2	2	2	2	2	2	2	2	2	2	Filtered	2	2	2	2	2	2	2	2	2	Filtered	2	2	2	2	Filtered	Filtered	2	2	2	2	2	2	2	2	2	2	2	2	2
2.06995e-06	74302.04;71673.01;71673.01-3	A0A1W2PR06;P52569;P52569-3	SLC7A2	Isoform of P52569, Cationic amino acid transporter 2 (Fragment);Cationic amino acid transporter 2;Isoform of P52569, Isoform 3 of Cationic amino acid transporter 2	7	7	7	7	7	7	7	7	7	7	7	7	7	7	7	Filtered	7	7	7	7	7	7	7	7	7	7	7	7	7	7	7	Filtered	7	7	7	7	7	7	7	7	7	7	7	7	7
3.30027e-06	29407.12;27985.44;27082.55;25948.29;29737.42	A0A1W2PR09;A0A1W2PRL5;A0A1W2PRM0;F5GYH1;Q8NC96	NECAP1	Isoform of Q8NC96, Adaptin ear-binding coat-associated protein 1;Isoform of Q8NC96, Adaptin ear-binding coat-associated protein 1;Isoform of Q8NC96, Adaptin ear-binding coat-associated protein 1;Isoform of Q8NC96, Adaptin ear-binding coat-associated protein 1 (Fragment);Adaptin ear-binding coat-associated protein 1	Filtered	4	4	4	Filtered	4	4	4	4	4	4	4	Filtered	4	Filtered	Filtered	4	4	4	4	4	4	4	4	4	4	4	4	4	4	4	Filtered	4	4	4	4	4	4	4	4	4	4	4	4	4
2.10099e-06	64379.6;52584.24;59609.15;59609.15-2;59609.15-3;59609.15-4;60342.22;58775.38	A0A1W2PR17;F2Z2I2;Q16875;Q16875-2;Q16875-3;Q16875-4;Q5VX20;Q5W015	PFKFB3	Isoform of Q16875, 6-phosphofructo-2-kinase/fructose-2,6-bisphosphatase 3;Isoform of Q16875, 6-phosphofructo-2-kinase/fructose-2,6-bisphosphatase 3;6-phosphofructo-2-kinase/fructose-2,6-bisphosphatase 3;Isoform of Q16875, Isoform 2 of 6-phosphofructo-2-kinase/fructose-2,6-bisphosphatase 3;Isoform of Q16875, Isoform 3 of 6-phosphofructo-2-kinase/fructose-2,6-bisphosphatase 3;Isoform of Q16875, Iso…	4	Filtered	Filtered	4	4	4	4	4	4	Filtered	Filtered	Filtered	4	4	Filtered	Filtered	4	4	4	Filtered	4	4	4	4	4	4	4	4	4	4	4	4	4	4	4	4	4	4	4	4	4	4	4	4	4
2.51922e-06	139281.06;165537.97;165537.97-2	A0A1W2PR85;O15056;O15056-2	SYNJ2	Isoform of O15056, Synaptojanin-2;Synaptojanin-2;Isoform of O15056, Isoform 2B1 of Synaptojanin-2	Filtered	Filtered	Filtered	Filtered	Filtered	Filtered	Filtered	Filtered	7	Filtered	Filtered	Filtered	Filtered	Filtered	Filtered	Filtered	7	7	7	7	7	7	7	7	7	7	7	7	7	7	7	Filtered	7	7	7	7	7	7	7	7	7	7	7	7	7
1.42843e-05	84817.1;83953.08;84799.07;68008.17;83971.11;83971.11-2;83971.11-3	A0A1W2PRA1;A0A1X7SBY3;H0Y860;H7C5A5;Q9P246;Q9P246-2;Q9P246-3	STIM2	Isoform of Q9P246, Stromal interaction molecule 2;Isoform of Q9P246, Stromal interaction molecule 2;Isoform of Q9P246, Stromal interaction molecule 2;Isoform of Q9P246, Stromal interaction molecule 2;Stromal interaction molecule 2;Isoform of Q9P246, Isoform 2 of Stromal interaction molecule 2;Isoform of Q9P246, Isoform 3 of Stromal interaction molecule 2	Filtered	Filtered	Filtered	Filtered	Filtered	Filtered	Filtered	Filtered	Filtered	Filtered	Filtered	Filtered	Filtered	Filtered	Filtered	Filtered	Filtered	Filtered	Filtered	2	Filtered	2	Filtered	Filtered	Filtered	Filtered	Filtered	Filtered	Filtered	2	2	Filtered	2	Filtered	Filtered	Filtered	2	2	2	2	2	Filtered	Filtered	Filtered	Filtered
2.36292e-06	101705.63;101549.44	A0A1W2PS05;Q8NEB9	PIK3C3	Isoform of Q8NEB9, Phosphatidylinositol 3-kinase catalytic subunit type 3;Phosphatidylinositol 3-kinase catalytic subunit type 3	10	10	10	10	10	10	10	10	10	10	10	10	10	Filtered	Filtered	10	10	10	10	10	10	10	10	10	10	10	10	10	10	10	10	10	10	10	10	10	10	10	10	10	10	10	10	10	10
2.06995e-06	53891.69;54290.15	A0A1W2PS43;Q14108	SCARB2	Isoform of Q14108, Lysosome membrane protein 2;Lysosome membrane protein 2	19	19	19	19	19	19	19	19	19	19	19	19	19	19	19	19	19	19	19	19	19	19	19	19	19	19	19	19	19	19	19	19	19	19	19	19	19	19	19	19	19	19	19	19	19
2.59204e-06	158990.76;133108.48;184453.13	A0A1W2PS85;P28715;R4GMW8	BIVM-ERCC5;ERCC5;BIVM-ERCC5	Isoform of R4GMW8, BIVM-ERCC5 readthrough;DNA repair protein complementing XP-G cells;BIVM-ERCC5 readthrough	Filtered	Filtered	6	6	Filtered	6	6	6	6	Filtered	6	6	6	Filtered	Filtered	Filtered	6	6	6	6	6	6	6	6	6	6	6	6	6	6	Filtered	Filtered	6	6	6	6	6	6	6	6	6	6	6	6	6
2.06995e-06	13634.59;17135.59	A0A1X7SC65;O14558	HSPB6	Isoform of O14558, Heat shock protein beta-6 (Fragment);Heat shock protein beta-6	Filtered	Filtered	Filtered	Filtered	5	Filtered	Filtered	Filtered	Filtered	Filtered	5	5	Filtered	Filtered	Filtered	Filtered	5	5	5	5	5	5	5	5	5	5	5	5	5	5	5	5	5	5	5	5	5	5	5	5	5	5	5	5	5
1.5106e-05	6156.89;28099.3;22451.41;49972.56;29794.88;32099.3;33479.2;37363.65;22025.96;25910.42;16478.15;26305.81;46088.1;50642.19;28214.84;26335.86;53743.12;8070.28;25824.18;29708.64;57627.57	A0A286YER2;A0A286YEV4;A0A286YEW7;A0A286YEW8;A0A286YF00;A0A286YF51;A0A286YF72;A0A286YF73;A0A286YF82;A0A286YFC6;A0A286YFE6;A0A286YFE7;A0A286YFF1;A0A286YFF5;A0A286YFH3;A0A286YFH9;A0A286YFI8;A0A286YFJ5;A0A286YFK4;A0A286YFM2;Q8NHS3	MFSD8	Isoform of Q8NHS3, Major facilitator superfamily domain-containing protein 8;Isoform of Q8NHS3, Major facilitator superfamily domain-containing protein 8;Isoform of Q8NHS3, Major facilitator superfamily domain-containing protein 8;Isoform of Q8NHS3, Major facilitator superfamily domain-containing protein 8;Isoform of Q8NHS3, Major facilitator superfamily domain-containing protein 8;Isoform of Q8N…	Filtered	2	2	Filtered	2	2	2	Filtered	Filtered	2	2	Filtered	Filtered	Filtered	Filtered	Filtered	2	2	2	2	2	2	2	2	2	2	2	2	Filtered	Filtered	Filtered	Filtered	2	Filtered	2	2	Filtered	Filtered	Filtered	2	2	2	2	Filtered	Filtered
2.06995e-06	58203.9;55674.97;55674.97-5;55674.97-6	A0A286YEX4;P08651;P08651-5;P08651-6	NFIC	Isoform of P08651, Nuclear factor 1;Nuclear factor 1 C-type;Isoform of P08651, Isoform 5 of Nuclear factor 1 C-type;Isoform of P08651, Isoform 6 of Nuclear factor 1 C-type	6	6	6	6	6	6	6	6	6	6	6	6	6	6	6	6	6	6	6	6	6	6	6	6	6	Filtered	6	6	6	6	6	6	6	6	6	6	6	6	6	6	6	6	6	6	6
3.11967e-06	42848.51;37654.64	A0A286YEY1;P01876	IGHA1	Isoform of P01876, Immunoglobulin heavy constant alpha 1 (Fragment);Immunoglobulin heavy constant alpha 1	2	2	2	2	2	2	2	2	2	2	Filtered	2	2	2	2	2	Filtered	2	2	Filtered	Filtered	Filtered	Filtered	2	Filtered	Filtered	Filtered	Filtered	Filtered	Filtered	Filtered	Filtered	Filtered	Filtered	Filtered	Filtered	Filtered	2	Filtered	2	2	Filtered	Filtered	Filtered	Filtered
3.85763e-06	62000.38;9166.14;72064.8;25324.44;74596.56;74596.56-2;15817.71;16874.9	A0A286YF17;A0A286YF47;A0A286YFD0;F8W9T8;P42898;P42898-2;Q5SNW5;Q5SNW7	MTHFR	Isoform of P42898, Methylenetetrahydrofolate reductase;Isoform of P42898, Methylenetetrahydrofolate reductase;Isoform of P42898, Methylenetetrahydrofolate reductase;Isoform of P42898, Methylenetetrahydrofolate reductase (Fragment);Methylenetetrahydrofolate reductase;Isoform of P42898, Isoform 2 of Methylenetetrahydrofolate reductase;Isoform of P42898, Methylenetetrahydrofolate reductase (Fragment…	Filtered	Filtered	Filtered	Filtered	Filtered	Filtered	Filtered	2	Filtered	Filtered	Filtered	Filtered	Filtered	Filtered	Filtered	Filtered	Filtered	Filtered	Filtered	Filtered	Filtered	Filtered	Filtered	Filtered	Filtered	Filtered	Filtered	Filtered	Filtered	Filtered	Filtered	Filtered	Filtered	Filtered	Filtered	2	Filtered	2	Filtered	Filtered	Filtered	2	2	2	2
2.06995e-06	55938.68;56650.5	A0A286YF22;O43175	PHGDH	Isoform of O43175, D-3-phosphoglycerate dehydrogenase;D-3-phosphoglycerate dehydrogenase	23	23	23	23	23	23	23	23	23	23	23	23	23	23	23	23	23	23	23	23	23	23	23	23	23	23	23	23	23	23	23	23	23	23	23	23	23	23	23	23	23	23	23	23	23
4.28025e-06	NaN;33327.67	A0A286YF37;Q9UK22	FBXO2	Isoform of Q9UK22, F-box only protein 2 (Fragment);F-box only protein 2	2	2	2	2	2	2	2	2	2	Filtered	Filtered	Filtered	2	2	2	2	Filtered	Filtered	Filtered	Filtered	Filtered	Filtered	Filtered	Filtered	Filtered	Filtered	Filtered	Filtered	Filtered	Filtered	Filtered	Filtered	Filtered	Filtered	Filtered	Filtered	Filtered	Filtered	Filtered	Filtered	Filtered	Filtered	Filtered	Filtered	Filtered
2.06995e-06	37131.75;34136.44;34193.49	A0A286YFF7;A0A2C9F2P4;P50897	PPT1	Isoform of P50897, Palmitoyl-protein thioesterase 1;Isoform of P50897, Palmitoyl-protein thioesterase 1;Palmitoyl-protein thioesterase 1	6	6	6	6	6	6	6	6	6	6	6	6	6	6	6	6	6	6	6	6	6	6	6	6	6	6	6	6	6	6	6	6	6	6	6	6	6	6	6	6	6	6	6	6	6
1.60002e-05	NaN	A0A2C9F2R7	FRYL	Isoform of O94915, Protein furry homolog-like (Fragment)	Filtered	Filtered	Filtered	Filtered	Filtered	Filtered	Filtered	Filtered	Filtered	Filtered	Filtered	Filtered	Filtered	Filtered	Filtered	Filtered	Filtered	Filtered	Filtered	Filtered	Filtered	1	Filtered	Filtered	Filtered	Filtered	Filtered	Filtered	Filtered	Filtered	Filtered	Filtered	1	Filtered	1	Filtered	Filtered	Filtered	1	Filtered	1	1	1	Filtered	Filtered
5.23471e-06	64099.08;64099.08-2	A0AV96;A0AV96-2	RBM47	RNA-binding protein 47;Isoform of A0AV96, Isoform 2 of RNA-binding protein 47	5	5	5	5	5	5	5	5	5	5	5	5	5	5	5	5	Filtered	Filtered	Filtered	Filtered	Filtered	Filtered	Filtered	Filtered	Filtered	Filtered	Filtered	Filtered	Filtered	Filtered	Filtered	Filtered	Filtered	Filtered	Filtered	5	5	Filtered	Filtered	Filtered	Filtered	Filtered	Filtered	Filtered	Filtered
2.06995e-06	117970	A0AVT1	UBA6	Ubiquitin-like modifier-activating enzyme 6	36	36	36	36	36	36	36	36	36	36	36	36	36	36	36	36	36	36	36	36	36	36	36	36	36	36	36	36	36	36	36	36	36	36	36	36	36	36	36	36	36	36	36	36	36
2.06995e-06	98901.59;98009.67	A0FGR8-2;H7BXI1	ESYT2	Isoform of A0FGR8, Isoform 2 of Extended synaptotagmin-2;Isoform of A0FGR8, Extended synaptotagmin-2 (Fragment)	28	28	28	28	28	28	28	28	28	28	28	28	28	28	28	28	28	28	28	28	28	28	28	28	28	28	28	28	28	28	28	28	28	28	28	28	28	28	28	28	28	28	28	28	28
2.91949e-06	164198	A0JNW5	UHRF1BP1L	UHRF1-binding protein 1-like	9	9	9	9	Filtered	9	9	Filtered	9	Filtered	9	Filtered	Filtered	Filtered	Filtered	9	9	9	9	9	9	9	9	9	9	9	9	9	9	9	9	9	9	9	9	9	9	9	9	9	9	9	9	9	9
2.16652e-06	71639.86;71639.86-3	A0MZ66;A0MZ66-3	SHTN1	Shootin-1;Isoform of A0MZ66, Isoform 3 of Shootin-1	11	11	11	11	11	11	11	11	11	11	11	11	11	11	Filtered	11	11	11	11	11	Filtered	11	11	Filtered	Filtered	11	11	11	11	Filtered	Filtered	Filtered	11	11	11	11	11	11	11	11	11	11	11	11	11
2.06995e-06	22049	A0PJW6	TMEM223	Transmembrane protein 223	2	2	2	2	2	2	2	2	2	2	2	Filtered	2	2	2	2	2	2	2	2	2	2	2	Filtered	2	Filtered	Filtered	Filtered	Filtered	2	2	2	2	2	2	2	2	2	2	2	2	Filtered	Filtered	Filtered	2
2.13831e-06	37221.8	A0PJX8	TMEM82	Transmembrane protein 82	4	4	4	4	4	4	4	4	4	4	4	4	4	4	Filtered	Filtered	Filtered	Filtered	Filtered	Filtered	Filtered	Filtered	Filtered	Filtered	Filtered	Filtered	Filtered	Filtered	Filtered	Filtered	Filtered	Filtered	Filtered	Filtered	Filtered	Filtered	Filtered	Filtered	Filtered	Filtered	Filtered	4	Filtered	Filtered	Filtered
2.37568e-06	40245.8	A0PK00	TMEM120B	Transmembrane protein 120B	Filtered	Filtered	Filtered	Filtered	Filtered	Filtered	Filtered	1	Filtered	Filtered	Filtered	Filtered	Filtered	Filtered	Filtered	Filtered	1	1	1	1	1	1	1	1	1	Filtered	1	1	Filtered	Filtered	Filtered	Filtered	1	1	1	Filtered	1	1	1	1	1	Filtered	1	1	Filtered
2.36245e-06	89374.6	A1A4S6	ARHGAP10	Rho GTPase-activating protein 10	Filtered	Filtered	Filtered	Filtered	Filtered	Filtered	Filtered	Filtered	Filtered	Filtered	Filtered	Filtered	Filtered	Filtered	Filtered	Filtered	4	4	4	4	4	4	4	4	Filtered	4	Filtered	4	4	4	4	Filtered	4	4	4	4	4	4	4	4	4	4	4	4	4
2.06995e-06	67867.7	A1L0T0	ILVBL	Acetolactate synthase-like protein	15	15	15	15	15	15	15	15	15	15	15	15	15	15	15	15	15	15	15	15	15	15	15	15	15	15	15	15	15	15	15	15	15	15	15	15	15	15	15	15	15	15	15	15	15
2.06995e-06	101579	A1X283	SH3PXD2B	SH3 and PX domain-containing protein 2B	Filtered	Filtered	Filtered	Filtered	Filtered	Filtered	19	19	19	19	19	19	Filtered	Filtered	Filtered	Filtered	19	19	19	19	19	19	19	19	19	19	19	19	19	19	19	19	19	19	19	19	19	19	19	19	19	19	19	19	19
2.06995e-06	87819.97;85425.41	A2A274;Q99798	ACO2	Isoform of Q99798, Aconitate hydratase, mitochondrial;Aconitate hydratase, mitochondrial	34	34	34	34	34	34	34	34	34	34	34	34	34	34	34	34	34	34	34	34	34	34	34	34	34	34	34	34	34	34	34	34	34	34	34	34	34	34	34	34	34	34	34	34	34
2.06995e-06	9793.21;17302.51;17302.51-2	A2A2D0;P16949;P16949-2	STMN1	Isoform of P16949, Stathmin (Fragment);Stathmin;Isoform of P16949, Isoform 2 of Stathmin	Filtered	Filtered	Filtered	Filtered	Filtered	Filtered	5	Filtered	5	Filtered	Filtered	5	Filtered	Filtered	Filtered	Filtered	5	5	5	5	5	5	5	5	5	5	5	5	5	5	5	5	5	5	5	5	5	5	5	5	5	5	5	5	5
4.43154e-06	147389.89;166798.53;166798.53-2;166798.53-3	A2A2F0;Q86X10;Q86X10-2;Q86X10-3	RALGAPB	Isoform of Q86X10, Ral GTPase-activating protein subunit beta (Fragment);Ral GTPase-activating protein subunit beta;Isoform of Q86X10, Isoform 2 of Ral GTPase-activating protein subunit beta;Isoform of Q86X10, Isoform 3 of Ral GTPase-activating protein subunit beta	Filtered	Filtered	4	4	Filtered	4	4	Filtered	4	Filtered	4	4	Filtered	4	4	Filtered	Filtered	4	4	4	4	Filtered	Filtered	Filtered	4	Filtered	4	4	4	4	4	4	4	4	4	4	4	4	4	4	4	Filtered	4	4	4
2.26927e-06	58347.85;58120.58	A2A2G4;Q9Y672	ALG6	Isoform of Q9Y672, Alpha-1,3-glucosyltransferase;Dolichyl pyrophosphate Man9GlcNAc2 alpha-1,3-glucosyltransferase	4	4	4	4	4	4	4	4	4	Filtered	4	4	4	4	4	4	4	4	4	4	4	4	4	4	4	Filtered	4	4	4	4	4	4	4	4	4	4	4	4	4	4	4	Filtered	4	4	4
2.40633e-06	45034;43472.19	A2A2Q9;Q9Y312	AAR2	Isoform of Q9Y312, Protein AAR2 homolog;Protein AAR2 homolog	Filtered	Filtered	2	Filtered	Filtered	Filtered	Filtered	Filtered	Filtered	Filtered	Filtered	Filtered	Filtered	Filtered	Filtered	Filtered	2	2	2	2	Filtered	2	2	2	2	2	2	Filtered	Filtered	2	2	2	2	2	2	2	2	2	2	2	2	2	2	Filtered	2
2.06995e-06	27278.66;27661.16;27661.16-2	A2A2V1;P04156;P04156-2	PRNP	Isoform of P04156, Major prion protein (Fragment);Major prion protein;Isoform of P04156, Isoform 2 of Major prion protein	7	7	7	7	7	7	7	7	7	7	7	7	7	7	7	7	7	7	7	7	7	7	7	7	7	7	7	7	7	7	7	7	7	7	7	7	7	7	7	7	7	7	7	7	7
9.16528e-06	28665.91;62165.9	A2AE48;Q12899	TRIM26	Isoform of Q12899, Tripartite motif-containing protein 26 (Fragment);Tripartite motif-containing protein 26	3	3	3	3	3	3	3	3	Filtered	Filtered	3	3	3	3	3	Filtered	3	Filtered	3	3	3	3	3	Filtered	3	Filtered	3	3	3	3	3	Filtered	3	3	3	3	3	3	3	3	3	Filtered	3	3	3
2.06995e-06	28505.98;30156.83	A2IDC6;Q13084	MRPL28	Isoform of Q13084, 39S ribosomal protein L28, mitochondrial (Fragment);39S ribosomal protein L28, mitochondrial	6	6	6	6	6	6	6	6	6	6	6	6	6	6	6	6	6	6	6	6	6	6	6	6	6	6	6	6	6	6	6	6	6	6	6	6	6	6	6	6	6	6	6	6	6
2.06995e-06	268571	A2RRP1	NBAS	Neuroblastoma-amplified sequence	40	40	40	40	40	40	40	40	40	40	40	40	40	40	40	40	40	40	40	40	40	40	40	40	40	40	40	40	40	40	40	40	40	40	40	40	40	40	40	40	40	40	40	40	40
3.155e-06	92645.55;92645.55-2	A2RTX5;A2RTX5-2	TARSL2	Probable threonine--tRNA ligase 2, cytoplasmic;Isoform of A2RTX5, Isoform 2 of Probable threonine--tRNA ligase 2, cytoplasmic	Filtered	Filtered	Filtered	3	Filtered	Filtered	Filtered	3	3	Filtered	Filtered	Filtered	Filtered	Filtered	Filtered	Filtered	3	3	3	3	3	3	Filtered	3	Filtered	3	Filtered	Filtered	Filtered	3	3	Filtered	3	3	3	3	3	3	3	3	3	3	3	3	3
2.36292e-06	67038.54;35153.16	A2RU67;Q69YM1	FAM234B;DKFZp762C0813	Protein FAM234B;Isoform of A2RU67, Protein FAM234B (Fragment)	1	1	1	1	1	1	1	1	1	1	1	Filtered	Filtered	Filtered	Filtered	Filtered	1	1	1	1	1	1	1	1	1	1	1	Filtered	Filtered	Filtered	Filtered	Filtered	1	1	1	1	1	1	1	1	1	1	1	Filtered	Filtered
0.000108874	36547.85;36547.85-2	A2RUC4;A2RUC4-2	TYW5	tRNA wybutosine-synthesizing protein 5;Isoform of A2RUC4, Isoform 2 of tRNA wybutosine-synthesizing protein 5	Filtered	Filtered	Filtered	Filtered	Filtered	Filtered	Filtered	Filtered	Filtered	Filtered	Filtered	Filtered	Filtered	Filtered	Filtered	Filtered	Filtered	Filtered	Filtered	Filtered	Filtered	Filtered	Filtered	Filtered	Filtered	Filtered	Filtered	Filtered	Filtered	Filtered	Filtered	Filtered	Filtered	1	1	Filtered	Filtered	1	1	Filtered	Filtered	Filtered	1	Filtered	Filtered
2.06995e-06	214824.45;214824.45-3	A3KMH1;A3KMH1-3	VWA8	von Willebrand factor A domain-containing protein 8;Isoform of A3KMH1, Isoform 3 of von Willebrand factor A domain-containing protein 8	63	63	63	63	63	63	63	63	63	63	63	63	63	63	63	63	63	63	63	63	63	63	63	63	63	63	63	63	63	63	63	63	63	63	63	63	63	63	63	63	63	63	63	63	63
4.35212e-06	154312.18;154312.18-2;154312.18-3;154312.18-4	A3KN83;A3KN83-2;A3KN83-3;A3KN83-4	SBNO1	Protein strawberry notch homolog 1;Isoform of A3KN83, Isoform 2 of Protein strawberry notch homolog 1;Isoform of A3KN83, Isoform 3 of Protein strawberry notch homolog 1;Isoform of A3KN83, Isoform 4 of Protein strawberry notch homolog 1	Filtered	2	2	2	2	2	2	2	2	2	2	Filtered	Filtered	Filtered	Filtered	Filtered	2	2	2	2	2	2	2	2	2	2	2	Filtered	Filtered	Filtered	Filtered	Filtered	2	2	2	2	2	2	2	2	2	2	2	Filtered	Filtered
2.08019e-05	15199.78;11180.28	A4D104;C9J7I0	LOC401307;UMAD1	Isoform of C9J7I0, HCG19535;UBAP1-MVB12-associated (UMA)-domain containing protein 1	Filtered	Filtered	Filtered	Filtered	Filtered	Filtered	Filtered	Filtered	1	Filtered	Filtered	Filtered	Filtered	Filtered	Filtered	Filtered	1	1	1	1	1	1	1	1	1	1	1	Filtered	Filtered	Filtered	Filtered	Filtered	1	1	1	1	1	1	1	1	1	1	1	Filtered	Filtered
1.3736e-05	42932.88;22475.26	A4D1E9;C9J8R7	GTPBP10	GTP-binding protein 10;Isoform of A4D1E9, GTP-binding protein 10 (Fragment)	3	3	3	Filtered	3	3	3	3	3	Filtered	3	Filtered	Filtered	3	3	3	3	3	3	3	3	3	3	3	3	Filtered	Filtered	Filtered	Filtered	3	3	3	3	3	3	3	3	3	3	3	3	Filtered	3	Filtered	3
8.1199e-06	83344.4;83344.4-2;79239.78	A4D1P6;A4D1P6-2;C9J1X0	WDR91	WD repeat-containing protein 91;Isoform of A4D1P6, Isoform 2 of WD repeat-containing protein 91;Isoform of A4D1P6, WD repeat-containing protein 91	4	4	4	4	4	4	4	Filtered	4	Filtered	4	4	4	Filtered	4	4	4	4	4	4	4	4	4	4	4	Filtered	Filtered	Filtered	4	4	4	4	4	4	4	4	4	4	4	4	4	4	4	4	4
4.27989e-05	24399.84;17041.36	A4D1S5;C9JJQ5	RAB19	Ras-related protein Rab-19;Isoform of A4D1S5, Ras-related protein Rab-19 (Fragment)	Filtered	Filtered	Filtered	Filtered	Filtered	Filtered	Filtered	Filtered	Filtered	Filtered	Filtered	Filtered	Filtered	Filtered	Filtered	Filtered	1	1	1	1	Filtered	Filtered	Filtered	Filtered	1	Filtered	1	Filtered	Filtered	Filtered	Filtered	Filtered	1	1	Filtered	1	1	1	1	1	1	1	1	Filtered	Filtered
6.23111e-06	27202.3	A4D2B0	MBLAC1	Metallo-beta-lactamase domain-containing protein 1	Filtered	Filtered	Filtered	Filtered	Filtered	Filtered	Filtered	Filtered	Filtered	Filtered	Filtered	Filtered	Filtered	Filtered	Filtered	Filtered	1	1	1	1	Filtered	1	1	Filtered	Filtered	Filtered	Filtered	Filtered	Filtered	Filtered	1	Filtered	1	Filtered	1	1	1	Filtered	1	1	1	Filtered	Filtered	Filtered	Filtered
6.88161e-06	38658.96;17143.4	A5D8V6;F5H4Q5	VPS37C	Vacuolar protein sorting-associated protein 37C;Isoform of A5D8V6, Vacuolar protein sorting-associated protein 37C (Fragment)	Filtered	Filtered	Filtered	Filtered	Filtered	Filtered	Filtered	Filtered	Filtered	Filtered	Filtered	Filtered	Filtered	1	1	Filtered	Filtered	Filtered	1	Filtered	Filtered	Filtered	Filtered	1	Filtered	Filtered	Filtered	Filtered	1	1	1	Filtered	Filtered	1	Filtered	1	Filtered	Filtered	Filtered	Filtered	Filtered	Filtered	Filtered	1	1
0.000158954	46523.53;46523.53-2;46523.53-4;46523.53-5;46523.53-7;9137.76	A5PLN9;A5PLN9-2;A5PLN9-4;A5PLN9-5;A5PLN9-7;D6RB83	TRAPPC13	Trafficking protein particle complex subunit 13;Isoform of A5PLN9, Isoform 2 of Trafficking protein particle complex subunit 13;Isoform of A5PLN9, Isoform 3 of Trafficking protein particle complex subunit 13;Isoform of A5PLN9, Isoform 4 of Trafficking protein particle complex subunit 13;Isoform of A5PLN9, Isoform 5 of Trafficking protein particle complex subunit 13;Isoform of A5PLN9, Trafficking …	Filtered	Filtered	Filtered	Filtered	Filtered	Filtered	Filtered	Filtered	1	Filtered	Filtered	Filtered	Filtered	Filtered	Filtered	Filtered	Filtered	Filtered	Filtered	Filtered	Filtered	Filtered	Filtered	Filtered	Filtered	1	1	1	Filtered	Filtered	Filtered	Filtered	Filtered	Filtered	Filtered	1	Filtered	Filtered	Filtered	Filtered	Filtered	1	Filtered	1	Filtered
2.06995e-06	266939	A5YKK6	CNOT1	CCR4-NOT transcription complex subunit 1	45	45	45	45	45	45	45	45	45	45	45	45	45	45	45	45	45	45	45	45	45	45	45	45	45	45	45	45	45	45	45	45	45	45	45	45	45	45	45	45	45	45	45	45	45
3.51082e-06	53286.7	A5YM69	ARHGEF35	Rho guanine nucleotide exchange factor 35	Filtered	Filtered	Filtered	Filtered	Filtered	Filtered	2	2	2	Filtered	2	2	Filtered	Filtered	Filtered	Filtered	Filtered	Filtered	Filtered	Filtered	Filtered	Filtered	Filtered	Filtered	Filtered	Filtered	Filtered	Filtered	Filtered	Filtered	Filtered	Filtered	Filtered	2	2	2	2	2	2	Filtered	2	Filtered	2	2	2
2.06995e-06	37481.95;35723.98	A6NC48;Q10588	BST1	Isoform of Q10588, ADP-ribosyl cyclase/cyclic ADP-ribose hydrolase 2;ADP-ribosyl cyclase/cyclic ADP-ribose hydrolase 2	Filtered	Filtered	Filtered	Filtered	Filtered	Filtered	9	Filtered	Filtered	Filtered	9	Filtered	Filtered	Filtered	Filtered	Filtered	9	9	9	9	9	9	9	9	9	9	9	9	9	9	9	9	9	9	9	9	9	9	9	9	9	9	9	9	9
3.72965e-06	13847.45;21203.11;21908.36;19981.8;34325.51;34325.51-2	A6NCC9;C9JHT9;C9JJV1;E9PME3;Q9Y5U2;Q9Y5U2-2	TSSC4	Isoform of Q9Y5U2, Protein TSSC4;Isoform of Q9Y5U2, Protein TSSC4 (Fragment);Isoform of Q9Y5U2, Protein TSSC4 (Fragment);Isoform of Q9Y5U2, Protein TSSC4 (Fragment);Protein TSSC4;Isoform of Q9Y5U2, Isoform 2 of Protein TSSC4	Filtered	Filtered	Filtered	Filtered	Filtered	Filtered	Filtered	Filtered	Filtered	Filtered	Filtered	Filtered	2	Filtered	Filtered	Filtered	Filtered	Filtered	Filtered	2	2	2	Filtered	Filtered	2	Filtered	Filtered	2	2	2	2	Filtered	2	2	2	2	2	2	2	2	Filtered	Filtered	Filtered	2	2
2.06995e-06	14627.99;9011.59;14688.02	A6NCE7;H3BTL1;Q9GZQ8	MAP1LC3B2;MAP1LC3B;MAP1LC3B	Microtubule-associated proteins 1A/1B light chain 3 beta 2;Isoform of Q9GZQ8, Microtubule-associated protein 1 light chain 3 beta, isoform CRA_f;Microtubule-associated proteins 1A/1B light chain 3B	3	3	3	3	3	3	3	3	3	3	3	3	Filtered	3	3	3	3	3	3	3	3	3	3	3	3	3	3	3	3	3	3	3	3	3	3	3	3	3	3	3	3	3	3	3	3
2.07589e-06	29117.04;32545.77;53500.62;54195.4;55802.11	A6NCN2;F5GYI5;O43790;P78385;P78386	KRT87P;KRT85;KRT86;KRT83;KRT85	Putative keratin-87 protein;Isoform of P78386, Keratin, type II cuticular Hb5;Keratin, type II cuticular Hb6;Keratin, type II cuticular Hb3;Keratin, type II cuticular Hb5	1	1	1	1	1	1	1	1	1	1	1	1	1	Filtered	Filtered	Filtered	1	Filtered	1	Filtered	1	Filtered	Filtered	1	Filtered	Filtered	1	Filtered	Filtered	Filtered	Filtered	Filtered	Filtered	Filtered	1	1	1	1	1	1	1	Filtered	1	Filtered	Filtered
2.2344e-06	30480.7	A6NCS6	C2orf72	Uncharacterized protein C2orf72	7	7	7	7	7	7	7	7	7	7	7	7	7	7	7	7	Filtered	7	7	Filtered	Filtered	Filtered	Filtered	7	Filtered	Filtered	Filtered	Filtered	Filtered	Filtered	Filtered	Filtered	7	Filtered	Filtered	7	Filtered	Filtered	Filtered	Filtered	Filtered	Filtered	Filtered	Filtered	Filtered
2.6614e-06	90835	A6ND36	FAM83G	Protein FAM83G	Filtered	4	Filtered	4	4	Filtered	4	4	4	Filtered	Filtered	Filtered	Filtered	Filtered	4	4	4	4	4	4	4	4	Filtered	Filtered	Filtered	Filtered	Filtered	Filtered	Filtered	Filtered	Filtered	Filtered	4	4	4	4	4	4	4	4	4	4	4	4	Filtered
2.07028e-06	29946.2	A6ND91	ASPDH	Putative L-aspartate dehydrogenase	9	9	9	9	9	9	9	9	9	9	9	9	9	9	9	9	9	9	9	9	9	9	9	9	9	Filtered	9	9	9	9	Filtered	Filtered	9	9	9	9	9	9	9	9	9	Filtered	Filtered	9	9
1.1224e-05	14227.2;40778.23;40778.23-2;40778.23-3	A6NDA1;Q99871;Q99871-2;Q99871-3	HAUS7	Isoform of Q99871, HAUS augmin-like complex subunit 7;HAUS augmin-like complex subunit 7;Isoform of Q99871, Isoform 2 of HAUS augmin-like complex subunit 7;Isoform of Q99871, Isoform 3 of HAUS augmin-like complex subunit 7	Filtered	Filtered	Filtered	Filtered	Filtered	Filtered	Filtered	Filtered	Filtered	Filtered	Filtered	Filtered	Filtered	Filtered	Filtered	Filtered	Filtered	1	1	Filtered	Filtered	1	Filtered	Filtered	Filtered	Filtered	Filtered	1	Filtered	Filtered	Filtered	Filtered	1	1	1	1	1	1	1	1	1	1	1	1	Filtered
2.06995e-06	71695.5	A6NDB9	PALM3	Paralemmin-3	28	28	28	28	28	28	28	28	28	28	28	28	28	28	28	28	28	28	28	28	28	28	28	28	28	Filtered	Filtered	Filtered	Filtered	Filtered	Filtered	Filtered	28	28	28	28	28	Filtered	28	28	28	Filtered	Filtered	Filtered	Filtered
2.06995e-06	34006.1	A6NDG6	PGP	Glycerol-3-phosphate phosphatase	Filtered	Filtered	Filtered	Filtered	Filtered	Filtered	Filtered	Filtered	5	Filtered	Filtered	Filtered	Filtered	Filtered	Filtered	5	5	5	5	5	5	5	5	5	5	Filtered	5	5	5	5	5	Filtered	5	5	5	5	5	5	5	5	5	5	5	5	5
3.68221e-06	33620.4	A6NDU8	C5orf51	UPF0600 protein C5orf51	7	7	7	7	Filtered	Filtered	7	Filtered	Filtered	Filtered	7	Filtered	Filtered	Filtered	Filtered	Filtered	7	7	7	7	7	7	7	7	7	7	7	7	7	Filtered	Filtered	Filtered	7	7	7	7	7	7	7	7	7	7	7	7	7
1.17951e-05	40078.9	A6NED2	RCCD1	RCC1 domain-containing protein 1	2	Filtered	Filtered	2	Filtered	Filtered	2	2	Filtered	2	2	Filtered	Filtered	Filtered	Filtered	Filtered	2	2	2	2	2	2	2	2	2	2	2	2	Filtered	Filtered	Filtered	Filtered	2	2	2	2	2	2	2	2	2	2	2	2	Filtered
2.06995e-06	12434.71;10658.9	A6NEL0;P05114	HMGN1	Isoform of P05114, Non-histone chromosomal protein HMG-14;Non-histone chromosomal protein HMG-14	4	4	4	4	4	4	4	4	4	4	Filtered	4	4	4	4	4	4	4	4	4	4	4	4	4	4	4	Filtered	4	4	4	4	4	4	4	4	4	4	4	4	4	4	4	4	4	4
2.06995e-06	213475.95;213404.87	A6NEM2;P51610-4	HCFC1	Isoform of P51610, Host cell factor 1;Isoform of P51610, Isoform 4 of Host cell factor 1	21	21	21	21	21	21	21	21	21	21	21	21	21	21	21	21	21	21	21	21	21	21	21	21	21	21	21	21	21	21	21	21	21	21	21	21	21	21	21	21	21	21	21	21	21
2.43939e-06	25196.59;30690.83;30690.83-2	A6NEP9;Q8NG11;Q8NG11-2	TSPAN14	Isoform of Q8NG11, Tetraspanin (Fragment);Tetraspanin-14;Isoform of Q8NG11, Isoform 2 of Tetraspanin-14	2	2	2	2	2	2	2	2	2	2	2	2	Filtered	Filtered	2	2	2	2	2	2	2	2	2	2	2	2	2	2	Filtered	Filtered	2	2	2	2	2	2	2	2	2	2	2	2	2	2	Filtered
7.8234e-06	100963.05;116671.14;116671.14-3	A6NF31;O75665;O75665-3	OFD1	Isoform of O75665, Oral-facial-digital syndrome 1 protein;Oral-facial-digital syndrome 1 protein;Isoform of O75665, Isoform 3 of Oral-facial-digital syndrome 1 protein	Filtered	Filtered	Filtered	Filtered	Filtered	Filtered	Filtered	Filtered	Filtered	Filtered	Filtered	Filtered	Filtered	Filtered	Filtered	Filtered	Filtered	Filtered	Filtered	Filtered	Filtered	Filtered	Filtered	Filtered	Filtered	Filtered	Filtered	1	Filtered	Filtered	Filtered	Filtered	Filtered	Filtered	Filtered	Filtered	Filtered	Filtered	Filtered	Filtered	Filtered	Filtered	1	1	Filtered
2.06995e-06	100906	A6NFQ2	TCAF2	TRPM8 channel-associated factor 2	Filtered	Filtered	Filtered	Filtered	17	17	Filtered	17	Filtered	17	17	Filtered	Filtered	17	Filtered	Filtered	17	17	17	Filtered	17	17	Filtered	Filtered	Filtered	Filtered	Filtered	17	17	17	Filtered	Filtered	17	17	17	17	17	17	17	17	17	17	17	17	17
2.06995e-06	25895.51;24327.61	A6NFX8;Q9UKK9	NUDT5	Isoform of Q9UKK9, ADP-sugar pyrophosphatase;ADP-sugar pyrophosphatase	10	10	10	10	10	10	10	10	10	10	10	10	10	10	10	10	10	10	10	10	10	10	10	10	10	10	10	10	10	10	10	10	10	10	10	10	10	10	10	10	10	10	10	10	10
4.47221e-06	25807.39;18223.93	A6NG10;K7EIJ0	WBP2	Isoform of Q969T9, WW domain-binding protein 2;Isoform of Q969T9, WW domain-binding protein 2 (Fragment)	5	5	5	5	5	5	5	5	5	5	5	5	5	5	Filtered	Filtered	5	5	5	5	5	5	5	5	5	5	5	5	5	5	5	5	5	5	5	5	5	5	5	5	5	5	5	5	5
2.06995e-06	16979.14;13061.67	A6NGJ0;P51808	DYNLT3	Isoform of P51808, Dynein light chain Tctex-type 3;Dynein light chain Tctex-type 3	Filtered	Filtered	Filtered	Filtered	Filtered	Filtered	2	Filtered	2	Filtered	Filtered	Filtered	2	Filtered	Filtered	Filtered	2	2	2	2	2	2	2	2	2	Filtered	2	2	2	2	2	2	2	2	2	2	2	2	2	2	2	Filtered	2	2	2
2.06995e-06	18906.15;20063.29;20063.29-3	A6NGP5;Q9H910;Q9H910-3	JPT2	Isoform of Q9H910, Jupiter microtubule-associated homolog 2;Jupiter microtubule associated homolog 2;Isoform of Q9H910, Isoform 3 of Jupiter microtubule associated homolog 2	Filtered	Filtered	Filtered	7	7	7	7	7	7	7	7	7	7	7	7	7	7	7	7	7	7	7	7	7	7	7	7	7	7	7	7	7	7	7	7	7	7	7	7	7	7	7	7	7	7
2.29084e-06	26377.49;32011.18	A6NGW1;O95070	YIF1A	Isoform of O95070, Protein YIF1A;Protein YIF1A	4	4	4	4	4	4	4	4	4	4	4	4	4	4	4	4	4	4	4	4	4	4	4	4	4	4	4	4	4	4	4	4	4	4	4	4	4	4	4	4	4	4	4	4	4
1.87531e-05	31641.6	A6NH11	GLTPD2	Glycolipid transfer protein domain-containing protein 2	Filtered	1	1	1	1	1	Filtered	Filtered	Filtered	Filtered	Filtered	1	1	1	1	1	Filtered	1	Filtered	1	Filtered	Filtered	Filtered	Filtered	Filtered	Filtered	Filtered	Filtered	Filtered	Filtered	Filtered	Filtered	Filtered	Filtered	Filtered	Filtered	Filtered	Filtered	Filtered	Filtered	Filtered	Filtered	Filtered	Filtered	Filtered
2.7351e-06	36110.43;37061.72;35483.59;19943.87;22395.07;20293.37;38696.53;38696.53-2	A6NHJ8;A6NMA8;A6NND8;C9JAL0;C9JZK8;F8WF64;O95825;O95825-2	CRYZL1	Isoform of O95825, Quinone oxidoreductase-like protein 1;Isoform of O95825, Quinone oxidoreductase-like protein 1;Isoform of O95825, Quinone oxidoreductase-like protein 1;Isoform of O95825, Quinone oxidoreductase-like protein 1 (Fragment);Isoform of O95825, Quinone oxidoreductase-like protein 1;Isoform of O95825, Quinone oxidoreductase-like protein 1;Quinone oxidoreductase-like protein 1;Isoform …	Filtered	Filtered	5	Filtered	Filtered	Filtered	Filtered	5	Filtered	Filtered	Filtered	Filtered	Filtered	Filtered	Filtered	5	5	5	5	5	5	5	5	5	5	5	5	5	5	5	5	Filtered	5	5	5	5	5	5	5	5	5	5	5	5	5
1.22297e-05	49908.73;49908.73-2	A6NHL2;A6NHL2-2	TUBAL3	Tubulin alpha chain-like 3;Isoform of A6NHL2, Isoform 2 of Tubulin alpha chain-like 3	Filtered	Filtered	Filtered	Filtered	Filtered	Filtered	Filtered	Filtered	Filtered	1	Filtered	Filtered	Filtered	Filtered	Filtered	Filtered	1	1	1	1	1	1	1	1	1	1	Filtered	Filtered	Filtered	Filtered	Filtered	Filtered	1	1	1	1	1	1	1	1	1	1	1	Filtered	Filtered
2.66666e-06	226374	A6NHR9	SMCHD1	Structural maintenance of chromosomes flexible hinge domain-containing protein 1	18	18	Filtered	18	18	18	18	18	18	18	18	18	18	Filtered	Filtered	Filtered	18	18	18	18	18	18	18	18	18	18	18	18	18	18	18	Filtered	18	18	18	18	18	18	18	18	18	18	18	18	18
1.62306e-05	36056.4;32253.89;6969.13;4970.05;8854.22;36275.39	A6NHX0;B7WPJ3;F2Z2C1;F2Z3I9;F8WD52;Q8WTX7	CASTOR2;CASTOR1;CASTOR1;CASTOR1;CASTOR1;CASTOR1	Cytosolic arginine sensor for mTORC1 subunit 2;Isoform of Q8WTX7, Cytosolic arginine sensor for mTORC1 subunit 1;Isoform of Q8WTX7, Cytosolic arginine sensor for mTORC1 subunit 1;Isoform of Q8WTX7, Cytosolic arginine sensor for mTORC1 subunit 1;Isoform of Q8WTX7, Cytosolic arginine sensor for mTORC1 subunit 1;Cytosolic arginine sensor for mTORC1 subunit 1	Filtered	Filtered	Filtered	Filtered	Filtered	Filtered	Filtered	Filtered	Filtered	Filtered	Filtered	Filtered	Filtered	Filtered	Filtered	Filtered	1	1	1	1	1	1	1	1	1	Filtered	Filtered	Filtered	Filtered	1	1	1	1	1	1	1	1	1	1	1	1	Filtered	Filtered	Filtered	1
0.000147729	24113.29;20462.18;193409.21;193409.21-1;193409.21-2;193409.21-4	A6NIB9;F8WEP3;Q8N6G6;Q8N6G6-1;Q8N6G6-2;Q8N6G6-4	ADAMTSL1	Isoform of Q8N6G6, ADAMTS-like protein 1;Isoform of Q8N6G6, ADAMTS-like protein 1;ADAMTS-like protein 1;Isoform of Q8N6G6, Isoform 1 of ADAMTS-like protein 1;Isoform of Q8N6G6, Isoform 2 of ADAMTS-like protein 1;Isoform of Q8N6G6, Isoform 4 of ADAMTS-like protein 1	Filtered	Filtered	Filtered	Filtered	Filtered	Filtered	Filtered	Filtered	Filtered	Filtered	Filtered	Filtered	Filtered	Filtered	Filtered	Filtered	Filtered	1	1	Filtered	1	1	1	1	1	1	Filtered	Filtered	Filtered	Filtered	Filtered	Filtered	Filtered	Filtered	Filtered	Filtered	Filtered	Filtered	Filtered	Filtered	Filtered	Filtered	Filtered	Filtered	Filtered
2.10751e-06	28136.6	A6NIH7	UNC119B	Protein unc-119 homolog B	2	2	Filtered	2	2	Filtered	2	2	2	Filtered	Filtered	Filtered	Filtered	Filtered	Filtered	Filtered	2	2	2	2	2	2	2	2	2	Filtered	2	Filtered	Filtered	Filtered	2	2	2	2	2	2	2	2	2	2	2	2	2	2	Filtered
2.25985e-05	238098.32;237670.81	A6NIW2;Q5JSL3	DOCK11	Isoform of Q5JSL3, Dedicator of cytokinesis protein 11;Dedicator of cytokinesis protein 11	Filtered	Filtered	Filtered	Filtered	Filtered	Filtered	Filtered	Filtered	Filtered	Filtered	Filtered	Filtered	Filtered	Filtered	Filtered	Filtered	4	4	4	4	4	4	4	4	4	4	4	Filtered	Filtered	Filtered	Filtered	Filtered	4	4	4	4	4	4	4	4	4	4	4	4	Filtered
2.20005e-06	30638.16;38374.82;38374.82-2;38374.82-3	A6NIZ0;Q9GZM8;Q9GZM8-2;Q9GZM8-3	NDEL1	Isoform of Q9GZM8, Nuclear distribution protein nudE-like 1;Nuclear distribution protein nudE-like 1;Isoform of Q9GZM8, Isoform 2 of Nuclear distribution protein nudE-like 1;Isoform of Q9GZM8, Isoform 3 of Nuclear distribution protein nudE-like 1	Filtered	Filtered	5	5	5	5	5	5	5	5	5	5	Filtered	Filtered	Filtered	Filtered	5	5	5	5	5	5	5	5	5	5	5	5	5	Filtered	Filtered	Filtered	5	5	5	5	5	5	5	5	5	5	5	5	Filtered
7.01691e-06	46121	A6NJ78	METTL15	Probable methyltransferase-like protein 15	3	Filtered	3	3	3	3	3	3	3	3	3	Filtered	Filtered	3	3	3	3	3	3	3	3	3	3	3	3	3	Filtered	Filtered	Filtered	Filtered	3	3	3	3	3	3	3	3	3	3	3	3	3	Filtered	Filtered
2.32843e-06	18529.71;18817.63;21842.21;NaN;17781.18	A6NJD9;A8MVT4;A8MYK1;H7C2P7;Q16540	MRPL23	Isoform of Q16540, 39S ribosomal protein L23, mitochondrial;Isoform of Q16540, 39S ribosomal protein L23, mitochondrial;Isoform of Q16540, 39S ribosomal protein L23, mitochondrial;Isoform of Q16540, 39S ribosomal protein L23, mitochondrial (Fragment);39S ribosomal protein L23, mitochondrial	3	3	3	3	3	3	3	3	3	3	3	3	3	3	3	Filtered	3	3	3	3	3	3	3	3	3	3	3	3	3	3	3	Filtered	3	3	3	3	3	3	3	3	3	3	3	3	3
2.11532e-05	18322.42;NaN	A6NK44;H7C348	GLOD5	Glyoxalase domain-containing protein 5;Isoform of A6NK44, Glyoxalase domain-containing protein 5 (Fragment)	1	1	1	1	1	1	1	1	1	1	1	1	Filtered	Filtered	Filtered	Filtered	Filtered	Filtered	Filtered	Filtered	Filtered	Filtered	Filtered	Filtered	Filtered	Filtered	Filtered	Filtered	Filtered	Filtered	Filtered	Filtered	Filtered	1	1	1	Filtered	1	1	1	Filtered	Filtered	Filtered	Filtered	Filtered
2.1353e-06	15770.88;16093.35	A6NLH6;Q9P003	CNIH4	Isoform of Q9P003, Protein cornichon homolog 4;Protein cornichon homolog 4	1	1	1	1	1	1	1	1	1	Filtered	Filtered	1	1	1	1	1	1	1	1	1	1	1	1	1	1	Filtered	Filtered	1	1	1	1	1	1	1	1	1	1	1	1	1	1	Filtered	Filtered	1	1
2.06995e-06	56510.51;57221.32;57221.32-2;57221.32-3	A6NLN1;P26599;P26599-2;P26599-3	PTBP1	Isoform of P26599, Polypyrimidine tract binding protein 1, isoform CRA_b;Polypyrimidine tract-binding protein 1;Isoform of P26599, Isoform 2 of Polypyrimidine tract-binding protein 1;Isoform of P26599, Isoform 3 of Polypyrimidine tract-binding protein 1	16	16	16	16	16	16	16	16	16	16	16	16	16	16	16	16	16	16	16	16	16	16	16	16	16	16	16	16	16	16	16	16	16	16	16	16	16	16	16	16	16	16	16	16	16
2.66335e-06	20896.5	A6NLP5	TTC36	Tetratricopeptide repeat protein 36	4	4	4	4	4	4	4	4	4	Filtered	4	4	4	4	4	4	Filtered	Filtered	Filtered	Filtered	Filtered	Filtered	Filtered	Filtered	Filtered	Filtered	Filtered	Filtered	Filtered	Filtered	Filtered	Filtered	Filtered	Filtered	Filtered	Filtered	Filtered	Filtered	Filtered	Filtered	Filtered	Filtered	Filtered	Filtered	Filtered
2.06995e-06	49915.52;55756.23;55756.23-2;55756.23-4	A6NMH6;Q92599;Q92599-2;Q92599-4	2021-09-08	Isoform of Q92599, Septin-8;Septin-8;Isoform of Q92599, Isoform 2 of Septin-8;Isoform of Q92599, Isoform 4 of Septin-8	9	Filtered	9	9	9	9	9	9	9	9	9	9	9	9	9	Filtered	9	9	9	9	9	9	9	9	9	9	9	9	9	9	9	9	9	9	9	9	9	9	9	9	9	9	9	9	9
2.21347e-06	124853.42;125538.26;125595.21;125569.13;125569.13-2;125569.13-3	A6NML8;C9J6U3;K4DI95;O60879;O60879-2;O60879-3	DIAPH2	Isoform of O60879, Diaphanous homolog 2 (Drosophila), isoform CRA_c;Isoform of O60879, Protein diaphanous homolog 2;Isoform of O60879, Diaphanous homolog 2 (Drosophila), isoform CRA_a;Protein diaphanous homolog 2;Isoform of O60879, Isoform 2 of Protein diaphanous homolog 2;Isoform of O60879, Isoform 3 of Protein diaphanous homolog 2	10	10	10	10	10	10	10	10	10	10	10	10	10	10	10	10	10	10	10	10	10	10	10	10	10	10	10	10	10	10	10	10	10	10	10	10	10	10	10	10	10	10	10	10	10
2.06995e-06	15633.78;13389.01;13389.01-2;13389.01-3;13389.01-4;13389.01-9;20993.91	A6NMQ3;O43768;O43768-2;O43768-3;O43768-4;O43768-9;Q5T5H1	ENSA	Isoform of O43768, Alpha-endosulfine;Alpha-endosulfine;Isoform of O43768, Isoform 2 of Alpha-endosulfine;Isoform of O43768, Isoform 3 of Alpha-endosulfine;Isoform of O43768, Isoform 4 of Alpha-endosulfine;Isoform of O43768, Isoform 9 of Alpha-endosulfine;Isoform of O43768, Alpha-endosulfine	Filtered	Filtered	Filtered	Filtered	Filtered	Filtered	Filtered	Filtered	Filtered	Filtered	3	3	Filtered	Filtered	Filtered	Filtered	3	3	3	3	3	3	3	3	3	3	3	3	3	3	3	3	3	3	3	3	3	3	3	3	3	3	3	3	3
2.06995e-06	17764.1;25407.75;25416.05	A6NNI4;G8JLH6;P21926	CD9	Isoform of P21926, Tetraspanin;Isoform of P21926, Tetraspanin (Fragment);CD9 antigen	2	2	2	2	2	2	2	2	2	Filtered	Filtered	Filtered	Filtered	2	2	2	2	2	2	2	2	2	2	2	2	Filtered	Filtered	Filtered	2	2	2	2	2	2	2	2	2	2	2	2	2	Filtered	Filtered	Filtered	2
2.06995e-06	17188.22;19257.9	A6NP52;O60831	PRAF2	Isoform of O60831, PRA1 family protein;PRA1 family protein 2	2	2	2	2	2	2	2	2	2	Filtered	2	2	2	2	2	Filtered	2	2	2	2	2	2	2	2	2	2	2	2	2	2	2	Filtered	2	2	2	2	2	2	2	2	2	2	2	2	2
2.36292e-06	61257.78;62633.32;62633.32-3;62633.32-4	A6PW57;Q99755;Q99755-3;Q99755-4	PIP5K1A	Isoform of Q99755, Phosphatidylinositol 4-phosphate 5-kinase type-1 alpha;Phosphatidylinositol 4-phosphate 5-kinase type-1 alpha;Isoform of Q99755, Isoform 3 of Phosphatidylinositol 4-phosphate 5-kinase type-1 alpha;Isoform of Q99755, Isoform 4 of Phosphatidylinositol 4-phosphate 5-kinase type-1 alpha	6	Filtered	Filtered	6	6	6	6	6	6	Filtered	6	6	Filtered	6	6	6	6	6	6	6	6	6	6	6	6	6	6	6	6	6	6	6	6	6	6	6	6	6	6	6	6	6	6	6	6
2.06995e-06	10958.78;10631.4;21537.28;11980.9	A6XGL2;C9JNR5;F8WCM5;P01308	INS;INS;INS-IGF2;INS	Isoform of P01308, Insulin;Isoform of P01308, Insulin (Fragment);Insulin, isoform 2;Insulin	1	1	1	1	1	1	1	1	1	1	1	1	1	Filtered	Filtered	Filtered	Filtered	Filtered	Filtered	Filtered	Filtered	Filtered	Filtered	Filtered	Filtered	Filtered	Filtered	Filtered	Filtered	Filtered	Filtered	Filtered	Filtered	Filtered	Filtered	Filtered	Filtered	Filtered	Filtered	Filtered	Filtered	Filtered	Filtered	Filtered	Filtered
2.28401e-06	29746.92;28979.94;21843.74;31674.2;31674.2-2	A6XND0;A6XND1;B3KWK7;P17936;P17936-2	IGFBP3	Isoform of P17936, Insulin-like growth factor-binding protein 3;Isoform of P17936, Insulin-like growth factor binding protein 3 isoform b;Isoform of P17936, Insulin-like growth factor binding protein 3, isoform CRA_b;Insulin-like growth factor-binding protein 3;Isoform of P17936, Isoform 2 of Insulin-like growth factor-binding protein 3	7	7	Filtered	7	7	7	7	Filtered	7	Filtered	Filtered	Filtered	Filtered	Filtered	Filtered	Filtered	7	7	7	7	7	7	7	7	7	7	7	7	7	7	7	Filtered	7	7	7	7	7	7	7	7	7	Filtered	7	7	7
2.64515e-06	13171.1	A6ZKI3	RTL8C	Isoform of O15255, Retrotransposon Gag-like protein 8B	Filtered	Filtered	Filtered	3	3	3	3	3	3	Filtered	3	3	3	3	3	3	3	3	3	3	3	3	3	3	3	Filtered	3	3	3	3	3	3	3	3	3	3	3	3	3	3	3	3	3	3	3
1.85036e-05	197297.33;197297.33-2;197297.33-3;197297.33-4;197297.33-5;96045.33;143883.49;192984.78;178855.49;196919.96	A7E2V4;A7E2V4-2;A7E2V4-3;A7E2V4-4;A7E2V4-5;H0YCW2;H7BZ52;S4R393;S4R3H3;S4R410	ZSWIM8	Zinc finger SWIM domain-containing protein 8;Isoform of A7E2V4, Isoform 2 of Zinc finger SWIM domain-containing protein 8;Isoform of A7E2V4, Isoform 3 of Zinc finger SWIM domain-containing protein 8;Isoform of A7E2V4, Isoform 4 of Zinc finger SWIM domain-containing protein 8;Isoform of A7E2V4, Isoform 5 of Zinc finger SWIM domain-containing protein 8;Isoform of A7E2V4, Zinc finger SWIM domain-con…	Filtered	Filtered	Filtered	Filtered	Filtered	Filtered	2	Filtered	Filtered	Filtered	Filtered	Filtered	Filtered	Filtered	Filtered	Filtered	2	2	2	2	Filtered	2	2	Filtered	Filtered	Filtered	2	2	2	Filtered	Filtered	2	2	2	2	2	2	2	2	2	2	Filtered	2	2	2
2.06995e-06	21143.7;20700.13	A8K878;P55145	MANF	Isoform of P55145, Mesencephalic astrocyte-derived neurotrophic factor;Mesencephalic astrocyte-derived neurotrophic factor	8	8	8	8	8	8	8	8	8	8	8	8	8	8	8	8	8	8	8	8	8	8	8	8	8	8	8	8	8	8	8	8	8	8	8	8	8	8	8	8	8	8	8	8	8
2.84391e-05	201806	A8MQ02	AFDN	Isoform of P55196, Afadin	Filtered	1	1	1	1	1	1	1	1	Filtered	Filtered	Filtered	1	1	1	1	Filtered	Filtered	Filtered	1	Filtered	Filtered	Filtered	Filtered	Filtered	Filtered	Filtered	Filtered	Filtered	Filtered	Filtered	Filtered	1	Filtered	1	Filtered	Filtered	Filtered	Filtered	1	Filtered	Filtered	Filtered	Filtered	Filtered
2.75473e-06	65821.59;66785.46;66970.68;68030.13;66459.54;69179.23	A8MQB8;G3V0J0;Q06787-2;Q06787-4;Q06787-6;Q06787-7	FMR1	Isoform of Q06787, Synaptic functional regulator FMR1;Isoform of Q06787, Fragile X mental retardation 1, isoform CRA_e;Isoform of Q06787, Isoform 1 of Synaptic functional regulator FMR1;Isoform of Q06787, Isoform 3 of Synaptic functional regulator FMR1;Isoform of Q06787, Isoform 5 of Synaptic functional regulator FMR1;Isoform of Q06787, Isoform 7 of Synaptic functional regulator FMR1	Filtered	Filtered	Filtered	1	1	Filtered	1	1	1	1	1	1	Filtered	Filtered	Filtered	Filtered	Filtered	1	1	1	1	1	1	Filtered	Filtered	1	1	1	Filtered	Filtered	Filtered	Filtered	1	1	1	1	Filtered	1	1	1	1	1	1	1	Filtered
1.07841e-05	56817.12;65037.65;58424.15;38037.54;71442.04;71442.04-2;9045.58	A8MTK3;B7Z7M5;Q5MJ34;Q5MJ35;Q9NUX5;Q9NUX5-2;V9GY10	POT1	Isoform of Q9NUX5, POT1 protection of telomeres 1 homolog (S. pombe), isoform CRA_a;Isoform of Q9NUX5, Protection of telomeres protein 1;Isoform of Q9NUX5, Protection of telomeres protein 1;Isoform of Q9NUX5, Protection of telomeres protein 1;Protection of telomeres protein 1;Isoform of Q9NUX5, Isoform 2 of Protection of telomeres protein 1;Isoform of Q9NUX5, Protection of telomeres protein 1 (Fr…	Filtered	Filtered	Filtered	Filtered	Filtered	Filtered	Filtered	Filtered	Filtered	Filtered	Filtered	Filtered	Filtered	Filtered	Filtered	Filtered	1	1	1	1	1	Filtered	Filtered	Filtered	Filtered	Filtered	Filtered	Filtered	Filtered	Filtered	Filtered	1	1	1	1	Filtered	1	Filtered	1	1	Filtered	Filtered	Filtered	Filtered	Filtered
2.36772e-06	9335.95	A8MTT3	CEBPZOS	Protein CEBPZOS	2	2	2	2	2	2	2	2	2	2	2	2	Filtered	Filtered	Filtered	Filtered	2	2	2	2	2	2	2	2	2	2	2	2	Filtered	Filtered	Filtered	Filtered	2	2	2	2	2	2	2	2	2	2	2	2	Filtered
2.18062e-06	27958.66;33010.41;33010.41-2	A8MTY9;O14972;O14972-2	DSCR3	Isoform of O14972, Down syndrome critical region protein 3;Down syndrome critical region protein 3;Isoform of O14972, Isoform 2 of Down syndrome critical region protein 3	6	6	6	6	6	6	6	6	6	6	6	6	6	6	6	6	6	6	6	6	6	6	6	6	6	6	6	6	6	6	6	6	6	6	6	6	6	6	6	6	6	6	6	6	6
2.06995e-06	16956.51;15317.58;11637.04;11637.04-2	A8MU27;A8MUA9;P55854;P55854-2	SUMO3	Isoform of P55854, Small ubiquitin-related modifier 3;Isoform of P55854, SMT3 suppressor of mif two 3 homolog 3 (Yeast), isoform CRA_d;Small ubiquitin-related modifier 3;Isoform of P55854, Isoform 2 of Small ubiquitin-related modifier 3	2	2	2	2	2	2	2	2	2	2	2	2	Filtered	Filtered	2	Filtered	2	2	2	2	2	2	2	2	2	2	2	2	2	2	2	2	2	2	2	2	2	2	2	2	2	2	2	2	2
2.06995e-06	13953.92;12587.5;12587.5-2	A8MUH2;P18859;P18859-2	ATP5J	Isoform of P18859, ATP synthase-coupling factor 6, mitochondrial;ATP synthase-coupling factor 6, mitochondrial;Isoform of P18859, Isoform 2 of ATP synthase-coupling factor 6, mitochondrial	4	4	4	4	4	4	4	4	4	4	4	4	4	4	4	4	4	4	4	4	4	4	4	4	4	4	4	Filtered	4	4	4	4	4	4	4	4	4	4	4	4	4	4	4	Filtered	4
3.49412e-06	46319.5;43603.29	A8MUM1;Q53HC9	EIPR1	Isoform of Q53HC9, EARP-interacting protein;EARP-interacting protein	5	5	5	5	Filtered	5	5	5	5	5	Filtered	5	5	5	Filtered	Filtered	5	5	5	5	5	5	5	5	5	5	5	5	5	5	5	Filtered	5	5	5	5	5	5	5	5	5	5	5	5	5
2.06995e-06	21916.16;NaN;NaN;19640.18;17695.06	A8MUS3;H7BY10;K7EJV9;K7ERT8;P62750	RPL23A	Isoform of P62750, 60S ribosomal protein L23a;Isoform of P62750, 60S ribosomal protein L23a (Fragment);Isoform of P62750, 60S ribosomal protein L23a (Fragment);Isoform of P62750, 60S ribosomal protein L23a (Fragment);60S ribosomal protein L23a	7	7	7	7	7	7	7	7	7	7	7	7	7	7	7	7	7	7	7	7	7	7	7	7	7	7	7	7	7	7	7	7	7	7	7	7	7	7	7	7	7	7	7	7	7
2.06995e-06	19447.82;15194.69;28029.96;26117.79	A8MVV6;E9PN41;J3KQ42;O14817	TSPAN4	Isoform of O14817, Tetraspanin;Isoform of O14817, Tetraspanin-4 (Fragment);Isoform of O14817, Tetraspanin;Tetraspanin-4	Filtered	Filtered	Filtered	3	Filtered	Filtered	3	3	3	Filtered	3	Filtered	Filtered	3	Filtered	Filtered	3	3	3	3	3	3	3	3	3	Filtered	3	3	3	3	Filtered	Filtered	3	3	3	3	3	3	3	3	3	Filtered	3	3	3
2.36292e-06	94886.2;110749.95;110749.95-3;110749.95-4	A8MVZ6;Q96G01;Q96G01-3;Q96G01-4	BICD1	Isoform of Q96G01, BICD1 protein;Protein bicaudal D homolog 1;Isoform of Q96G01, Isoform 3 of Protein bicaudal D homolog 1;Isoform of Q96G01, Isoform 4 of Protein bicaudal D homolog 1	Filtered	Filtered	Filtered	Filtered	Filtered	6	Filtered	Filtered	Filtered	Filtered	Filtered	Filtered	Filtered	Filtered	Filtered	Filtered	6	6	6	6	6	6	6	6	6	6	6	6	6	6	6	6	6	6	6	6	6	6	6	6	6	6	6	6	6
2.06995e-06	8544.04;7596.03;8496.06;7101.36	A8MWD9;F5H013;P62308;Q49AN9	SNRPGP15;SNRPG;SNRPG;SNRPG	Putative small nuclear ribonucleoprotein G-like protein 15;Isoform of P62308, Small nuclear ribonucleoprotein G;Small nuclear ribonucleoprotein G;Isoform of P62308, SNRPG protein	2	2	2	2	2	2	2	2	2	2	2	2	2	Filtered	2	2	2	2	2	2	2	2	2	2	2	2	2	2	2	Filtered	2	2	2	2	2	2	2	2	2	2	2	2	2	2	2
3.02726e-06	80511.94;86909.19	A8MX75;P18074	ERCC2	Isoform of P18074, TFIIH basal transcription factor complex helicase XPD subunit (Fragment);TFIIH basal transcription factor complex helicase XPD subunit	4	Filtered	4	4	4	4	4	4	4	4	4	4	Filtered	Filtered	4	Filtered	4	4	4	4	4	4	4	4	4	4	4	4	4	4	4	Filtered	4	4	4	4	4	4	4	4	4	4	4	4	Filtered
1.968e-05	23728.41;19817.86	A8MXB7;Q9Y343	SNX24	Isoform of Q9Y343, Sorting nexin-24;Sorting nexin-24	Filtered	Filtered	Filtered	Filtered	Filtered	Filtered	Filtered	Filtered	Filtered	Filtered	3	Filtered	Filtered	Filtered	Filtered	Filtered	Filtered	Filtered	3	Filtered	3	Filtered	3	3	3	Filtered	Filtered	3	Filtered	3	Filtered	Filtered	3	3	3	3	3	3	3	Filtered	3	Filtered	3	3	Filtered
2.06995e-06	99967.2	A8MXP9	MATR3	Isoform of P43243, Matrin-3	33	33	33	33	33	33	33	33	33	33	33	33	33	33	33	33	33	33	33	33	33	33	33	33	33	33	33	33	33	33	33	33	33	33	33	33	33	33	33	33	33	33	33	33	33
2.06995e-06	42233.3	A8MXV4	NUDT19	Nucleoside diphosphate-linked moiety X motif 19	6	6	6	6	6	6	6	6	6	6	6	6	6	6	6	Filtered	6	6	6	6	6	6	6	6	6	6	6	6	6	6	6	Filtered	6	6	6	6	6	6	6	6	6	6	6	6	6
2.06995e-06	7796.97;8365.57;12457.13	A8MYR4;H0YK39;P52657	GTF2A2	Isoform of P52657, Transcription initiation factor IIA subunit 2;Isoform of P52657, Transcription initiation factor IIA subunit 2 (Fragment);Transcription initiation factor IIA subunit 2	Filtered	1	1	1	Filtered	1	Filtered	Filtered	Filtered	Filtered	1	1	1	Filtered	Filtered	Filtered	1	1	1	1	1	1	1	1	Filtered	Filtered	Filtered	1	1	1	1	Filtered	1	1	1	1	1	1	1	1	1	Filtered	1	1	1
2.12605e-06	11598.46;20323.73	A8MZH8;P53801	PTTG1IP	Isoform of P53801, Pituitary tumor-transforming gene 1 protein-interacting protein;Pituitary tumor-transforming gene 1 protein-interacting protein	2	2	2	2	2	2	2	2	2	Filtered	Filtered	Filtered	2	2	2	Filtered	2	2	2	2	2	2	2	2	2	Filtered	Filtered	2	2	2	2	2	2	2	2	2	2	2	2	2	2	Filtered	Filtered	Filtered	2
1.25977e-05	27775.45;14903.94;41426.56;48736.69;48736.69-10;48736.69-2;48736.69-3;48736.69-4;48736.69-5;48736.69-6;48736.69-7;48736.69-8;48736.69-9	A8MZI9;C9JWM1;H9KVB1;Q01196;Q01196-10;Q01196-2;Q01196-3;Q01196-4;Q01196-5;Q01196-6;Q01196-7;Q01196-8;Q01196-9	RUNX1	Isoform of Q01196, Runt-related transcription factor 1 (Fragment);Isoform of Q01196, Runt-related transcription factor 1 (Fragment);Isoform of Q01196, Runt-related transcription factor;Runt-related transcription factor 1;Isoform of Q01196, Isoform AML-1I of Runt-related transcription factor 1;Isoform of Q01196, Isoform AML-1A of Runt-related transcription factor 1;Isoform of Q01196, Isoform AML-1…	Filtered	Filtered	Filtered	Filtered	Filtered	Filtered	Filtered	Filtered	Filtered	Filtered	Filtered	Filtered	Filtered	Filtered	Filtered	Filtered	1	1	1	1	1	1	1	1	Filtered	Filtered	Filtered	Filtered	Filtered	1	1	1	1	1	1	1	1	1	1	1	1	Filtered	Filtered	Filtered	Filtered
2.24087e-06	17136.16;15199.14	A9J4F5;O00488	ZNF593	Isoform of O00488, Zinc finger protein 593;Zinc finger protein 593	2	Filtered	2	Filtered	Filtered	2	Filtered	2	2	Filtered	Filtered	2	2	2	Filtered	Filtered	2	Filtered	2	Filtered	Filtered	Filtered	2	Filtered	Filtered	Filtered	Filtered	2	2	2	2	Filtered	2	2	2	2	2	2	2	2	2	Filtered	Filtered	2	2
8.47885e-05	25423.22;25423.22-2;25423.22-3;19230.15;17751.04;18795.37;10175.51;28279.41;23337.96	A9UHW6;A9UHW6-2;A9UHW6-3;J3KSB8;J3KSU6;J3QKW3;J3QLD1;J3QLJ5;J3QRZ6	MIF4GD	MIF4G domain-containing protein;Isoform of A9UHW6, Isoform 2 of MIF4G domain-containing protein;Isoform of A9UHW6, Isoform 3 of MIF4G domain-containing protein;Isoform of A9UHW6, MIF4G domain containing isoform 4;Isoform of A9UHW6, MIF4G domain-containing protein (Fragment);Isoform of A9UHW6, MIF4G domain-containing protein (Fragment);Isoform of A9UHW6, MIF4G domain-containing protein (Fragment);…	Filtered	Filtered	Filtered	Filtered	Filtered	Filtered	Filtered	Filtered	Filtered	Filtered	Filtered	Filtered	Filtered	Filtered	Filtered	Filtered	Filtered	Filtered	1	Filtered	Filtered	Filtered	Filtered	Filtered	Filtered	Filtered	Filtered	Filtered	Filtered	Filtered	Filtered	Filtered	1	1	1	1	1	Filtered	1	1	1	Filtered	Filtered	Filtered	Filtered
2.06995e-06	103390.46;102335.13;102335.13-2	A9Z1X7;Q8IYB3;Q8IYB3-2	SRRM1	Isoform of Q8IYB3, Serine/arginine repetitive matrix protein 1;Serine/arginine repetitive matrix protein 1;Isoform of Q8IYB3, Isoform 2 of Serine/arginine repetitive matrix protein 1	9	9	9	9	9	9	9	9	9	9	9	9	9	9	9	9	9	9	9	9	9	9	9	9	9	9	9	9	9	9	9	9	9	9	9	9	9	9	9	9	9	9	9	9	9
2.36736e-06	10904.5	B0AZT5	NAA50	Isoform of Q9GZZ1, N-alpha-acetyltransferase 50	Filtered	Filtered	Filtered	Filtered	Filtered	Filtered	Filtered	Filtered	Filtered	Filtered	Filtered	Filtered	Filtered	Filtered	Filtered	Filtered	Filtered	1	Filtered	1	Filtered	1	1	Filtered	Filtered	Filtered	Filtered	1	1	1	Filtered	Filtered	1	1	1	1	1	1	1	1	1	Filtered	Filtered	1	1
4.99556e-05	41918.08;43898.34	B0QXZ6;O95503	CBX6	Isoform of O95503, Chromobox protein homolog 6;Chromobox protein homolog 6	Filtered	Filtered	Filtered	Filtered	Filtered	Filtered	Filtered	Filtered	Filtered	Filtered	Filtered	Filtered	Filtered	Filtered	Filtered	Filtered	Filtered	Filtered	Filtered	Filtered	Filtered	Filtered	Filtered	Filtered	Filtered	Filtered	1	Filtered	Filtered	Filtered	Filtered	Filtered	Filtered	Filtered	Filtered	Filtered	Filtered	Filtered	Filtered	Filtered	Filtered	Filtered	1	1	Filtered
3.75471e-05	25517.71;97335.75;97335.75-2;96172.54	B0QY07;P32927;P32927-2;Q6NSJ8	CSF2RB	Isoform of P32927, Cytokine receptor common subunit beta (Fragment);Cytokine receptor common subunit beta;Isoform of P32927, Isoform 2 of Cytokine receptor common subunit beta;Isoform of P32927, CSF2RB protein	Filtered	Filtered	Filtered	Filtered	Filtered	Filtered	Filtered	Filtered	Filtered	Filtered	Filtered	Filtered	Filtered	Filtered	Filtered	Filtered	1	1	1	1	1	1	1	1	1	1	1	1	Filtered	Filtered	Filtered	Filtered	Filtered	Filtered	Filtered	Filtered	Filtered	Filtered	Filtered	Filtered	Filtered	Filtered	Filtered	Filtered	Filtered
0.00022856	25399.5	B0QY63	SUN2	Isoform of Q9UH99, SUN domain-containing protein 2 (Fragment)	Filtered	Filtered	Filtered	Filtered	1	Filtered	1	1	1	Filtered	Filtered	Filtered	1	Filtered	Filtered	Filtered	Filtered	Filtered	Filtered	Filtered	Filtered	Filtered	Filtered	Filtered	Filtered	Filtered	Filtered	Filtered	Filtered	Filtered	Filtered	Filtered	Filtered	Filtered	Filtered	Filtered	Filtered	Filtered	Filtered	Filtered	Filtered	Filtered	Filtered	Filtered	Filtered
2.06995e-06	70901.82;66726.98	B0QY89;Q9Y262	EIF3L	Isoform of Q9Y262, Eukaryotic translation initiation factor 3 subunit L;Eukaryotic translation initiation factor 3 subunit L	27	27	27	27	27	27	27	27	27	27	27	27	27	27	27	27	27	27	27	27	27	27	27	27	27	27	27	27	27	27	27	27	27	27	27	27	27	27	27	27	27	27	27	27	27
2.09286e-05	57208.54;45924.31;45924.31-2;45924.31-3	B0QYD3;Q9UH17;Q9UH17-2;Q9UH17-3	APOBEC3B	Isoform of Q9UH17, DNA dC->dU-editing enzyme APOBEC-3B;DNA dC->dU-editing enzyme APOBEC-3B;Isoform of Q9UH17, Isoform 2 of DNA dC->dU-editing enzyme APOBEC-3B;Isoform of Q9UH17, Isoform 3 of DNA dC->dU-editing enzyme APOBEC-3B	Filtered	1	1	1	Filtered	1	Filtered	Filtered	Filtered	Filtered	Filtered	Filtered	Filtered	Filtered	1	Filtered	Filtered	Filtered	1	Filtered	Filtered	Filtered	Filtered	Filtered	Filtered	Filtered	Filtered	Filtered	Filtered	Filtered	Filtered	Filtered	1	Filtered	Filtered	Filtered	Filtered	Filtered	1	Filtered	Filtered	Filtered	Filtered	Filtered	Filtered
4.35931e-06	8156.14;30541.37;30541.37-2;30541.37-3	B0QYH3;Q8IWD4;Q8IWD4-2;Q8IWD4-3	CCDC117	Isoform of Q8IWD4, Coiled-coil domain-containing protein 117 (Fragment);Coiled-coil domain-containing protein 117;Isoform of Q8IWD4, Isoform 2 of Coiled-coil domain-containing protein 117;Isoform of Q8IWD4, Isoform 3 of Coiled-coil domain-containing protein 117	Filtered	Filtered	Filtered	Filtered	Filtered	Filtered	Filtered	Filtered	Filtered	Filtered	Filtered	Filtered	Filtered	Filtered	Filtered	Filtered	Filtered	1	Filtered	Filtered	Filtered	Filtered	Filtered	Filtered	Filtered	Filtered	Filtered	Filtered	Filtered	Filtered	Filtered	Filtered	1	1	1	1	1	1	Filtered	1	1	Filtered	1	1	1
2.06995e-06	64929.37;68478.24;68478.24-3;68478.24-5;68478.24-6	B0QYK0;Q01844;Q01844-3;Q01844-5;Q01844-6	EWSR1	Isoform of Q01844, RNA-binding protein EWS;RNA-binding protein EWS;Isoform of Q01844, Isoform 3 of RNA-binding protein EWS;Isoform of Q01844, Isoform 5 of RNA-binding protein EWS;Isoform of Q01844, Isoform 6 of RNA-binding protein EWS	5	5	5	5	5	5	5	5	5	5	5	5	5	5	5	5	5	5	5	5	5	5	5	5	5	5	5	5	5	5	5	5	5	5	5	5	5	5	5	5	5	5	5	5	5
2.06995e-06	20457.56;15515.95;18006.82	B0QYN7;H3BQQ9;P63279	UBE2I	Isoform of P63279, SUMO-conjugating enzyme UBC9;Isoform of P63279, SUMO-conjugating enzyme UBC9 (Fragment);SUMO-conjugating enzyme UBC9	5	5	5	5	5	5	5	5	5	5	5	5	5	5	5	5	5	5	5	5	5	5	5	5	5	5	5	5	5	5	5	5	5	5	5	5	5	5	5	5	5	5	5	5	5
2.0943e-05	31077	B0QZ43	ERLIN1	Isoform of O75477, Erlin-1 (Fragment)	1	1	1	1	1	1	1	1	1	Filtered	Filtered	Filtered	Filtered	Filtered	1	Filtered	1	Filtered	1	1	1	1	Filtered	Filtered	Filtered	Filtered	Filtered	Filtered	Filtered	Filtered	Filtered	1	1	1	1	1	Filtered	1	Filtered	1	1	Filtered	Filtered	Filtered	Filtered
2.60633e-05	61286.93;64354.44;67406.77;24771.58;16198.92;70962.87;70962.87-2;70962.87-3;70962.87-4;70962.87-5;70962.87-6	B0QZE2;B7Z2J6;E7ENI9;E7EV75;E9PE09;Q15326;Q15326-2;Q15326-3;Q15326-4;Q15326-5;Q15326-6	ZMYND11	Isoform of Q15326, Zinc finger MYND domain-containing protein 11;Isoform of Q15326, Zinc finger MYND domain-containing protein 11;Isoform of Q15326, Zinc finger MYND domain-containing protein 11;Isoform of Q15326, Zinc finger MYND domain-containing protein 11 (Fragment);Isoform of Q15326, Zinc finger MYND domain-containing protein 11 (Fragment);Zinc finger MYND domain-containing protein 11;Isofor…	Filtered	Filtered	Filtered	Filtered	Filtered	Filtered	Filtered	Filtered	Filtered	Filtered	Filtered	Filtered	Filtered	Filtered	Filtered	Filtered	Filtered	Filtered	Filtered	Filtered	Filtered	Filtered	Filtered	Filtered	Filtered	Filtered	Filtered	Filtered	Filtered	1	1	Filtered	1	1	Filtered	Filtered	Filtered	Filtered	1	Filtered	Filtered	Filtered	Filtered	Filtered	1
2.06995e-06	30693.59;40241.58	B0S8I6;Q14320	FAM50A	Isoform of Q14320, Protein FAM50A (Fragment);Protein FAM50A	Filtered	Filtered	Filtered	8	8	8	8	8	8	8	8	Filtered	8	Filtered	8	8	8	8	8	8	8	8	8	8	8	8	8	8	8	8	8	8	8	8	8	8	8	8	8	8	8	8	8	8	8
2.06995e-06	12815.57;10852.3	B0YIW2;P02656	APOC3	Isoform of P02656, Apolipoprotein C-III;Apolipoprotein C-III	3	3	3	3	3	3	3	3	3	3	3	3	3	3	3	3	3	3	3	3	3	3	3	3	3	3	3	3	3	3	3	Filtered	3	3	3	3	3	3	3	3	3	3	3	3	3
2.06995e-06	11895.9;18827.92	B1AH87;P30536	TSPO	Isoform of P30536, Putative peripheral benzodiazepine receptor-related protein (Fragment);Translocator protein	2	2	2	2	2	2	2	2	2	Filtered	Filtered	Filtered	Filtered	Filtered	2	2	2	2	2	2	2	2	2	2	2	2	2	2	Filtered	Filtered	2	2	2	2	2	2	2	2	2	2	2	2	Filtered	2	Filtered
2.11385e-06	77593.23;82285.51	B1AHB1;P33992	MCM5	Isoform of P33992, DNA helicase;DNA replication licensing factor MCM5	Filtered	Filtered	11	11	11	Filtered	11	11	11	Filtered	Filtered	Filtered	Filtered	Filtered	Filtered	Filtered	11	11	11	11	11	11	11	11	Filtered	11	11	11	11	11	11	11	11	11	11	11	11	11	11	11	11	11	11	11	11
2.06995e-06	14627.12;14173.54	B1AHD1;P55769	SNU13	Isoform of P55769, NHP2-like protein 1;NHP2-like protein 1	5	5	5	5	5	5	5	5	5	5	5	5	5	5	5	5	5	5	5	5	5	5	5	5	5	5	5	5	5	5	5	5	5	5	5	5	5	5	5	5	5	5	5	5	5
2.06995e-06	29295.24;33781.23;30628.73	B1AK87;B1AK88;P47756-2	CAPZB	Isoform of P47756, Capping protein (Actin filament) muscle Z-line, beta, isoform CRA_a;Isoform of P47756, Capping protein (Actin filament) muscle Z-line, beta, isoform CRA_d;Isoform of P47756, Isoform 2 of F-actin-capping protein subunit beta	14	14	14	14	14	14	14	14	14	14	14	14	14	14	14	14	14	14	14	14	14	14	14	14	14	14	14	14	14	14	14	14	14	14	14	14	14	14	14	14	14	14	14	14	14
1.99445e-05	NaN;228523.32;228523.32-2	B1AKD8;Q5TZA2;Q5TZA2-2	CROCC	Isoform of Q5TZA2, Rootletin (Fragment);Rootletin;Isoform of Q5TZA2, Isoform 2 of Rootletin	Filtered	Filtered	Filtered	Filtered	Filtered	1	Filtered	Filtered	Filtered	Filtered	Filtered	Filtered	Filtered	Filtered	Filtered	Filtered	Filtered	1	1	1	1	1	Filtered	1	1	1	Filtered	Filtered	Filtered	Filtered	Filtered	Filtered	Filtered	Filtered	1	1	1	1	1	1	1	1	1	Filtered	Filtered
1.60966e-05	30857.94;37650.56	B1AKG0;Q03591	CFHR1	Isoform of Q03591, Complement factor H-related protein 1;Complement factor H-related protein 1	3	3	3	3	3	3	3	3	3	3	3	3	Filtered	Filtered	Filtered	Filtered	Filtered	Filtered	Filtered	Filtered	Filtered	3	Filtered	Filtered	Filtered	Filtered	Filtered	Filtered	Filtered	Filtered	Filtered	Filtered	Filtered	Filtered	Filtered	Filtered	Filtered	Filtered	Filtered	Filtered	Filtered	Filtered	Filtered	Filtered	Filtered
2.06995e-06	139413.45;131571.62;131571.62-2	B1AKJ5;O43847;O43847-2	NRDC	Isoform of O43847, Nardilysin;Nardilysin;Isoform of O43847, Isoform 2 of Nardilysin	25	25	25	25	25	25	25	25	25	25	25	25	Filtered	25	25	25	25	25	25	25	25	25	25	25	25	25	25	25	25	25	25	25	25	25	25	25	25	25	25	25	25	25	25	25	25
2.91949e-06	53600.85;51451.13;58539.15;55944.16;55944.16-2;55944.16-4	B1AKN5;B1AKN7;B1AKN8;Q12857;Q12857-2;Q12857-4	NFIA	Isoform of Q12857, Nuclear factor 1;Isoform of Q12857, Nuclear factor 1;Isoform of Q12857, Nuclear factor 1;Nuclear factor 1 A-type;Isoform of Q12857, Isoform 2 of Nuclear factor 1 A-type;Isoform of Q12857, Isoform 4 of Nuclear factor 1 A-type	2	2	2	2	2	2	2	2	2	2	2	2	2	Filtered	Filtered	Filtered	Filtered	2	2	2	2	Filtered	Filtered	Filtered	2	Filtered	2	2	2	Filtered	Filtered	Filtered	2	2	2	2	2	2	2	2	2	Filtered	2	2	2
2.06995e-06	16252.77;10921.6	B1AKR6;Q9NP97	DYNLRB1	Isoform of Q9NP97, Dynein light chain roadblock-type 1;Dynein light chain roadblock-type 1	Filtered	Filtered	5	5	5	5	5	5	5	Filtered	5	5	5	5	5	5	5	5	5	5	5	5	5	5	5	Filtered	5	5	5	5	5	5	5	5	5	5	5	5	5	5	5	Filtered	5	5	5
2.06995e-06	20539.36;NaN;23430.8;23430.8-2;23430.8-3;23430.8-4;23430.8-6;23430.8-7	B1AL05;H0Y6Y8;Q8N983;Q8N983-2;Q8N983-3;Q8N983-4;Q8N983-6;Q8N983-7	MRPL43	Isoform of Q8N983, 39S ribosomal protein L43, mitochondrial;Isoform of Q8N983, 39S ribosomal protein L43, mitochondrial (Fragment);39S ribosomal protein L43, mitochondrial;Isoform of Q8N983, Isoform 2 of 39S ribosomal protein L43, mitochondrial;Isoform of Q8N983, Isoform 3 of 39S ribosomal protein L43, mitochondrial;Isoform of Q8N983, Isoform 4 of 39S ribosomal protein L43, mitochondrial;Isoform …	4	4	4	4	4	4	4	4	4	4	4	4	4	4	4	4	4	4	4	4	4	4	4	4	4	4	4	4	4	4	4	4	4	4	4	4	4	4	4	4	4	4	4	4	4
7.47085e-06	35580.15;38834.75	B1AL69;Q7L3B6	CDC37L1	Isoform of Q7L3B6, Hsp90 co-chaperone Cdc37-like 1;Hsp90 co-chaperone Cdc37-like 1	Filtered	Filtered	Filtered	Filtered	Filtered	Filtered	5	Filtered	5	Filtered	Filtered	Filtered	Filtered	Filtered	Filtered	Filtered	5	5	5	5	5	Filtered	5	5	Filtered	Filtered	Filtered	5	5	5	5	Filtered	5	5	5	5	5	5	5	5	5	5	5	5	5
1.14597e-05	84830.29;130858.85;20583.48;127281.61;127281.61-2;127281.61-4;127281.61-5	B1ALB4;E9PD50;E9PEK3;Q92540;Q92540-2;Q92540-4;Q92540-5	SMG7	Isoform of Q92540, Protein SMG7 (Fragment);Isoform of Q92540, Protein SMG7;Isoform of Q92540, Protein SMG7;Protein SMG7;Isoform of Q92540, Isoform 2 of Protein SMG7;Isoform of Q92540, Isoform 4 of Protein SMG7;Isoform of Q92540, Isoform 5 of Protein SMG7	Filtered	Filtered	Filtered	Filtered	Filtered	Filtered	Filtered	Filtered	Filtered	Filtered	Filtered	Filtered	Filtered	Filtered	Filtered	Filtered	2	2	2	2	2	2	2	2	2	2	Filtered	2	Filtered	Filtered	Filtered	Filtered	2	2	2	2	2	2	2	2	2	2	2	2	2
2.66651e-06	64574.51;83259.54	B1ALD0;Q9Y6B7	AP4B1	Isoform of Q9Y6B7, AP complex subunit beta;AP-4 complex subunit beta-1	Filtered	Filtered	Filtered	Filtered	Filtered	4	Filtered	4	4	4	4	Filtered	Filtered	Filtered	Filtered	Filtered	4	4	4	4	4	4	4	4	4	4	4	4	Filtered	4	4	4	4	4	4	4	4	4	4	4	4	4	4	4	4
2.35799e-06	90143.4	B1ALD9	POSTN	Isoform of Q15063, Periostin	Filtered	Filtered	Filtered	1	Filtered	Filtered	1	Filtered	1	Filtered	Filtered	Filtered	Filtered	Filtered	Filtered	Filtered	1	1	1	1	1	1	1	1	1	Filtered	Filtered	Filtered	1	1	1	1	1	1	1	1	1	1	1	1	1	Filtered	Filtered	Filtered	1
2.06995e-06	36965.43;38538.28	B1ALH6;O14832	PHYH	Isoform of O14832, Phytanoyl-CoA dioxygenase, peroxisomal;Phytanoyl-CoA dioxygenase, peroxisomal	14	14	14	14	14	14	14	14	14	14	14	14	14	14	14	14	14	14	14	14	14	14	14	14	14	14	14	14	14	Filtered	Filtered	Filtered	14	14	14	14	14	14	14	14	14	14	14	14	14
2.06995e-06	79832.39;73140.23;82571.11	B1ALK7;Q14155-1;Q14155-5	ARHGEF7	Isoform of Q14155, Rho guanine nucleotide exchange factor 7;Isoform of Q14155, Isoform 1 of Rho guanine nucleotide exchange factor 7;Isoform of Q14155, Isoform 5 of Rho guanine nucleotide exchange factor 7	17	17	17	17	17	17	17	17	17	17	17	17	17	17	17	17	17	17	17	17	17	17	17	17	17	17	17	17	17	17	17	17	17	17	17	17	17	17	17	17	17	17	17	17	17
9.99369e-06	20958.35;20573.91	B1ALM5;Q9P0T7	TMEM9	Isoform of Q9P0T7, Transmembrane protein 9;Transmembrane protein 9	1	1	Filtered	Filtered	1	Filtered	1	1	1	Filtered	Filtered	Filtered	1	Filtered	Filtered	1	1	Filtered	1	1	1	1	1	1	1	Filtered	Filtered	Filtered	Filtered	1	1	1	1	1	1	1	1	1	1	1	1	Filtered	Filtered	Filtered	Filtered
2.18806e-06	155548.89;160514.57;NaN;163348.94;163348.94-2;163348.94-5;163348.94-6;163348.94-7	B1ALU1;B1ALU3;H0Y5C0;O95490;O95490-2;O95490-5;O95490-6;O95490-7	ADGRL2	Isoform of O95490, Adhesion G protein-coupled receptor L2;Isoform of O95490, Adhesion G protein-coupled receptor L2;Isoform of O95490, Adhesion G protein-coupled receptor L2 (Fragment);Adhesion G protein-coupled receptor L2;Isoform of O95490, Isoform 2 of Adhesion G protein-coupled receptor L2;Isoform of O95490, Isoform 5 of Adhesion G protein-coupled receptor L2;Isoform of O95490, Isoform 6 of A…	Filtered	14	14	14	14	14	14	14	14	Filtered	Filtered	14	Filtered	Filtered	Filtered	14	14	14	14	14	14	14	14	14	14	14	14	14	14	14	14	14	14	14	14	14	14	14	14	14	14	14	14	14	14
1.51218e-05	28319.18;27148.9;59122.83;59122.83-2;59122.83-3;59122.83-4	B1AMA5;E9PGB8;Q9BPZ7;Q9BPZ7-2;Q9BPZ7-3;Q9BPZ7-4	MAPKAP1	Isoform of Q9BPZ7, Target of rapamycin complex 2 subunit MAPKAP1 (Fragment);Isoform of Q9BPZ7, Target of rapamycin complex 2 subunit MAPKAP1;Target of rapamycin complex 2 subunit MAPKAP1;Isoform of Q9BPZ7, Isoform 2 of Target of rapamycin complex 2 subunit MAPKAP1;Isoform of Q9BPZ7, Isoform 3 of Target of rapamycin complex 2 subunit MAPKAP1;Isoform of Q9BPZ7, Isoform 4 of Target of rapamycin comp…	Filtered	Filtered	Filtered	2	Filtered	Filtered	2	Filtered	2	2	Filtered	Filtered	Filtered	Filtered	Filtered	Filtered	2	2	2	2	2	2	2	2	2	2	2	Filtered	Filtered	Filtered	Filtered	Filtered	2	2	Filtered	2	2	2	2	2	2	2	2	Filtered	2
8.79483e-06	22322.66;28898.29;28898.29-2;28898.29-3	B1AMF0;Q8N2K1;Q8N2K1-2;Q8N2K1-3	UBE2J2	Isoform of Q8N2K1, Ubiquitin-conjugating enzyme E2 J2 (Fragment);Ubiquitin-conjugating enzyme E2 J2;Isoform of Q8N2K1, Isoform 2 of Ubiquitin-conjugating enzyme E2 J2;Isoform of Q8N2K1, Isoform 3 of Ubiquitin-conjugating enzyme E2 J2	Filtered	Filtered	Filtered	Filtered	Filtered	Filtered	Filtered	Filtered	Filtered	Filtered	Filtered	2	Filtered	Filtered	Filtered	Filtered	Filtered	Filtered	2	Filtered	2	Filtered	Filtered	Filtered	Filtered	2	2	2	Filtered	Filtered	Filtered	Filtered	Filtered	2	2	2	Filtered	2	2	Filtered	2	2	Filtered	2	2
2.16652e-06	49303.24;49716.64;49716.64-2;49716.64-4	B1AMS2;Q14141;Q14141-2;Q14141-4	2021-09-06	Isoform of Q14141, Septin 6, isoform CRA_b;Septin-6;Isoform of Q14141, Isoform I of Septin-6;Isoform of Q14141, Isoform V of Septin-6	7	7	7	7	7	7	7	7	7	7	7	7	7	7	7	Filtered	7	7	7	7	7	7	7	7	7	7	7	7	7	7	7	Filtered	7	7	7	7	7	7	7	7	7	7	7	7	7
3.02627e-06	18816.63;21451.75	B1AMU3;Q9Y3B2	EXOSC1	Isoform of Q9Y3B2, Exosome complex component CSL4;Exosome complex component CSL4	3	3	3	3	3	3	3	3	3	3	3	3	Filtered	Filtered	Filtered	Filtered	3	3	3	3	3	3	3	3	3	3	3	3	Filtered	Filtered	Filtered	Filtered	3	3	3	3	3	3	3	3	3	3	3	3	Filtered
4.27453e-06	27018.14;15136.36;28147.38;28147.38-2;28147.38-3	B1AMW1;H0YDI1;P19256;P19256-2;P19256-3	CD58	Isoform of P19256, CD58 antigen, (Lymphocyte function-associated antigen 3), isoform CRA_c;Isoform of P19256, Lymphocyte function-associated antigen 3 (Fragment);Lymphocyte function-associated antigen 3;Isoform of P19256, Isoform 2 of Lymphocyte function-associated antigen 3;Isoform of P19256, Isoform 3 of Lymphocyte function-associated antigen 3	Filtered	1	Filtered	1	1	1	1	1	1	Filtered	Filtered	1	1	1	1	Filtered	1	1	1	1	1	1	1	1	1	Filtered	Filtered	1	1	1	1	Filtered	1	1	1	1	1	1	1	1	1	Filtered	Filtered	1	1
8.71412e-06	19287.92;32528.83;32528.83-2;32528.83-3;32528.83-4;32528.83-5	B1AN99;P35030;P35030-2;P35030-3;P35030-4;P35030-5	PRSS3	Isoform of P35030, Trypsin-3 (Fragment);Trypsin-3;Isoform of P35030, Isoform 2 of Trypsin-3;Isoform of P35030, Isoform 3 of Trypsin-3;Isoform of P35030, Isoform 4 of Trypsin-3;Isoform of P35030, Isoform 5 of Trypsin-3	1	1	1	1	1	1	1	1	1	1	1	1	Filtered	Filtered	Filtered	Filtered	1	1	1	1	Filtered	1	1	1	1	1	1	1	Filtered	Filtered	Filtered	Filtered	Filtered	Filtered	Filtered	Filtered	Filtered	Filtered	Filtered	Filtered	Filtered	Filtered	Filtered	1	Filtered
2.06995e-06	23710.97;23782.05	B1ANH0;Q16774-2	GUK1	Isoform of Q16774, Guanylate kinase (Fragment);Isoform of Q16774, Isoform 2 of Guanylate kinase	10	10	10	10	10	10	10	10	10	10	10	10	10	10	10	10	10	10	10	10	10	10	10	10	10	Filtered	10	10	10	10	10	10	10	10	10	10	10	10	10	10	10	10	10	10	10
2.15102e-06	49338.41;NaN;58909.84;41400.13;41400.13-2;41400.13-3;41400.13-4;41400.13-5;41400.13-6;41400.13-7	B1AP13;H3BLV0;H7BY55;P08174;P08174-2;P08174-3;P08174-4;P08174-5;P08174-6;P08174-7	CD55	Isoform of P08174, Complement decay-accelerating factor;Isoform of P08174, Complement decay-accelerating factor (Fragment);Isoform of P08174, Complement decay-accelerating factor;Complement decay-accelerating factor;Isoform of P08174, Isoform 1 of Complement decay-accelerating factor;Isoform of P08174, Isoform 3 of Complement decay-accelerating factor;Isoform of P08174, Isoform 4 of Complement de…	Filtered	Filtered	Filtered	4	4	4	4	4	4	4	4	4	4	Filtered	4	4	4	4	4	4	4	4	4	4	4	4	4	4	4	Filtered	4	4	4	4	4	4	4	4	4	4	4	4	4	4	4
5.61226e-06	53732.65;50140.38;50140.38-3	B1AP22;P49810;P49810-3	PSEN2	Isoform of P49810, Presenilin;Presenilin-2;Isoform of P49810, Isoform 3 of Presenilin-2	Filtered	Filtered	Filtered	Filtered	Filtered	1	Filtered	Filtered	Filtered	Filtered	Filtered	1	Filtered	Filtered	Filtered	Filtered	1	1	1	1	1	1	1	1	1	Filtered	1	1	1	Filtered	Filtered	Filtered	Filtered	Filtered	Filtered	Filtered	Filtered	Filtered	Filtered	1	Filtered	Filtered	Filtered	Filtered	Filtered
2.31441e-06	22879.52;52286.23	B1AP58;P15169	CPN1	Isoform of P15169, Carboxypeptidase N catalytic chain (Fragment);Carboxypeptidase N catalytic chain	Filtered	Filtered	Filtered	1	1	1	1	1	1	Filtered	Filtered	Filtered	Filtered	1	1	Filtered	1	1	1	1	1	1	1	1	1	1	Filtered	1	1	1	1	Filtered	1	1	1	1	1	1	1	1	Filtered	Filtered	Filtered	Filtered	1
6.55119e-05	30995.33;23969.69;33538.07;33538.07-2	B1AQP1;E9PME6;P22415;P22415-2	USF1	Isoform of P22415, Upstream stimulatory factor 1;Isoform of P22415, Upstream stimulatory factor 1 (Fragment);Upstream stimulatory factor 1;Isoform of P22415, Isoform 2 of Upstream stimulatory factor 1	Filtered	Filtered	Filtered	Filtered	Filtered	Filtered	Filtered	Filtered	Filtered	Filtered	Filtered	Filtered	Filtered	Filtered	Filtered	Filtered	1	1	Filtered	1	Filtered	1	1	1	Filtered	Filtered	1	Filtered	Filtered	Filtered	Filtered	Filtered	1	1	1	1	1	1	1	1	1	1	1	Filtered	Filtered
4.11944e-06	17152.08;23732.36;14372.89;26018.11;48832.43;54303.62	B1AQT3;B1AQT4;E9PKH1;E9PP32;E9PQC4;Q9BZD4	NUF2	Isoform of Q9BZD4, Kinetochore protein Nuf2 (Fragment);Isoform of Q9BZD4, Kinetochore protein Nuf2 (Fragment);Isoform of Q9BZD4, Kinetochore protein Nuf2 (Fragment);Isoform of Q9BZD4, Kinetochore protein Nuf2;Isoform of Q9BZD4, Kinetochore protein Nuf2;Kinetochore protein Nuf2	Filtered	1	Filtered	Filtered	Filtered	Filtered	1	Filtered	Filtered	Filtered	Filtered	Filtered	Filtered	Filtered	Filtered	Filtered	Filtered	1	Filtered	Filtered	Filtered	Filtered	Filtered	Filtered	Filtered	Filtered	Filtered	Filtered	Filtered	Filtered	Filtered	Filtered	1	1	1	Filtered	Filtered	Filtered	1	1	1	Filtered	Filtered	Filtered	Filtered
1.7027e-05	59874.98;60090.19;60090.19-3	B1AVT0;P49760;P49760-3	CLK2	Isoform of P49760, Dual-specificity protein kinase CLK2;Dual specificity protein kinase CLK2;Isoform of P49760, Isoform 3 of Dual specificity protein kinase CLK2	Filtered	Filtered	Filtered	Filtered	Filtered	Filtered	Filtered	Filtered	Filtered	Filtered	Filtered	Filtered	Filtered	Filtered	Filtered	Filtered	Filtered	Filtered	Filtered	Filtered	Filtered	Filtered	Filtered	Filtered	Filtered	Filtered	Filtered	Filtered	Filtered	Filtered	Filtered	Filtered	Filtered	1	1	Filtered	1	Filtered	Filtered	1	Filtered	Filtered	1	1	1
2.06995e-06	97809.92;93351.67;93351.67-4	B1PBA3;Q9NXE4;Q9NXE4-4	SMPD4	Isoform of Q9NXE4, SKNY protein;Sphingomyelin phosphodiesterase 4;Isoform of Q9NXE4, Isoform 4 of Sphingomyelin phosphodiesterase 4	11	11	11	11	11	11	11	11	11	11	11	11	11	11	11	11	11	11	11	11	11	11	11	11	11	11	11	11	11	11	11	11	11	11	11	11	11	11	11	11	11	11	11	11	11
2.06995e-06	31948.21;31971.64;28916.2	B2R5W2;B4DY08;G3V4W0	HNRNPC	Isoform of P07910, Heterogeneous nuclear ribonucleoproteins C1/C2;Isoform of P07910, Heterogeneous nuclear ribonucleoproteins C1/C2;Isoform of P07910, Heterogeneous nuclear ribonucleoproteins C1/C2 (Fragment)	1	1	1	1	1	1	1	1	1	1	1	1	1	1	1	1	1	1	1	1	1	1	1	1	1	1	1	Filtered	1	1	1	1	1	1	1	1	1	1	1	1	1	1	1	1	1
7.18424e-05	292705.67;292705.67-2;292705.67-4;276005.74	B2RTY4;B2RTY4-2;B2RTY4-4;H3BRD5	MYO9A	Unconventional myosin-IXa;Isoform of B2RTY4, Isoform 2 of Unconventional myosin-IXa;Isoform of B2RTY4, Isoform 4 of Unconventional myosin-IXa;Isoform of B2RTY4, Unconventional myosin-IXa	Filtered	Filtered	Filtered	Filtered	Filtered	Filtered	Filtered	Filtered	Filtered	Filtered	Filtered	Filtered	Filtered	Filtered	Filtered	Filtered	Filtered	1	1	1	Filtered	Filtered	Filtered	Filtered	1	Filtered	Filtered	Filtered	1	1	Filtered	Filtered	Filtered	1	1	1	1	1	Filtered	1	1	Filtered	Filtered	Filtered	1
3.31428e-06	8749.12;4191.49	B2RUZ4;H3BS66	SMIM1	Small integral membrane protein 1;Isoform of B2RUZ4, Small integral membrane protein 1	1	1	Filtered	Filtered	Filtered	Filtered	Filtered	1	Filtered	1	1	1	Filtered	Filtered	Filtered	Filtered	Filtered	Filtered	Filtered	Filtered	Filtered	Filtered	Filtered	Filtered	Filtered	Filtered	Filtered	Filtered	Filtered	Filtered	Filtered	Filtered	Filtered	Filtered	Filtered	Filtered	Filtered	Filtered	Filtered	Filtered	Filtered	Filtered	Filtered	Filtered	Filtered
2.19257e-06	39241.49;42002.69;45367.38;46462;46462-2;46462-3	B2WTI3;B2WTI4;K7EJU9;Q6NYC1;Q6NYC1-2;Q6NYC1-3	JMJD6	Isoform of Q6NYC1, Bifunctional arginine demethylase and lysyl-hydroxylase JMJD6;Isoform of Q6NYC1, Bifunctional arginine demethylase and lysyl-hydroxylase JMJD6;Isoform of Q6NYC1, Bifunctional arginine demethylase and lysyl-hydroxylase JMJD6;Bifunctional arginine demethylase and lysyl-hydroxylase JMJD6;Isoform of Q6NYC1, Isoform 2 of Bifunctional arginine demethylase and lysyl-hydroxylase JMJD6;…	Filtered	Filtered	Filtered	10	Filtered	10	Filtered	Filtered	Filtered	Filtered	Filtered	10	Filtered	Filtered	Filtered	Filtered	10	10	10	10	10	10	10	10	10	10	10	10	10	Filtered	10	10	10	10	10	10	10	10	10	10	10	10	10	10	10
3.7787e-05	11937.67;23193.43;23193.43-2	B3KN26;Q9NWW6;Q9NWW6-2	NMRK1	Isoform of Q9NWW6, Nicotinamide riboside kinase 1;Nicotinamide riboside kinase 1;Isoform of Q9NWW6, Isoform 2 of Nicotinamide riboside kinase 1	1	1	1	1	1	1	Filtered	1	1	1	Filtered	Filtered	Filtered	Filtered	Filtered	Filtered	Filtered	Filtered	Filtered	1	Filtered	Filtered	Filtered	Filtered	Filtered	1	Filtered	Filtered	Filtered	Filtered	Filtered	Filtered	1	1	1	1	1	1	Filtered	1	Filtered	1	1	Filtered	Filtered
7.48874e-06	58202.97;50876.81;60646.88;60646.88-2	B3KNX7;E9PM17;Q13153;Q13153-2	PAK1	Isoform of Q13153, Serine/threonine-protein kinase PAK 1;Isoform of Q13153, Serine/threonine-protein kinase PAK 1;Serine/threonine-protein kinase PAK 1;Isoform of Q13153, Isoform 2 of Serine/threonine-protein kinase PAK 1	Filtered	Filtered	Filtered	Filtered	Filtered	Filtered	3	Filtered	Filtered	Filtered	Filtered	Filtered	Filtered	Filtered	Filtered	Filtered	Filtered	3	3	Filtered	Filtered	Filtered	Filtered	3	Filtered	Filtered	3	Filtered	3	Filtered	Filtered	Filtered	3	3	3	3	3	3	3	3	3	3	3	3	3
2.2615e-06	16879.64;16555.27;16640.37;17998.99	B3KQ30;B4DNC9;F5H5N2;Q9H1K1	ISCU	Isoform of Q9H1K1, Iron-sulfur cluster assembly enzyme ISCU, mitochondrial;Isoform of Q9H1K1, Iron-sulfur cluster assembly enzyme ISCU, mitochondrial;Isoform of Q9H1K1, Iron-sulfur cluster assembly enzyme ISCU, mitochondrial;Iron-sulfur cluster assembly enzyme ISCU, mitochondrial	4	4	4	4	4	4	4	4	4	4	4	4	4	4	Filtered	4	4	4	4	4	4	4	4	4	4	4	4	4	4	4	Filtered	4	4	4	4	4	4	4	4	4	4	4	4	4	4
2.06995e-06	41581.28;39930.31	B3KS98;O15372	EIF3S3;EIF3H	Isoform of O15372, Eukaryotic translation initiation factor 3 subunit H;Eukaryotic translation initiation factor 3 subunit H	12	12	12	12	12	12	12	12	12	12	12	12	12	12	12	12	12	12	12	12	12	12	12	12	12	12	12	12	12	12	12	12	12	12	12	12	12	12	12	12	12	12	12	12	12
4.68458e-06	20207.3;20329.65;NaN;23080.75;27118.42;27118.42-2	B3KT51;E7EPS7;H0YNF6;H0YNS4;Q9BRN9;Q9BRN9-2	TM2D3	Isoform of Q9BRN9, TM2 domain containing 3, isoform CRA_a;Isoform of Q9BRN9, TM2 domain-containing protein 3;Isoform of Q9BRN9, TM2 domain-containing protein 3 (Fragment);Isoform of Q9BRN9, TM2 domain-containing protein 3;TM2 domain-containing protein 3;Isoform of Q9BRN9, Isoform 2 of TM2 domain-containing protein 3	Filtered	1	Filtered	Filtered	1	1	1	Filtered	1	Filtered	Filtered	Filtered	Filtered	Filtered	Filtered	Filtered	1	1	Filtered	1	1	1	1	1	1	1	Filtered	Filtered	Filtered	Filtered	Filtered	Filtered	1	1	1	1	1	1	1	1	1	1	1	Filtered	Filtered
3.43183e-06	40028.75;41473.52;41473.52-2	B3KTM8;Q9UBU8;Q9UBU8-2	MORF4L1	Isoform of Q9UBU8, Mortality factor 4-like protein 1;Mortality factor 4-like protein 1;Isoform of Q9UBU8, Isoform 2 of Mortality factor 4-like protein 1	Filtered	8	Filtered	Filtered	8	8	8	8	8	8	Filtered	8	8	8	8	Filtered	8	8	8	8	8	8	8	8	8	8	8	8	8	8	8	8	8	8	8	8	8	8	8	8	8	8	8	8	8
1.27626e-05	145078.59;175657.51;175657.51-2	B3KV94;Q9UGL1;Q9UGL1-2	KDM5B	Isoform of Q9UGL1, Jumonji, AT rich interactive domain 1B (RBP2-like), isoform CRA_a (Fragment);Lysine-specific demethylase 5B;Isoform of Q9UGL1, Isoform 2 of Lysine-specific demethylase 5B	Filtered	Filtered	Filtered	Filtered	Filtered	Filtered	Filtered	Filtered	Filtered	Filtered	Filtered	Filtered	Filtered	Filtered	Filtered	Filtered	2	2	2	2	2	2	Filtered	Filtered	2	2	2	2	2	Filtered	Filtered	Filtered	2	2	2	2	2	2	2	2	2	2	2	2	2
6.59982e-06	106945.64;127616.9;127616.9-2;127616.9-3;127616.9-4;127616.9-5;127616.9-6	B3KXX3;Q9UHW9;Q9UHW9-2;Q9UHW9-3;Q9UHW9-4;Q9UHW9-5;Q9UHW9-6	SLC12A6	Isoform of Q9UHW9, Solute carrier family 12 member 6;Solute carrier family 12 member 6;Isoform of Q9UHW9, Isoform 2 of Solute carrier family 12 member 6;Isoform of Q9UHW9, Isoform 3 of Solute carrier family 12 member 6;Isoform of Q9UHW9, Isoform 4 of Solute carrier family 12 member 6;Isoform of Q9UHW9, Isoform 5 of Solute carrier family 12 member 6;Isoform of Q9UHW9, Isoform 6 of Solute carrier f…	Filtered	Filtered	Filtered	Filtered	Filtered	Filtered	4	Filtered	Filtered	Filtered	Filtered	Filtered	4	4	Filtered	Filtered	4	4	4	4	4	4	4	4	4	4	4	Filtered	4	4	4	4	4	4	4	4	4	4	Filtered	4	4	4	Filtered	Filtered	4
2.06995e-06	25946.59;23538.8;23538.8-3	B3KY94;O14735;O14735-3	CDIPT	Isoform of O14735, CDP-diacylglycerol--inositol 3-phosphatidyltransferase;CDP-diacylglycerol--inositol 3-phosphatidyltransferase;Isoform of O14735, Isoform 3 of CDP-diacylglycerol--inositol 3-phosphatidyltransferase	5	5	5	5	5	5	5	5	5	5	5	5	5	5	5	5	5	5	5	5	5	5	5	5	5	5	5	5	5	5	5	5	5	5	5	5	5	5	5	5	5	5	5	5	5
3.20864e-06	45746.5	B4DDD6	DBNL	Isoform of Q9UJU6, Drebrin-like protein	1	Filtered	1	1	1	Filtered	1	1	1	Filtered	1	1	1	Filtered	Filtered	Filtered	Filtered	1	1	1	1	1	1	1	1	Filtered	1	1	Filtered	Filtered	Filtered	Filtered	1	1	1	1	1	1	1	1	1	1	1	1	1
2.06995e-06	32616.71;35943.65;33697.04	B4DDF4;B4DUT8;Q99439	CNN2	Isoform of Q99439, Calponin;Isoform of Q99439, Calponin;Calponin-2	10	10	10	10	10	10	10	10	10	10	10	10	10	10	10	10	10	10	10	10	10	10	10	10	10	10	10	10	10	10	10	10	10	10	10	10	10	10	10	10	10	10	10	10	10
2.82867e-06	42226.48;41307.48;41307.48-2;41307.48-4;41307.48-5	B4DE15;P78381;P78381-2;P78381-4;P78381-5	SLC35A2	Isoform of P78381, UDP-galactose translocator;UDP-galactose translocator;Isoform of P78381, Isoform 2 of UDP-galactose translocator;Isoform of P78381, Isoform 4 of UDP-galactose translocator;Isoform of P78381, Isoform 5 of UDP-galactose translocator	1	1	Filtered	Filtered	1	Filtered	1	1	1	1	1	Filtered	Filtered	Filtered	Filtered	Filtered	1	1	1	1	1	1	1	1	1	1	1	Filtered	Filtered	Filtered	Filtered	Filtered	1	1	1	1	1	1	1	1	1	1	1	Filtered	Filtered
9.5864e-06	71856.08;58022.68;72964.91;72964.91-2;72964.91-3;72964.91-4	B4DGI9;F5GY10;Q99081;Q99081-2;Q99081-3;Q99081-4	TCF12	Isoform of Q99081, Transcription factor 12 (Fragment);Isoform of Q99081, Transcription factor 12;Transcription factor 12;Isoform of Q99081, Isoform 2 of Transcription factor 12;Isoform of Q99081, Isoform 3 of Transcription factor 12;Isoform of Q99081, Isoform 4 of Transcription factor 12	Filtered	Filtered	Filtered	Filtered	Filtered	Filtered	Filtered	Filtered	Filtered	Filtered	Filtered	Filtered	Filtered	Filtered	Filtered	Filtered	Filtered	Filtered	2	Filtered	2	Filtered	Filtered	Filtered	2	Filtered	2	2	Filtered	Filtered	Filtered	Filtered	2	2	2	2	2	2	2	2	2	2	2	2	Filtered
4.69662e-06	44770.25;46649.41;46649.41-2;46649.41-3;46649.41-4;46649.41-5;46649.41-6	B4DGM3;Q969G3;Q969G3-2;Q969G3-3;Q969G3-4;Q969G3-5;Q969G3-6	SMARCE1	Isoform of Q969G3, SWI/SNF-related matrix-associated actin-dependent regulator of chromatin subfamily E member 1;SWI/SNF-related matrix-associated actin-dependent regulator of chromatin subfamily E member 1;Isoform of Q969G3, Isoform 2 of SWI/SNF-related matrix-associated actin-dependent regulator of chromatin subfamily E member 1;Isoform of Q969G3, Isoform 3 of SWI/SNF-related matrix-associated …	6	6	6	6	6	6	6	6	6	6	6	6	6	6	6	Filtered	6	6	6	6	6	6	6	6	6	6	6	6	6	6	6	Filtered	6	6	6	6	6	6	6	6	6	6	6	6	6
2.06995e-06	84765.75;85496.58	B4DGU4;P35222	CTNNB1	Isoform of P35222, Catenin beta-1;Catenin beta-1	23	23	23	23	23	23	23	23	23	23	23	23	23	23	23	23	23	23	23	23	23	23	23	23	23	23	23	23	23	23	23	23	23	23	23	23	23	23	23	23	23	23	23	23	23
8.34885e-06	34812.45;15459.75;35196.69;35196.69-2	B4DHE8;J3KTC1;Q96DH6;Q96DH6-2	MSI2	Isoform of Q96DH6, RNA-binding protein Musashi homolog 2;Isoform of Q96DH6, RNA-binding protein Musashi homolog 2 (Fragment);RNA-binding protein Musashi homolog 2;Isoform of Q96DH6, Isoform 2 of RNA-binding protein Musashi homolog 2	Filtered	Filtered	Filtered	Filtered	Filtered	Filtered	Filtered	Filtered	3	3	Filtered	Filtered	3	3	Filtered	Filtered	3	3	3	3	3	3	3	3	3	3	3	3	3	3	3	Filtered	3	3	3	3	3	3	3	3	3	3	3	3	3
2.06995e-06	17404.21;18095.11;21542.27	B4DI03;K7EJQ7;Q9BY50	SEC11C	Isoform of Q9BY50, Signal peptidase complex catalytic subunit SEC11;Isoform of Q9BY50, Signal peptidase complex catalytic subunit SEC11;Signal peptidase complex catalytic subunit SEC11C	5	5	5	5	5	5	5	5	5	5	5	5	5	5	5	5	5	5	5	5	5	5	5	5	5	5	5	5	5	5	5	5	5	5	5	5	5	5	5	5	5	5	5	5	5
2.09187e-06	61345.42;53587.46;57470.81;57470.81-3;57470.81-4	B4DJL6;B4DVT3;Q96SY0;Q96SY0-3;Q96SY0-4	INTS14	Isoform of Q96SY0, Integrator complex subunit 14;Isoform of Q96SY0, Integrator complex subunit 14;Integrator complex subunit 14;Isoform of Q96SY0, Isoform 3 of Integrator complex subunit 14;Isoform of Q96SY0, Isoform 4 of Integrator complex subunit 14	8	8	8	8	8	8	8	8	8	8	8	8	8	Filtered	Filtered	Filtered	8	8	8	8	8	8	8	8	8	8	8	8	8	8	Filtered	Filtered	8	8	8	8	8	8	8	8	8	8	8	8	8
2.06995e-06	50431.85;51712.43	B4DJV2;O75390	CS	Isoform of O75390, Citrate synthase;Citrate synthase, mitochondrial	18	18	18	18	18	18	18	18	18	18	18	18	18	18	18	18	18	18	18	18	18	18	18	18	18	18	18	18	18	18	18	18	18	18	18	18	18	18	18	18	18	18	18	18	18
2.06995e-06	48099.3	B4DLN1		cDNA FLJ60124, highly similar to Mitochondrial dicarboxylate carrier	15	15	15	15	15	15	15	15	15	15	15	15	15	15	15	15	15	15	15	15	15	15	15	15	15	15	15	15	15	15	15	15	15	15	15	15	15	15	15	15	15	15	15	15	15
2.96049e-05	36619.27;30653.06;34880.07;34880.07-2	B4DLP0;B8ZZF7;O00338;O00338-2	SULT1C2	Isoform of O00338, Sulfotransferase;Isoform of O00338, Sulfotransferase;Sulfotransferase 1C2;Isoform of O00338, Isoform Long of Sulfotransferase 1C2	Filtered	Filtered	Filtered	Filtered	Filtered	Filtered	Filtered	Filtered	Filtered	Filtered	Filtered	Filtered	Filtered	Filtered	Filtered	Filtered	1	Filtered	Filtered	1	1	Filtered	1	1	1	Filtered	Filtered	Filtered	1	1	Filtered	Filtered	Filtered	Filtered	Filtered	Filtered	Filtered	Filtered	Filtered	Filtered	Filtered	Filtered	Filtered	Filtered	Filtered
1.12822e-05	14499.92;21452.73	B4DM58;P00374	DHFR	Isoform of P00374, Dihydrofolate reductase;Dihydrofolate reductase	2	2	2	Filtered	2	Filtered	Filtered	Filtered	2	2	2	2	2	2	Filtered	Filtered	Filtered	Filtered	Filtered	Filtered	Filtered	Filtered	Filtered	Filtered	Filtered	Filtered	Filtered	Filtered	Filtered	Filtered	Filtered	Filtered	2	2	2	Filtered	Filtered	2	2	2	2	2	2	2	Filtered
2.14085e-06	81889.52;76613.52	B4DPQ0;F5H2D0	C1R	Isoform of P00736, Complement C1r subcomponent;Isoform of P00736, Complement C1r subcomponent	10	10	10	10	10	10	10	10	10	10	10	10	10	10	10	10	10	10	10	10	10	10	10	10	10	Filtered	10	10	10	10	10	Filtered	10	10	10	10	10	10	10	10	10	10	10	10	10
2.02851e-05	19934.93;8722.16;10576.25;41182.05;10461.07;7536.68;8756.11;8267.52;30518.79;22187.7;45752.1	B4DQR7;F8VQZ6;F8VSK7;F8VXY1;F8VY42;F8W1K4;F8W1N7;F8W1Z3;H0YI10;Q49AQ3;Q8N5B7	CERS5	Isoform of Q8N5B7, Ceramide synthase 5;Isoform of Q8N5B7, Ceramide synthase 5;Isoform of Q8N5B7, Ceramide synthase 5;Isoform of Q8N5B7, Ceramide synthase 5;Isoform of Q8N5B7, Ceramide synthase 5;Isoform of Q8N5B7, Ceramide synthase 5;Isoform of Q8N5B7, Ceramide synthase 5;Isoform of Q8N5B7, Ceramide synthase 5;Isoform of Q8N5B7, Ceramide synthase 5 (Fragment);Isoform of Q8N5B7, Ceramide synthase …	Filtered	Filtered	Filtered	Filtered	Filtered	Filtered	1	Filtered	Filtered	Filtered	Filtered	Filtered	Filtered	Filtered	Filtered	Filtered	1	1	1	1	1	1	1	Filtered	1	Filtered	1	Filtered	Filtered	Filtered	Filtered	Filtered	Filtered	1	Filtered	1	Filtered	Filtered	Filtered	Filtered	1	1	1	Filtered	Filtered
2.06995e-06	52949.53;52264.73	B4DR61;P61619	SEC61A1	Isoform of P61619, Protein transport protein Sec61 subunit alpha isoform 1;Protein transport protein Sec61 subunit alpha isoform 1	14	14	14	14	14	14	14	14	14	14	14	14	14	14	14	14	14	14	14	14	14	14	14	14	14	14	14	14	14	14	14	14	14	14	14	14	14	14	14	14	14	14	14	14	14
2.06995e-06	45835.96;47913.38	B4DR80;Q9Y6E0-2	STK24	Isoform of Q9Y6E0, Serine/threonine-protein kinase 24;Isoform of Q9Y6E0, Isoform A of Serine/threonine-protein kinase 24	12	12	12	12	12	12	12	12	12	12	12	12	12	12	12	12	12	12	12	12	12	12	12	12	12	12	12	12	12	12	12	12	12	12	12	12	12	12	12	12	12	12	12	12	12
2.41822e-06	33743.57;42277.59	B4DRN8;Q5W0Z9	ZDHHC20	Isoform of Q5W0Z9, Palmitoyltransferase;Probable palmitoyltransferase ZDHHC20	Filtered	4	Filtered	Filtered	Filtered	4	4	4	4	Filtered	4	Filtered	4	Filtered	Filtered	Filtered	4	4	4	4	4	4	4	4	4	4	4	4	4	Filtered	Filtered	Filtered	4	4	4	4	4	4	4	4	4	4	4	4	4
2.06995e-06	70635.78;134429.63;135833.2;89686.69;229868.98;229868.98-2;229868.98-3	B4DSZ9;E9PCE7;E9PMP8;E9PMS7;P53804;P53804-2;P53804-3	TTC3	Isoform of P53804, E3 ubiquitin-protein ligase TTC3;Isoform of P53804, E3 ubiquitin-protein ligase TTC3 (Fragment);Isoform of P53804, E3 ubiquitin-protein ligase TTC3 (Fragment);Isoform of P53804, E3 ubiquitin-protein ligase TTC3 (Fragment);E3 ubiquitin-protein ligase TTC3;Isoform of P53804, Isoform TPRDII of E3 ubiquitin-protein ligase TTC3;Isoform of P53804, Isoform TPRDIII of E3 ubiquitin-prot…	Filtered	Filtered	Filtered	Filtered	Filtered	Filtered	Filtered	Filtered	Filtered	Filtered	1	1	Filtered	Filtered	Filtered	Filtered	1	1	1	1	1	1	1	1	1	Filtered	1	1	1	1	1	1	Filtered	1	1	1	Filtered	Filtered	Filtered	1	1	Filtered	1	1	Filtered
2.48165e-06	97743.3	B4DTS2	PRKD2	Isoform of Q9BZL6, Serine/threonine-protein kinase	Filtered	Filtered	Filtered	5	5	5	Filtered	Filtered	Filtered	Filtered	5	Filtered	Filtered	5	5	Filtered	5	5	5	5	5	5	5	5	5	Filtered	5	5	Filtered	5	5	5	5	5	5	5	5	5	5	5	5	Filtered	5	5	5
8.70966e-06	23472.67;21072.86	B4DUA7;Q9NX70	IXL;MED29	Isoform of Q9NX70, Intersex-like (Drosophila);Mediator of RNA polymerase II transcription subunit 29	Filtered	Filtered	Filtered	Filtered	2	Filtered	Filtered	Filtered	Filtered	Filtered	Filtered	Filtered	2	2	Filtered	Filtered	2	2	2	2	2	2	Filtered	Filtered	Filtered	Filtered	Filtered	Filtered	2	2	2	Filtered	2	2	2	2	2	2	2	2	2	2	2	2	2
2.06995e-06	33186.22;31236.02	B4DUC8;Q13126	MTAP	Isoform of Q13126, S-methyl-5'-thioadenosine phosphorylase;S-methyl-5'-thioadenosine phosphorylase	13	13	13	13	13	13	13	13	13	13	13	13	13	13	13	13	13	13	13	13	13	13	13	13	13	13	13	13	13	13	13	13	13	13	13	13	13	13	13	13	13	13	13	13	13
2.06995e-06	23812.76;11621.89;16472.74;11534.81;18498.21;18972.81;15303.31;34607.44	B4DUD2;C9IYT2;C9IZ27;C9JEN3;C9JW19;C9JWV9;F8WDY4;Q969X1	TMBIM1	Isoform of Q969X1, Protein lifeguard 3;Isoform of Q969X1, Protein lifeguard 3 (Fragment);Isoform of Q969X1, Protein lifeguard 3 (Fragment);Isoform of Q969X1, Protein lifeguard 3 (Fragment);Isoform of Q969X1, Protein lifeguard 3 (Fragment);Isoform of Q969X1, Protein lifeguard 3 (Fragment);Isoform of Q969X1, Protein lifeguard 3;Protein lifeguard 3	3	3	Filtered	3	3	3	3	3	3	3	3	Filtered	Filtered	3	Filtered	Filtered	3	3	3	3	3	3	3	3	3	3	3	Filtered	Filtered	Filtered	Filtered	Filtered	3	3	3	3	3	3	3	3	3	3	3	Filtered	Filtered
6.2477e-06	55953.1	B4DW73	PCK2	Isoform of Q16822, Phosphoenolpyruvate carboxykinase [GTP], mitochondrial	2	2	2	2	2	2	2	2	2	Filtered	2	2	2	2	2	2	Filtered	Filtered	Filtered	Filtered	Filtered	Filtered	2	Filtered	2	Filtered	Filtered	Filtered	Filtered	Filtered	Filtered	Filtered	2	Filtered	Filtered	Filtered	Filtered	2	Filtered	2	Filtered	Filtered	Filtered	Filtered	Filtered
2.06995e-06	68327.22;69720.78	B4DXZ6;P51114	FXR1	Isoform of P51114, Fragile X mental retardation syndrome-related protein 1;Fragile X mental retardation syndrome-related protein 1	20	20	20	20	20	20	20	20	20	20	20	20	20	20	20	20	20	20	20	20	20	20	20	20	20	20	20	20	20	20	20	20	20	20	20	20	20	20	20	20	20	20	20	20	20
2.14283e-06	48875.4;55959.74;55959.74-2	B4DY26;P36897;P36897-2	TGFBR1	Isoform of P36897, Receptor protein serine/threonine kinase;TGF-beta receptor type-1;Isoform of P36897, Isoform 2 of TGF-beta receptor type-1	3	Filtered	Filtered	3	3	3	3	3	3	3	3	3	3	3	3	3	3	3	3	3	3	3	3	3	3	3	3	3	3	3	3	3	3	3	3	3	3	3	3	3	3	3	3	3	3
2.25464e-05	98284.37;139430.19;139430.19-2	B4DYM4;Q9UBS9;Q9UBS9-2	SUCO	Isoform of Q9UBS9, SUN domain-containing ossification factor;SUN domain-containing ossification factor;Isoform of Q9UBS9, Isoform 2 of SUN domain-containing ossification factor	Filtered	Filtered	Filtered	Filtered	Filtered	Filtered	Filtered	Filtered	Filtered	Filtered	Filtered	Filtered	Filtered	Filtered	Filtered	Filtered	Filtered	2	Filtered	2	2	Filtered	2	Filtered	2	2	Filtered	Filtered	Filtered	Filtered	Filtered	Filtered	Filtered	2	2	Filtered	2	Filtered	2	Filtered	Filtered	2	2	2	2
7.89219e-05	13571.54;41149.14;41149.14-2	B4E0H5;Q9NVF7;Q9NVF7-2	FBXO28	Isoform of Q9NVF7, F-box only protein 28;F-box only protein 28;Isoform of Q9NVF7, Isoform 2 of F-box only protein 28	Filtered	Filtered	Filtered	Filtered	Filtered	Filtered	Filtered	Filtered	Filtered	Filtered	Filtered	Filtered	Filtered	Filtered	Filtered	Filtered	1	Filtered	Filtered	1	Filtered	Filtered	Filtered	Filtered	Filtered	Filtered	Filtered	Filtered	Filtered	Filtered	Filtered	Filtered	1	1	1	1	Filtered	1	Filtered	1	1	1	Filtered	Filtered	Filtered
2.73189e-06	73182.6;70864.76;70864.76-2;70864.76-4	B4E0T2;P50542;P50542-2;P50542-4	PEX5	Isoform of P50542, Peroxisomal targeting signal 1 receptor;Peroxisomal targeting signal 1 receptor;Isoform of P50542, Isoform 2 of Peroxisomal targeting signal 1 receptor;Isoform of P50542, Isoform 4 of Peroxisomal targeting signal 1 receptor	8	8	8	8	8	8	8	8	8	8	8	8	8	8	Filtered	Filtered	8	8	8	8	Filtered	8	Filtered	Filtered	Filtered	8	8	8	8	8	Filtered	Filtered	8	8	8	8	8	8	8	8	8	8	8	8	8
3.2963e-06	47834.25;58130.21;59032.04	B4E107;F5GXE4;O95260-2	ATE1	Isoform of O95260, Arginyl-tRNA--protein transferase 1;Isoform of O95260, Arginyl-tRNA--protein transferase 1;Isoform of O95260, Isoform ATE1-2 of Arginyl-tRNA--protein transferase 1	5	5	5	Filtered	5	5	5	Filtered	5	Filtered	5	Filtered	Filtered	Filtered	Filtered	Filtered	5	5	5	5	5	5	5	5	5	5	5	5	5	Filtered	Filtered	Filtered	5	5	5	5	5	5	5	5	5	5	5	5	5
5.18016e-05	30150.91;28909.14;45683.86;NaN;46053.17	B4E127;F5H0I7;G8JL98;H0YH18;Q13569	TDG	Isoform of Q13569, G/T mismatch-specific thymine DNA glycosylase;Isoform of Q13569, G/T mismatch-specific thymine DNA glycosylase (Fragment);Isoform of Q13569, G/T mismatch-specific thymine DNA glycosylase;Isoform of Q13569, G/T mismatch-specific thymine DNA glycosylase (Fragment);G/T mismatch-specific thymine DNA glycosylase	Filtered	Filtered	Filtered	Filtered	Filtered	1	Filtered	Filtered	Filtered	Filtered	Filtered	Filtered	Filtered	Filtered	Filtered	Filtered	Filtered	Filtered	Filtered	Filtered	Filtered	Filtered	1	Filtered	Filtered	1	1	Filtered	Filtered	Filtered	Filtered	Filtered	Filtered	Filtered	Filtered	Filtered	Filtered	Filtered	Filtered	Filtered	Filtered	1	1	Filtered	Filtered
6.70128e-06	35713.97;46482.41;46482.41-3	B4E1H8;Q9BQQ3;Q9BQQ3-3	GORASP1	Isoform of Q9BQQ3, Golgi reassembly-stacking protein 1;Golgi reassembly-stacking protein 1;Isoform of Q9BQQ3, Isoform 3 of Golgi reassembly-stacking protein 1	1	1	Filtered	Filtered	1	Filtered	Filtered	Filtered	1	Filtered	Filtered	1	1	Filtered	Filtered	Filtered	1	1	1	1	1	Filtered	1	1	1	Filtered	Filtered	1	1	Filtered	Filtered	Filtered	1	1	1	1	1	1	1	1	1	Filtered	Filtered	1	1
1.72502e-05	57474.29;59093.01;59093.01-2	B4E1Q4;O14730;O14730-2	RIOK3	Isoform of O14730, Serine/threonine-protein kinase RIO3;Serine/threonine-protein kinase RIO3;Isoform of O14730, Isoform 2 of Serine/threonine-protein kinase RIO3	Filtered	Filtered	Filtered	Filtered	Filtered	Filtered	2	2	2	Filtered	2	2	Filtered	Filtered	Filtered	Filtered	2	2	2	2	2	2	2	2	2	2	2	2	2	2	Filtered	Filtered	2	2	2	2	2	2	2	2	2	2	2	2	2
2.07589e-06	140943	B4E1Z4		cDNA FLJ55673, highly similar to Complement factor B (EC 3.4.21.47)	20	20	20	20	20	20	20	20	20	20	20	20	20	20	20	20	20	20	20	20	20	20	20	20	20	20	Filtered	Filtered	20	20	Filtered	Filtered	Filtered	Filtered	20	20	20	20	20	20	20	20	20	Filtered	Filtered
2.3055e-06	104712.98;NaN;100577.28;100577.28-2;100577.28-3;100577.28-4;100577.28-5;100577.28-6;100577.28-7;100577.28-9	B4E2Q0;H0Y9V7;P98194;P98194-2;P98194-3;P98194-4;P98194-5;P98194-6;P98194-7;P98194-9	ATP2C1	Isoform of P98194, Calcium-transporting ATPase;Isoform of P98194, Calcium-transporting ATPase type 2C member 1 (Fragment);Calcium-transporting ATPase type 2C member 1;Isoform of P98194, Isoform 2 of Calcium-transporting ATPase type 2C member 1;Isoform of P98194, Isoform 3 of Calcium-transporting ATPase type 2C member 1;Isoform of P98194, Isoform 4 of Calcium-transporting ATPase type 2C member 1;I…	15	15	15	15	15	15	15	15	15	15	15	15	15	Filtered	15	15	15	15	15	15	15	15	15	15	15	15	15	15	15	15	15	15	15	15	15	15	15	15	15	15	15	15	15	15	15
1.51831e-05	22056.26;21494.53;16791.16;23718.22	B5MC14;B5MCZ3;C9J5B0;P05231	IL6	Isoform of P05231, Interleukin-6;Isoform of P05231, Interleukin-6;Isoform of P05231, Interleukin-6 (Fragment);Interleukin-6	Filtered	Filtered	Filtered	Filtered	Filtered	Filtered	Filtered	Filtered	Filtered	Filtered	Filtered	Filtered	Filtered	Filtered	Filtered	Filtered	3	3	3	3	3	3	3	3	3	3	Filtered	3	3	3	3	3	Filtered	Filtered	Filtered	Filtered	Filtered	Filtered	Filtered	Filtered	Filtered	Filtered	Filtered	Filtered	Filtered
3.66256e-05	24970.86;36137.91;26170.68;39446.67;39446.67-2	B5MC35;B5MCA1;B5MD16;Q96G28;Q96G28-2	CFAP36	Isoform of Q96G28, Cilia- and flagella-associated protein 36;Isoform of Q96G28, Cilia- and flagella-associated protein 36;Isoform of Q96G28, Cilia- and flagella-associated protein 36;Cilia- and flagella-associated protein 36;Isoform of Q96G28, Isoform 2 of Cilia- and flagella-associated protein 36	Filtered	Filtered	Filtered	Filtered	Filtered	Filtered	Filtered	Filtered	Filtered	Filtered	Filtered	Filtered	Filtered	Filtered	Filtered	Filtered	Filtered	Filtered	Filtered	Filtered	Filtered	Filtered	Filtered	2	Filtered	Filtered	Filtered	Filtered	Filtered	Filtered	Filtered	Filtered	2	2	2	2	2	2	2	2	2	2	2	Filtered	Filtered
2.06995e-06	9170.43;13568.73	B5MC59;P35244	RPA3	Isoform of P35244, Replication protein A 14 kDa subunit;Replication protein A 14 kDa subunit	4	4	4	4	4	4	4	4	4	Filtered	4	4	Filtered	Filtered	Filtered	4	4	4	4	4	4	4	4	4	4	4	4	4	4	4	Filtered	4	4	4	4	4	4	4	4	4	4	4	4	4	4
2.06995e-06	18465.1;25455.6;25455.6-2	B5MCD7;O43759;O43759-2	SYNGR1	Isoform of O43759, Synaptogyrin-1;Synaptogyrin-1;Isoform of O43759, Isoform 1B of Synaptogyrin-1	Filtered	2	Filtered	Filtered	2	Filtered	Filtered	2	2	Filtered	Filtered	Filtered	2	Filtered	Filtered	Filtered	2	2	2	2	2	2	2	2	2	Filtered	2	2	2	2	Filtered	Filtered	Filtered	Filtered	Filtered	2	2	2	Filtered	Filtered	2	Filtered	2	2	2
2.06995e-06	66077.41;68002.62	B5MCF9;O00541	PES1	Isoform of O00541, Pescadillo homolog;Pescadillo homolog	18	18	18	18	18	18	18	18	18	18	18	18	18	18	18	18	18	18	18	18	18	18	18	18	18	18	18	18	18	18	18	18	18	18	18	18	18	18	18	18	18	18	18	18	18
2.34905e-06	42509.3;51115.6;51115.6-2;51115.6-3;51115.6-4	B5MCR8;Q6NXT4;Q6NXT4-2;Q6NXT4-3;Q6NXT4-4	SLC30A6	Isoform of Q6NXT4, Solute carrier family 30 (Zinc transporter), member 6, isoform CRA_b;Zinc transporter 6;Isoform of Q6NXT4, Isoform 2 of Zinc transporter 6;Isoform of Q6NXT4, Isoform 3 of Zinc transporter 6;Isoform of Q6NXT4, Isoform 4 of Zinc transporter 6	1	Filtered	Filtered	1	1	Filtered	1	1	1	1	1	1	Filtered	Filtered	Filtered	Filtered	1	1	1	1	1	1	1	1	1	1	1	1	Filtered	Filtered	Filtered	Filtered	1	1	1	1	1	1	1	1	1	1	1	1	Filtered
2.89857e-06	19423.5	B5MCT4	UGT1A6	Isoform of P19224, UDP-glucuronosyltransferase	Filtered	Filtered	Filtered	Filtered	Filtered	Filtered	Filtered	Filtered	Filtered	Filtered	Filtered	Filtered	Filtered	Filtered	Filtered	Filtered	Filtered	Filtered	Filtered	Filtered	Filtered	Filtered	Filtered	Filtered	Filtered	1	Filtered	Filtered	Filtered	Filtered	Filtered	Filtered	1	Filtered	1	Filtered	Filtered	1	Filtered	1	Filtered	1	1	Filtered	Filtered
1.13308e-05	95361.73;96844.47;NaN;93835.03;135335.82;135335.82-2;135335.82-4	B5MCW3;H7C127;H7C128;H7C179;Q9H0E9;Q9H0E9-2;Q9H0E9-4	BRD8	Isoform of Q9H0E9, Bromodomain-containing protein 8;Isoform of Q9H0E9, Bromodomain-containing protein 8 (Fragment);Isoform of Q9H0E9, Bromodomain-containing protein 8 (Fragment);Isoform of Q9H0E9, Bromodomain-containing protein 8 (Fragment);Bromodomain-containing protein 8;Isoform of Q9H0E9, Isoform 2 of Bromodomain-containing protein 8;Isoform of Q9H0E9, Isoform 4 of Bromodomain-containing prote…	3	Filtered	Filtered	3	3	3	3	3	3	Filtered	3	Filtered	Filtered	Filtered	Filtered	3	3	3	3	3	3	3	3	3	3	3	Filtered	Filtered	Filtered	Filtered	3	Filtered	3	3	3	3	3	3	3	3	3	3	3	Filtered	Filtered
2.06995e-06	36940.3	B5MCX3	2021-09-02	Isoform of Q15019, Septin-2	Filtered	Filtered	Filtered	Filtered	Filtered	Filtered	1	Filtered	1	Filtered	Filtered	Filtered	1	1	1	1	1	1	1	1	1	1	1	1	1	Filtered	Filtered	Filtered	1	1	1	1	1	1	1	1	1	1	1	1	1	Filtered	Filtered	Filtered	1
1.45752e-05	29558.89;26778.92	B5MD23;O75954	TSPAN9	Isoform of O75954, Tetraspanin;Tetraspanin-9	2	2	2	2	2	2	2	2	2	2	Filtered	Filtered	2	Filtered	Filtered	Filtered	Filtered	Filtered	Filtered	2	Filtered	Filtered	Filtered	Filtered	Filtered	Filtered	Filtered	Filtered	Filtered	Filtered	Filtered	Filtered	2	2	2	2	2	2	2	2	2	2	2	2	2
2.12556e-06	95892.9;121675.07;121675.07-2;121675.07-3;121675.07-4	B5MD58;P36956;P36956-2;P36956-3;P36956-4	SREBF1	Isoform of P36956, Sterol regulatory element-binding protein 1;Sterol regulatory element-binding protein 1;Isoform of P36956, Isoform SREBP-1B of Sterol regulatory element-binding protein 1;Isoform of P36956, Isoform SREBP-1C of Sterol regulatory element-binding protein 1;Isoform of P36956, Isoform 4 of Sterol regulatory element-binding protein 1	Filtered	Filtered	Filtered	Filtered	Filtered	Filtered	Filtered	Filtered	Filtered	Filtered	Filtered	Filtered	Filtered	Filtered	Filtered	Filtered	Filtered	Filtered	Filtered	Filtered	Filtered	Filtered	Filtered	Filtered	Filtered	Filtered	Filtered	1	Filtered	Filtered	Filtered	Filtered	1	1	Filtered	1	1	1	1	1	1	Filtered	1	1	1
2.33687e-06	55836.11;60335.32	B5MDE0;Q96AA3	RFT1	Isoform of Q96AA3, Protein RFT1 homolog;Protein RFT1 homolog	4	4	4	4	4	4	4	4	4	4	Filtered	4	4	4	4	4	4	4	4	4	4	4	4	4	4	4	4	4	4	4	4	4	4	4	4	4	4	4	4	4	4	4	4	4	4
2.06995e-06	26224.17;24423.1	B5MDF5;P62826	RAN	Isoform of P62826, GTP-binding nuclear protein Ran;GTP-binding nuclear protein Ran	11	11	11	11	11	11	11	11	11	11	11	11	11	11	11	11	11	11	11	11	11	11	11	11	11	11	11	11	11	11	11	11	11	11	11	11	11	11	11	11	11	11	11	11	11
5.91195e-06	126983.26;141103.07	B5MDQ0;Q2NKX8	ERCC6L	Isoform of Q2NKX8, DNA excision repair protein ERCC-6-like;DNA excision repair protein ERCC-6-like	Filtered	Filtered	Filtered	Filtered	Filtered	Filtered	Filtered	Filtered	Filtered	Filtered	Filtered	Filtered	Filtered	Filtered	Filtered	Filtered	6	6	Filtered	Filtered	6	6	Filtered	Filtered	Filtered	Filtered	Filtered	Filtered	Filtered	Filtered	Filtered	Filtered	6	6	6	6	6	6	6	6	6	6	6	6	6
2.33754e-06	42668.52;37318.5;37318.5-2	B5MDU6;Q9H6V9;Q9H6V9-2	LDAH	Isoform of Q9H6V9, Lipid droplet-associated hydrolase;Lipid droplet-associated hydrolase;Isoform of Q9H6V9, Isoform 2 of Lipid droplet-associated hydrolase	2	2	2	2	2	2	2	2	2	2	2	2	2	Filtered	Filtered	Filtered	2	2	2	2	2	2	2	2	2	2	2	2	2	Filtered	Filtered	Filtered	2	2	2	2	2	2	2	2	2	2	2	2	2
2.06995e-06	62944.96;52145.51;54576.16;52592.96;52592.96-2	B5ME97;E7EW69;E7EX04;Q9P0V9;Q9P0V9-2	2021-09-10	Isoform of Q9P0V9, Septin 10, isoform CRA_c;Isoform of Q9P0V9, Septin-10;Isoform of Q9P0V9, Septin-10;Septin-10;Isoform of Q9P0V9, Isoform 2 of Septin-10	14	14	14	14	14	14	14	14	14	14	14	14	14	14	14	14	14	14	14	14	14	14	14	14	14	14	14	14	14	14	14	14	14	14	14	14	14	14	14	14	14	14	14	14	14
3.42831e-06	149801.49;145563.53;156035.28;151925.46;150658.89	B5MEG5;E7EST9;O94966-5;O94966-6;O94966-7	USP19	Isoform of O94966, Ubiquitin carboxyl-terminal hydrolase 19;Isoform of O94966, Ubiquitin carboxyl-terminal hydrolase 19;Isoform of O94966, Isoform 5 of Ubiquitin carboxyl-terminal hydrolase 19;Isoform of O94966, Isoform 6 of Ubiquitin carboxyl-terminal hydrolase 19;Isoform of O94966, Isoform 7 of Ubiquitin carboxyl-terminal hydrolase 19	6	6	6	6	6	6	6	6	6	6	6	Filtered	6	6	6	Filtered	6	6	6	6	6	6	6	6	6	6	6	6	6	6	6	6	6	6	6	6	6	6	6	6	6	6	6	6	6
2.24191e-06	11800.24;7343.67;8386.94;8631.29	B7WNH4;M0R0R3;M0R2G5;Q9BQ49	SMIM7;SMIM7;;SMIM7	Isoform of Q9BQ49, Small integral membrane protein 7;Isoform of Q9BQ49, Small integral membrane protein 7;Isoform of Q9BQ49, Uncharacterized protein (Fragment);Small integral membrane protein 7	3	3	3	3	3	3	3	3	3	Filtered	3	3	3	3	3	3	3	3	3	3	3	3	3	3	3	Filtered	3	3	3	3	3	3	3	3	3	3	3	3	3	3	3	Filtered	3	3	3
2.06995e-06	85576.82;105466.21	B7WP74;Q9HCG8	CWC22	Isoform of Q9HCG8, Pre-mRNA-splicing factor CWC22 homolog (Fragment);Pre-mRNA-splicing factor CWC22 homolog	9	9	9	9	9	9	9	9	9	Filtered	9	9	9	9	9	9	9	9	9	9	9	9	9	9	9	9	Filtered	9	9	9	9	9	9	9	9	9	9	9	9	9	9	9	9	9	9
2.13308e-06	95283.83;95196.75	B7WPE2;Q32P44	EML3	Isoform of Q32P44, Echinoderm microtubule associated protein like 3, isoform CRA_e;Echinoderm microtubule-associated protein-like 3	9	9	Filtered	9	9	9	9	9	9	Filtered	Filtered	9	9	9	9	Filtered	9	9	9	9	9	9	9	9	9	9	9	9	9	9	9	9	9	9	9	9	9	9	9	9	9	9	9	9	9
2.06995e-06	56450.89;59663.87;60099.22;60083.11;60083.11-4;60083.11-5	B7WPG3;C9IYN3;D6W592;Q8WVV9;Q8WVV9-4;Q8WVV9-5	HNRNPLL;HNRNPLL;HNRPLL;HNRNPLL;HNRNPLL;HNRNPLL	Isoform of Q8WVV9, Heterogeneous nuclear ribonucleoprotein L-like;Isoform of Q8WVV9, Heterogeneous nuclear ribonucleoprotein L-like;Isoform of Q8WVV9, Heterogeneous nuclear ribonucleoprotein L-like;Heterogeneous nuclear ribonucleoprotein L-like;Isoform of Q8WVV9, Isoform 4 of Heterogeneous nuclear ribonucleoprotein L-like;Isoform of Q8WVV9, Isoform 5 of Heterogeneous nuclear ribonucleoprotein L-l…	15	15	15	15	15	15	15	15	15	15	15	15	15	15	15	15	15	15	15	15	15	15	15	15	15	15	15	15	15	15	15	15	15	15	15	15	15	15	15	15	15	15	15	15	15
5.56949e-05	63494.08;58824.75;58824.75-1;58824.75-3	B7WPL0;Q9NVN3;Q9NVN3-1;Q9NVN3-3	RIC8B	Isoform of Q9NVN3, Synembryn-B;Synembryn-B;Isoform of Q9NVN3, Isoform 1 of Synembryn-B;Isoform of Q9NVN3, Isoform 3 of Synembryn-B	Filtered	Filtered	Filtered	Filtered	Filtered	Filtered	Filtered	Filtered	Filtered	Filtered	Filtered	Filtered	Filtered	Filtered	Filtered	Filtered	Filtered	Filtered	Filtered	Filtered	Filtered	Filtered	1	1	Filtered	Filtered	Filtered	Filtered	Filtered	Filtered	Filtered	Filtered	1	Filtered	1	1	1	1	1	1	1	Filtered	Filtered	Filtered	Filtered
2.20827e-06	53434.14;48750.79;49851;49851-3;49851-4	B7Z2R4;C9JR67;O43556;O43556-3;O43556-4	SGCE	Isoform of O43556, Epsilon-sarcoglycan;Isoform of O43556, Epsilon-sarcoglycan;Epsilon-sarcoglycan;Isoform of O43556, Isoform 2 of Epsilon-sarcoglycan;Isoform of O43556, Isoform 3 of Epsilon-sarcoglycan	Filtered	Filtered	Filtered	Filtered	Filtered	Filtered	Filtered	Filtered	Filtered	Filtered	Filtered	Filtered	Filtered	Filtered	Filtered	Filtered	4	4	4	4	4	4	4	4	4	4	4	4	4	4	Filtered	4	4	4	4	4	4	4	4	Filtered	4	4	4	4	Filtered
2.06995e-06	18768.75;16210.21;16928.43;21404.17;21404.17-2	B7Z306;C9J2P0;H7C061;P51965;P51965-2	UBE2E1	Isoform of P51965, Ubiquitin-conjugating enzyme E2 E1;Isoform of P51965, Ubiquitin-conjugating enzyme E2 E1 (Fragment);Isoform of P51965, Ubiquitin-conjugating enzyme E2 E1 (Fragment);Ubiquitin-conjugating enzyme E2 E1;Isoform of P51965, Isoform 2 of Ubiquitin-conjugating enzyme E2 E1	Filtered	Filtered	Filtered	Filtered	Filtered	Filtered	3	Filtered	Filtered	Filtered	Filtered	3	3	Filtered	3	Filtered	3	3	3	3	3	3	3	3	3	Filtered	3	3	3	3	3	Filtered	3	3	3	3	3	3	3	3	3	3	3	3	3
0.00010492	22461.82;30337.11	B7Z317;P62079	TSPAN5	Isoform of P62079, Tetraspanin;Tetraspanin-5	Filtered	Filtered	Filtered	Filtered	Filtered	Filtered	Filtered	Filtered	Filtered	Filtered	Filtered	Filtered	Filtered	Filtered	Filtered	Filtered	1	Filtered	Filtered	1	Filtered	Filtered	1	Filtered	1	1	1	Filtered	Filtered	Filtered	Filtered	Filtered	1	1	Filtered	1	Filtered	1	1	Filtered	1	1	1	Filtered	Filtered
5.32584e-05	64473.37;76616.26;76616.26-2	B7Z3B9;Q13480;Q13480-2	GAB1	Isoform of Q13480, GRB2-associated-binding protein 1;GRB2-associated-binding protein 1;Isoform of Q13480, Isoform 2 of GRB2-associated-binding protein 1	Filtered	Filtered	Filtered	Filtered	Filtered	Filtered	Filtered	Filtered	Filtered	Filtered	Filtered	Filtered	Filtered	Filtered	Filtered	Filtered	Filtered	Filtered	Filtered	Filtered	Filtered	Filtered	Filtered	Filtered	Filtered	Filtered	Filtered	Filtered	Filtered	Filtered	Filtered	Filtered	Filtered	Filtered	Filtered	Filtered	Filtered	Filtered	Filtered	Filtered	Filtered	Filtered	1	1	Filtered
7.73672e-05	87318.5;94146.82;94146.82-2;94146.82-3	B7Z3R2;Q9ULQ1;Q9ULQ1-2;Q9ULQ1-3	TPCN1	Isoform of Q9ULQ1, Two pore calcium channel protein 1;Two pore calcium channel protein 1;Isoform of Q9ULQ1, Isoform 2 of Two pore calcium channel protein 1;Isoform of Q9ULQ1, Isoform 3 of Two pore calcium channel protein 1	Filtered	Filtered	Filtered	Filtered	Filtered	Filtered	2	2	2	2	2	Filtered	Filtered	Filtered	Filtered	Filtered	2	Filtered	Filtered	2	Filtered	Filtered	Filtered	Filtered	Filtered	Filtered	Filtered	Filtered	Filtered	Filtered	Filtered	Filtered	2	Filtered	2	Filtered	2	2	Filtered	2	Filtered	2	2	Filtered	Filtered
2.06995e-06	15118.59;13955.34;13335.68;NaN;14462.86;14462.86-2;14462.86-3	B7Z4C8;B7Z4E3;C9JU56;H7C2W9;P62899;P62899-2;P62899-3	RPL31	Isoform of P62899, 60S ribosomal protein L31;Isoform of P62899, 60S ribosomal protein L31;Isoform of P62899, 60S ribosomal protein L31 (Fragment);Isoform of P62899, 60S ribosomal protein L31 (Fragment);60S ribosomal protein L31;Isoform of P62899, Isoform 2 of 60S ribosomal protein L31;Isoform of P62899, Isoform 3 of 60S ribosomal protein L31	5	5	5	5	5	5	5	5	5	5	5	5	5	5	5	5	5	5	5	5	5	5	5	5	5	5	5	5	5	5	5	5	5	5	5	5	5	5	5	5	5	5	5	5	5
3.90817e-06	60942.16;60698.9;65520.76;66111.41;67166.4;67166.4-4	B7Z4L1;B7Z4U3;E7EPD9;H7BXS2;Q9NRC1;Q9NRC1-4	ST7	Isoform of Q9NRC1, Suppression of tumorigenicity 7, isoform CRA_d;Isoform of Q9NRC1, Suppressor of tumorigenicity 7 protein;Isoform of Q9NRC1, Suppressor of tumorigenicity 7 protein;Isoform of Q9NRC1, Suppressor of tumorigenicity 7 protein;Suppressor of tumorigenicity 7 protein;Isoform of Q9NRC1, Isoform 4 of Suppressor of tumorigenicity 7 protein	7	7	7	7	7	7	7	7	7	7	7	7	7	7	7	Filtered	7	7	7	7	7	7	7	7	7	7	Filtered	7	7	7	7	7	7	7	7	7	7	7	7	7	7	7	7	7	7
5.21319e-05	57668.4;47875.05;47875.05-2	B7Z4W5;Q16773;Q16773-2	KYAT1	Isoform of Q16773, Cysteine conjugate-beta lyase cytoplasmic (Glutamine transaminase K, kyneurenine aminotransferase), isoform CRA_b;Kynurenine--oxoglutarate transaminase 1;Isoform of Q16773, Isoform 2 of Kynurenine--oxoglutarate transaminase 1	2	Filtered	2	2	2	Filtered	2	Filtered	2	2	2	Filtered	Filtered	Filtered	Filtered	Filtered	Filtered	Filtered	2	2	Filtered	Filtered	Filtered	Filtered	Filtered	Filtered	2	Filtered	Filtered	Filtered	Filtered	Filtered	2	2	2	2	2	2	2	2	2	2	2	Filtered	Filtered
3.90544e-05	48338.1	B7Z503	BTBD10	Isoform of Q9BSF8, BTB (POZ) domain containing 10, isoform CRA_c	Filtered	Filtered	Filtered	Filtered	Filtered	Filtered	Filtered	Filtered	Filtered	Filtered	Filtered	Filtered	Filtered	Filtered	Filtered	Filtered	Filtered	1	Filtered	1	Filtered	Filtered	Filtered	Filtered	Filtered	1	Filtered	Filtered	Filtered	Filtered	Filtered	Filtered	1	1	1	1	1	1	1	1	1	1	1	Filtered	Filtered
2.40703e-05	58360.29;78260.35;78260.35-2;78260.35-3	B7Z589;P48067;P48067-2;P48067-3	SLC6A9	Isoform of P48067, Sodium- and chloride-dependent glycine transporter 1;Sodium- and chloride-dependent glycine transporter 1;Isoform of P48067, Isoform GlyT-1A of Sodium- and chloride-dependent glycine transporter 1;Isoform of P48067, Isoform GlyT-1B of Sodium- and chloride-dependent glycine transporter 1	Filtered	Filtered	Filtered	Filtered	Filtered	Filtered	Filtered	Filtered	Filtered	Filtered	Filtered	Filtered	Filtered	Filtered	Filtered	Filtered	2	2	2	2	2	2	2	2	2	2	2	2	Filtered	Filtered	Filtered	Filtered	2	2	2	Filtered	2	2	Filtered	Filtered	Filtered	Filtered	2	2	Filtered
2.06995e-06	31752.96;28524.75	B7Z596;F5H7S3	TPM1	Isoform of P09493, Tropomyosin alpha-1 chain;Isoform of P09493, Tropomyosin alpha-1 chain	7	7	7	7	7	7	7	7	7	7	7	7	7	7	7	7	7	7	7	7	7	7	7	7	7	7	7	7	7	7	7	7	7	7	7	7	7	7	7	7	7	7	7	7	7
2.3568e-06	35633.98;47351.31;47351.31-2	B7Z5J4;Q9UI42;Q9UI42-2	CPA4	Isoform of Q9UI42, Carboxypeptidase A4;Carboxypeptidase A4;Isoform of Q9UI42, Isoform 2 of Carboxypeptidase A4	Filtered	Filtered	Filtered	Filtered	Filtered	3	3	3	3	Filtered	3	3	3	3	3	3	3	3	3	3	Filtered	Filtered	3	3	3	Filtered	3	3	Filtered	3	Filtered	Filtered	3	3	3	3	3	3	3	3	3	Filtered	3	3	3
2.06995e-06	48669.38;52306.12;52306.12-2	B7Z5N5;Q15796;Q15796-2	SMAD2	Isoform of Q15796, Mothers against decapentaplegic homolog;Mothers against decapentaplegic homolog 2;Isoform of Q15796, Isoform Short of Mothers against decapentaplegic homolog 2	6	6	6	6	6	6	6	6	6	6	6	6	6	6	Filtered	6	6	6	6	6	6	6	6	6	6	6	6	6	6	6	6	6	6	6	6	6	6	6	6	6	6	6	6	6	6
2.79543e-06	92948.87;107413.21;107413.21-2	B7Z5R6;Q14596;Q14596-2	NBR1	Isoform of Q14596, Next to BRCA1 gene 1 protein;Next to BRCA1 gene 1 protein;Isoform of Q14596, Isoform 2 of Next to BRCA1 gene 1 protein	Filtered	Filtered	Filtered	3	Filtered	Filtered	3	Filtered	3	Filtered	Filtered	3	3	3	3	Filtered	3	3	3	3	3	3	3	3	3	3	3	3	3	3	3	Filtered	3	3	3	3	3	3	3	3	3	3	3	3	3
2.10851e-06	45111.57;15743.34;51550.55;57564.04;57564.04-2	B7Z676;D6RGJ7;E9PE63;Q86UD5;Q86UD5-2	SLC9B2	Isoform of Q86UD5, Mitochondrial sodium/hydrogen exchanger 9B2;Isoform of Q86UD5, Sodium/hydrogen exchanger 9B2 (Fragment);Isoform of Q86UD5, Sodium/hydrogen exchanger 9B2;Sodium/hydrogen exchanger 9B2;Isoform of Q86UD5, Isoform 2 of Sodium/hydrogen exchanger 9B2	2	2	2	2	2	2	2	2	2	2	2	2	Filtered	Filtered	Filtered	Filtered	2	2	Filtered	2	2	2	Filtered	Filtered	Filtered	2	2	2	Filtered	Filtered	Filtered	Filtered	Filtered	Filtered	2	Filtered	Filtered	Filtered	Filtered	2	Filtered	Filtered	Filtered	Filtered	Filtered
2.06995e-06	86604.51;89835.24	B7Z6D5;Q96GQ7	DDX27	Isoform of Q96GQ7, Probable ATP-dependent RNA helicase DDX27;Probable ATP-dependent RNA helicase DDX27	18	18	18	18	18	18	18	18	18	18	18	18	18	18	18	18	18	18	18	18	18	18	18	18	18	18	18	18	18	18	18	18	18	18	18	18	18	18	18	18	18	18	18	18	18
2.06995e-06	47476.06;49030.89;49030.89-2	B7Z7P8;P62495;P62495-2	ETF1	Isoform of P62495, Eukaryotic peptide chain release factor subunit 1;Eukaryotic peptide chain release factor subunit 1;Isoform of P62495, Isoform 2 of Eukaryotic peptide chain release factor subunit 1	16	16	16	16	16	16	16	16	16	16	16	16	16	16	16	16	16	16	16	16	16	16	16	16	16	16	16	16	16	16	16	16	16	16	16	16	16	16	16	16	16	16	16	16	16
0.000152351	136844.03;179422.81;179422.81-2;179422.81-3;179422.81-4;179422.81-5;179422.81-6	B7Z7Y1;Q8TEU7;Q8TEU7-2;Q8TEU7-3;Q8TEU7-4;Q8TEU7-5;Q8TEU7-6	RAPGEF6	Isoform of Q8TEU7, Rap guanine nucleotide exchange factor 6;Rap guanine nucleotide exchange factor 6;Isoform of Q8TEU7, Isoform 2 of Rap guanine nucleotide exchange factor 6;Isoform of Q8TEU7, Isoform 3 of Rap guanine nucleotide exchange factor 6;Isoform of Q8TEU7, Isoform 4 of Rap guanine nucleotide exchange factor 6;Isoform of Q8TEU7, Isoform 5 of Rap guanine nucleotide exchange factor 6;Isofor…	Filtered	Filtered	Filtered	Filtered	Filtered	Filtered	Filtered	Filtered	Filtered	Filtered	Filtered	Filtered	Filtered	Filtered	Filtered	Filtered	Filtered	Filtered	Filtered	Filtered	Filtered	Filtered	Filtered	Filtered	Filtered	Filtered	Filtered	Filtered	Filtered	Filtered	Filtered	Filtered	1	Filtered	1	Filtered	Filtered	Filtered	1	1	1	Filtered	Filtered	Filtered	Filtered
2.17322e-06	34175.8	B7Z8V7	NADK2	Isoform of Q4G0N4, NAD kinase 2, mitochondrial	2	2	2	2	2	2	2	2	2	2	2	Filtered	2	2	2	2	Filtered	Filtered	Filtered	Filtered	Filtered	Filtered	Filtered	Filtered	Filtered	Filtered	Filtered	Filtered	Filtered	Filtered	Filtered	Filtered	Filtered	Filtered	Filtered	Filtered	Filtered	Filtered	Filtered	Filtered	Filtered	Filtered	Filtered	Filtered	Filtered
2.57995e-05	14655.76;33540.16;33540.16-2;33540.16-3	B7Z9U0;Q9UFF9;Q9UFF9-2;Q9UFF9-3	CNOT8	Isoform of Q9UFF9, CCR4-NOT transcription complex subunit 8;CCR4-NOT transcription complex subunit 8;Isoform of Q9UFF9, Isoform 2 of CCR4-NOT transcription complex subunit 8;Isoform of Q9UFF9, Isoform 3 of CCR4-NOT transcription complex subunit 8	Filtered	Filtered	Filtered	Filtered	Filtered	Filtered	Filtered	Filtered	Filtered	Filtered	Filtered	Filtered	Filtered	Filtered	Filtered	Filtered	Filtered	2	Filtered	Filtered	Filtered	Filtered	Filtered	Filtered	Filtered	Filtered	Filtered	Filtered	Filtered	Filtered	2	Filtered	2	2	2	2	2	2	2	2	2	2	Filtered	2	2
2.06995e-06	52916.96;52916.96-2;52916.96-3;52916.96	B7ZAQ6;B7ZAQ6-2;B7ZAQ6-3;P0CG08	GPR89A;GPR89A;GPR89A;GPR89B	Golgi pH regulator A;Isoform of B7ZAQ6, Isoform 2 of Golgi pH regulator A;Isoform of B7ZAQ6, Isoform 3 of Golgi pH regulator A;Golgi pH regulator B	6	6	6	6	6	6	6	6	6	6	6	6	6	6	6	6	6	6	6	6	6	6	6	6	6	6	6	6	6	6	6	6	6	6	6	6	6	6	6	6	6	6	Filtered	6	6
4.74938e-06	47635.06;50378.28;50378.28-2	B7ZAX5;Q01415;Q01415-2	GALK2	Isoform of Q01415, N-acetylgalactosamine kinase;N-acetylgalactosamine kinase;Isoform of Q01415, Isoform 2 of N-acetylgalactosamine kinase	2	2	2	2	2	2	2	2	2	Filtered	Filtered	Filtered	2	2	Filtered	2	2	2	2	2	2	2	2	2	2	Filtered	Filtered	Filtered	2	2	Filtered	2	2	2	2	2	2	2	2	2	2	Filtered	Filtered	Filtered	2
1.88055e-05	31829.3;55964.84	B7ZBC8;O75449	KATNA1	Isoform of O75449, Katanin p60 ATPase-containing subunit A1 (Fragment);Katanin p60 ATPase-containing subunit A1	Filtered	Filtered	Filtered	Filtered	Filtered	Filtered	Filtered	Filtered	Filtered	Filtered	Filtered	Filtered	Filtered	Filtered	Filtered	Filtered	2	2	2	2	2	2	2	2	2	2	2	2	Filtered	Filtered	Filtered	Filtered	2	2	2	2	2	2	2	2	2	2	2	2	2
1.3836e-05	15923.42;23221.77;23221.77-2	B7ZBQ3;Q9H944;Q9H944-2	MED20	Isoform of Q9H944, Mediator of RNA polymerase II transcription subunit 20;Mediator of RNA polymerase II transcription subunit 20;Isoform of Q9H944, Isoform 2 of Mediator of RNA polymerase II transcription subunit 20	Filtered	Filtered	Filtered	2	Filtered	Filtered	2	Filtered	Filtered	Filtered	Filtered	Filtered	2	Filtered	Filtered	Filtered	2	2	2	2	2	2	2	Filtered	2	Filtered	Filtered	Filtered	2	Filtered	Filtered	Filtered	2	2	2	2	2	2	2	2	2	2	2	2	2
2.47536e-06	53392.1	B7ZC06	GOLGA2	Isoform of Q08379, Golgin subfamily A member 2 (Fragment)	Filtered	Filtered	1	1	1	1	Filtered	1	1	Filtered	Filtered	Filtered	1	Filtered	Filtered	1	1	1	1	1	1	1	1	1	1	Filtered	Filtered	Filtered	Filtered	1	1	1	1	1	1	1	1	1	1	1	1	Filtered	Filtered	Filtered	1
3.59365e-06	44361.32;41668.4;43973.93;43973.93-2	B7ZC38;B7ZC39;Q9NR46;Q9NR46-2	SH3GLB2	Isoform of Q9NR46, Endophilin-B2;Isoform of Q9NR46, Endophilin-B2;Endophilin-B2;Isoform of Q9NR46, Isoform 2 of Endophilin-B2	Filtered	Filtered	4	4	4	4	4	4	4	Filtered	Filtered	Filtered	Filtered	Filtered	Filtered	Filtered	4	4	4	4	4	4	4	4	4	4	Filtered	4	4	4	4	4	4	4	4	4	4	4	4	4	4	4	4	4	4
5.13463e-06	114842.28;112662.74;111013.63;96882.09;114803.25;114803.25-2;114803.25-3	B7ZKJ3;B7ZKW7;F8VP57;F8W9W0;P54756;P54756-2;P54756-3	EPHA5	Isoform of P54756, EPH receptor A5;Isoform of P54756, EPHA5 protein;Isoform of P54756, Ephrin type-A receptor 5;Isoform of P54756, Ephrin type-A receptor 5;Ephrin type-A receptor 5;Isoform of P54756, Isoform 2 of Ephrin type-A receptor 5;Isoform of P54756, Isoform 3 of Ephrin type-A receptor 5	Filtered	Filtered	Filtered	Filtered	Filtered	3	3	Filtered	Filtered	Filtered	Filtered	Filtered	Filtered	Filtered	Filtered	Filtered	3	3	3	3	3	3	3	3	3	3	3	3	Filtered	3	3	3	3	Filtered	Filtered	3	3	3	Filtered	3	Filtered	Filtered	Filtered	Filtered	Filtered
2.1424e-06	103880.97;103357.42;103357.42-2;103357.42-3	B7ZKJ8;Q14624;Q14624-2;Q14624-3	ITIH4	Isoform of Q14624, ITIH4 protein;Inter-alpha-trypsin inhibitor heavy chain H4;Isoform of Q14624, Isoform 2 of Inter-alpha-trypsin inhibitor heavy chain H4;Isoform of Q14624, Isoform 3 of Inter-alpha-trypsin inhibitor heavy chain H4	15	15	15	15	15	15	15	15	15	15	15	15	15	15	15	15	15	15	15	15	15	15	15	15	15	15	15	15	15	15	15	Filtered	15	15	15	15	15	15	Filtered	15	15	Filtered	15	15	15
2.06995e-06	53847.56;56973.44;53579.14	B7ZKQ9;Q8WTV0-2;Q8WTV0-4	SCARB1	Isoform of Q8WTV0, SCARB1 protein;Isoform of Q8WTV0, Isoform 1 of Scavenger receptor class B member 1;Isoform of Q8WTV0, Isoform 4 of Scavenger receptor class B member 1	11	11	11	11	11	11	11	11	11	11	11	11	11	11	11	11	11	11	11	11	11	11	11	11	11	11	11	11	11	11	11	11	11	11	11	11	11	11	11	11	11	11	11	11	11
3.23627e-06	64071.34;71306.8;71306.8-2;71306.8-3;71306.8-4;71306.8-5	B7ZL14;Q96RU3;Q96RU3-2;Q96RU3-3;Q96RU3-4;Q96RU3-5	FNBP1	Isoform of Q96RU3, FNBP1 protein;Formin-binding protein 1;Isoform of Q96RU3, Isoform 2 of Formin-binding protein 1;Isoform of Q96RU3, Isoform 3 of Formin-binding protein 1;Isoform of Q96RU3, Isoform 4 of Formin-binding protein 1;Isoform of Q96RU3, Isoform 5 of Formin-binding protein 1	Filtered	Filtered	Filtered	5	5	5	5	5	5	5	5	5	Filtered	Filtered	Filtered	Filtered	5	5	5	5	5	5	5	5	5	5	5	5	5	Filtered	Filtered	Filtered	5	5	5	5	5	5	5	5	5	5	5	5	5
4.46999e-06	37133.69;37062.61	B7ZL88;Q8N8Q8	COX18	Isoform of Q8N8Q8, COX18 protein;Mitochondrial inner membrane protein COX18	3	3	3	3	3	3	3	3	3	Filtered	Filtered	3	3	3	3	3	Filtered	3	Filtered	Filtered	3	3	Filtered	3	Filtered	Filtered	Filtered	Filtered	Filtered	Filtered	Filtered	Filtered	3	3	3	3	3	3	3	3	3	Filtered	Filtered	3	Filtered
2.07589e-06	124326.63;122604.7	B7ZLQ5;P28370	SMARCA1	Isoform of P28370, Probable global transcription activator SNF2L1;Probable global transcription activator SNF2L1	23	23	23	23	23	23	23	23	23	23	23	23	23	23	23	23	23	23	23	23	23	23	23	23	23	23	23	23	23	23	23	23	23	23	23	23	23	23	23	23	23	23	23	23	23
5.57433e-06	77296.83;69769.34;80152;80152-2	B7ZLQ8;E5RJM0;Q17RY0;Q17RY0-2	CPEB4	Isoform of Q17RY0, CPEB4 protein;Isoform of Q17RY0, Cytoplasmic polyadenylation element-binding protein 4;Cytoplasmic polyadenylation element-binding protein 4;Isoform of Q17RY0, Isoform 2 of Cytoplasmic polyadenylation element-binding protein 4	Filtered	Filtered	Filtered	Filtered	3	3	3	3	3	3	3	3	Filtered	Filtered	Filtered	Filtered	3	3	3	3	3	3	3	3	3	3	3	3	Filtered	Filtered	Filtered	Filtered	3	3	3	3	3	3	3	3	3	3	3	3	3
2.49083e-05	151875.24;148403.13;150518.63;157262.65;157262.65-4	B7ZLR4;E7ET55;F5H748;P35670;P35670-4	ATP7B	Isoform of P35670, ATP7B protein;Isoform of P35670, Copper-transporting ATPase 2;Isoform of P35670, Copper-transporting ATPase 2;Copper-transporting ATPase 2;Isoform of P35670, Isoform 4 of Copper-transporting ATPase 2	6	6	6	Filtered	6	6	6	Filtered	Filtered	6	6	6	Filtered	Filtered	Filtered	Filtered	Filtered	Filtered	Filtered	Filtered	Filtered	Filtered	Filtered	Filtered	Filtered	Filtered	Filtered	Filtered	Filtered	Filtered	Filtered	Filtered	Filtered	Filtered	Filtered	6	Filtered	Filtered	Filtered	Filtered	Filtered	Filtered	Filtered	Filtered	Filtered
2.07677e-06	120742.41;120870.54	B7ZM87;O75044	SRGAP2	Isoform of O75044, SLIT-ROBO Rho GTPase-activating protein 2;SLIT-ROBO Rho GTPase-activating protein 2	Filtered	Filtered	14	14	Filtered	14	14	14	14	14	Filtered	14	Filtered	Filtered	Filtered	Filtered	14	14	14	14	14	14	14	14	14	14	14	14	14	14	14	14	14	14	14	14	14	14	14	14	14	14	14	14	14
2.06995e-06	105889.09;105789.96	B7ZM99;Q6UB35	MTHFD1L	Isoform of Q6UB35, MTHFD1L protein;Monofunctional C1-tetrahydrofolate synthase, mitochondrial	25	25	25	25	25	25	25	25	25	25	25	25	25	25	25	25	25	25	25	25	25	25	25	25	25	25	25	25	25	25	25	25	25	25	25	25	25	25	25	25	25	25	25	25	25
2.3055e-06	22281.49;NaN;NaN;16225.66;16220.59	B8ZZ87;H7C173;H7C202;Q6NZ67;Q6P582	MZT2B;MZT2B;MZT2A;MZT2B;MZT2A	Isoform of Q6NZ67, Mitotic-spindle organizing protein 2B;Isoform of Q6NZ67, Mitotic-spindle organizing protein 2B (Fragment);Isoform of Q6P582, Mitotic-spindle organizing protein 2A (Fragment);Mitotic-spindle organizing protein 2B;Mitotic-spindle organizing protein 2A	Filtered	Filtered	Filtered	Filtered	Filtered	Filtered	2	Filtered	2	Filtered	Filtered	Filtered	Filtered	Filtered	Filtered	Filtered	2	2	2	2	2	2	2	2	2	2	Filtered	Filtered	Filtered	Filtered	Filtered	2	2	2	2	2	2	2	2	2	2	2	Filtered	Filtered	Filtered
9.83566e-05	20454.13;22766.81;29262.35;39431.89;38637.05	B8ZZ93;B8ZZH7;F8WCL7;J3KQ70;Q9C086	INO80B;INO80B;INO80B-WBP1;INO80B-WBP1;INO80B	Isoform of Q9C086, INO80 complex subunit B;Isoform of Q9C086, INO80 complex subunit B (Fragment);Isoform of J3KQ70, INO80B-WBP1 readthrough (NMD candidate);HCG2039827, isoform CRA_e;INO80 complex subunit B	Filtered	Filtered	Filtered	Filtered	Filtered	Filtered	Filtered	Filtered	Filtered	Filtered	Filtered	Filtered	Filtered	Filtered	Filtered	Filtered	Filtered	Filtered	Filtered	Filtered	Filtered	Filtered	Filtered	Filtered	Filtered	Filtered	Filtered	Filtered	Filtered	Filtered	Filtered	Filtered	1	Filtered	1	Filtered	Filtered	Filtered	Filtered	Filtered	Filtered	Filtered	1	Filtered	Filtered
4.50322e-06	13009.95;57625.42;57625.42-3	B8ZZA2;Q9BYI3;Q9BYI3-3	FAM126A	Isoform of Q9BYI3, Hyccin;Hyccin;Isoform of Q9BYI3, Isoform 3 of Hyccin	Filtered	Filtered	Filtered	Filtered	Filtered	Filtered	Filtered	Filtered	Filtered	Filtered	2	Filtered	Filtered	Filtered	Filtered	Filtered	2	Filtered	2	2	2	2	2	2	Filtered	2	2	Filtered	2	2	Filtered	Filtered	Filtered	2	2	2	2	2	Filtered	2	2	2	2	2	2
2.06995e-06	15167.63;18648.3;18648.3-2	B8ZZB8;Q96F85;Q96F85-2	CNRIP1	Isoform of Q96F85, CB1 cannabinoid receptor-interacting protein 1;CB1 cannabinoid receptor-interacting protein 1;Isoform of Q96F85, Isoform 2 of CB1 cannabinoid receptor-interacting protein 1	2	2	2	2	2	2	2	2	2	Filtered	2	Filtered	2	2	2	2	2	2	2	2	2	2	2	2	2	2	2	Filtered	2	2	2	2	2	2	2	2	2	2	2	2	2	2	2	Filtered	Filtered
6.26544e-06	27773.38;22383.97;12918.15;18648.54;5803.8;23719.49	B8ZZC8;B8ZZE3;B8ZZY8;E7EMN2;F5H4E8;Q9NRN9	METTL5	Isoform of Q9NRN9, Methyltransferase-like protein 5;Isoform of Q9NRN9, Methyltransferase like 5, isoform CRA_b;Isoform of Q9NRN9, Methyltransferase-like protein 5;Isoform of Q9NRN9, Methyltransferase-like protein 5;Isoform of Q9NRN9, Methyltransferase-like protein 5 (Fragment);Methyltransferase-like protein 5	Filtered	Filtered	Filtered	Filtered	Filtered	Filtered	Filtered	Filtered	Filtered	Filtered	Filtered	Filtered	Filtered	Filtered	Filtered	Filtered	Filtered	Filtered	Filtered	Filtered	Filtered	Filtered	Filtered	1	Filtered	Filtered	Filtered	Filtered	Filtered	Filtered	Filtered	Filtered	1	1	1	1	1	1	1	1	1	Filtered	Filtered	Filtered	Filtered
2.06995e-06	93610.2;90877.08;90877.08-2	B8ZZD4;Q86VP1;Q86VP1-2	TAX1BP1	Isoform of Q86VP1, Tax1-binding protein 1;Tax1-binding protein 1;Isoform of Q86VP1, Isoform 2 of Tax1-binding protein 1	Filtered	Filtered	Filtered	10	10	10	10	10	10	10	10	10	10	Filtered	10	10	10	10	10	10	10	10	10	10	10	10	10	10	10	10	10	10	10	10	10	10	10	10	10	10	10	10	10	10	10
2.86363e-06	16163.31;16261.35;17469.69	B8ZZF5;C9J5M4;Q9H8M9	EVA1A	Isoform of Q9H8M9, Protein eva-1 homolog A;Isoform of Q9H8M9, Protein eva-1 homolog A (Fragment);Protein eva-1 homolog A	1	1	1	1	1	1	1	1	1	Filtered	Filtered	Filtered	1	Filtered	Filtered	Filtered	1	1	1	1	1	1	1	1	1	Filtered	Filtered	Filtered	1	Filtered	Filtered	Filtered	1	Filtered	1	Filtered	Filtered	1	Filtered	Filtered	Filtered	Filtered	Filtered	Filtered	Filtered
2.06995e-06	16644.76;11556.98	B8ZZN6;P63165	SUMO1	Isoform of P63165, Small ubiquitin-related modifier 1;Small ubiquitin-related modifier 1	5	5	5	5	5	5	5	5	5	5	5	5	5	5	5	5	5	5	5	5	5	5	5	5	5	5	5	5	5	5	5	5	5	5	5	5	5	5	5	5	5	5	5	5	5
2.06995e-06	11758.56;12202.96;12202.96-2	B8ZZQ6;P06454;P06454-2	PTMA	Isoform of P06454, Prothymosin alpha;Prothymosin alpha;Isoform of P06454, Isoform 2 of Prothymosin alpha	6	6	6	6	6	6	6	6	6	6	6	6	6	6	6	6	6	6	6	6	6	6	6	6	6	6	6	6	6	6	6	6	6	6	6	6	6	6	6	6	6	6	6	6	6
2.68678e-06	42324.25;43058.75;26357.79;NaN;54537.38;54537.38-3;54537.38-5;54537.38-7	B8ZZU6;E9PBF9;E9PEK8;H7C2N6;P15336;P15336-3;P15336-5;P15336-7	ATF2	Isoform of P15336, Cyclic AMP-dependent transcription factor ATF-2;Isoform of P15336, Cyclic AMP-dependent transcription factor ATF-2;Isoform of P15336, Cyclic AMP-dependent transcription factor ATF-2;Isoform of P15336, Cyclic AMP-dependent transcription factor ATF-2 (Fragment);Cyclic AMP-dependent transcription factor ATF-2;Isoform of P15336, Isoform 3 of Cyclic AMP-dependent transcription facto…	Filtered	Filtered	Filtered	Filtered	Filtered	Filtered	Filtered	Filtered	Filtered	Filtered	2	Filtered	Filtered	Filtered	Filtered	Filtered	2	2	2	2	2	2	2	2	2	2	2	Filtered	Filtered	Filtered	2	Filtered	2	2	2	2	2	2	Filtered	2	Filtered	2	2	Filtered	2
2.09187e-06	24344.52;21337.68;27070.57;27070.57-2	B8ZZV9;B8ZZX2;Q9H8M1;Q9H8M1-2	COQ10B	Isoform of Q9H8M1, Coenzyme Q-binding protein COQ10 homolog B, mitochondrial;Isoform of Q9H8M1, Coenzyme Q-binding protein COQ10 homolog B, mitochondrial;Coenzyme Q-binding protein COQ10 homolog B, mitochondrial;Isoform of Q9H8M1, Isoform 2 of Coenzyme Q-binding protein COQ10 homolog B, mitochondrial	4	4	4	4	4	4	4	4	4	4	4	4	Filtered	4	4	4	4	4	4	4	4	4	4	4	4	4	4	4	Filtered	Filtered	4	Filtered	Filtered	Filtered	4	4	Filtered	Filtered	Filtered	Filtered	4	Filtered	Filtered	4	Filtered
5.33848e-06	19618.75;27091.18;NaN;33756.55	B9A008;E7ENR5;H0Y714;Q96G21	IMP4	Isoform of Q96G21, U3 small nucleolar ribonucleoprotein protein IMP4 (Fragment);Isoform of Q96G21, U3 small nucleolar ribonucleoprotein protein IMP4 (Fragment);Isoform of Q96G21, U3 small nucleolar ribonucleoprotein protein IMP4 (Fragment);U3 small nucleolar ribonucleoprotein protein IMP4	Filtered	Filtered	Filtered	3	3	3	3	3	3	3	3	Filtered	Filtered	3	3	Filtered	3	3	3	3	3	3	Filtered	Filtered	3	3	3	Filtered	3	3	3	Filtered	3	3	3	3	3	3	3	3	3	3	3	3	3
4.52228e-06	26173.02;37014.47	B9A047;Q9Y576	ASB1	Isoform of Q9Y576, Ankyrin repeat and SOCS box protein 1;Ankyrin repeat and SOCS box protein 1	3	Filtered	Filtered	Filtered	Filtered	Filtered	Filtered	Filtered	3	Filtered	Filtered	Filtered	Filtered	Filtered	Filtered	Filtered	3	Filtered	3	3	3	3	3	3	3	3	3	3	3	Filtered	Filtered	Filtered	3	3	3	3	3	3	3	3	3	3	3	3	3
2.72055e-06	26248.99;35890.92	B9A049;Q9H977	WDR54	Isoform of Q9H977, WD repeat-containing protein 54;WD repeat-containing protein 54	Filtered	Filtered	Filtered	Filtered	Filtered	Filtered	Filtered	Filtered	Filtered	Filtered	Filtered	Filtered	Filtered	Filtered	Filtered	Filtered	Filtered	Filtered	4	Filtered	4	4	4	Filtered	Filtered	Filtered	Filtered	Filtered	Filtered	Filtered	Filtered	Filtered	4	4	4	4	4	4	4	4	4	4	4	4	4
[truncated: 6,653 more rows]
[truncated: 483 more columns]

## Sheet: Tab2
hHEP_D1_1 (Log2 intensity)	hHEP_D1_2 (Log2 intensity)	hHEP_D1_3 (Log2 intensity)	hHEP_D3_1 (Log2 intensity)	hHEP_D3_2 (Log2 intensity)	hHEP_D3_3 (Log2 intensity)	hHEP_D7_1 (Log2 intensity)	hHEP_D7_2 (Log2 intensity)	hHEP_D7_3 (Log2 intensity)	GOBP name	GOMF name	GOCC name	KEGG name	ANOVA Significant	[-Log ANOVA p value]	ANOVA q-value	PG.ProteinAccessions	PG.Genes
[truncated: 2,531 more rows]

## Sheet: Tab3
hHSC_D1_1 (Log2 intensity)	hHSC_D1_2 (Log2 intensity)	hHSC_D1_3 (Log2 intensity)	hHSC_D3_1 (Log2 intensity)	hHSC_D3_2 (Log2 intensity)	hHSC_D3_3 (Log2 intensity)	hHSC_D7_1 (Log2 intensity)	hHSC_D7_2 (Log2 intensity)	hHSC_D7_3 (Log2 intensity)	GOBP name	GOMF name	GOCC name	KEGG name	ANOVA Significant	[-Log ANOVA p value]	ANOVA q-value	PG.ProteinAccessions	PG.Genes	Changing direction during 7-day culture
[truncated: 859 more rows]

[truncated: 1 more sheets: Tab4]
