# Supplementary material for: Dynamic human liver proteome atlas reveals functional insights into disease pathways
Source: Mol Syst Biol. 2022 May 17;18(5):e10947. doi: 10.15252/msb.202210947 (PMC9112488; doi:10.15252/msb.202210947)
Supplement: Supplementary file 7 — Dataset EV5 [file MSB-18-e10947-s001.xlsx]

## Sheet: Description
	Dataset EV5 : Signle shot proteomic data of patient samples, intermediate datasets during pre-processing and data tables during statistical analysis
	Sub-dataset	Description
	Tab1	Raw liver proteome intensities of the 45 patient samples and number of stripped peptides used for quantification
	Tab2	Protein intensities after filtering for 70% data completeness in at least one of 3 cohorts, with columns indicating number of valid values in each cohort after filtering
	Tab3	Protein intensities after filtering, log2 transformationd and imputation by drawing random samples from a down-shifted normal distribution
	Tab4	Nnumber of proteins quantified in all samples at each data pre-processing step
	Tab5	Significant proteins in ANCOVA
	Tab6	Significantly enriched GOBP terms from two major clusters of proteins differentially abundant in cirrhosis compared with NASH and healthy controls
	Tab7	All extracted ECM proteins significantly up-regulated in cirrhosis

## Sheet: Tab1
PG.ProteinAccessions	PG.Genes	[1] 20190726_QE10_nLC0_LiNi_SA_45cm_Atlas_LiverTissue_A1_20190728214237.htrms.PG.Quantity	[2] 20190726_QE10_nLC0_LiNi_SA_45cm_Atlas_LiverTissue_A2_20190728235150.htrms.PG.Quantity	[3] 20190726_QE10_nLC0_LiNi_SA_45cm_Atlas_LiverTissue_A3_20190729202553.htrms.PG.Quantity	[4] 20190726_QE10_nLC0_LiNi_SA_45cm_Atlas_LiverTissue_A4_20190729223222.htrms.PG.Quantity	[5] 20190726_QE10_nLC0_LiNi_SA_45cm_Atlas_LiverTissue_A5_20190730003859.htrms.PG.Quantity	[6] 20190726_QE10_nLC0_LiNi_SA_45cm_Atlas_LiverTissue_A6.htrms.PG.Quantity	[7] 20190726_QE10_nLC0_LiNi_SA_45cm_Atlas_LiverTissue_A7.htrms.PG.Quantity	[8] 20190726_QE10_nLC0_LiNi_SA_45cm_Atlas_LiverTissue_A8.htrms.PG.Quantity	[9] 20190726_QE10_nLC0_LiNi_SA_45cm_Atlas_LiverTissue_A9_20190730090645.htrms.PG.Quantity	[10] 20190726_QE10_nLC0_LiNi_SA_45cm_Atlas_LiverTissue_A10.htrms.PG.Quantity	[11] 20190726_QE10_nLC0_LiNi_SA_45cm_Atlas_LiverTissue_A11.htrms.PG.Quantity	[12] 20190726_QE10_nLC0_LiNi_SA_45cm_Atlas_LiverTissue_A12.htrms.PG.Quantity	[13] 20190726_QE10_nLC0_LiNi_SA_45cm_Atlas_LiverTissue_B1.htrms.PG.Quantity	[14] 20190726_QE10_nLC0_LiNi_SA_45cm_Atlas_LiverTissue_B2.htrms.PG.Quantity	[15] 20190726_QE10_nLC0_LiNi_SA_45cm_Atlas_LiverTissue_B3.htrms.PG.Quantity	[16] 20190726_QE10_nLC0_LiNi_SA_45cm_Atlas_LiverTissue_B4.htrms.PG.Quantity	[17] 20190726_QE10_nLC0_LiNi_SA_45cm_Atlas_LiverTissue_B5.htrms.PG.Quantity	[18] 20190726_QE10_nLC0_LiNi_SA_45cm_Atlas_LiverTissue_B6.htrms.PG.Quantity	[19] 20190726_QE10_nLC0_LiNi_SA_45cm_Atlas_LiverTissue_B7.htrms.PG.Quantity	[20] 20190726_QE10_nLC0_LiNi_SA_45cm_Atlas_LiverTissue_B8.htrms.PG.Quantity	[21] 20190726_QE10_nLC0_LiNi_SA_45cm_Atlas_LiverTissue_B9.htrms.PG.Quantity	[22] 20190726_QE10_nLC0_LiNi_SA_45cm_Atlas_LiverTissue_B10.htrms.PG.Quantity	[23] 20190726_QE10_nLC0_LiNi_SA_45cm_Atlas_LiverTissue_B11.htrms.PG.Quantity	[24] 20190726_QE10_nLC0_LiNi_SA_45cm_Atlas_LiverTissue_B12.htrms.PG.Quantity	[25] 20190726_QE10_nLC0_LiNi_SA_45cm_Atlas_LiverTissue_C1.htrms.PG.Quantity	[26] 20190726_QE10_nLC0_LiNi_SA_45cm_Atlas_LiverTissue_C2.htrms.PG.Quantity	[27] 20190726_QE10_nLC0_LiNi_SA_45cm_Atlas_LiverTissue_C3.htrms.PG.Quantity	[28] 20190726_QE10_nLC0_LiNi_SA_45cm_Atlas_LiverTissue_C4.htrms.PG.Quantity	[29] 20190726_QE10_nLC0_LiNi_SA_45cm_Atlas_LiverTissue_C5.htrms.PG.Quantity	[30] 20190726_QE10_nLC0_LiNi_SA_45cm_Atlas_LiverTissue_C6.htrms.PG.Quantity	[31] 20190726_QE10_nLC0_LiNi_SA_45cm_Atlas_LiverTissue_C7.htrms.PG.Quantity	[32] 20190726_QE10_nLC0_LiNi_SA_45cm_Atlas_LiverTissue_C8.htrms.PG.Quantity	[33] 20190726_QE10_nLC0_LiNi_SA_45cm_Atlas_LiverTissue_C9.htrms.PG.Quantity	[34] 20190726_QE10_nLC0_LiNi_SA_45cm_Atlas_LiverTissue_C10.htrms.PG.Quantity	[35] 20190726_QE10_nLC0_LiNi_SA_45cm_Atlas_LiverTissue_C11.htrms.PG.Quantity	[36] 20190726_QE10_nLC0_LiNi_SA_45cm_Atlas_LiverTissue_C12.htrms.PG.Quantity	[37] 20190726_QE10_nLC0_LiNi_SA_45cm_Atlas_LiverTissue_D1.htrms.PG.Quantity	[38] 20190726_QE10_nLC0_LiNi_SA_45cm_Atlas_LiverTissue_D2.htrms.PG.Quantity	[39] 20190726_QE10_nLC0_LiNi_SA_45cm_Atlas_LiverTissue_D3.htrms.PG.Quantity	[40] 20190726_QE10_nLC0_LiNi_SA_45cm_Atlas_LiverTissue_D4.htrms.PG.Quantity	[41] 20190726_QE10_nLC0_LiNi_SA_45cm_Atlas_LiverTissue_D5.htrms.PG.Quantity	[42] 20190726_QE10_nLC0_LiNi_SA_45cm_Atlas_LiverTissue_D6.htrms.PG.Quantity	[43] 20190726_QE10_nLC0_LiNi_SA_45cm_Atlas_LiverTissue_D7_20190802141229.htrms.PG.Quantity	[44] 20190726_QE10_nLC0_LiNi_SA_45cm_Atlas_LiverTissue_D8_20190802162100.htrms.PG.Quantity	[45] 20190726_QE10_nLC0_LiNi_SA_45cm_Atlas_LiverTissue_D9.htrms.PG.Quantity	[1] 20190726_QE10_nLC0_LiNi_SA_45cm_Atlas_LiverTissue_A1_20190728214237.htrms.PG.NrOfStrippedSequencesUsedForQuantification	[2] 20190726_QE10_nLC0_LiNi_SA_45cm_Atlas_LiverTissue_A2_20190728235150.htrms.PG.NrOfStrippedSequencesUsedForQuantification	[3] 20190726_QE10_nLC0_LiNi_SA_45cm_Atlas_LiverTissue_A3_20190729202553.htrms.PG.NrOfStrippedSequencesUsedForQuantification
A0A024R216;Q9Y3E1	HDGFRP3;HDGFL3	99624.7	22264.4	109526	58246.4	24837.1	125459	NaN	45198.3	20620.2	27170	29051.9	54352.3	31137.8	28283.5	55293	84576.2	21719.3	277801	230961	38599.4	49273.2	20953.4	27519.8	92060.3	89098.6	46592.7	61437.6	72904.1	24407.7	26906.8	74438.2	43090.8	24952.5	68580	21136.7	46315.6	167724	19174.2	56472.6	53321.8	27829.5	22367.7	69146.8	24880.2	45594.1	3	1	3
A0A024R3W6;A0A024R412;O60462;O60462-2;O60462-3;O60462-4;O60462-5;Q7LBX6;X5D2Q8	NRP2	15497.9	21916.8	30745.9	22053.7	46329.7	14809.1	279127	NaN	46831.3	50697.3	42520.6	247322	359032	256052	116949	194124	26961.2	24013.8	16153.5	24709.5	319218	34599	24410.5	21345.3	43652.9	17852.9	16867.9	210616	129152	60299.6	11698.7	38017.4	21593.1	11198.9	52051.8	16931.7	13550.2	30304.3	44817.9	21899.9	7920.83	57443.9	NaN	26073	26177.7	3	3	1
A0A024R4E5	HDLBP	629160	896106	641193	569768	723323	614450	897995	643118	773049	832352	777720	676789	668552	690870	739009	606334	790758	459486	541891	728798	774671	721266	654853	805298	817889	706768	634510	832182	700949	859846	511680	669376	617345	595127	708284	634982	461394	694937	658847	635662	815727	693505	513549	730506	718937	3	3	3
A0A024R4K9;A0A087WZA9;A0A087X266;Q9BXJ8;Q9BXJ8-2	TMPIT;TMEM120A;TMEM120A;TMEM120A;TMEM120A	23511.5	66769	73701.4	NaN	44888.7	NaN	NaN	NaN	51029.4	NaN	36542.5	18933.5	29497.2	13228.8	18192.7	6983.55	49384.9	NaN	NaN	13739	28461.3	20804.4	NaN	20789.9	9721.37	7994.91	16615.6	19719.2	NaN	65514	42143.1	26548.3	NaN	23824.7	20175.5	16811.9	NaN	54098.2	NaN	NaN	55420.7	47184.8	NaN	NaN	20632.1	1	1	1
A0A024R4M0;P46781	RPS9	2.05309e+06	2.57559e+06	2.34519e+06	2205249	2.39598e+06	2224996	2.35575e+06	2154080	2.24913e+06	2082525	2.26951e+06	2186227	2287504	2364532	2.31713e+06	1.96194e+06	2.24886e+06	1.95906e+06	1.95964e+06	2261319	2.33973e+06	2332076	2184177	2.22891e+06	2367339	2.07023e+06	2.10591e+06	2.30678e+06	2.23093e+06	2.50322e+06	2.30879e+06	2230742	2.16587e+06	2.21994e+06	2.22404e+06	2.17615e+06	2.14864e+06	2.18189e+06	2.80022e+06	2.02726e+06	2.27259e+06	2.29738e+06	1.98665e+06	2.16017e+06	2.17452e+06	3	3	3
A0A024R571;Q9H4M9	EHD1	225935	353352	241528	392470	372726	248357	461043	276275	333460	342798	381394	331309	402061	340561	369225	332815	407031	436653	361795	485828	395375	418266	360403	204971	407527	354766	189286	359340	324354	317030	243238	383556	391420	250742	360714	329342	384928	333951	354281	354315	420843	363724	264255	425709	387833	3	3	3
A0A024R5I4;O94956	SLCO2B1	196527	277201	115313	232502	293108	105656	231682	215526	204285	200336	283197	207851	301610	164014	218316	175834	263108	84154.2	97337	235772	194629	247752	157901	226780	272303	139653	180390	239059	222402	187467	99093.5	290038	202599	82613.2	169025	169587	90819.8	350751	188446	216090	292695	304056	110834	156558	276401	3	3	3
A0A024R644;A0A0A0MRU5;O75503	CLN5	39781.8	17808.1	26752.9	23763.1	NaN	40566.9	NaN	30092.2	26558.4	NaN	21572.1	14348.8	17617	14314.7	14565.5	17972.2	NaN	35493.2	55920.3	NaN	33517.6	26737.4	22570.6	29840.8	28108.9	15118.3	23355.6	NaN	17236.2	NaN	52696.5	NaN	NaN	36648.1	NaN	NaN	60424.7	15329.6	NaN	15847.6	NaN	17094.5	37498.9	17552	11249.9	1	1	3
A0A024R6I7	SERPINA1	664544	428811	2500663	433724	NaN	104770	NaN	43312.6	370606	119574	NaN	NaN	NaN	NaN	NaN	NaN	NaN	27590.9	87719.2	NaN	2835335	429980	14098.1	91758.4	380521	NaN	24583.2	NaN	414170	NaN	129030	210526	NaN	126614	NaN	NaN	2726604	478949	442478	NaN	NaN	276522	43028.2	287429	NaN	1	1	1
A0A024R6X1;O00748	CES2	895102	1.50699e+06	1589048	902233	1.53182e+06	1.48741e+06	1.42247e+06	2099374	1.51936e+06	1.06477e+06	1.13496e+06	1.24882e+06	1.56971e+06	1.15027e+06	1.11357e+06	743748	1.50751e+06	519419	493818	991706	1.91275e+06	1.48834e+06	1.2817e+06	1.75241e+06	1.02883e+06	1.02959e+06	1089610	1.31318e+06	1017797	2.14196e+06	811531	1.05944e+06	920850	768986	1.03002e+06	918849	956618	1.31996e+06	1.62084e+06	1.15077e+06	1.41177e+06	1.15584e+06	1.2534e+06	1.44057e+06	1.34883e+06	3	3	3
A0A024RA52;P25787	PSMA2	325165	384111	323070	385840	389366	270146	359409	408750	377628	370777	388318	344875	329246	317674	341064	388248	320340	355317	334822	428641	356716	365655	417768	325714	417976	459074	393780	370892	389185	363228	305563	495268	468735	330518	362653	414373	378760	448738	236674	386141	408047	441891	480920	369222	411488	3	3	3
A0A024RAC6;Q14241	ELOA	20114.3	43641.3	30455.3	15446.3	14640.6	26804.7	38678.2	21309.1	37333.5	11408.2	42999.5	36148.3	19294.6	NaN	18237.4	NaN	47884	71310.2	72179.1	57021.7	240446	34762.9	82012.4	38984.7	7756.33	21275.7	19459.4	22779.8	14479.6	15608.3	NaN	8763.04	12534.5	NaN	10703.9	10061	NaN	14445.9	12981.6	29028.4	12177.4	14304.3	NaN	35096.1	38065.2	3	3	3
A0A024RCG2;A0A0J9YWM3;E9PRM7;Q96BI1	SLC22A18	341973	231088	184711	78142.7	235360	185809	81877.1	NaN	117020	116002	163277	102448	87295.8	71180.2	37552.4	173927	101506	17155.8	109059	104405	128384	95378.3	79730.6	129127	119115	80825.5	150765	79559	177302	264269	340148	185037	164332	366297	189920	122953	275031	141429	144047	149219	180146	75667.9	235827	57998.1	150527	1	1	2
A0A024RCR6;A0A0G2JK23;P46379;P46379-2;P46379-3	BAT3;BAG6;BAG6;BAG6;BAG6	60348.4	52581.5	110715	53205.3	42834.2	62656.1	78054.8	44921.1	86678.6	46972.4	56602.7	48625.9	76326.7	44882.3	49432.2	78419.5	50514.2	73557.3	66708.3	53472.4	53168.3	46975.6	51716.1	75680.5	53056.7	39290.6	57577.6	59148.5	53277.7	54433.9	69513.9	52528.9	98538	63552.7	48224.8	42039	76170.1	43199.6	49387.9	89054.6	44696.2	58348.5	89977.9	40039.2	50234.5	3	3	3
A0A044PY82;Q96FF7	MISP3	NaN	NaN	NaN	38296.7	51181.6	15336.2	NaN	NaN	34474	NaN	66717.9	52115.6	NaN	49758.5	38579.2	NaN	53159.1	NaN	NaN	NaN	NaN	36979.2	29392	NaN	NaN	NaN	NaN	NaN	NaN	NaN	26718.1	62553.9	77520.7	NaN	49023.3	11880	NaN	NaN	NaN	NaN	NaN	35722.8	18538.3	NaN	NaN	NaN	NaN	NaN
A0A067XG54;Q8NB49;Q8NB49-2;Q8NB49-3;Q8NB49-4	ATP11C	25622.4	32260.9	26610.9	29645.6	73757	17329.5	65928.9	45781.2	45833.4	50160.7	64501.7	60891.4	59953.6	55349.7	58247.3	44415.2	73228	NaN	6867.26	80642.5	53705.1	72778.4	60867.5	22973.9	75546.2	48673.5	27736	67867.9	58366.9	32095.2	17759.7	69447.7	69108.5	7935.67	61128.6	48320.6	NaN	45427.6	72273.5	53858.2	57904.5	73519.2	31425.3	81630.8	79024.4	3	3	2
A0A075B6F3;Q96JB1;Q96JB1-2	DNAH8	519429	5.51882e+06	1142278	566148	1019309	1.11099e+06	765617	146389	984810	1.61396e+06	521881	48707.6	365101	405798	357215	99620	102057	399269	501574	733849	1.03757e+06	356945	127397	636556	202774	360250	466687	164451	388079	1.39695e+06	1.57016e+06	6.20855e+06	5487063	638521	4.46004e+06	1.04072e+06	1.25673e+06	860242	822390	3.54623e+06	7769321	6519948	7.59039e+06	994817	407492	2	1	1
A0A075B6H9	IGLV4-69	104697	44198.8	67590.2	46485.9	31574.6	59798.7	NaN	72006	NaN	54444.1	41875.9	41309.2	NaN	NaN	NaN	64314.2	NaN	124312	102828	NaN	NaN	40203.2	NaN	NaN	NaN	26059.4	NaN	NaN	50682.3	48954.3	109356	38227.3	24465.1	52578	34111.4	106408	363978	25615.7	28483.5	19958.6	35243.1	47101.9	45439.9	23598.3	113324	2	1	1
A0A075B6J9	IGLV2-18	35480.4	NaN	NaN	NaN	NaN	NaN	15339.1	35084.2	21622	37208.4	NaN	10196.5	NaN	NaN	NaN	36293.6	NaN	121219	53501.6	NaN	NaN	24093.5	NaN	NaN	NaN	NaN	39194.8	NaN	NaN	15476.8	28974.2	NaN	NaN	52663.3	20638.7	21022.3	192811	NaN	NaN	NaN	NaN	NaN	NaN	21528.7	NaN	1	NaN	NaN
A0A075B6K4	IGLV3-10	34838.7	211390	NaN	NaN	NaN	NaN	NaN	52195.6	NaN	39803.3	NaN	NaN	NaN	NaN	NaN	101258	NaN	159737	NaN	NaN	13519.6	58094.7	NaN	NaN	NaN	NaN	NaN	21125.2	NaN	NaN	85794.2	NaN	15529.4	NaN	NaN	43050.1	136424	23601.4	NaN	NaN	NaN	NaN	15598.4	22451.5	70796.8	1	1	NaN
A0A075B6K5	IGLV3-9	80948	7991.97	37530.6	18991.4	18344.3	45559.7	12671.9	61202.3	16862	46806.1	10031.3	9790.13	15615.4	26174	31407	114035	8640.29	93811.8	92475.2	NaN	10492	14293.3	13169.6	27461.8	31096	32759.2	32831.7	16018.9	6579	9284.94	55980.5	11188.5	11986.2	36756.3	17049.1	58146.4	286305	7009.79	17988.7	9039.25	10944.5	6915.32	24801.5	7401.56	19239.5	3	1	2
A0A075B6P5;P01615	IGKV2-28;IGKV2D-28	1471976	655175	472144	192878	485545	530986	484298	1.07949e+06	832761	565566	417372	26104.4	471816	398406	309088	426697	307131	1.03049e+06	1.11254e+06	340344	644417	335571	295305	582370	612180	540751	530117	424460	374423	496146	871309	216329	354703	889377	365192	557400	3561686	644685	755989	202429	467720	838794	669854	363524	624011	3	1	3
A0A075B6Q2;Q5T0N5;Q5T0N5-2;Q5T0N5-3;Q5T0N5-4;Q5T0N5-5;S4R347	FNBP1L	NaN	16537.4	18445.9	19105.3	20022.1	23477.5	20121.2	NaN	15199.6	21016.1	22015.5	20384	22101	20680.1	23860.8	20792	19601.4	21785.9	35612.8	12840.6	20538	24969.4	18193.2	NaN	18022.9	NaN	19683.6	21800.9	23673.3	16284.5	23436.3	24533.8	22528.9	21938.1	22079	25005.4	NaN	10900.7	12544.7	23745.5	16423.1	24636.6	17433.3	15240.2	23546.5	NaN	1	1
A0A075B6R2;A0A075B7B6;A0A087WW49	IGHV4-4;IGHV4OR15-8;	295118	NaN	NaN	NaN	NaN	NaN	68004.9	NaN	NaN	NaN	NaN	NaN	NaN	NaN	NaN	107973	NaN	230063	355561	NaN	50480.7	53336.3	NaN	100943	NaN	NaN	163467	NaN	NaN	NaN	56901.2	NaN	NaN	131252	NaN	180840	762009	65836.7	NaN	NaN	NaN	NaN	302415	NaN	169270	1	NaN	NaN
A0A075B6R9;A0A0C4DH68	IGKV2D-24;IGKV2-24	331575	33638.5	99371.4	110995	18189.2	104707	56984.2	134333	107122	97575.4	NaN	41718.4	37319.7	57210.9	60932.9	68990.4	24085.4	127298	190941	28945.1	103865	78191.9	38114.5	137069	56595.8	32482.3	78073.3	55256.1	103765	48335.4	148885	83181.8	30443.3	139064	65463.8	149503	1.01231e+06	51840.6	46641.2	NaN	24872.9	35738.8	29386.3	77533	53894.1	1	1	1
A0A075B6S1;A0A0G2JMB4;A0A0J9YYE9;A0A5B9;P01850	TRBC2;TRBC2;;TRBC2;TRBC1	NaN	NaN	16277	17852.7	NaN	8399.01	NaN	7011.08	NaN	NaN	NaN	NaN	NaN	NaN	NaN	NaN	NaN	35662.2	NaN	NaN	NaN	NaN	NaN	NaN	NaN	NaN	NaN	NaN	NaN	NaN	NaN	NaN	NaN	NaN	NaN	NaN	NaN	NaN	NaN	NaN	NaN	NaN	14419.4	NaN	NaN	NaN	NaN	1
A0A075B6S2	IGKV2D-29	952838	80853	324923	274712	125452	326272	73815	351452	322997	239171	163449	144331	188473	148687	159973	278330	148904	400959	623500	185284	362332	234999	NaN	267060	153476	167621	262703	239252	183223	326844	430017	263081	NaN	475256	240583	622769	1.89145e+06	334239	188194	227404	NaN	245112	364947	373615	231096	3	1	3
A0A075B6S9	IGKV1D-37	NaN	NaN	NaN	NaN	NaN	NaN	NaN	NaN	NaN	NaN	NaN	NaN	NaN	NaN	NaN	NaN	NaN	143075	NaN	NaN	NaN	NaN	NaN	NaN	NaN	NaN	32028.2	NaN	NaN	NaN	NaN	NaN	NaN	NaN	NaN	NaN	NaN	NaN	NaN	NaN	NaN	NaN	NaN	NaN	NaN	NaN	NaN	NaN
A0A075B730;A0A087X1U6	EPPK1	5857.68	NaN	NaN	NaN	NaN	NaN	12784.8	NaN	NaN	10062.3	NaN	30378	NaN	30524.4	4025.09	NaN	NaN	NaN	19558.7	10575.3	NaN	NaN	33084	NaN	16921.9	20001.3	NaN	26639.9	NaN	NaN	NaN	NaN	NaN	NaN	18588.2	15948.4	NaN	NaN	NaN	4431.85	NaN	NaN	NaN	NaN	NaN	1	NaN	NaN
A0A075B738	PECAM1	NaN	NaN	89071.2	NaN	NaN	33823.2	NaN	13924.7	NaN	NaN	NaN	NaN	NaN	NaN	NaN	NaN	NaN	NaN	NaN	NaN	24447.6	NaN	NaN	NaN	NaN	NaN	NaN	NaN	NaN	NaN	NaN	NaN	NaN	NaN	NaN	NaN	NaN	NaN	NaN	NaN	NaN	NaN	NaN	NaN	NaN	NaN	NaN	1
A0A075B746;P82921	MRPS21	34958.2	16451.9	45670.1	45829.3	46600.2	34460.9	NaN	29209.7	17781.2	32613.1	21905.1	17949.7	14599.6	28102.4	20445	21354.8	26912.7	29246.2	33387.1	19696.8	25584.4	18416.7	28638.9	50198	24515.9	10896.7	17878.3	29978.8	34158	NaN	27788	37233.4	19501.6	34123.5	35741.4	17962.3	19777.8	30543.7	NaN	33770	9065.5	25407.7	35132.9	33912.4	34124.4	1	1	1
A0A075B749;A0A087WVF8;A0A087WX83;A0A0A0MRM0;A0A0A0MRM1;Q5VU43;Q5VU43-3;Q5VU43-4	PDE4DIP	169429	102930	55557.8	66322.3	22376.8	80516.3	40077.8	27437.4	101724	54012.6	43007.5	36837	25396.6	44712.5	22887.3	35158.4	28485	118988	92091.6	40574.5	69506.3	43627.5	38434.8	60168.9	41615.1	10889.9	56560	65395.7	22282.9	54051.1	83889.5	15789.3	86501.3	84331.6	48414.8	52913.6	215711	69273.2	30008	21921.2	15074.3	37060.4	53944.8	39620.8	13608.6	2	3	3
A0A075B780;O14787	TNPO2	43249.9	51347.2	49252.5	44863	37202.7	48231	34785.9	39652	38558.9	24459.9	40324.5	41977	33140.8	44597.1	32117.7	41051.6	41858.7	81669.4	59466.6	42129.8	29153.9	37148.6	37790.9	23824.1	43164.7	51805	34461.7	51184.6	36822.9	38194.2	39386.8	34627.4	60489.7	42762.2	34763.9	48879.6	26824.3	35320.8	32073	36408	35008.2	34333.7	40442	38400.6	40981.6	3	3	3
A0A075B784;E9PEW0;Q9P275;Q9P275-2	USP36	723051	1.38956e+06	657250	NaN	1.27344e+06	358765	999336	873272	863309	935008	795371	661386	1.0217e+06	560352	644074	547295	912667	270539	364487	792058	966376	668536	545443	1.04491e+06	701834	788012	848192	702842	998260	1.05488e+06	537305	797925	705023	456784	848259	649605	NaN	1.21194e+06	1.15343e+06	768061	983825	1.30085e+06	860593	1.08889e+06	648205	1	1	1
A0A075B7D0	IGHV1OR15-1	NaN	1390.01	NaN	NaN	NaN	NaN	NaN	NaN	NaN	NaN	NaN	NaN	NaN	NaN	NaN	24888.5	NaN	NaN	NaN	NaN	NaN	NaN	NaN	NaN	NaN	NaN	NaN	NaN	9145.05	NaN	NaN	NaN	NaN	NaN	NaN	NaN	69702.1	NaN	NaN	NaN	NaN	NaN	NaN	NaN	NaN	NaN	1	NaN
A0A075B7D9;Q92804;Q92804-2	TAF15	76742.3	95158.7	135112	93194.7	104642	146717	182246	93096.6	129258	107711	112521	131538	141223	120356	117457	176142	101804	179504	166269	121258	124190	126023	127666	121234	114098	108293	77085.1	127653	100400	99071	138154	96402.5	110376	113402	99263.7	88648.6	101537	148137	130658	105058	93074.5	97328	81254.5	98176	102818	2	2	2
A0A087WSV6;A0A087WSX8;A0A0B4J1W1;A0A0G2JLS4;A0A0G2JNM2;A0A0G2JNQ6;A0A0G2JP64;A0A0G2JP80;A0A0G2JQ15;A0A0G2JQ44;A0A0G2JQ46;A8MVE2;D9IDM5;D9IDM6;F6TER3;Q8NHL6;Q8NHL6-2;Q8NHL6-3;Q8NHL6-4	LILRB1	2.95386e+06	9095755	8889248	17916306	20303146	2047582	3.85462e+06	9508059	8549751	13432104	8998360	7.14586e+06	10227449	4.62226e+06	4.18855e+06	17746534	5052633	1.02644e+06	4047021	6245159	4305911	5646831	16845594	2.36739e+06	5.12447e+06	10701285	5.25784e+06	14851996	6875431	8460092	1.13404e+06	16354493	17929506	4.28581e+06	7519313	5.21045e+06	2551816	24595690	5.66678e+06	17346494	24840582	18582816	2389798	22090034	8138953	2	2	1
A0A087WSV8;V9HW75	NUCB2;HEL-S-109	60597.2	110815	72353.6	47407.3	56310.9	54689.5	97667.7	58536.6	56373.1	34773.2	43137.8	52007.1	54322.9	46929.7	72498.6	61632.2	87750.2	54804.1	67692.9	45057.8	89853.3	59093.4	55568.8	54727.8	63971.7	46031	52076.9	66719.4	29442.8	44709.6	61549.2	43896	54712.7	64576.3	33940.5	42609.9	56602.4	68947.9	60191.8	20721.6	74400.6	82717.1	38637.3	82737.6	68002.7	3	3	3
A0A087WSW9;A0A087WSY9;A0A182DWI3;E9PIR7;F8W809;Q16881;Q16881-2;Q16881-3;Q16881-4;Q16881-5;Q16881-6	TXNRD1	277335	192494	220878	226963	177288	195849	149478	300858	164420	190178	176532	150642	170693	180915	175138	179810	173105	234338	256919	183620	184769	176103	163912	194647	185868	178577	239438	180694	206083	238990	300567	227434	228086	252758	197779	214220	386368	216195	157308	206237	176411	234473	309210	205107	204818	3	3	3
A0A087WSX0;A0A0G2JSC0	IGLV5-45	61385.6	45790	28223	55791.2	NaN	NaN	NaN	NaN	834132	NaN	NaN	11852.8	36936.1	NaN	NaN	44004.3	NaN	59069.1	NaN	NaN	3.53798e+06	21553.6	NaN	NaN	NaN	NaN	NaN	NaN	NaN	NaN	NaN	NaN	NaN	24337.7	19565.6	NaN	161058	NaN	NaN	36879.6	NaN	22641.9	23068.7	NaN	31414.2	1	1	1
A0A087WSY5;Q96IY4	CPB2	87926.1	54219.9	54096.3	66612.9	45284.2	84610.6	75419.8	84769.3	69409.9	52692.8	52283.5	72434.4	52675.1	53245.8	52210.6	117514	48740.8	119930	73520.7	60072.2	70657.8	53145.9	63388	91952.5	52716.6	48717	56054.9	49627.9	62876.3	55904.1	77891.7	64904.7	56393.5	79802.1	58856.6	72918.3	208419	88628.4	77725.4	92594.9	51901.4	65794.6	46475.8	62789.3	64117.8	3	3	3
A0A087WSY6	IGKV3D-15	3.48867e+06	688312	893760	1.69403e+06	395035	953567	4.70832e+06	2.61083e+06	4911123	1.39684e+06	6356925	2680992	6326814	3.85495e+06	3262832	5.23441e+06	5.60438e+06	3.54322e+06	5.96998e+06	5.236e+06	4.247e+06	3.69011e+06	10108448	2.86316e+06	5928013	7388790	5360516	5.939e+06	1.95176e+06	1.53107e+06	1.74074e+06	1.71605e+06	2.02838e+06	1.24931e+06	1.58044e+06	1.35564e+06	9470603	541945	643571	1.61587e+06	1.35411e+06	509698	746222	617717	1.71033e+06	2	2	3
A0A087WT12;A0A087X2I2;P36969;P36969-2	GPX4	185006	205926	121663	270987	280335	133626	137142	161041	127445	201590	254873	239429	185892	189545	209151	188120	225104	145335	88331.5	242461	149173	205020	185321	175863	265342	271635	179263	233798	279088	236729	142060	281422	244856	112964	247399	217811	255113	310567	267631	272970	328803	255767	132413	297361	293789	3	3	3
A0A087WT18;Q96A73;Q96A73-2	KIAA1191	NaN	NaN	NaN	NaN	NaN	15562.6	NaN	NaN	NaN	NaN	NaN	NaN	NaN	NaN	NaN	NaN	NaN	16871.4	NaN	NaN	NaN	NaN	NaN	NaN	NaN	NaN	NaN	NaN	NaN	NaN	NaN	NaN	NaN	NaN	NaN	NaN	NaN	7665.85	NaN	NaN	NaN	NaN	NaN	NaN	NaN	NaN	NaN	NaN
A0A087WT38;Q96I51;Q96I51-2;Q96I51-3	RCC1L	NaN	42484.5	NaN	6553.35	49795.8	5392.78	48902.8	NaN	17582.6	29801.9	21929.3	56390	51914.7	32720.4	52165.3	27628.7	48568.3	NaN	19889	44646.7	56677.5	NaN	NaN	NaN	NaN	46078.6	31465.3	34116.8	48155.6	41271	40764.3	39041.7	55923.2	NaN	34523.1	170585	NaN	43877.5	61081.1	70433.5	38625.6	43521.6	NaN	NaN	NaN	NaN	3	NaN
A0A087WT39;A0A0J9YYD9;V9GYI1	LIME1;;LIME1	21092.5	49860.4	32283.3	23208.9	57229.1	16895.4	34818.6	25377.6	44714.7	25464	50395.3	40199.9	66538.7	62923.8	72030.6	38204.8	76429.7	NaN	8527.44	42836.6	61727.3	65028.6	47958.9	24752.4	59566.8	69997.7	50732.2	27526.7	29637.9	48018	34195	21543.2	33022.7	11488.6	52331.4	48408.5	8800.91	30446.2	55539.9	49915.9	64165	54664.6	9474.31	35597.5	36516.1	1	1	1
A0A087WT42;Q9NY64	SLC2A8	NaN	NaN	NaN	21521.1	29642.2	NaN	38130.7	NaN	12534.8	NaN	44807.3	30974	32686.2	21852.3	17169.2	NaN	NaN	NaN	NaN	16853.9	NaN	NaN	NaN	NaN	NaN	NaN	NaN	NaN	NaN	NaN	NaN	NaN	NaN	NaN	NaN	NaN	NaN	NaN	NaN	NaN	NaN	NaN	NaN	NaN	NaN	NaN	NaN	NaN
A0A087WT99;Q9H0W9;Q9H0W9-2	C11orf54	800970	1.36106e+06	782196	1.53426e+06	1.32269e+06	1.05991e+06	881546	1135693	1.31879e+06	1141424	1338296	1.26765e+06	1.87764e+06	1.57129e+06	1.59354e+06	1.49851e+06	1134489	581556	967864	1.19775e+06	926436	1.52995e+06	1.30923e+06	863447	1455795	1.46402e+06	1.21101e+06	1.08389e+06	1.20317e+06	831482	733018	1.33809e+06	1.51008e+06	911266	1.59835e+06	1.35492e+06	655887	1.97236e+06	1.7896e+06	1.94107e+06	1.6806e+06	1.23638e+06	784627	1.59468e+06	1.33767e+06	3	3	3
A0A087WTA8;P08123	COL1A2	60351548	6.09052e+06	34665616	36794124	4910623	29796614	10240894	50670272	9414289	11221130	9709454	29482588	12559682	13249746	18903244	51766188	12638467	81131160	69307424	22533468	9437222	8951705	19735276	26946578	4580533	18513248	22910724	25925874	11077604	14743370	21247942	23550888	17717746	57286624	17833058	31247478	181398096	19753494	18008868	17557700	9130768	9961048	23695428	11245587	21240402	3	3	3
A0A087WTJ2	GIMAP1-GIMAP5	73142	41672.2	71517.2	67418.5	42823.1	71192.8	60247.3	61281.3	37743.2	70365.6	42287.2	69673.1	51406.2	47123.8	61603.3	48086.4	44882.7	123780	92537.5	46127.8	53635.6	43982.2	48425	46298.9	54053.9	60805.4	54106.5	45706.6	52515.7	55847.1	49501.9	56804.7	61813.3	60300.7	71326.3	53760.9	92548	44452.6	52775.2	47047	59230.2	50491.5	70347.3	62515.3	37736.2	3	3	3
A0A087WTK0;A0A087WVC6;Q12913	PTPRJ	19418732	17246348	9220123	3.3383e+06	791123	19702.1	10810	11687	19592.8	5.67343e+06	31489.8	7636.32	7777.72	11040	10955	6233.23	14939.7	18594	13967.8	8141.26	14174.9	7418.14	10490.5	14790397	35773.9	8980.6	27803700	7378.3	25458046	16868	24661.5	11635493	24142828	24419.8	NaN	256998	76287.1	743878	344535	23691.5	NaN	880862	22056.4	3646.01	472209	1	2	2
A0A087WTM1;A0A087WZ85;A0A0A0MSX4;Q9Y6N7;Q9Y6N7-2;Q9Y6N7-3;Q9Y6N7-4;Q9Y6N7-5;Q9Y6N7-6	ROBO1	NaN	NaN	NaN	NaN	NaN	NaN	NaN	NaN	NaN	NaN	NaN	NaN	NaN	NaN	NaN	NaN	NaN	38841.2	8278.62	NaN	NaN	NaN	NaN	NaN	NaN	NaN	NaN	NaN	NaN	10203.5	NaN	NaN	NaN	5387.16	NaN	18494.4	NaN	NaN	NaN	NaN	NaN	NaN	NaN	NaN	NaN	NaN	NaN	NaN
A0A087WTP3;Q92945	KHSRP	548304	526287	544250	502581	511738	640259	486943	451952	551706	442962	503189	536852	541094	550727	505550	533594	575600	815220	640259	548194	500686	566309	553281	482653	490445	546594	454848	524211	438554	521646	476730	457953	511753	550616	515646	493925	745501	521347	548255	592971	590208	545110	514771	483929	592019	3	3	3
A0A087WTS0;P18283	GPX2	271821	62879.8	184548	221158	224991	115579	166444	772652	NaN	162692	183436	162591	30985.4	141038	215202	234612	123406	80964.1	214016	270594	202955	135908	141335	222883	418081	98449.3	342531	159783	442229	385172	352334	289312	248491	127232	393029	218102	416026	133900	178825	89944.9	81969	204712	217296	113320	116803	3	3	3
A0A087WTT2;Q5JWB9;Q96A57;Q96A57-2	TMEM230	NaN	NaN	NaN	NaN	NaN	NaN	NaN	19189.5	17782.3	NaN	29172.5	33396.1	17205.7	32391.9	20829.9	NaN	15154.1	NaN	11700.5	NaN	29778.4	28337.3	NaN	45461.6	NaN	8621.91	NaN	20751.7	NaN	NaN	NaN	NaN	NaN	NaN	NaN	NaN	NaN	NaN	NaN	NaN	NaN	NaN	NaN	NaN	24119.1	NaN	NaN	NaN
A0A087WTU3;Q9Y6I9	TEX264	NaN	70859.4	103287	87019.5	85814	83452.7	92626.7	154380	78009.1	61343.1	85547.5	94895.8	72690.1	85219.3	64012.3	67718.6	115200	66215.6	80640.6	81568.4	39209.9	81722	113227	55856.3	72314.2	76381.6	59800	101706	55995.1	59856.6	41759.1	75670.3	59473.3	26788	47676.4	74839.9	43230.5	75980.7	68389.9	77472.9	95333.1	95670.4	65108.2	47152.3	69432	NaN	2	2
A0A087WTV6;Q96C36	PYCR2	10282.2	NaN	30323.3	27266.4	NaN	19003.4	NaN	NaN	20170.9	NaN	NaN	14674.5	11921.9	25800.9	NaN	11864.7	15044.9	29662.5	36338.7	NaN	15228.8	NaN	NaN	24885.7	NaN	18855.5	10214.3	12792.8	6124.13	NaN	33425.7	8439.23	NaN	13895.6	11289.2	10236.3	46334.8	11843.6	NaN	1730.88	NaN	15713.1	22723.7	NaN	NaN	2	NaN	1
A0A087WTY7;Q9H227	GBA3	121986	96527.6	90688.7	210747	133408	165599	130608	155790	145834	512042	219188	163509	181924	235529	155850	162444	145830	132581	115910	151623	136407	90657.5	182143	240404	169205	258971	126750	139538	192832	339664	953660	129566	230073	171017	429953	130108	231122	249003	301139	132897	352218	116921	66214.8	174092	193102	3	2	3
A0A087WU02;Q96RQ1	ERGIC2	26644.8	NaN	25180.4	NaN	NaN	NaN	15100.3	21536.5	15859.6	22323.6	10070.4	NaN	14769	NaN	13961.2	NaN	NaN	29330.8	31786.9	157794	21622	NaN	26999.2	15004.4	18583.4	22378.1	NaN	NaN	322616	NaN	NaN	NaN	NaN	30263.9	NaN	NaN	NaN	NaN	NaN	NaN	NaN	NaN	NaN	5181.34	NaN	1	NaN	2
A0A087WU53;Q9H0U3	MAGT1	133728	138985	132483	100444	128059	75494.6	127474	188313	85208.1	89316	98727.4	36709.4	33203.6	100326	82013.4	228204	113814	40804.9	138184	99473.6	169595	87399.8	93742.5	80357.8	91884.4	81578.1	130039	164492	117957	157887	117194	130387	76014.1	184503	79016.2	113717	87009.4	166422	142230	120959	135637	128242	80278.6	90204.8	208644	3	3	3
A0A087WUB9;Q8WYA6;Q8WYA6-4	CTNNBL1	62175.2	555966	64399.5	65122.4	56614.2	84726.1	60485.4	56464.9	60990.1	54921.2	49091.2	79384.1	57672.3	59678.4	50536.7	61731.8	59110.3	120302	92472.8	79315.9	55392.5	56741.5	59438.4	63944.6	48895.9	52342.7	40172.7	62306.7	46592.4	56357	50373.9	50096.6	59075.1	57951.5	54628.7	55334.2	80189	698647	55882.3	59724.2	55794.1	53104.5	53019.2	46790.4	48394.5	3	3	3
A0A087WUC6;E9PI68;Q15005	SPCS2	227271	276302	246919	293615	239034	213695	282343	246461	232162	213123	241353	208698	186544	191599	234294	174622	225453	301072	245557	225115	222660	220214	219604	262991	236558	201941	181038	239152	258991	274891	217683	209714	170900	194321	166167	193277	188682	221888	369225	178674	160933	225777	210816	236266	219696	3	3	3
A0A087WUD1	ZNF787	NaN	4667.84	6253.51	NaN	14018.8	NaN	NaN	NaN	13812	31321	NaN	NaN	NaN	NaN	NaN	NaN	22806.3	NaN	23864	NaN	7791.58	NaN	NaN	NaN	4292.96	NaN	NaN	NaN	1794.75	4227.31	3625.37	NaN	NaN	3880.95	NaN	NaN	NaN	NaN	NaN	NaN	NaN	3946.95	NaN	NaN	NaN	NaN	1	2
A0A087WUI4;A0A087X1U0;J3QTS8;P20231;Q15661;Q15661-2	TPSB2;TPSB2;TPSAB1;TPSB2;TPSAB1;TPSAB1	931271	79166.6	545929	156790	110568	237253	164982	537007	45571.4	416684	102965	186457	214591	58762.5	99583.9	562147	109805	952229	358155	50164.7	186551	251356	83036.2	19741.1	292953	159294	707950	702325	134798	143566	228864	59924	84812.1	441622	154334	253081	548202	79656.1	111467	134824	65410.6	267880	357752	140294	186079	3	3	3
A0A087WUI6;Q8WXW3	PIBF1	252304	154916	NaN	130396	55505.9	197816	NaN	125986	127239	82988.1	114090	117270	70622.4	104495	NaN	96102.6	99042.2	NaN	NaN	85594	52035	64498.2	126315	NaN	NaN	NaN	204435	161203	NaN	96674.7	NaN	87179.5	NaN	NaN	126555	NaN	870534	123380	NaN	NaN	147175	NaN	50525.8	NaN	NaN	1	1	NaN
A0A087WUJ8;A0A087WV79;A0A087WZR1;A8K0H0;G3V4U3;P40305;Q9H4B1	IFI27;IFI27;IFI27;IFI27;IFI27;IFI27;P27	NaN	NaN	NaN	NaN	NaN	NaN	NaN	NaN	NaN	NaN	NaN	NaN	NaN	NaN	NaN	NaN	NaN	NaN	NaN	NaN	NaN	NaN	NaN	NaN	NaN	NaN	NaN	NaN	NaN	NaN	NaN	9686.55	NaN	NaN	NaN	NaN	NaN	NaN	NaN	NaN	NaN	NaN	128346	NaN	NaN	NaN	NaN	NaN
A0A087WUK2;O14979	HNRNPDL	455993	355100	401961	333450	315254	550086	307564	318065	358372	250229	302275	419596	269083	334171	342294	477558	333415	700792	721069	334972	348585	335564	329972	358521	249907	362495	344444	366059	250484	327107	466201	285313	317635	451559	296138	340666	658551	312788	259612	315525	330138	293669	431753	230246	327835	3	3	3
A0A087WUL4;A0A087WX23;A0A087WXK2;A0A087WZG9;B4DSP0;Q86TG7;Q86TG7-2	PEG10	NaN	NaN	NaN	3528.42	NaN	NaN	NaN	NaN	NaN	69515.7	NaN	75136.9	NaN	80549.3	NaN	NaN	NaN	NaN	NaN	55448.8	NaN	30840.9	NaN	NaN	NaN	NaN	NaN	NaN	41602.8	NaN	NaN	NaN	NaN	NaN	NaN	NaN	NaN	NaN	NaN	NaN	28243.9	NaN	30578.8	NaN	17946.1	NaN	NaN	NaN
A0A087WUM0	SYNJ2BP-COX16	242188	200968	262742	224637	249754	184130	208523	119860	242559	198041	226536	152513	206710	221921	221377	183702	259113	177149	202281	224002	275865	228399	198385	247186	223195	189027	177983	240787	249333	204571	219917	223963	269707	188076	245848	194117	212470	202676	225687	264227	226519	155785	207063	237478	234659	3	3	3
A0A087WUQ6;P07203	GPX1	341324	392014	307718	347030	501439	213438	420298	335070	74562.5	455860	507714	490730	386093	510651	587399	349764	387584	415352	269463	425418	441829	433597	475517	270414	669369	497667	378111	443383	461921	586602	500362	457054	600746	152381	678423	468222	427282	559189	470158	445809	333690	376635	229692	519535	361938	3	3	3
A0A087WUS0;E7ETK0;P62847;P62847-2;P62847-3;P62847-4	RPS24	398985	256428	115948	108513	106540	344855	266172	248518	268425	105965	181482	137718	312038	159439	185660	125280	177093	210452	297766	291912	378102	235003	155581	252819	187053	170062	189699	203648	115597	112913	178090	130532	441229	144483	243227	147529	86374.4	116699	236626	148149	374364	125846	361164	428117	173137	3	3	3
A0A087WUT6;O60841	EIF5B	102739	107941	126101	99517.7	97676	100985	113717	102493	113205	95122.7	110971	115560	91257.3	106841	87629.1	94789.8	110431	121147	125866	105227	107351	97077.5	106976	82848.8	114165	107464	96083.9	109973	81543.3	110117	137683	100350	100966	114999	79033.7	106711	119896	99240.6	55731.3	99264.5	102815	105760	114152	80431.6	106231	3	3	3
A0A087WUW6;A0A087X0G7;A0A087X1B1;Q9Y6K9;Q9Y6K9-2	IKBKG	24715.5	NaN	NaN	NaN	NaN	25976.3	NaN	18131.3	20804.4	10418	11836.5	14960.6	NaN	11923.9	NaN	17693.9	7289.6	32476.9	30671.6	15715.4	NaN	13242.9	NaN	NaN	16456	17060.8	13118.9	NaN	NaN	18173.4	32803.8	NaN	NaN	33782.6	NaN	20253.9	129992	NaN	NaN	NaN	NaN	30446.5	33187.3	NaN	NaN	2	NaN	NaN
A0A087WUW9;Q9NXU5	ARL15	NaN	39004.5	30834.8	34799.4	18962.2	NaN	32264.7	36217.3	29629.3	35376.9	28463.4	33094.6	NaN	30038	23812.9	27642.7	30147.9	73943.4	54307.5	NaN	29633	20046.7	19976.2	NaN	22154.3	NaN	31221.2	NaN	NaN	NaN	NaN	35388.8	NaN	51047.8	NaN	NaN	NaN	NaN	NaN	NaN	NaN	NaN	64361.7	36155.8	NaN	NaN	1	1
A0A087WV05;Q99417	;MYCBP	93420.2	86317.3	82858.2	80310.7	75450.8	95144.8	91944.7	87895.2	92540.3	80311.6	86198.3	86291	71429	87979.9	69411.7	74100	83946.1	118809	114271	73261.4	92839.1	72909	75246.4	61307.5	83615.7	57737.9	63694	83933.5	38789.1	74815.2	109490	70609.7	54370	96114.9	85492.2	90911.7	96391.3	65874.1	69021.4	90872.7	80114.7	90568.6	100268	61736.1	80881.9	3	3	3
A0A087WV24;P20711;P20711-3	DDC	54110.4	77734.8	65119	131259	79839.5	67078.4	42165	43612.1	55418.6	103354	119469	79649.9	189526	86672.2	70992	82747.8	109534	14016.1	41948.3	67061.5	70741.4	96132.9	100703	NaN	114333	119538	26545.1	56273	84424.1	44089.6	15697.9	80134.2	165783	48921	121224	110567	36849.1	159178	138891	74607.4	101994	57596.7	41002	86951.9	89326.3	3	3	3
A0A087WV46;C9JXA7;Q0VGL1	LAMTOR4	NaN	NaN	NaN	NaN	NaN	35968.2	NaN	NaN	NaN	NaN	NaN	58115.8	NaN	NaN	NaN	NaN	NaN	NaN	144277	NaN	NaN	NaN	NaN	NaN	16869.9	NaN	NaN	43944.9	NaN	NaN	NaN	NaN	NaN	33982.1	NaN	NaN	NaN	NaN	NaN	NaN	NaN	88354.9	42492.6	NaN	NaN	NaN	NaN	NaN
A0A087WV67;O00124	UBXN8	11343.3	15392	27115.3	8607.04	9763.01	12844.2	7558.83	17416.8	16600	7190.32	7673.84	4902.09	8699.34	7475.5	7190.19	NaN	8704.26	NaN	NaN	NaN	18956.7	9107.06	5703.53	25323.5	NaN	NaN	11315.1	9941.84	6902.67	17818.5	5884	7960.11	NaN	NaN	NaN	7923.98	NaN	NaN	8143.8	4226.87	NaN	10060	8093.36	5661.83	NaN	1	1	1
A0A087WV97;Q8WU79;Q8WU79-2;X6RCC3	SMAP2	116167	113209	69334	64644.7	66991.6	75188.3	83365.7	88612.2	82555.2	85966.7	84534.5	75182.6	69859.8	73213.5	61371.7	60848.2	97150.9	97782.8	91972	77286.7	71500.8	68218.2	65715.6	74698.7	71439	66375	79212.3	80733.4	55817.2	101413	116752	58414.5	65056.2	64055.5	72398.9	72176.9	95179.1	96127.8	90556.2	58413.3	60210.9	82774.1	111461	68674.5	63731.6	2	3	3
A0A087WVA1;P62341	SELENOT	45718.2	42898.7	77411.4	15734.5	27997.8	21280.4	28376.4	46291.5	11794.1	NaN	24496.5	NaN	35911.9	26886	NaN	NaN	31625.2	22606.8	26860.7	23142.6	41310.1	29581.5	15816	27346.8	34168.6	26585.4	18909.5	8090.65	NaN	42131.4	54070.9	36070.7	NaN	23950.2	NaN	NaN	NaN	27703.1	8201.42	20275.7	NaN	30701.2	37968.4	25670.2	20955.7	1	1	1
A0A087WVA8;Q8IWB9;Q8IWB9-2	TEX2	11859.4	5957.91	9310.76	7034.42	399929	303163	1.83279e+06	467413	557095	NaN	449722	621404	NaN	1.68352e+06	659589	5637.87	669453	11294.5	396609	533360	625545	1.37058e+06	528922	8063.55	NaN	NaN	6856.72	1.19162e+06	NaN	6722.67	9477.15	13678.9	8916.94	8993.56	1.11152e+06	7431.89	940632	NaN	861512	10509.6	NaN	8173.72	14877.3	5660.22	4378.4	1	3	3
A0A087WVD7;D6RDH4;Q9Y3D8;Q9Y3D8-2	AK6	NaN	19567.6	NaN	NaN	12375.7	NaN	19135.9	NaN	31781	NaN	20144.7	22838.1	22257.8	NaN	NaN	NaN	16181.9	NaN	NaN	24290.8	12477.7	17488.7	22000.4	NaN	17219.2	23178.3	NaN	NaN	25911	20786.8	26732.3	23933.6	16637.8	14921.6	25996.6	NaN	NaN	22106.7	NaN	NaN	NaN	16179.5	13274.5	20624	22455.6	NaN	1	NaN
A0A087WVF7;Q9NZM3;Q9NZM3-2	ITSN2	19377.4	16516.4	19353.9	10832.5	19655	18097.7	32140.3	19247.7	10653	11335	22152.1	15118.8	18028.2	21922.7	18769.5	27856.7	10710.5	23347.3	23677.5	20982.4	24705.8	21959.8	20844.2	12049.1	18917.5	19066.4	18327.7	19165.8	9729.33	16800.3	14092.7	11399.7	17866.2	15785.2	15751.9	21379.5	33359.6	10308.5	16634.8	11374.6	19087.4	18188	20820.2	16354.6	18711.4	3	3	3
A0A087WVI0;E9PBL8;Q8WTW3	COG1	15065.7	14294.5	14508.7	NaN	12576.2	18100.1	17101.5	14761.3	16125.1	15169.9	19908.2	25509	10881	23900.3	22354.9	9555.95	18415.7	19605.3	20875.6	22811.3	18116	19387.7	27977.9	9513.5	18568.6	14011.1	21447.5	17810	11583.8	17874.2	23962.9	21320.6	5557.33	20448.3	19386.3	15666.2	NaN	17142	10854	21656.7	NaN	10775.5	21072.6	15982.7	13674.7	2	3	3
A0A087WVQ6;Q00610;Q00610-2	CLTC	1.08273e+06	889586	1.08445e+06	1.03964e+06	903482	1.11191e+06	1.15819e+06	1.01321e+06	977529	989016	977237	1.02508e+06	908891	1.08236e+06	1103125	945167	1.03036e+06	1.62395e+06	1.25156e+06	1107656	1.02081e+06	1.06244e+06	1.07853e+06	1.05706e+06	1.00531e+06	983072	953788	1.06211e+06	948915	1.06657e+06	1.28691e+06	1.01782e+06	1.03988e+06	1.06486e+06	1078961	1069077	1.4467e+06	916264	1127127	1095324	973816	977592	1.1252e+06	1.13119e+06	981364	3	3	3
A0A087WVS8;Q70IA6;Q70IA6-2;Q70IA6-3	MOB2	68740.6	NaN	46168.1	NaN	60349.5	72482.5	51099.4	NaN	50314.6	39861	49592.2	48370.1	38003.2	50613.9	36338.9	61034.1	51434.2	92243.4	92294.7	58390.7	55785.5	45661.4	46947.2	51327.7	50529.4	63040.4	60628	65293.7	NaN	54510.2	66016.1	NaN	50911.7	61965	48231	55461.6	NaN	41267.6	NaN	54832.1	37958.4	53799.4	66786.7	41928.1	50023.7	1	NaN	2
A0A087WVX4;D3DQ42;P49895;P49895-2;P49895-4	DIO1	NaN	13408.3	60589.6	31507.6	73482.8	25641.9	52078.9	77753.3	45318.6	37091.8	27151.1	22786.6	33850.3	19196.6	34467.6	NaN	42439	NaN	NaN	36679.2	43811.9	31915.5	NaN	20212.7	33309.2	29097.6	61644.1	29265.7	65056.6	18595.2	12205.6	74890.4	19602.2	26864.8	55849.1	28784.7	28170.1	27287	102118	28205.7	63756.5	30363.6	47582	43593.8	61042.7	NaN	1	1
A0A087WVZ0;Q5TI65;Q9Y5U8	MPC1;BRP44L;MPC1	916998	1.79232e+06	868941	780770	1.65894e+06	637983	1.315e+06	1.14529e+06	1.1126e+06	1.2373e+06	1.04906e+06	870401	1.35461e+06	714208	1.10693e+06	719582	1.17925e+06	359400	479417	524725	1.25653e+06	866452	713483	695039	467213	1.03352e+06	1.09902e+06	905931	1.30724e+06	1.36197e+06	696557	1.04799e+06	927776	601830	1.10706e+06	843790	542740	1553817	1.49877e+06	997243	1.27289e+06	1.69226e+06	1.10988e+06	1.69302e+06	866385	1	1	1
A0A087WVZ9;A0A0A0MQR7;P19388	POLR2E	60529.5	44165.9	64252.2	46846.6	32924.9	62630.9	49722.7	56895.7	54786.2	35075.3	50920.7	57820.4	45554.6	49582.7	49458.3	70987.6	57867.8	91452.2	82570.2	56348.3	39522.7	54660.2	55002.3	46518	56369.2	49340.6	48700.8	54892.3	47234.4	48185.1	56843.7	45804.7	51449.4	60698.3	46579.5	46728.9	69342.4	41118.4	30239.4	49009.2	46063.6	41638.4	62210.5	51445.7	47863	3	3	3
A0A087WW06;Q96AY4	TTC28	553197	46994224	26714470	2.23378e+06	84896336	225239	1025085	NaN	23175882	NaN	23267208	77668568	358292	NaN	58120992	39395152	469297	NaN	NaN	NaN	63369184	2.41763e+06	58823708	NaN	1.37964e+06	369577	3.118e+06	506759	86351936	32924070	483539	165971	93315448	32577564	109124600	39649592	1.25805e+06	454765	108204416	396179	84535704	168609	21753638	2.13482e+06	89213632	1	1	1
A0A087WW16;B9TX33;M0QYR4;Q71SY5;Q71SY5-2;Q71SY5-3;Q71SY5-4;Q71SY5-5	MED25	13176.1	NaN	NaN	NaN	NaN	NaN	NaN	NaN	NaN	NaN	NaN	NaN	NaN	NaN	NaN	NaN	NaN	NaN	14629.8	NaN	NaN	NaN	NaN	NaN	NaN	NaN	4273.38	NaN	NaN	9039.39	NaN	NaN	NaN	NaN	NaN	NaN	17845.1	NaN	25565.9	NaN	NaN	NaN	NaN	NaN	NaN	1	NaN	NaN
A0A087WW23;P20292	ALOX5AP	207340	NaN	191881	145246	54481.6	211663	NaN	156646	114709	89648.9	NaN	86019.8	NaN	NaN	135404	235195	NaN	286601	225412	33363.8	32532.4	NaN	NaN	62901.3	NaN	44828	147423	79054.2	49346.2	105161	350753	74916.9	73269.6	151860	57331.8	142313	339213	47905.8	NaN	NaN	32739.6	NaN	163451	110640	33546.8	2	NaN	2
A0A087WW58;C9JAG1;Q9C0D9	SELENOI	NaN	NaN	NaN	NaN	NaN	NaN	NaN	NaN	89043.8	NaN	68899.5	81242.9	52136.5	57497.7	NaN	NaN	94022.8	NaN	NaN	52992.4	96522.8	55974.4	67493.7	77261.8	51837.1	56575.9	54889	49613.1	NaN	NaN	NaN	NaN	NaN	NaN	NaN	NaN	NaN	NaN	NaN	NaN	NaN	NaN	NaN	NaN	NaN	NaN	NaN	NaN
A0A087WW77;Q15334	LLGL1	37841.1	219473	42802.7	248843	235969	46943.1	119852	184203	192258	85546.5	131514	165010	238308	200378	209146	113124	159756	40269	11362.8	228206	187384	220795	194545	36608.6	126624	144628	188296	221943	270935	211142	41082.8	245501	263948	52406.5	307070	200375	51150.6	279179	410374	250163	370440	282660	80059	282426	273022	3	1	3
A0A087WWA5	TNXB	251160	49702.3	216761	36821.3	58159	221259	24575.4	NaN	38125.1	NaN	NaN	95356.7	32462.3	84880.3	42339.7	70449.5	61466.2	270942	439101	26126	21360.5	NaN	13320.1	198374	NaN	38589.9	66045.6	28782.2	19958.2	128411	169772	49649.6	NaN	183752	28081.1	15079.5	269749	70993	10435.9	29061.1	NaN	50490	130313	NaN	NaN	3	2	3
A0A087WWD4;P13591;P13591-1	NCAM1	28268.3	17051.5	30126.2	22409.1	12561.1	33872.2	NaN	20933.4	26381.5	11499.3	62092.9	20496.6	21777.5	166890	NaN	46071	25199	40974.9	40762.4	23457.5	15237.9	68456.2	102549	11808	18736.5	13686.5	29601.8	32893.7	3878.23	33570.3	11883.1	5337.98	NaN	6294.37	6895.02	8521.55	18825	NaN	4583.17	3361.78	15496.8	15448.9	22276.7	17091	17810.9	3	3	3
A0A087WWF1;Q8WWX9	SELENOM	37654.9	NaN	30637.2	NaN	NaN	NaN	NaN	17333.2	10402.7	NaN	8096.92	12069.6	NaN	10138.4	11458.2	33068.3	5936.75	80006.7	17224.2	8250.76	10223.6	6892.65	7167.98	15651.2	6003.64	12007	15762.1	8846.83	NaN	35457.5	24592.9	NaN	NaN	37477.1	NaN	41374.1	47226.7	NaN	NaN	NaN	NaN	NaN	37596.5	NaN	NaN	1	NaN	1
A0A087WWI0;Q9H2I8	LRMDA	11110.4	15116.9	21697.8	31365.3	42369.4	48518.2	24099	17072.2	20129.3	22325.5	40724.2	30274.9	NaN	55588.9	41103.5	37138.1	16882.7	38177.7	NaN	NaN	14369.2	45584	14592	26586	44464.7	49176.2	11483.3	NaN	23280.8	13622.6	11285.3	21214.7	20422.4	19091.4	20034.1	19219.3	NaN	166689	11514	22064.8	20841.6	17532.2	14904.7	16637.4	23447.7	1	1	1
A0A087WWK8;Q6DN90	IQSEC1	27695.4	43649.3	25890	29860	38760.2	30639.3	40138	24760.1	32702.1	43965.3	36418.4	40043.1	38243	30861	30986.3	37332.5	30188.8	44202.1	28495.5	40676.3	31459.7	35355.4	42904.3	23929.2	30450.3	31297.5	25067.7	45693.6	35420.5	43930.2	32918.7	30371.9	33205.2	28832.9	29473.2	29092	35039.2	39019	34807.3	49748.6	31698.4	46239.6	19285.4	45468.3	39908.6	3	3	3
A0A087WWM4;F8WAN9;H0YMB3;Q9P2T1	GMPR2	216277	210258	186417	258378	207159	190658	136672	183402	186127	226849	245707	202566	223826	258134	202368	249283	193356	313959	228973	238401	170121	216188	210764	185614	201294	253238	230759	198678	210138	172587	239037	256842	259047	210626	223135	242315	335809	228756	135250	224196	237236	252428	270636	232659	255558	3	3	3
A0A087WWM6;E7EQL6;O43272;O43272-1;O43272-2	PRODH	34540.1	NaN	234628	NaN	NaN	NaN	20639.4	NaN	NaN	NaN	13227.1	NaN	20845	11202.9	10806.8	NaN	56592.2	NaN	77903.8	7786.85	NaN	10553.6	NaN	NaN	12060.5	NaN	NaN	21454.9	NaN	NaN	144643	NaN	NaN	NaN	NaN	NaN	NaN	NaN	88237.5	NaN	NaN	NaN	NaN	NaN	NaN	1	NaN	2
A0A087WWP4;Q96T37;Q96T37-2;Q96T37-3;Q96T37-4	RBM15	36365.8	28448.2	18724	20989.8	26428.2	39553.7	31671.2	31436.5	37318.7	17075.9	24215.6	30338.8	33585.2	66902.6	39995.4	40705.4	41250.5	54547.3	48786.1	37829.4	37315.8	37024.8	39299.4	62574.7	36147.1	34730.1	39152.2	43377.7	24670.7	26675.7	39659.6	31130.6	65461.7	34806.7	36379.3	26221	54246.1	32406.9	41996.9	32480.2	28161.9	30035.1	12674.9	27250.6	23768.9	3	3	3
A0A087WWS1;Q96FV9	THOC1	44166.8	18875.1	16397.1	NaN	29609.4	32098.9	20756.6	2064.51	19644	NaN	10934.4	14399.2	12021	24541.4	28214.3	NaN	21831.4	33761.9	50415.2	18922.1	NaN	28114.7	11431.2	25184.4	NaN	NaN	NaN	13911.9	19516.4	11089.8	29043.3	12454	31567.6	33577.3	NaN	12243.7	24887.9	18795.6	NaN	NaN	NaN	NaN	26967.1	NaN	NaN	1	2	1
A0A087WWU8	TPM3	2.38373e+06	1696146	1.92476e+06	919435	1.30068e+06	1.67224e+06	1.00521e+06	1.50215e+06	1.80959e+06	1.19056e+06	1.49407e+06	1.0039e+06	1.25379e+06	985008	1.02137e+06	721842	1.20039e+06	1.60468e+06	2.07648e+06	1.11899e+06	1.53951e+06	1.08451e+06	978103	1.41755e+06	1.24215e+06	1.10503e+06	1.65685e+06	1.19559e+06	1.13658e+06	2020523	2.26496e+06	1.16075e+06	757116	1.86166e+06	923774	1.28342e+06	2.0429e+06	1.63663e+06	840100	966604	1.27468e+06	2.00038e+06	1994924	1.15136e+06	1.34302e+06	3	3	3
A0A087WWW7	TNS1	490005	96436.7	460154	274078	99950.6	735275	103359	97432	110724	142164	101353	137184	112125	107639	NaN	208697	NaN	849423	435423	93253.6	151147	137743	166790	385124	125251	219704	207021	151612	136788	128273	270607	171702	149880	320723	177510	202897	877660	136415	207456	215081	160759	143830	244030	83667.6	194646	1	1	1
A0A087WWW8;B5MEB3;Q9Y6J0;Q9Y6J0-2	CABIN1	104163	173934	95457.4	NaN	132988	47298.3	68208	71260.6	76576.7	86561.8	96898.7	NaN	NaN	NaN	47035.3	51858.6	107577	NaN	46905.7	64235.2	89582.1	52367.9	NaN	77437.3	45481.9	68196.7	75521.1	51703.6	68409.3	134547	45977.4	75496.1	NaN	51543.1	56721.2	49158.2	31956.1	104478	26995.9	NaN	88515.8	169910	108951	43498.9	92279.8	1	1	1
A0A087WWW9;O95999	BCL10	67476.4	204827	61558.2	NaN	107010	18736.2	51969.7	77225.6	55663.5	111205	54712.7	28689.3	53765.9	29083.2	45257.2	20777.1	52719.3	36397.3	23204.3	NaN	138999	NaN	NaN	60615.6	19743.5	54416.1	54893.8	17877.8	125074	183228	NaN	NaN	NaN	NaN	NaN	NaN	NaN	181944	NaN	68001.6	2773.57	191532	NaN	106021	NaN	2	1	1
A0A087WWY9;Q8TB24;Q8TB24-4	RIN3	8413.08	9855.81	NaN	3055.55	7128.84	6029.19	12703.5	6643.8	9001.59	4866.63	28627.8	19223.2	9559.41	NaN	11770.6	NaN	17082.6	21050.1	18408.7	11074.7	32701.5	14398.8	15460.8	7325.09	13755.3	NaN	37884.2	NaN	4553.25	8005.84	8068.65	7045.21	3886.35	5584.58	16090	8841.49	17488	15109.9	5697.05	20481.5	8310.86	6571.6	156148	20866.6	89645.7	1	1	NaN
A0A087WXC5;E7ESZ7;O95299	NDUFA10	316491	432161	453144	321055	418961	202626	274813	313947	344090	372249	442374	472497	315861	366222	333227	365796	486416	282419	357323	381276	362105	392043	367960	172373	503233	323577	418369	455685	319958	328088	423539	390342	414109	374327	386821	335756	303149	392824	343134	438502	400979	371455	382728	313173	355449	3	3	3
A0A087WXI5;P12830	CDH1	107419	200699	75564.4	53709.8	112335	76627.2	102961	88123.6	93812.9	101539	90734.5	55982.8	92785.1	65246.3	66384.8	84916.1	108968	120990	100791	65235	86642.4	95206	59698.2	96653.4	78026	76889.8	96174.1	108997	85504.8	67727.6	118001	85718.1	124155	116674	79535.1	114526	250485	93961.2	97351.6	97452.2	173094	186190	100920	88378.1	84864	3	3	3
A0A087WXM6;A0A0A6YYL6;J3KRX5;J3QQT2;P18621;P18621-3	RPL17;RPL17-C18orf32;RPL17;RPL17;RPL17;RPL17	1.13509e+06	1.24524e+06	1.19294e+06	1.05349e+06	1.20282e+06	1.18239e+06	1.19558e+06	1.1287e+06	1.25165e+06	1.06569e+06	1.19784e+06	1.28765e+06	1209786	1.27985e+06	1.21406e+06	970312	1.17383e+06	1.16936e+06	1.19959e+06	1.08734e+06	1.29785e+06	1.23037e+06	1.22707e+06	1.14718e+06	1.37184e+06	1.08074e+06	1.11215e+06	1052370	1121883	1.27852e+06	1226330	1.05939e+06	1.03662e+06	1.25323e+06	1.15001e+06	1.1245e+06	794580	1.1068e+06	1.13193e+06	1106945	1.03149e+06	1.22071e+06	1.14069e+06	1.04079e+06	1.21588e+06	3	3	3
A0A087WXN4;Q96CB8	INTS12	7828.85	4037.93	14483.5	6670.44	7209.41	15410.5	7333.78	NaN	4535.42	8882.41	13198.1	9021.56	5679.3	NaN	7447.49	10986.8	8737.49	18249.1	12563.8	5947.63	NaN	9885.21	11436.4	9459.64	16318.9	8349.83	13190.5	18261.2	9212.32	13010.6	5924.91	7891.74	15210.6	15219.1	8476.06	8849.4	NaN	NaN	NaN	17405.9	11736.2	17749.4	NaN	NaN	7334.06	1	1	2
A0A087WXN9;Q765P7	MTSS1L	28821.8	34680.9	30242.8	25654.9	33274.3	27078.2	22978.5	44517.1	50143	43358.9	29775	46893.3	25195.3	21294	26280.1	34867.3	34907.2	17883.8	28863.3	34488.5	42080.1	20605.1	30475.6	19829.7	22727.9	14381.9	22339.2	33536.9	50156.9	31978.3	54606.3	30640.1	28538.4	26409.7	37078.7	37095.2	NaN	38389.3	39900.3	220076	43404	59077.8	29161.9	24105.4	38008.1	3	3	3
A0A087WXS7;O43681	ASNA1	319414	195701	230580	218865	174958	285255	191264	303651	208907	164748	181389	224966	161719	216355	187437	190620	156188	443023	331148	189414	164432	157617	180572	227154	159588	194987	181424	190731	150573	181562	262177	185929	162628	214326	171828	170663	319145	144997	180416	186432	167527	166162	228448	147860	215348	3	3	3
A0A087WXU0;Q5SZ82;Q9NWS8	RMND1	102742	73252.3	84644.9	77304.7	61523.4	55741.7	51602.9	69583.3	59640.2	92158.6	73173.6	72749.1	60261	86957.2	68839.4	64711.6	45181.1	29982.2	47965.9	56009.7	60909.6	80182.2	48620.5	87896	58409.3	63325.5	55488.5	43362.9	72193.2	102904	74239.6	102959	116414	77906.9	77941.6	108038	54417	61979.3	97116.8	84187.5	45705.4	91175	68674.2	53749.6	61291.6	1	2	2
A0A087WXV4;P41235;P41235-2;P41235-4;P41235-5;P41235-6	HNF4A	30018.9	47304	40745.8	62655.6	40108.7	42293.7	60849.9	41879.9	29720.7	66044.2	54537.3	84944.1	44241.6	46939	52326.1	57796.6	53750.2	40667.4	36143.9	60662.5	74376.7	58195.4	50721.8	47551.3	50884.4	61395.9	46185.9	41817.9	46684.4	52516.2	23998.6	49475.1	59910	30204.8	68635.7	62392.8	NaN	91014.1	26071.2	98751.7	78853.9	77308	16943.4	37555.2	49447.4	3	3	1
A0A087WXW9;P20908	COL5A1	305500	82803.4	125540	82542	84978.1	272308	202352	163979	91684.5	74758.5	56448.1	72470.2	134952	37004.6	104833	98860.3	84112.4	239726	353297	89969.5	156410	48489.6	77448.2	283372	93341.7	67032	235016	77297.4	88130.2	97646.4	275479	62002.5	21129.5	284850	84312.7	123076	496663	117927	54203.8	42267.9	15898.7	93041.9	131301	45764.2	74915.9	3	2	3
A0A087WXY4;A0A087X1A8;A0A0A0MS38;D3VVH9;E9PJN5;F5H211;G3V3R7;G3V4U9;G3V526;P54252;P54252-1;P54252-4;S4R399	ATXN3	21515.7	32854	34476	9677.15	17962.4	23590.3	16248.3	21807.2	20927.5	27538.3	26240.4	14316.1	19489.1	21323.1	30899.4	44168.3	17710.9	74737.5	53105.1	47850.8	28209.1	30899.1	12879.6	17232.6	14835.2	12968.5	26041.9	26600.2	29495.7	12157.7	19698.8	18405.2	32326.9	36313.9	15748.8	19635.8	NaN	13208.7	19036.2	18069	NaN	24052	16370	20025.4	15291.8	1	2	2
A0A087WY00;F8W6H6;F8WE88;G3V394;Q9Y4I1;Q9Y4I1-2;Q9Y4I1-3	MYO5A	54287.6	47792.2	6874.93	18214.9	52093.4	51106	51230.6	NaN	26030.7	39691.4	31453.4	17577.2	NaN	24749.9	27862.9	23404.5	23615.4	25717.8	24786.8	25288.6	25474.8	27952	24121.9	188055	26652.6	47738.4	27673.7	NaN	43860.9	31118.7	36675.8	43381.1	49096.6	23215	62410.2	42224.1	8748.94	44366.6	43485.9	34755.2	55056.7	40464.1	7582.05	54748.6	29970.8	3	3	1
A0A087WY55;Q9NP79	VTA1	267365	299608	265154	318710	344442	266105	324295	242957	341040	349511	329886	337468	361103	332124	348893	322337	394848	300706	304434	375539	322113	360549	374358	250725	342029	365496	286427	368993	359860	319311	280227	342590	183279	241608	346277	355593	314883	340487	277632	390448	404488	352078	308769	348211	400272	3	3	3
A0A087WY61	NUMA1	NaN	NaN	NaN	9410.11	NaN	32810.2	NaN	NaN	NaN	NaN	NaN	NaN	NaN	NaN	NaN	NaN	NaN	34010.7	30820.9	NaN	NaN	NaN	NaN	NaN	NaN	NaN	NaN	NaN	NaN	NaN	NaN	NaN	NaN	NaN	NaN	NaN	NaN	NaN	NaN	NaN	NaN	NaN	NaN	NaN	NaN	NaN	NaN	NaN
A0A087WY71;Q96CW1;Q96CW1-2	AP2M1	578111	482998	499621	482938	479502	527428	535508	465665	467786	483570	469521	506096	493976	483299	524557	458212	534454	585805	508386	535939	505417	470129	518812	491980	467016	482062	431855	476419	519806	566175	574346	538613	519373	492190	559338	514393	679532	452000	580095	510811	544331	506373	584478	542621	552184	3	3	3
A0A087WY85;P61077;P61077-2;P61077-3	UBE2D3	434821	465493	399880	336915	650816	555126	537670	603909	577924	624971	567972	424376	569991	477606	578480	464948	625463	473953	464501	581001	530963	481678	501565	445751	493378	531724	587833	546935	608100	573247	642130	571147	453454	572266	549572	556744	431185	583494	536821	459050	585933	570607	613872	532552	595774	2	2	2
A0A087WYF7;Q6UXV4	APOOL	118252	143968	160491	164583	152736	141120	174559	169253	174825	148386	189185	178845	180748	158150	156918	134400	152000	146143	153533	131118	136511	176682	158518	196902	174526	159887	172168	158790	187240	161207	124944	167706	182960	149676	166436	155993	156622	179557	118066	182106	128440	169052	167283	144951	140570	3	3	3
A0A087WYN9;Q7Z478	DHX29	36445.9	27275.3	21247.7	13967	20267	10563.6	26105.5	28221.2	25196.5	49216.1	26203.2	22621.4	18481.9	24505.5	19765.8	19655.1	27913.2	29503.1	26734	26589.4	27400	17547.1	23168.5	20002.2	23000.7	20959.8	23822.3	37627.7	18526.7	21112.2	30618.5	21461.8	18007.1	25088.3	19463.7	20254.1	58373.5	29784.3	28218.1	7636.56	28788.9	41130.8	52879.5	23000.5	22970.1	3	3	3
A0A087WYP2;Q8IZQ5	SELENOH	67168.3	58272.3	54771.4	72520.2	82940.1	31345.6	47915.1	44336.2	23221.6	38699.1	69919.4	61717	35696.1	39993.8	58532.7	62841.9	65421.4	129046	70439.5	70749.2	59442.7	62340.5	53999.9	31824.1	64325.5	71763.8	45794	82679.7	42191.4	76246.6	61837.5	65869.6	58359.7	36627.6	69075	74617	75438.7	84244.2	48865.8	72674.9	63212	73587.6	70286.3	51274.7	64102.6	3	3	3
A0A087WYR0;P09132	SRP19	78134.3	87122.7	76661.8	67017.9	68109.8	75518.1	84743.8	73879.6	84453.8	60540.3	75445.7	76917.2	69974.6	87330.1	70362.3	70048.1	57198.1	73360.8	87812.1	80091.9	82722.6	70165.8	79392.3	95125.5	83164.9	73561.7	65338.6	86510.5	70265.2	74252.4	105107	73060.5	71833.6	88186.4	65466.9	70706.9	81898.1	82704	51830.4	77768.9	76116.8	77607.1	87146.2	72011.4	85002.7	2	2	2
A0A087WYS3;H7C4X9;Q9ULU4;Q9ULU4-10;Q9ULU4-11;Q9ULU4-12;Q9ULU4-13;Q9ULU4-14;Q9ULU4-16;Q9ULU4-17;Q9ULU4-19;Q9ULU4-20;Q9ULU4-21;Q9ULU4-23;Q9ULU4-3;Q9ULU4-4;Q9ULU4-5;Q9ULU4-6;Q9ULU4-7;Q9ULU4-8;Q9ULU4-9	ZMYND8	NaN	15351.6	NaN	NaN	NaN	19238	NaN	NaN	14994.8	NaN	NaN	NaN	17042.8	NaN	12841.4	NaN	NaN	43444.6	28217.4	22387.4	20543.7	NaN	NaN	23210.2	NaN	18007.8	17163.9	NaN	10739.1	NaN	NaN	NaN	11381	20426.2	NaN	NaN	27060.1	NaN	NaN	NaN	NaN	NaN	11821	NaN	17340	NaN	1	NaN
A0A087WYT3;Q15185;Q15185-4	PTGES3	673633	534136	488757	513888	564196	595314	560437	664456	568083	577168	478543	583752	567750	587693	558679	632823	554059	802743	637648	623121	560072	575404	581466	596846	588034	700615	482700	586547	503167	595771	709753	507803	738148	597089	639359	618930	683296	566339	694482	698736	628514	517829	572767	619012	581978	2	3	3
A0A087WYU2;Q96S19	METTL26	26447.3	49175.6	37786.5	43783.5	47801.7	37369.3	44564.6	39144.6	48566.3	47611.6	36739.3	52907.4	59303.5	40882.9	51880	50358.7	48610.7	54347.7	43715	51831.4	34936.5	41169.7	38756.2	36112.2	34229.2	47520.4	43583.6	45755.9	45970.7	49009.3	29147.1	42357.8	63408.8	37921.2	49859.9	34407.1	36683.8	47316.8	60349.8	59526.6	46645.1	41854.3	29015.5	65388.4	42258	3	3	3
A0A087WYY0;A0A087X260;B1AKP7;G3V162;Q13148	TARDBP	78236.6	68980.8	88440.8	69788.8	73379.7	103970	89011.1	94748	66066.3	64371.7	78014.3	93391.2	90474.9	85223.3	94791	96276.8	87042.3	165910	111581	91451.3	89328.9	92176.1	109408	73877.6	62692.2	63384	76393.4	85454.5	59481.7	66409.3	83936.5	63256	65077.3	103592	86068.9	88318.2	148788	65023.7	60469.1	76768.7	90456.9	59759.6	90675.6	85234.8	80401.1	3	3	3
A0A087WZ09;P43694;P43694-2	GATA4	6120.87	7674.51	4143.85	NaN	7431.58	7256.07	8157.71	NaN	NaN	7331.51	5764.45	NaN	6502.15	7642.43	8724	7246.5	8052.76	13335	NaN	NaN	13705.1	NaN	12563	6570.64	7659.37	5424.77	NaN	NaN	7571.34	7812.97	3339.81	6805.81	8410.94	NaN	6858.08	NaN	NaN	NaN	11867	9317.77	NaN	5323.19	NaN	5170.71	NaN	1	1	1
A0A087WZ13;E9PAU2;Q8IY67-2	RAVER1	34376.1	21678.6	51473.4	32110.7	21588.3	39782.1	22070.7	29024.5	22948.8	23956	19899.6	34496.7	23242.5	22618.8	26929.7	42808.3	58958.5	80366.6	58889.9	29050.2	29960.6	22147.3	26124.7	40918.1	22220.9	28619.2	23357.5	28379.3	17814.7	31949	30131.4	23013.8	19836.2	34858.5	23200.4	30146.3	85531.6	21106.7	21428.8	21928.2	17579.9	20173.6	31941.8	23477.4	23669.9	2	1	2
A0A087WZ32;A8K727;Q9HB19	PLEKHA2	48953.1	53696	14029.1	52553.9	32615.9	21813.8	NaN	NaN	31532.3	26801.2	44438.7	12399	NaN	35185.8	4827.5	10039.6	NaN	31041.8	21745.2	40993.9	39516.2	39176.2	26041	60247.1	29041.7	36683.3	23285.2	23236	22262.9	38134.1	37939.4	29076.5	3189.55	25717.5	3266.83	24236	40589.6	NaN	NaN	14961.4	48407	32657.7	18557.8	18835.9	NaN	1	1	2
A0A087WZ62;Q9H6U8;Q9H6U8-3	;ALG9;ALG9	62992.5	72020.5	42465.2	51645.9	56793.2	58406.5	63915.2	57956.6	57573.4	48815.3	60626.4	54328.6	54321.7	46496.8	53505.7	49021.8	61023.4	59647.5	74364.6	50805.1	61763.9	65218.2	87084.2	79517.9	71919.6	49664	54402.9	68780.3	55565.6	79461.8	57512	49478	32296.9	54355.9	41107.7	50262.1	52531	56198.7	60477.9	47786.6	71362.6	61483.5	53911.6	52493.4	56387.9	3	3	2
A0A087WZ65	ANK3	NaN	NaN	NaN	NaN	NaN	67504.4	NaN	NaN	NaN	NaN	NaN	12503.5	NaN	NaN	14386.7	NaN	NaN	83279	37038.4	NaN	18663	NaN	NaN	NaN	NaN	NaN	13350	NaN	NaN	NaN	NaN	NaN	NaN	NaN	NaN	43510.5	NaN	NaN	NaN	NaN	NaN	NaN	NaN	NaN	NaN	NaN	NaN	NaN
A0A087WZE9	HMGN3	2.08784e+06	1.55974e+06	4.24082e+06	2.54981e+06	3091514	5269670	2.57268e+06	2475615	2.13042e+06	3.55396e+06	1.09931e+06	1.22835e+06	1.62861e+06	1.05852e+06	1.27259e+06	4081695	1255837	4179573	5.57906e+06	1.26783e+06	1.57045e+06	1.15616e+06	981706	3.72551e+06	1111827	2.56478e+06	2.61438e+06	2.41503e+06	1.05649e+06	1.94129e+06	2.79721e+06	873787	2.25272e+06	1.95166e+06	11064.7	7123.79	5423381	2.88033e+06	2.23856e+06	964873	3119866	825569	2.54833e+06	938000	1.4592e+06	2	2	1
A0A087WZG4;M0QZS0;Q6ZSZ5;Q6ZSZ5-2	;ARHGEF18;ARHGEF18;ARHGEF18	44528.1	NaN	NaN	38811	18072.7	54651	NaN	68205.4	NaN	NaN	NaN	24979.2	NaN	NaN	NaN	NaN	NaN	NaN	19742.8	53483.7	43877.7	33637	46593	NaN	NaN	NaN	74326.3	27962.6	NaN	NaN	56572.2	NaN	11947.2	42193.3	NaN	NaN	46539.2	NaN	40606.4	NaN	NaN	23877.5	28490.4	NaN	NaN	1	NaN	NaN
A0A087WZM2;D6RHI9;O00584	RNASET2	90139.6	75749.2	85384.9	141137	99886.5	132115	103324	136676	111221	67642.7	78611	72314	62039.2	129444	64507.8	91373	79005.7	118534	132102	104299	92622.5	82524.1	71024.4	125033	94822.8	114130	131789	96186.4	61549.2	149518	153794	57505.5	57788.9	56234.7	88251.6	77077.1	109342	66750.4	56776.1	107021	174623	88837.3	101849	79831.6	90245.1	2	1	1
A0A087WZM8;Q8TBM7;Q8TBM7-2;Q8TBM7-3	TMEM254	52128	49932.6	41285.3	22234.3	38735.5	32440.5	35454.5	51084.6	43312.9	40133.9	30382.1	NaN	36809.4	NaN	31865.5	14943.8	NaN	NaN	NaN	NaN	NaN	27522.1	NaN	58657.1	28033.9	NaN	41839.4	NaN	NaN	51616.1	43419.1	NaN	NaN	NaN	NaN	NaN	NaN	37224.8	38117.8	29329.8	37091.1	24299	44221.7	NaN	NaN	1	1	1
A0A087WZN1;O43837	IDH3B	69578.5	52078.8	63472.7	34579.9	36101.1	48106.8	25069.9	27937.5	39611.4	35623	23036.7	32371.5	12539.3	21546	26262.5	36855.6	38699.5	49470.9	61561.3	35636.8	38169.2	35305.1	32292.8	81254	30571.3	20140.1	65967.7	36281	41834.4	63328.8	98609.8	39143.2	18921.9	51993.7	32930.8	42764.2	33207.7	43259.3	46758.4	34436.7	42064.3	36210.9	74963.5	28119.1	21100.4	3	3	3
A0A087WZP9	LIME1	NaN	33393.3	NaN	NaN	21137.2	NaN	22178.7	11739.8	10451	8865.22	NaN	15090.4	16508.4	19055.5	14743.7	NaN	32682.3	NaN	NaN	15854.3	13952.2	18668.1	16714	NaN	21314.9	19101.9	NaN	NaN	23939.5	12082.8	16253.9	NaN	NaN	NaN	16413.2	13957.7	NaN	27679.6	26556.5	15263.3	22805.3	16426.7	9284.41	21399.4	19156	NaN	1	NaN
A0A087WZT2;Q6UX53	METTL7B	2.24557e+06	1846235	2153326	260511	775737	1.08812e+06	690541	2.16451e+06	1.38951e+06	812256	563643	765961	1.03903e+06	738498	736000	810801	819822	508728	897964	862980	1.07887e+06	1.00062e+06	764005	723478	642986	704594	2.7368e+06	1.01311e+06	932137	2035386	997764	709396	475109	1.19635e+06	476597	515759	250824	1.30668e+06	707102	557291	1.51257e+06	868880	1.53628e+06	806568	616715	3	3	3
A0A087WZV0;O43314;O43314-2	PPIP5K2	20234.6	19633.9	12285.1	24029.3	25430.8	25258.9	15597.3	NaN	18874.5	38546.1	23755.3	10388.7	25566.3	17676	26651.4	16313.9	32629.8	26610	32546.1	26989.3	27145	25132.3	265314	23874.7	24488.4	25678.2	19373.6	25646.9	26816.9	29952.1	21794.7	27817.7	25775.9	18327.6	23206.4	29453.1	NaN	21318.2	19058.5	25379.7	25743.4	26444.4	28138	23178.5	24498.6	1	3	2
A0A087WZZ4;A0A0A0MQS8;Q02094	RHAG	24817.6	22666.5	11088.7	44558.5	19240.6	32987.6	30263.8	93214.9	24683.7	37530.9	NaN	11801.6	20691.2	23222.8	13148.8	NaN	10938.3	33044.7	18538.5	13561.2	20996.6	28784.3	27037.5	115619	13531.2	20899.2	NaN	NaN	NaN	20206.3	33925.4	NaN	22062.9	16574.3	15702.7	29783.3	169433	NaN	NaN	NaN	16487.1	NaN	NaN	17178.2	NaN	1	1	1
A0A087X020;Q9Y3A5	SBDS	282896	241377	276503	225418	222050	275812	205639	225424	251570	222947	218956	210435	221110	219492	210516	247306	233071	333264	287565	242415	203842	203023	209043	222046	159052	219715	200042	198915	182607	226350	210226	213120	225469	252029	217057	203820	325441	213870	137713	216803	227323	217667	200101	226509	239294	3	3	3
A0A087X0D5;P09668	CTSH	409040	522107	321900	481534	481745	461362	274558	348647	433603	195649	470594	319276	381054	341660	418752	364035	366545	477246	452168	440092	227255	460797	355033	336410	469682	424832	303619	242730	144773	547945	522093	437490	479700	450157	399809	440666	534152	372094	454803	332455	298108	407313	497360	451214	410401	3	3	3
A0A087X0H9;Q5T8P6;Q5T8P6-2;Q5T8P6-3	RBM26	18995.4	18386	17998.3	17461.3	16051.9	21862.8	18584.1	15391.5	19072.7	18857.7	11122.1	16326.8	18586.9	22199.1	21175.2	14250	13201.1	22008.8	23716.8	20140	14017.3	24785.7	17754.3	14463.3	21240.4	20183.5	30771.6	18376	8331.78	15268.7	20925.4	16195.4	13045.1	14265.1	19019.4	19648.4	20691.6	20088.5	11428.9	17817.9	32002.7	17426	24098.1	20634.8	19463	2	3	3
A0A087X0K0;P39059	COL15A1	163545	51033.9	128065	23115.4	8638.18	77781	NaN	124504	11855.2	NaN	11695.6	27200.8	NaN	38622.6	10276.7	105933	50650	786833	169556	45214.8	53530.6	NaN	58922.2	68755.5	90516.5	15337.7	102943	15446.9	49707.1	72878.2	39425.7	54532.6	NaN	497873	NaN	54517.7	328514	93948.6	161370	166264	77141.9	30905.9	98238	22006.9	27485.3	3	3	3
A0A087X0K9;G5E9E7;Q07157-2	TJP1	35374.6	NaN	NaN	NaN	NaN	28269.5	NaN	NaN	13521.7	NaN	8329.65	NaN	NaN	NaN	9757.69	NaN	7087.89	NaN	NaN	11065.8	15665.8	9211.92	8082.02	18638	NaN	NaN	NaN	NaN	NaN	14571.8	19535.5	13088.6	NaN	27611.6	12081.7	14359.7	39509.7	NaN	NaN	7347.68	7926.42	NaN	11632.1	NaN	17725.1	1	NaN	NaN
A0A087X0M4;Q9BWU0	SLC4A1AP	9402.23	9697.14	20327.1	27784	8556.81	14755.4	10522	19180.2	19715.3	5547.89	10256.3	12681.2	9982.55	12238.7	12726.7	12620.9	12894.1	32390.9	18650	15442.4	13948.4	10759.7	9835.04	10262	13417.4	15835.2	6413.98	11996.1	8591.91	12303.5	7067.11	10650.4	12010.5	10935.6	95888.1	17414.9	27463.7	50345.1	15014.9	12871.7	11066.3	10416.4	54660.5	8663.65	10240.4	3	3	3
A0A087X0P4;A0A0A0MTI0;F8WA05;H0YKH1;H0YLF5;P40424;P40424-2;P40424-3	PBX1	NaN	NaN	28529.4	13713.2	NaN	24880.5	NaN	NaN	NaN	NaN	NaN	NaN	NaN	NaN	NaN	24051	NaN	33851.3	27587.5	NaN	NaN	4757.01	3806.48	NaN	NaN	NaN	NaN	NaN	NaN	NaN	5470.8	NaN	NaN	NaN	NaN	NaN	27343.5	NaN	NaN	NaN	NaN	NaN	NaN	NaN	NaN	NaN	NaN	1
A0A087X0Q1;Q7Z739	YTHDF3	45984.9	46923.9	51931.2	42666.3	40709.1	39466	53279.4	47888.1	51221.4	46300.2	47846.8	42351.7	41361.1	37083.8	50020.4	44898	54165	53404.6	45670.5	48535.3	45850.2	46683.5	49959.2	39620.3	63111.8	47727.7	46542.1	60580.9	47594.2	58596.7	59793.4	50614.1	51068.6	56436.7	51819.6	53763.1	47940.6	53229	34133.1	45378.6	47589.2	38693.9	37414.1	32408.8	46782.8	3	3	3
A0A087X0Q9;Q9BVL4	SELENOO	75625.8	48332.8	75535	97808	71230.5	48680.5	67985.3	76713.3	47125.2	164117	72494.9	103504	60972.5	45666.5	57198.1	105933	77911.2	51099.1	44448.5	63215.1	60575.4	63853.3	105112	62369.8	71828.9	54948.9	41469.9	54971	66272.4	49469.1	111309	80431.2	77829	59798.2	80528	112590	78215.1	142537	123807	150206	190716	71206.5	110199	66859.2	49511.4	3	3	3
A0A087X0R0;A0A087X0Y2;A0A087X248;A0A087X2I9;A0A096LPD8;F5GWV3;F5H3N7;F5H5V6;F5H6S1;F5H8B4;F8W8R6;H0Y5J3;H0Y6I7;O14607;O14607-2;O14607-3;O14607-4;O14607-5;O15550	KDM6A;UTY;UTY;UTY;UTY;UTY;UTY;KDM6A;KDM6A;UTY;KDM6A;KDM6A;KDM6A;UTY;UTY;UTY;UTY;UTY;KDM6A	53310.8	1.64806e+06	78680.3	308681	511066	110291	NaN	581064	646499	NaN	286055	168120	457947	770912	150377	188242	893758	968063	534253	959470	286888	428601	1.1084e+06	234404	107554	907002	NaN	314011	88027.7	71997.5	70943.3	NaN	178348	159582	NaN	182860	NaN	499463	NaN	NaN	379870	149797	541786	298153	NaN	1	1	1
A0A087X0R6;Q9UMY4;Q9UMY4-2	SNX12	208001	144734	201971	183648	130203	168870	154668	156462	157204	131201	172693	164176	123923	184971	128390	171336	128502	298144	275976	182468	151512	143326	156847	83878.3	162954	172593	159345	173030	117617	183038	215567	143172	164463	206810	119905	158375	267424	137856	111051	153939	125502	188673	210402	135215	172323	3	3	3
A0A087X0S5;P12109	COL6A1	6143197	2.19319e+06	4658005	7153343	1.6969e+06	8.34044e+06	3.03921e+06	4.81492e+06	2935449	3.71528e+06	2119157	6022196	2.25161e+06	3.88793e+06	4464915	7672102	3.70216e+06	15019105	8.08078e+06	3.34962e+06	2.12854e+06	2.85393e+06	3.37872e+06	3.16993e+06	2.72461e+06	5.75362e+06	4495579	5.33693e+06	2.94363e+06	3.20489e+06	6.09129e+06	4197267	5.03308e+06	12289650	3.89414e+06	4729396	10287889	3.96889e+06	3.99384e+06	4148382	2698835	2.02017e+06	4911904	2.85541e+06	2727976	3	3	3
A0A087X0V5;P29728;P29728-2	OAS2	96104.2	82461.6	80509.1	143651	56886	92504	109516	121076	79237.2	116275	79611.7	149196	58604.6	143199	90907.1	89336.3	66509.1	84862.2	71173	77462.4	110754	120114	105363	36239.8	102658	60951.4	82084.7	198893	111710	96525.3	98247.4	154268	65002.2	62721.9	85547.6	71242.3	171013	227047	69036.6	90730.8	68506.8	42990.1	600505	119633	75445.9	3	3	3
A0A087X0W9;Q8N6M0	OTUD6B	NaN	NaN	17344	6106.06	17166.3	27528.1	14296.5	25150	29508.1	19025.1	21003.9	25382.2	18727.6	16209.6	22780.9	22269	27053	33510.8	29725.7	28404.6	21248.9	23087.6	NaN	NaN	22539.3	19229.4	15392.1	24598.2	21991.3	11358.8	18261.7	27969.4	NaN	18412.7	NaN	29975.8	40145.7	20677.9	16627.4	NaN	NaN	27758.4	23818.2	NaN	NaN	NaN	NaN	2
A0A087X117;A0A0G2JN29;Q15155	NOMO1	30833	37914.8	27288.6	45446.8	35485.9	29097.5	46187.7	36318.3	11594.9	18208.8	34979.3	42524.4	43938.9	59323.6	26972	38245.1	50009.3	34667.5	23935.5	28366.5	24634.5	32732.9	42656.9	32839.1	49233.7	39383.8	31196.6	39089.9	20562.5	36378.9	40434.5	40401.5	40693.8	31385.2	36797.2	15916.4	25485.4	37476.8	32920.9	44179.2	37240.6	22470.6	27079.9	27983.2	39303	1	1	1
A0A087X165;Q9C0H9-5	SRCIN1	27538.1	30351.2	NaN	321990	22240.1	13141.6	20726.2	NaN	15073.8	107532	24593.7	18161.9	14238.9	21436.4	18634.2	11409.8	25014.7	91804.1	20489.7	30379.9	18053.1	23885.1	24740.5	20266.4	19424.7	20866.9	20126.5	19233.8	25856.4	19625.7	17131.7	28300.9	32154.8	18025.1	28661.8	22013.2	NaN	18521.9	19182.1	30185.3	14947.6	21182.6	9043.01	26120.7	10025.3	3	3	NaN
A0A087X188;Q9UBW5	BIN2	28391.6	84660.7	89094.5	95241.8	85840.1	94472.9	102480	48995.1	87239.2	86989	116528	100531	68309.7	100092	102859	22246.4	197822	74575.4	54528.4	108992	74233.5	88471.2	23285.8	27875.9	107453	108299	30474.5	107103	66722.8	41463.7	65708.3	84176.4	21855	37197.8	28465.4	27410.4	81763.6	84343.4	68930.5	125325	37441.7	71339	29204.4	138262	37241	3	3	3
A0A087X1E4;P53365;P53365-3	ARFIP2	NaN	7435.23	31224.1	20021.5	24081.4	37282.2	25528.8	36074.4	18810.8	19062.9	37569.4	20346.5	24560	40253.8	26075.7	NaN	17206.7	34922.4	29386.1	NaN	25738.7	54652.3	13418.6	NaN	12807.4	NaN	7680.69	23654.7	4030.62	12293.3	41583.7	14855.6	4044.79	31626.5	13060.3	14264.1	NaN	28065.4	11992.4	13980.1	11681.9	11850	38753	15320.7	16601.1	NaN	2	3
A0A087X1G7;A0A0B4J1S4;O60613	SELENOF	212866	255486	211082	134957	105927	125528	81563	86091.7	109560	243317	253120	64468.7	132638	78946.4	122610	76668.8	108908	132100	70838.6	98003.7	141238	115454	73658.5	90104.8	179968	133789	75622.8	117996	235723	213272	251881	114265	NaN	NaN	112256	114995	127755	104895	162845	77805.1	151829	171555	173793	101560	240606	1	1	1
A0A087X1J7;P22352	GPX3	389675	70989.2	212734	317335	64648	713941	64756.6	258845	113115	86661.1	69132.7	158955	120278	103685	127910	337022	102153	1.13415e+06	662576	80142.3	163604	134137	125362	256305	132231	198800	230214	145183	83780.1	122756	430374	105637	183174	301929	118580	264190	452726	108980	1115.95	127610	92701.6	69919.2	236667	94002.9	175438	3	3	3
A0A087X1L8;K4DIA0;O75144;O75144-2;O75144-3	LOC102723996;ICOSLG;ICOSLG;ICOSLG;ICOSLG	4232.65	NaN	NaN	8747.03	14938.4	4898.75	10921.8	NaN	14274.2	9273.23	12513.4	10021.3	NaN	11999.7	NaN	NaN	11903.3	NaN	5154.04	13618.2	8107.62	8481.22	NaN	NaN	8076	9882.89	NaN	NaN	12612.5	NaN	NaN	12913.9	17812.7	NaN	12707.9	15446.6	NaN	NaN	NaN	NaN	10351	NaN	NaN	NaN	11883.5	1	NaN	NaN
A0A087X1S7;P09326	CD48	46095.8	NaN	68719.1	54313.8	NaN	34507.4	NaN	NaN	NaN	NaN	NaN	23876.2	NaN	NaN	25628.4	NaN	NaN	129561	139618	NaN	NaN	NaN	NaN	NaN	19634.9	25421.6	31632	24456.7	NaN	NaN	NaN	NaN	NaN	32910.4	NaN	26411	78759.6	NaN	NaN	NaN	NaN	NaN	53573	NaN	NaN	1	NaN	2
A0A087X1W8;A0A0A0MTJ8;Q9BY67;Q9BY67-3;Q9BY67-4;Q9BY67-5;X5DQS5	CADM1	88792	86997.1	88370.8	73797.5	83881.8	74979	110640	81076.8	91878.5	65708.1	106301	107688	116534	106188	51779.1	103762	72140.3	72431.6	62201.7	51109	68149.3	85849.9	62360.4	68948.6	100495	66712.4	56811.3	45681	50425.6	20542.2	92992.5	86732.7	90555.1	77419.4	130169	72462.9	85973.2	56637.9	105687	90881.1	25327.3	106559	81662	38302.1	81756	3	3	3
A0A087X1Z3;Q9UL46	PSME2	732121	709975	423651	689540	591250	547759	606333	680498	585146	654404	542616	654886	941754	646931	739078	658582	519847	636597	434847	777886	621470	654831	697239	516361	601260	703224	494538	610907	687587	678337	740768	710050	1.18916e+06	621182	747434	762328	1.14471e+06	699576	683578	1309565	1.10893e+06	856267	987482	1.33484e+06	1.15023e+06	3	3	3
A0A087X211;Q8TCG1;Q8TCG1-2	CIP2A;KIAA1524;KIAA1524	41215.1	NaN	18190.5	30189.6	NaN	34913.1	64537.9	24987	80901.6	27661.4	87367.5	60490.1	41166.6	43319.5	46541.3	69721	88048.5	55397.7	59128.6	35851.6	80034.2	105713	32434.1	83639.4	86971.7	77838.5	65611.3	65524.8	29721	36727.8	34312.4	31460	39346.1	44942.1	30779.7	35468.4	63972.6	31838	27340	38699.4	40987.4	32314	37615.9	38429.1	34516.6	1	NaN	1
A0A087X231;H7BZY3;H7C4B9;J3KN13;Q9P1T7;Q9P1T7-1	MDFIC	NaN	87032.3	84540.4	149654	NaN	289685	332709	397295	294544	NaN	128866	222992	294033	228999	202829	306595	159903	563602	240650	202559	302403	263459	239832	327978	156624	197648	NaN	181439	180690	NaN	351415	NaN	NaN	253527	NaN	258000	1.28237e+06	NaN	NaN	141093	NaN	NaN	NaN	NaN	184256	NaN	1	2
A0A087X256;Q2M389	WASHC4	55510.6	54081.9	31137.2	46269.5	31459.2	53457.2	49867.4	44568	46170.9	26513.8	48566.9	62367.7	50046.2	43714.9	45219.6	72717	53198.7	61134.5	62981.5	57608.1	29176.9	43302.5	53410.4	27392.1	44852.3	46165.5	40734.5	46678.3	27532	54625.3	64384.4	23950.5	28124.3	53345.5	39052.7	29663.6	47383	40330.3	25656.1	50776.3	50424.8	40300	49249.1	44891.3	39687.6	3	3	3
A0A087X271;B4DDF4;B4DUT8;Q99439	CNN2	461865	119781	320572	298784	96745.8	414589	97665	130149	101159	117931	51131	128618	89119.7	58919.9	106808	164115	97462.9	749892	376940	150440	51749.5	76946.5	96394.1	222389	119731	135879	192310	119588	100312	113762	311295	109225	182718	318649	102494	250538	707762	104920	112468	120839	125968	85866.6	138304	121232	138090	3	2	3
A0A087X279;P09913	IFIT2	50423.9	59789.6	48562.4	48485.8	41341.2	57878.6	50705	48181.5	40709.7	28788.4	34529.5	50384.6	31365.4	50312.2	51947.5	41981.8	32448.6	45103	37797.1	32410.3	36814.1	35091.3	41504.1	16247.7	39220.2	35917.7	42003.6	71481.6	230160	273230	10278.8	186901	53093.1	125781	240737	221646	82194.4	52983.8	281810	274646	67207.1	46734.3	266411	297516	69632	3	3	2
A0A087X296;P23219;P23219-2;P23219-3;P23219-4;P23219-5;P23219-6	PTGS1	NaN	11281.3	NaN	22077.2	NaN	15878.2	18318.8	19782.6	11631	15396.2	15906.9	18273.2	11359.4	25054.4	21971.9	21737.2	15462.8	21575.5	22396	NaN	8419.66	19901.4	9171.32	6468.2	14518.7	7884.27	15197.2	10943.3	NaN	15414.1	25541.3	15413.6	NaN	14927.7	NaN	22030.2	NaN	6779.22	NaN	NaN	17335.9	NaN	33207.9	21795.8	NaN	NaN	3	NaN
A0A087X2D5;Q9BRJ2	MRPL45	38318.7	31895.8	39549.1	17118.2	59463.8	70415.7	51738	13840.3	44075.9	66152.4	66514.9	60550.5	23982.9	53487.6	46486.2	64495.3	63984.1	48415.1	136193	58840.5	66177.4	66647.7	65673.6	89115.2	157047	53811.8	27378.4	61073.9	51580.1	47772.7	87579.4	53492.3	118415	53340.2	50528.1	51158.4	92427.2	46492.7	47544.4	74852.3	49794.5	47318.9	56281.4	54806	42332.4	3	2	3
A0A087X2D8;O60271-2;O60271-4	SPAG9	29959.1	36686.1	36112	34353.5	39999.5	42652.5	45443.3	51780.2	51658.8	35028	47053.2	38024.2	40280.1	33726.6	38098.8	44657.9	46837.4	68445.5	NaN	38062.5	36553.5	24527.6	36096.4	35840.5	37270.4	40232.9	26686.2	45672.1	35310.1	38547.1	30188.9	36948	47150.6	24785.9	36007.2	30569.9	44072.7	41971.8	33472.7	43136.5	50425.6	34671.5	29915.7	38035.3	33862.4	1	1	1
A0A087X2H1;Q9ULT8	HECTD1	142706	258834	133906	20602.8	393653	126107	261563	206954	31312.4	64426	293897	44003.7	311184	259459	21519.1	29073.8	221676	23109	146616	283407	51167.6	295713	235815	123254	255645	260478	178081	210636	279492	285702	105176	215472	251340	24353.4	22863.3	23492.9	133317	307470	231170	298968	398548	353802	33016.7	258515	290860	3	3	3
A0A087X2I1;P62333	PSMC6	226197	216375	256487	344466	279516	300890	304187	296697	275005	275059	279777	305115	295685	347444	330758	298134	262882	320913	241465	308630	281351	320080	328670	249228	309264	314779	305801	311971	353738	228640	245281	344063	433503	278986	354207	310518	342406	272193	417513	352755	263350	223721	291108	317016	287356	3	3	3
A0A096LNH6	DOCK1	11530.3	9512.26	35680.8	10535.5	19246.6	28919.7	24636.4	27565.7	18369.7	34408.4	29567.6	24666	28428	30265.4	8729.76	18278.7	44276.4	57048.5	44178.7	21423.4	20028	25960.7	31994.8	27219	46240.1	29935	18351.9	24172.5	34390.2	32369.9	13173.7	23014.9	31302.3	30329.4	20412.9	25387.7	57090	8755.29	10878.7	23483	27440.3	48573.2	21095.7	25808.8	32544.1	3	3	3
A0A096LNV3;A0A096LP02;Q9Y508;Q9Y508-2	RNF114	94288.5	NaN	82628.3	73330.4	57839.7	67496.2	NaN	22151.4	157089	21108.6	110996	130701	91162.2	80668	NaN	NaN	90873.8	98858.1	NaN	134965	116508	108268	172752	65053.8	139125	129719	NaN	152820	104494	127312	108949	121776	144027	102435	NaN	NaN	202250	99442.3	130708	96758.3	112496	102661	67121.4	NaN	NaN	1	NaN	1
A0A096LNX8	SCARF2	29285.6	NaN	42358	24307.2	NaN	40693.4	NaN	NaN	NaN	NaN	NaN	NaN	NaN	NaN	NaN	NaN	NaN	58739	21659.1	NaN	NaN	NaN	NaN	NaN	NaN	NaN	NaN	NaN	NaN	9085.5	23966.9	NaN	NaN	29687.6	NaN	NaN	78025.9	NaN	NaN	NaN	NaN	NaN	NaN	NaN	NaN	2	NaN	1
A0A096LP07;A0A096LPJ3;A8K070	GPS1	30207.8	25343	27729.7	NaN	20671.1	16160.4	NaN	NaN	19332.8	NaN	23356.2	NaN	22107	12280.6	17932.1	15295.8	16938.3	22741.8	NaN	18600.9	21542.4	14179.9	14419.1	15378.1	16408.7	14227.4	NaN	NaN	NaN	NaN	26406.7	NaN	NaN	22588.1	16642.8	23595.8	NaN	NaN	NaN	NaN	NaN	16789	28392.2	NaN	NaN	1	1	1
A0A096LP22;Q86Y79	PTRH1	26662.9	NaN	51578.6	NaN	72567.1	55655.8	78148.3	95164.7	78740.5	NaN	104446	82839	134181	91873.3	110619	NaN	107822	76427.4	61933.1	81929.2	NaN	96103.3	NaN	82293.5	NaN	97064.3	NaN	NaN	119069	NaN	117791	79975.6	NaN	86911.6	85732	84792.1	NaN	107075	115426	NaN	NaN	NaN	81217.9	NaN	NaN	1	NaN	1
A0A096LP69	CD99	32159.4	13287	27572.4	NaN	NaN	21171.5	NaN	20821.5	NaN	NaN	NaN	NaN	NaN	NaN	NaN	18150	22205.7	43052.8	31606.9	NaN	14058.2	11424	NaN	NaN	NaN	NaN	NaN	NaN	NaN	NaN	NaN	NaN	NaN	19204	NaN	NaN	43339.7	NaN	NaN	12171	NaN	NaN	NaN	7597.53	13576.5	1	1	1
A0A096LPE2	SAA2-SAA4	135439	52076	67741	98651.2	118878	226085	454575	194362	226514	158091	140986	116341	138407	187697	133330	329124	122915	172655	94581.9	180719	120389	221384	160182	210566	212996	135006	149120	283554	185807	115146	140359	175962	149990	111623	157073	190633	508391	152131	181333	119845	166033	267643	62682.3	102071	161473	3	3	3
A0A096LPI6		1.70591e+06	2.83983e+06	2.37589e+06	2.27361e+06	3.36693e+06	1592581	3.34384e+06	2.02756e+06	2326844	2024319	2.284e+06	2.33356e+06	2242651	2869666	2.38157e+06	1.99527e+06	2.24673e+06	1.17189e+06	2.02454e+06	2731231	2.00161e+06	2094523	2026464	2756062	2.13932e+06	2.02348e+06	2460142	2.071e+06	2122871	2.98293e+06	1.96904e+06	2.37307e+06	2.40739e+06	1.29065e+06	2.33874e+06	2040905	1230709	2566806	3.10079e+06	3.10485e+06	2.94175e+06	2712895	1870968	2.45511e+06	2.0285e+06	3	3	3
A0A0A0MQR1;Q9Y4K4	MAP4K5	NaN	11398.5	182901	888352	12415	302399	NaN	NaN	115982	NaN	77544	134600	237653	NaN	14388.2	34892.6	122060	155476	51473.8	NaN	20835.5	NaN	NaN	NaN	11843.8	NaN	468800	NaN	NaN	62896.9	233144	253458	562699	NaN	59996.6	480178	5042053	482326	NaN	617062	187041	85069.7	771967	581748	74394.7	NaN	1	1
A0A0A0MQR2;Q9BY42	RTFDC1	NaN	11959	17332.6	12388	9778.88	17006.6	15609.6	19891	16384.1	NaN	10480	17472.1	14770.4	9106.05	17873	16218.6	17275.3	43242.3	21453.5	16986.6	12898.6	14206	12795.5	15605.7	14660.8	15036.6	NaN	15319.5	14122.9	10402.7	15290.7	11194.6	NaN	9152.14	NaN	9696.78	31439.6	6528.09	22555.5	20354.3	NaN	13667.5	NaN	14386.7	17322.3	NaN	3	2
A0A0A0MQR8;A0A0A0MSZ1;A0A0A0MT23;J3KNR0;P27448;P27448-2;P27448-3;P27448-4;P27448-6;P27448-7	MARK3	39337.3	36335.6	25937.8	20879.2	12271.4	21473.5	47330.6	18360.4	19137	32438.3	55916.2	25266	14687.5	NaN	13652	17953.1	16493.6	49163.7	32322.1	15770.4	28144.7	27289.5	25094.5	12483.2	77818.4	19242	15850.6	21198.5	42420.4	23838.5	34296	61474.7	37380.5	34186.5	56826.3	34105.4	22504.6	NaN	24730.7	NaN	NaN	14829.4	21348.6	20234	NaN	1	1	3
A0A0A0MQS1;Q53H96;Q53H96-2	PYCR3	75980.6	68427.8	40632.6	74829.9	52915.4	49302.9	27668.7	124575	54528	57422	48471.2	56038.8	48400.6	92063.8	67340.4	60533.4	44442.7	106842	58280.2	67816.4	57133.6	50875.7	71711.3	53273.2	57808.1	91639.4	48760.7	62537.4	30870.9	59629.1	53496.8	67795.8	54694.5	52875.9	74466.6	58515.7	48166.9	66408.8	53149.4	70375.2	80655.1	49219.5	48039.7	75244.3	59472.5	1	3	2
A0A0A0MQS9;A0A0A0MTC7;Q16363;Q16363-2	LAMA4	584478	812312	717425	653202	999967	568314	1.17819e+06	1.03808e+06	902694	697063	654712	881810	870105	916676	922709	636462	903129	766699	562469	789865	847044	1.00384e+06	956370	862318	1.06629e+06	799507	878829	848938	609085	1.06304e+06	496285	766735	751385	574011	834644	633874	713066	818442	1.25127e+06	771270	1104297	814381	161145	863362	734394	3	3	3
A0A0A0MQT0	RBP1	2.35232e+06	633355	1.78736e+06	551052	458661	1.72927e+06	788519	504468	742637	553371	514760	424139	514729	408684	488329	508013	590136	3.24853e+06	1.88909e+06	460289	717613	383287	534747	834449	524664	575724	935908	537441	612201	1.06225e+06	1.50285e+06	556351	420412	864681	445780	565119	2.28197e+06	628102	716817	594252	456275	493694	1.56346e+06	456142	603196	3	3	3
A0A0A0MQU0;Q9BV38;U3KQC1	WDR18	23839	26020	24357	21252.4	18211.3	33939.4	21033.9	26272.1	27546.6	35975.3	26901.9	20487	25039.4	14529.4	24045.1	17672.2	29415.4	47936	37308.6	21278.9	28630.1	22692.5	26422.6	24611.6	23878.5	25415.8	30611	22547.3	38036.2	34153.2	28441.1	35977.1	44098.1	46580.3	15168.1	25577.5	32971.1	18584.2	29062.1	16311.5	16888.8	16213.2	24805.7	21752.9	19208.6	2	2	3
A0A0A0MQU4;Q96I15	SCLY	200231	245726	181004	183546	265830	261417	230847	201448	256578	195253	251527	214161	247574	226637	195725	269480	330252	176231	216968	244287	274192	243886	220282	165509	281038	209876	163020	236130	171994	252144	103067	181614	200459	165704	192998	150901	157829	252226	241510	223521	266081	170655	201457	257428	272567	3	3	3
A0A0A0MQX8;C9JP00;Q9NR56	MBNL1	55203	104142	81205.2	38066.5	45634.4	65068.6	43606.8	50855.1	42975.9	48863.7	42248.2	24631.4	31288.5	27695	36827.1	41953.1	47404.9	72070.7	58763.5	62334.4	48244.9	48690.8	52749.3	51812.1	53829.7	52499.2	44204.5	44345.8	61508	67502.5	61473.7	76840.8	54144.6	62970	47084.5	97217	NaN	89526.8	89189.5	75611.4	93645.3	92595.2	53556.7	54649.2	101498	3	1	2
A0A0A0MQZ4;Q8N3J5;V9GY69	PPM1K	NaN	20428.5	NaN	NaN	29134.5	NaN	NaN	NaN	7070.3	7491.43	NaN	NaN	NaN	NaN	NaN	NaN	NaN	NaN	NaN	NaN	25410.7	NaN	35506.6	NaN	NaN	NaN	NaN	NaN	NaN	29639.1	7613.56	NaN	19639.7	NaN	NaN	14987.9	NaN	27180.3	NaN	40014.2	32857.2	14397.6	NaN	28165.6	NaN	NaN	1	NaN
A0A0A0MR05;H3BM50;H3BN58;H3BPT1;H3BPU5;H3BR25;H3BSZ4;Q9BVC4;Q9BVC4-4	MLST8	32662.5	20420.3	20200.1	21234.6	19491.7	36176	18589.5	22267.3	20371.2	23248.6	22654.2	17571.4	19858.5	21188	22234.7	18478.5	23942.1	29185.2	24339.5	21623.2	21569.7	22764.8	35430.7	20386.4	24539.5	29455.1	24781.4	23798.2	27325	26083	39977.3	27443.5	39459.8	39715.6	19654.3	34342.5	NaN	20122.5	40115.1	28259.2	33320.2	24404.7	26138.4	32141.9	24225.3	1	2	2
A0A0A0MR09;P43378	PTPN9	28817.7	17624.6	10759.5	20995	2894.72	16816.6	15642.6	22691.2	17548.1	18590.5	17109.9	NaN	8525.12	9877.74	NaN	21222.8	6329.55	47978.4	32999.8	8664.35	25294	NaN	29685.5	20133.8	5184.63	24668.9	42558.4	NaN	4170.09	19071	NaN	16527.3	NaN	54146.3	NaN	1153.31	35669.6	29893	NaN	NaN	NaN	23085.7	18217.8	8732.15	NaN	3	1	2
A0A0A0MR49;Q9HCS2	CYP4F12	NaN	110136	63720.9	29006.5	77205.1	50916	68877	46660.9	91058.8	80873.5	40487	93285.6	159857	58037.2	NaN	NaN	100566	NaN	NaN	30006.7	59029.1	104657	NaN	63201	64550.9	55223.8	22207	8406.07	32983.6	86166.9	49447.5	50040	38588.5	29770.3	52917.6	45163.5	38989.7	83410.5	119491	44228.8	76067.4	115923	41200.4	61172.6	75000.7	NaN	2	2
A0A0A0MR51;O60427	FADS1	NaN	NaN	3482.32	NaN	NaN	2520.13	2465.57	NaN	NaN	NaN	1575.2	7438.23	NaN	NaN	3869.35	5983.22	7040.12	5880.59	8619.22	NaN	1529.61	5985.99	NaN	NaN	NaN	NaN	NaN	2252.32	NaN	NaN	NaN	14847.3	NaN	NaN	NaN	17892.5	NaN	NaN	NaN	16515.2	NaN	NaN	NaN	12444.9	NaN	NaN	NaN	1
A0A0A0MR59;A0A0C4DG68;Q8TB72-3;Q8TB72-4	PUM2	22576	18927.2	19647.5	9570.03	50571.6	NaN	NaN	NaN	11488.9	32624.9	11535.3	NaN	NaN	NaN	NaN	NaN	NaN	17241.7	NaN	NaN	NaN	10807.6	9038.14	NaN	NaN	NaN	NaN	NaN	8210.89	12167.6	14178	NaN	NaN	15547.4	NaN	14685.8	NaN	NaN	30707	NaN	11329.4	5954.63	NaN	NaN	NaN	1	3	2
A0A0A0MR66	RBM10	1.19873e+06	2.87006e+06	1.29408e+06	2.45686e+06	1.97328e+06	1.77682e+06	5843093	2.70018e+06	3016088	2.02348e+06	1.92127e+06	2606151	864465	2959950	2.61104e+06	4.05379e+06	3.43316e+06	1.14923e+06	1.28164e+06	2.5455e+06	2.75398e+06	2541281	2628712	2.36887e+06	2.64146e+06	2611032	2.14567e+06	520478	2.06989e+06	3.1129e+06	1.622e+06	1.27948e+06	1.85975e+06	570025	2.34649e+06	2.13959e+06	8.12246e+06	3.66062e+06	2.05144e+06	2512771	2497867	2288516	1.05184e+06	1.6404e+06	2.44826e+06	3	3	3
A0A0A0MRB5;Q8WXG6;Q8WXG6-2;Q8WXG6-3;Q8WXG6-4;Q8WXG6-5;Q8WXG6-6;Q8WXG6-7;Q8WXG6-8	MADD	NaN	23544.2	32628.8	30104.1	44093.2	49824.9	27055.6	25302	27071.3	73188	28918.8	249183	65279.3	15219.1	41800.2	5632.72	44450.9	1.0352e+06	174935	44985.4	37632.2	216875	36359.6	542016	221860	2.60459e+06	481518	289412	46623.5	NaN	83349	74485.9	555833	NaN	88557.1	NaN	NaN	72148.3	1.3197e+06	143083	35135.1	55739.6	4.32241e+06	234447	57086.5	NaN	1	2
A0A0A0MRE5;Q9ULH1;Q9ULH1-2	ASAP1	20690.7	14418.1	16993.7	14739.2	9654.22	23109.6	8786.46	16505.1	8574.92	14257.5	7854.83	15124.3	25295.9	5843.74	14031.7	8757.69	10323.5	42500.9	16910.5	NaN	8563.46	40969.8	15590.6	11678.4	7137.03	9373.93	9989.54	13597.2	98541.5	18273.1	20605.3	8956.88	7372.62	21308.8	8179.77	14975.4	79756.2	2026.57	33320.7	NaN	4559.7	7455.04	10376.1	50251.2	10952	3	2	3
A0A0A0MRF6;Q99996;Q99996-2;Q99996-3;Q99996-5;Q99996-6	AKAP9	113263	19022.2	21677.9	94778.3	58711.4	98819.4	110967	118906	102124	95836.4	79245.6	170182	76919.3	78261.3	83728.7	92735.8	113575	200774	119254	99909.8	96050.2	105920	146536	121043	136901	151943	140465	111778	84117.1	113124	97806.5	119179	101897	86579.5	156844	156107	855098	213101	81596.1	131946	158489	189688	147005	199414	226366	3	3	3
A0A0A0MRJ0;Q5VT25;Q5VT25-2;Q5VT25-4;Q5VT25-5;Q5VT25-6	CDC42BPA	51017.2	46381.8	33531	43950.3	21111.4	42815.9	35880	32281.2	17804.9	33510.6	13947.9	35902.1	40068.8	17992.7	24227.8	24731.6	20870.9	54907.6	47297.2	32082.1	43128.6	35536.4	30008	38097.3	38133.8	30518.8	34402.7	38013.9	33115.7	18871.1	16323.4	26354.5	26877.1	30737.3	40269.6	19275.8	54813.2	29212.9	28427.7	38281.6	24959.4	30870.1	47617	26721.6	39991.7	3	2	3
A0A0A0MRJ6;H7BY58;P22061;P22061-2	PCMT1	444450	448200	435117	576575	521340	534911	552552	568448	541780	522696	562635	596360	592251	660716	545339	731518	548676	749751	704187	607635	496194	610117	612674	602405	580552	690000	542223	476601	549223	405618	465522	565647	691001	415140	614076	573709	821154	540620	481480	674103	595650	541139	511121	699230	581405	3	3	3
A0A0A0MRJ7;P12259	F5	16184.2	23526.9	NaN	12279.1	15856.8	36920.2	25289.5	37414.9	28728	12881.2	12419.6	15884.8	11940	20839.4	11868	17969.6	17716.6	27039.9	19815.6	16456.5	18118.6	15471.6	14563.4	16278.8	15216.9	10156.1	11280.3	14857	15842.3	21905.9	29303.1	11486.7	9622.55	31777	11622.6	18298.9	38356.1	19689.7	15609.9	NaN	7021.14	11802.2	12539.6	12782.2	11456.9	3	3	NaN
A0A0A0MRK6;Q13505;Q13505-3	MTX1	81691.7	95840.8	75728.9	82545.2	86427	77275.4	84990	105223	83056.4	86526.3	92608.6	90682.9	82208.9	90342.5	85727.4	81375.7	102973	88226.1	52215.4	98038.8	97291.9	97186.2	75374	87859.1	86583.3	77148.9	55904.7	122400	87926.8	75294.5	78525.2	82457.2	95177.2	57406.5	84961	90492.6	62023.1	103385	111630	81045.8	104576	117238	85633.1	77181.2	105365	3	3	3
A0A0A0MRL6;F8W8M4;O14639-2	ABLIM1	49413.8	29017.9	40563.8	22665.5	34186.7	62428.8	26215.8	44444.5	57275.1	33823.9	50103.3	34134.6	48013	31502.3	40575.7	44955.9	53380.4	65253.7	52901.4	39372.5	35201.3	42199.8	35995.3	59617.4	37361.5	32315.2	52939.6	40816.1	56098.6	45164.1	54235.2	56508.8	40817.9	63693.9	52009.2	45630.8	37950.3	54179.2	33697.6	28170.2	33182.4	34520.2	74684.3	20964.3	34363.7	3	3	3
A0A0A0MRM9;Q14978;Q14978-2;Q14978-3	NOLC1	53955.2	82347.3	68015.1	72812.7	62162	98398.1	57239.2	72211	130408	53256	76395.7	57981.3	75816.8	74751.9	56863.6	69139.9	92221.1	117693	109639	73750.7	67388.2	72872	62110.8	81608.8	74000.6	72782	41121.6	62690.9	69324.2	104999	97176.1	63974.9	76591.1	99142.9	61852.5	76055.2	83498.3	85016.6	43413.8	72447.9	78190.3	78269.5	57485.6	45645.5	84356.1	3	3	3
A0A0A0MRP2;O14772;O14772-2	FPGT	12935.4	NaN	19272.8	NaN	38284.7	59871.5	NaN	NaN	26692.5	39123.3	64216.7	NaN	48779.8	32635.6	NaN	NaN	37957.5	NaN	NaN	23981.1	9210.53	NaN	13947	9753.09	NaN	NaN	13906.4	NaN	18345.4	23809.9	NaN	20243.8	17909.3	20660.6	22653.3	NaN	NaN	21493.8	NaN	NaN	40117.9	NaN	NaN	50525.6	NaN	1	NaN	1
A0A0A0MRR3;C9J7M8;Q7Z7C8;Q7Z7C8-2;Q7Z7C8-4	TAF8	NaN	NaN	NaN	NaN	NaN	NaN	NaN	12768.1	NaN	NaN	10632.5	NaN	NaN	NaN	NaN	NaN	NaN	NaN	34323.3	NaN	NaN	NaN	NaN	NaN	NaN	NaN	NaN	NaN	NaN	NaN	NaN	NaN	NaN	NaN	NaN	NaN	NaN	NaN	NaN	NaN	NaN	15510.5	9183.37	NaN	NaN	NaN	NaN	NaN
A0A0A0MRR7;P09234	SNRPC	43076.3	95846.4	119613	75789.2	99638.8	144080	80815	90600.3	114983	54030.8	88103.4	89571.3	114906	92226.8	93682.6	99680.1	115079	156988	134666	92597	105603	106824	111678	106375	113258	97880.8	58821.8	100014	79173.2	111634	98261.8	75650.6	90143.9	113924	103740	92732	130127	53316.5	106752	126265	48314.6	104718	92823.6	32796.4	116474	1	2	2
A0A0A0MRS4;Q9NVV0	TMEM38B	59599.3	50386.1	43301.5	52828.5	76318.9	39166.5	NaN	41740.7	35201.1	41967.3	63236.9	43062.8	47377.3	40065.6	NaN	49621.6	33711.7	NaN	42519.1	54881	64036.9	37712.8	35272.8	48519.6	59303.9	58266.4	NaN	34631.5	39289.5	45097.8	52950.3	46274.4	NaN	43943.3	41948.8	58390.4	NaN	31679.8	NaN	50276.8	46820.6	33743.4	48775.9	NaN	59502.4	1	2	1
A0A0A0MRT6;B6VEX4;Q8IZP0;Q8IZP0-10;Q8IZP0-12;Q8IZP0-2;Q8IZP0-3;Q8IZP0-4;Q8IZP0-5;Q8IZP0-6;Q8IZP0-7;Q8IZP0-8;Q8IZP0-9	ABI1	90702.6	66634.5	79888	58154.9	50608.4	89469.1	61950.6	72788	61038.6	71188.5	57871.6	57972.3	62663.7	59978.6	61284.6	66995.1	61128.4	119388	99709.9	61240.3	62013.1	54975.3	50181.5	80978.1	57107.5	58383.8	67246.2	49481	50429.7	71183.6	92536.1	66610.1	55095.8	103987	57566.8	75721.3	105702	57770.6	71014.8	48832	37328.2	81250.8	75227.4	67364.6	77292.5	3	3	3
A0A0A0MRV0;Q9P2E9	RRBP1	2325811	2.45554e+06	2.01557e+06	1440619	1.47582e+06	1.80276e+06	2.1892e+06	1.96761e+06	2.16637e+06	1.50409e+06	1.65461e+06	1.95455e+06	1.53729e+06	1.85814e+06	1.61667e+06	1.7493e+06	1.95213e+06	1.22933e+06	1.93e+06	1.69812e+06	2.40584e+06	1919144	1.97965e+06	2.29941e+06	2.18398e+06	1497791	2.47056e+06	2269587	1.6701e+06	2192312	1.72608e+06	1.68118e+06	1.78027e+06	2.37982e+06	1710600	1.87042e+06	1.77642e+06	1.94264e+06	1.47164e+06	1872179	1985341	2.12186e+06	2673435	1.57122e+06	1927478	3	3	3
A0A0A0MRW7;C9JZ40;Q7Z2E3;Q7Z2E3-10;Q7Z2E3-11;Q7Z2E3-5;Q7Z2E3-7;Q7Z2E3-8;Q7Z2E3-9	APTX	6790.83	NaN	4130.16	5034.89	7601.54	4558.22	4636.6	69307.6	5880.3	NaN	15162.7	NaN	NaN	7391.51	2835.29	5027.23	13530.8	5912.65	7210.86	7286.98	16003	4845.06	5383.2	NaN	3137.04	NaN	NaN	10888.7	NaN	NaN	NaN	NaN	3991.5	6289.03	4588.63	NaN	NaN	NaN	NaN	7841.46	6750.57	NaN	NaN	3104.39	4478.62	2	NaN	1
A0A0A0MRX8;A0A1B0GWI9;A0A1B0GWJ4;O00712;O00712-4;O00712-5;Q5VW26;Q5VW27;Q5VW30;U3KQE8	NFIB	24490.8	27870.9	29934.9	29397.3	22736.4	44470.6	16552.6	19605.6	17405.8	16096.4	22140.2	21978	21467.2	19312	21218	32651.6	20395.4	68436.6	29865.3	20820.5	20127.4	18622.1	19508.3	27221.5	16497.3	33171.9	14429.2	23346.1	NaN	22075.9	21967.4	18462.6	24232.3	38672.5	21408.7	17765.6	35402.2	19330.7	29701.1	20288.2	19980.7	13397	23221.9	12572.5	19885	2	3	3
A0A0A0MRZ4;Q15025;Q15025-2;Q15025-4;Q15025-5;Q15025-6;Q15025-7;Q15025-8	TNIP1	44134.4	151304	43088	146879	61457	18896.6	67247.6	65719.6	49772	57458.8	43605.1	136569	125188	61218.1	37115.1	104846	74277.4	24219.7	218089	59773.8	59660.9	65643.4	74873.9	41621.6	49615.6	63614.8	54652.6	8269.12	61444.2	143640	37056.7	43816	49068.5	31700	65602	41570.7	72775.8	76278.7	53852.4	73088.5	173445	82095	38711.7	136476	65122.4	2	1	2
A0A0A0MRZ8;P04433	IGKV3D-11;IGKV3-11	2.38081e+06	299452	703784	800570	175778	443364	533687	741998	849840	707084	386609	288111	402048	545085	199108	1.29328e+06	230295	1.03748e+06	3.95239e+06	607793	629553	540319	373612	870717	690451	453436	906684	567665	572972	424538	844167	576800	548915	1.05924e+06	479236	978623	2134152	501420	433829	466660	355220	252374	493816	549617	798981	1	1	1
A0A0A0MS09;P01880;P01880-2	IGHD	70532.1	NaN	172213	9696.04	74634.9	51965.6	32103.6	NaN	42268.3	72697.7	43656.1	NaN	19427.7	261024	42068.2	46449.6	86072.9	301659	124429	165893	258184	NaN	175065	51084.6	48498.5	NaN	104213	26752.1	NaN	NaN	69565.4	NaN	28801.2	46103.6	NaN	29099.2	174716	36792.5	NaN	53675	NaN	40727.4	NaN	42483.4	NaN	1	NaN	2
A0A0A0MS15	IGHV3-49	64704.6	NaN	27425.2	42542.2	17944.3	56987.6	18225.1	33433.2	33615.4	42772.3	13312.4	22313.9	23535.7	35935.5	21950.3	72794.5	18010.4	148346	219469	27053.1	23454.6	39625.2	49178	54832.9	23709.8	37697.2	48165.2	23379.3	34916.8	28577.9	53448.6	31603.1	33175.7	51762.2	30284.4	62506.3	247070	33429.2	40088.5	34720	NaN	19884.3	19521.6	37878.1	43031.3	2	NaN	2
A0A0A0MS24;O60237	PPP1R12B	50386.2	17766.4	30427.5	9678.77	5614.58	43998.6	9555.11	10086.3	8748	7271.57	10730.8	11276.9	8545.12	7783.56	9918.31	23586.4	NaN	89172.7	48735.9	11554.6	15690.3	38535.9	NaN	28392.9	6648.71	8407.62	15989.8	NaN	7770.96	14656.1	32671.4	5528.1	7230.67	34150.5	13029	19298.9	97092.7	NaN	9096.75	19262.8	10485.2	6490.71	29770	18142.6	6926.36	3	3	3
A0A0A0MS31;Q14790;Q14790-2;Q14790-4;Q14790-7;Q14790-8;Q14790-9	CASP8	24018.4	21385.7	19541.4	15104.5	14276.6	15155.9	29200.7	43996.1	19181.2	14555.3	19265.2	13912.3	18246.3	NaN	23862.1	NaN	27663.7	24860.2	29688.8	26163.6	32135.1	13396.1	19681.7	23908.9	28488.2	NaN	28786.8	NaN	28077.4	15203.1	36323.9	29640.4	8223.34	31834	9206.66	15836.7	10472	30151.3	5430.6	7024.15	10177.3	20839.7	28628.2	13386.3	14772.7	2	3	2
A0A0A0MS41;A0A1P0AYU5;Q9BWM7	SFXN3	268000	337726	256178	315035	475560	307342	629323	364812	408928	388011	433314	408940	455485	420337	442878	365194	434391	387688	334266	398202	363224	386701	357994	358068	384194	390797	320318	475206	392115	370579	315655	360811	417136	263546	459980	402714	342798	402665	499560	436462	620188	351309	364969	466543	399164	3	3	3
A0A0A0MS45;J3KNI1;Q9H9E3	COG4	21802	24120.9	21291.6	34794.7	20508.5	25357	24386.5	30347.5	23957.7	25001.7	33158.1	29436.9	18747.1	31941.9	28052.3	21248	29180.9	29494.9	29488.2	464795	20492.4	517331	31375.6	26219.9	589273	26513.3	17686.5	25629	27544.1	32458.4	43398.5	26827.8	22242.3	29598.4	32465.4	20987.2	29735.5	20792.3	27407.9	24576.3	21079.7	21702.5	29382.5	19355.4	20349	1	3	3
A0A0A0MS52;A0A0A0MT11;Q13555;Q13555-2;Q13555-4;Q13555-6;Q13555-8	CAMK2G	24477.1	37469.1	24647.6	58518	49412.4	33574.6	31779.8	30318.6	29096.6	36070	48689.8	32871.6	59141	49608	31387.3	38748.9	53022.7	70235.2	34088.1	47880.3	27650.2	33626.5	36390.7	16567	56951.1	30521.3	19467.2	30529.4	42788.6	32299.5	31705.9	51482.9	46827.4	23335.4	37285.6	45888.8	40333.5	36224.4	31880.1	35853.3	19607.3	35779.8	47707.5	35456.1	42654.6	1	2	2
A0A0A0MS54;P22694;P22694-2;P22694-3;P22694-4;P22694-5;P22694-6;P22694-7;P22694-9	PRKACB	279185	323881	296107	344661	324433	287829	259333	253371	272604	299055	338425	336989	332407	331793	351167	339434	338135	393198	302727	379077	288771	368179	330654	251968	324595	315180	267663	328627	369828	318749	258542	402256	423048	293496	385798	360936	363903	328686	342251	402639	349599	328883	277010	379084	339940	3	3	3
A0A0A0MS56	ADH6	1.04986e+06	3.77219e+06	1.50206e+06	3.32388e+06	4.69692e+06	985007	2.08355e+06	1918551	2843570	3743190	3.33719e+06	3.11061e+06	4.12345e+06	2.36132e+06	3.59609e+06	2.72207e+06	3.94865e+06	395880	428951	3.85337e+06	2.98321e+06	3.53351e+06	3200395	550888	3.70791e+06	3.95361e+06	1.6134e+06	3.58473e+06	3.75179e+06	3433247	929708	3.0863e+06	3.94476e+06	830291	2876109	2.45058e+06	553336	4268687	3.98438e+06	3.48698e+06	4.20864e+06	3.77688e+06	941822	3724084	4399088	3	3	3
A0A0A0MS70;A0A0A0MST0;H0Y4G9;Q99836;Q99836-5;Q99836-6	MYD88	44798.6	40511.2	32330.9	70989.3	47211.2	40608.4	54975.2	44074.2	51659.9	53182.9	52805.5	41863.1	49988.9	50458.1	50312.3	41991.2	48513	50470.4	45460.8	49437.2	38568.1	43387.8	50438.4	38675.7	55256.8	48304.6	42732.4	55352.7	37907.9	45637.4	74399.9	41281	50361.6	43884.9	52719	54772.4	60616.5	40600.4	39981.6	69368.9	58344.8	42629.9	42746.2	41142.1	47251.6	2	3	3
A0A0A0MS74	PCK2	7571033	14715243	9637825	14086091	15766287	4.95346e+06	23618150	10829323	13798697	11258335	7.0088e+06	13175354	12309633	12708466	10474077	4.27132e+06	19871310	1.04301e+06	3.71467e+06	15831430	16336667	6656760	18534576	7152377	14071932	10517472	13686812	11513038	12510363	12869041	5.72554e+06	11652875	12056422	5.45614e+06	11477277	9569812	4524025	16790408	7.27569e+06	14041991	20405844	15988438	10559208	19386134	12357908	1	1	1
A0A0A0MS87	NDRG2	135802	144365	76967.3	NaN	123273	118567	99374	84380.7	151912	156834	82635.5	107670	192690	124289	99793.2	119103	117052	211533	116288	122863	141792	94585.7	77894.1	188512	100647	134887	104603	209428	132669	127045	NaN	100144	147345	109804	140208	130922	133477	142723	184322	100827	173391	107024	99607.5	112581	97399.1	1	1	1
A0A0A0MS90;Q9UIS9;Q9UIS9-10;Q9UIS9-12;Q9UIS9-5;Q9UIS9-7;Q9UIS9-9	MBD1	12952.2	15195	9159.82	13968.5	12603.7	13868.3	10088.2	NaN	12687.6	7291.88	NaN	NaN	NaN	9180.01	NaN	NaN	NaN	37279.2	NaN	11239.3	NaN	11061.4	9399.84	NaN	NaN	28045.5	8279.95	11313	NaN	13938.4	12881.4	8995.81	NaN	17216	NaN	11805.4	16937.8	8587.84	2103.3	NaN	NaN	14157.7	16584.2	13510.6	10517.3	1	1	3
A0A0A0MSA0;Q16787;Q16787-3	LAMA3	154139	406862	91467.8	56236.2	53319.1	104025	209192	215137	339377	186364	165314	18481.3	86427	169457	217170	201541	203908	150036	170896	114659	177954	100792	104451	28269.9	51449	81787.1	124607	18752.1	60653.3	NaN	46972.8	NaN	135638	7849.96	55228	217677	76891.8	139704	NaN	23370.9	312742	376061	49440.6	103314	366842	3	1	3
A0A0A0MSA4	EPB41L3	NaN	NaN	NaN	NaN	NaN	NaN	NaN	NaN	NaN	NaN	NaN	NaN	NaN	NaN	NaN	30955.4	NaN	NaN	NaN	NaN	NaN	NaN	NaN	NaN	NaN	NaN	NaN	NaN	NaN	NaN	92613.6	NaN	NaN	NaN	NaN	NaN	NaN	NaN	NaN	NaN	NaN	53285.6	17539.8	NaN	NaN	NaN	NaN	NaN
A0A0A0MSB4;Q6ZN50;Q969R2;Q969R2-2;Q969R2-3;Q969R2-6	OSBP2	NaN	14700.7	NaN	NaN	9702.91	NaN	NaN	NaN	NaN	14700.5	NaN	NaN	NaN	NaN	6527.37	NaN	NaN	NaN	NaN	7496.23	NaN	NaN	NaN	NaN	NaN	NaN	NaN	NaN	NaN	14687.1	9793.28	NaN	NaN	NaN	NaN	5823.83	NaN	10949.7	NaN	NaN	NaN	30123.5	NaN	NaN	NaN	NaN	1	NaN
A0A0A0MSB8;Q9UPT5;Q9UPT5-5;Q9UPT5-6	EXOC7	56051.2	34411.5	59451.2	45988	36252.7	82179.1	51371	47904.1	61317.2	34634.6	43967.7	58715.6	42986.3	53069.9	64301.4	46878.9	45286	101018	85777.8	43141.7	45970.5	46202.1	48219.3	50014.5	51042.5	46276.1	48657.8	51211.8	40220.3	50958.2	60679.7	51151.7	26728.9	62287.1	36688.2	61220.4	59914.4	46119.7	55116.6	48633	24561.9	26684.6	61258.9	41430.5	43814.6	3	3	3
A0A0A0MSD0;Q4LDE5	SVEP1	30662.3	71511.9	27541.6	44153.7	47230.7	28644.9	60273.4	62371.8	43977.7	44006.4	56106.4	39974.1	46227.9	35961.7	42789.3	50613.9	67471.2	44947.5	28295.2	49217.7	58555.7	NaN	56554.1	87713.4	53881.7	42765.7	45865.2	54820.7	NaN	68988.7	44793.6	45600.8	56362.9	3703.99	44379.4	31150.1	NaN	55019.2	56800.5	53844.7	51051.8	66256.5	324843	45800.7	39689	2	2	2
A0A0A0MSE2;E9PF18;Q16836;Q16836-2;Q16836-3	HADH	3.24832e+06	7.08846e+06	4.71229e+06	6.29427e+06	9495143	3.29319e+06	7766356	4314643	5635879	7.34471e+06	8719734	7053689	8027549	6898205	7.43403e+06	5.65889e+06	8.02629e+06	2.59899e+06	3.46637e+06	7804292	6159450	8.06055e+06	7164675	5.70868e+06	7178693	7200674	5.40404e+06	7500183	7.66949e+06	6462432	3184807	7.25664e+06	7463906	2.53371e+06	8.35207e+06	5.04029e+06	2542747	8297659	9415664	9841023	8179344	7.60957e+06	5.11171e+06	9311291	7415498	3	3	3
A0A0A0MSG2;J3KNW4;Q14192	FHL2	NaN	131530	41489.4	NaN	99925.7	110697	NaN	NaN	NaN	NaN	NaN	NaN	81573.9	NaN	NaN	NaN	109674	51598.4	66546.8	NaN	NaN	NaN	NaN	69186	NaN	NaN	84702	NaN	NaN	125862	NaN	87687.2	NaN	NaN	14458	NaN	190903	NaN	50113	36660.2	NaN	NaN	NaN	NaN	36690.3	NaN	1	1
A0A0A0MSH9;Q86WJ1;Q86WJ1-2;Q86WJ1-4	CHD1L	5135.2	NaN	12315.1	14138.1	NaN	18358.9	29721.3	10760.3	10613.5	10590.4	7485.04	10937	10777	14274.2	11680.9	13592.6	8264.27	18735.8	15535.4	7960.49	10524.4	11767.6	6934.87	4256.54	11798.4	5297.07	8163.13	3117.03	11568	6074.06	9450.24	11616.4	12979	14108.6	7954.37	7234.23	20284.7	7389.41	7151.21	13784.6	5338.75	8408.84	7472.28	10392.4	15658	1	NaN	2
A0A0A0MSI8;O00471	EXOC5	33611.5	20450.9	33070.1	30948.6	20895.8	49505.3	36464.2	24033	30906.8	26605.7	35995.8	23496.2	28398.7	37455.4	54696	26931.1	26322.1	135102	132943	28202.3	43208.9	23217	25589.8	39453.5	28813.5	27896.3	49564.1	72237.7	44838.8	27717.8	31644.1	41098.3	26798.9	35378.9	24274	28529	42307	22497.3	33352.1	26519.1	35266.7	26931.3	34060	29692.4	39783	3	3	3
A0A0A0MSJ9;Q15283;Q15283-2	RASA2	18908.6	NaN	13863.2	17128.6	13036.3	20030.6	17274.1	14645.2	14927.7	15989.7	22236.6	18369.6	24617.4	11425.4	21802.6	23479	20971.2	41526.6	24346.6	17074.5	15393.3	20530.2	14001.8	NaN	19131	25196.3	18181.4	15265.2	12534.1	19519.6	16084.8	17533	18360.3	23197.1	29588.2	35231.7	12289.4	18569.4	7447.84	15833.6	13280.4	18241.5	12039.7	18901.8	NaN	2	NaN	2
A0A0A0MSK2;P0DJ07	PET100	42586.7	66695.6	56594.2	70093.8	63026.1	NaN	76020	30340.1	71074.7	62071.8	53774.8	65200.8	55162.2	36212.6	55634.3	50621.3	73228.1	30401.8	47309.1	60201	52575.7	69715.9	67226.8	NaN	72378.2	49163.3	47558.9	89895.4	NaN	64367.8	60397.7	45625.9	57939.4	53754.3	NaN	66853.8	NaN	73590.4	43508.1	65814.1	NaN	58455.5	81430.6	24611.6	61449.6	1	1	1
A0A0A0MSK6;Q13017;Q13017-2	ARHGAP5	17329.7	29020.9	16357.5	12857.7	6811.16	18190	5814.2	7913.25	10611.9	NaN	7182.13	8967.52	7221.42	10979.4	8222.34	12659	9095.38	13393	17787.5	10142.4	10016.2	6314.46	7785.44	8481.45	7393.3	10147.3	7061.15	7129.79	9362.78	NaN	25607.5	24402	NaN	5213.85	NaN	8079.22	NaN	NaN	9637.08	NaN	13270	NaN	NaN	7521.26	15716	3	1	3
A0A0A0MSQ4;A0A0J9YWQ8;B1AK53;B1AK53-2;H0Y7L4	ESPN	NaN	103904	55441.9	86538.4	122014	44184	124133	NaN	83708.4	89153.2	115531	95781.6	119707	109400	106548	88150.2	149867	NaN	32558.6	123814	108608	127895	123655	NaN	144256	96095.4	94160.1	96281.6	123878	NaN	40489.6	129478	98938.5	52963.6	128264	67811	NaN	98732.4	150090	94112.6	109114	143846	55312.8	110112	132938	NaN	2	2
A0A0A0MSS8;P42330	AKR1C3	1.29387e+06	1.3241e+06	1.41572e+06	1.31502e+06	985341	1.0338e+06	1297769	2070365	793981	1.73529e+06	1.31662e+06	723541	1.26843e+06	1.10615e+06	1.25362e+06	1091867	1.0388e+06	586962	1.24446e+06	1.45569e+06	799452	1.23946e+06	1.07699e+06	1.48979e+06	1.63862e+06	1.53126e+06	1.24631e+06	962477	1.91487e+06	562081	1.33049e+06	1768214	2.20169e+06	1.94815e+06	1.54573e+06	1.4763e+06	1.42592e+06	1.48967e+06	1.74765e+06	1.45758e+06	1.36955e+06	1.51556e+06	1.42518e+06	1.90801e+06	806941	3	3	3
A0A0A0MST8;C9JRP1;E9PFN4;H7C3C4;Q9Y6M7;Q9Y6M7-12;Q9Y6M7-13;Q9Y6M7-2;Q9Y6M7-3;Q9Y6M7-4;Q9Y6M7-5;Q9Y6M7-6;Q9Y6M7-7;Q9Y6M7-8;Q9Y6M7-9	SLC4A7	112748	90149.1	17379.2	NaN	NaN	NaN	NaN	NaN	NaN	NaN	NaN	NaN	NaN	73965	308451	NaN	54182.9	NaN	NaN	73703.6	78974.4	NaN	NaN	NaN	NaN	NaN	74398.3	NaN	76706.6	87913.8	5616.63	64178.7	37805.1	76619.8	53199.3	15680.9	NaN	NaN	46302.4	40622.2	NaN	NaN	NaN	NaN	NaN	1	1	1
A0A0A0MSU4;O94911-3	ABCA8	50118.5	57688.8	16961.4	54749.5	30490.6	9948.34	29841.3	50921.4	38359.1	22439.6	24513.6	47787.3	22669	52762.3	29489.6	57198.2	59189.7	53301.3	34845.1	52387.9	28869.6	50813.2	15568.3	22582.3	49324.8	34900.9	38289.7	65047.7	23099.1	50935.5	37840.1	42644.3	41328.2	42832.6	15756.3	30532.4	6.42288e+06	58252.4	12500.9	56298.4	74802	44067.3	62752.9	38484.7	40732.3	3	3	3
A0A0A0MSV9;A0A0G2JH37;A0A0G2JKZ1;A2AB90;O15533;O15533-2;O15533-3	TAPBP	278797	67673.6	315263	308572	78508.4	113405	138943	162870	47844.2	181019	79219.9	183381	64057.3	167779	122362	140715	124669	484249	131604	96551.3	113744	98552.8	161898	63713	91011.2	138436	106102	162832	74622.4	221728	293577	214960	117000	97170.7	228363	125871	469616	231619	141122	87521.1	226798	150586	635071	140179	146687	1	1	1
A0A0A0MSY7;H3BP77;O00142;O00142-2;O00142-4;O00142-6	TK2	255070	159506	167614	97926.8	91139.6	146004	112473	90697	NaN	NaN	93524.8	55993.8	106388	49146	84038.5	57373.6	123808	112185	161659	70736.9	102895	58520.1	32351.4	127881	NaN	69426	67177.4	121336	112782	117323	232774	128158	NaN	142770	102300	NaN	125354	136765	NaN	NaN	NaN	136033	NaN	NaN	NaN	1	1	1
A0A0A0MT00	NFYC	1.17319e+06	2148343	1.67386e+06	526227	1366584	693081	1057074	1.04495e+06	2.7308e+06	963228	1042236	545761	1.6094e+06	321325	511261	686728	1.66867e+06	NaN	470086	829304	1051154	744156	944230	800514	782768	469776	1.11528e+06	592457	964678	1.02064e+06	1.55217e+06	752171	398878	797839	968564	514890	439004	2.20888e+06	1023157	611543	1725060	1.04782e+06	931261	906908	1.2613e+06	1	1	1
A0A0A0MT22;P08575;P08575-2;X6R433	PTPRC	87024.6	27977.6	62745.5	59986.7	31746.4	57326.5	46353.9	47964.2	31728.2	42076.9	28349.5	62912.8	27492.1	52309.6	57834.6	41804.1	22694.2	169897	101397	47583.2	48218.9	32529	31295.1	31056.3	44318.8	57998.3	49985.2	47975.6	25475.3	56891.8	80493.4	33639.9	27938.3	68012.6	31705.7	47407.7	111724	30977.4	28730.3	27772.6	41718.5	34274.4	74186.9	24333.3	36765.5	3	3	3
A0A0A0MT32;P38571;P38571-2	LIPA	201172	172050	206601	194491	127754	205562	277846	188622	276223	150464	312468	182341	142044	255064	301006	163532	172739	244436	351388	273072	296760	196723	266016	319629	204197	257605	184872	191037	146881	206852	588222	197222	155544	177118	222286	256638	603694	172726	196497	175153	186548	190089	351239	138499	202926	3	3	3
A0A0A0MT35;Q8TBF2;Q8TBF2-3;Q8TBF2-8	FAM213B	34517.1	21064.4	40471	39070.2	31591.7	46447.6	27101.5	25635.3	32365.2	36015.2	25303.5	31876	365185	23713.2	30976.5	44054.4	NaN	64907.7	30615.3	18941.8	21669.5	27965	21337.5	28944.1	18686.6	40026	24956.2	35844.7	17824.2	26652	61869.9	34907	31975.8	39928.2	32552.8	35635.7	53149.1	23696.3	48392.1	30158.7	19566.5	35892	44378.5	24069.4	31793.3	2	2	3
A0A0A0MT36	IGKV6D-21	47656.3	NaN	14531.8	NaN	NaN	17880.7	NaN	45924.3	9005.68	8241.77	NaN	NaN	22194.3	16927.4	NaN	12333.2	NaN	21648.3	80065.9	38233.3	NaN	NaN	NaN	7469.8	NaN	12871.1	NaN	19729.2	13690	NaN	NaN	NaN	NaN	NaN	NaN	35658	36713.5	11013.2	NaN	NaN	NaN	NaN	12512.7	17058.6	NaN	1	NaN	1
A0A0A0MT40;H3BUD4;Q15111;Q15111-2	PLCL1	167260	102608	269457	246361	210736	193405	510549	516795	354587	201233	271708	233223	199440	242148	234404	341276	194956	330467	163869	195641	243296	194405	230064	NaN	288046	254954	223937	224808	117094	118849	NaN	NaN	NaN	167057	161300	69926.7	NaN	NaN	10135.9	NaN	NaN	115348	157167	43926.9	128445	2	2	2
A0A0A0MT49;P51532;P51532-2;P51532-3;P51532-4;P51532-5;Q9HBD4	SMARCA4	4154.13	NaN	4621.83	2417.21	NaN	6214.04	NaN	NaN	NaN	2463	NaN	NaN	NaN	NaN	NaN	NaN	NaN	7105.68	10991.7	NaN	4177.44	1758.72	NaN	NaN	NaN	NaN	2117.27	26800.5	NaN	NaN	5215.59	NaN	NaN	6754.48	1340.2	3430.26	4495.71	NaN	NaN	NaN	NaN	17989.6	4489.46	NaN	NaN	1	NaN	1
A0A0A0MT60;Q5T1M5	FKBP15	30133.5	22097.4	33962.9	28474.4	22933.3	29075.3	46001	33990.5	15622.1	39402.6	27080.2	36728.2	20596.6	25379.6	29359.3	26183.2	30700.6	49769.4	31798.2	39843.8	39706.9	24251.2	25538.1	40337	21905	31173.1	20956.1	37204.4	29833.4	36495	33463	35777.8	36422.7	22926.3	33729.1	35952.3	47758.2	28391.6	31761.5	32029.4	35310.2	20432.1	20171.9	33159.2	16838	3	3	3
A0A0A0MT61;G5E979;H7BYM2;Q8WYN0;Q8WYN0-3;Q8WYN0-5	ATG4A	NaN	11752.6	10216.4	10677.7	21736.5	10512.5	12002.8	14188.4	10540.1	16192.2	11776.7	12089.9	8995.17	16505.5	9755.65	10861.2	10631.5	7452.64	10000.4	14033.3	9846.89	9499.93	11220.3	7636.34	14189.6	9287.95	10940.4	15993.5	NaN	21186.8	23306.9	NaN	14881.8	NaN	13436.1	31354.1	NaN	NaN	11109.2	23816.3	NaN	9619.22	10047.2	NaN	NaN	NaN	1	2
A0A0A0MT68;Q13609	DNASE1L3	NaN	NaN	NaN	NaN	NaN	NaN	NaN	NaN	11634.6	NaN	NaN	NaN	NaN	19063.6	NaN	12121	NaN	6455.08	NaN	23071.4	9558.8	NaN	NaN	NaN	5673.99	NaN	NaN	NaN	NaN	46012	NaN	NaN	NaN	NaN	NaN	NaN	69533	NaN	NaN	NaN	NaN	NaN	70604.8	40255.8	NaN	NaN	NaN	NaN
A0A0A0MT72;C9JUH3;E9PEC4;Q9BSQ5;Q9BSQ5-2;Q9BSQ5-3;Q9BSQ5-4	CCM2	425548	431177	113389	NaN	407499	207146	425973	372456	178097	447224	498380	174535	425045	369713	229454	NaN	468417	194398	226875	452120	283897	495057	506160	431658	258770	418885	604756	281573	507718	546356	326132	541532	443354	533978	464306	559469	409767	508881	NaN	447935	NaN	580708	285018	519572	NaN	1	1	2
A0A0A0MT83;P26440	IVD	1.34668e+06	2.08661e+06	1.78949e+06	2.16737e+06	2.16946e+06	1.14555e+06	2183275	2205365	1.52884e+06	2.00675e+06	1.87857e+06	1.7546e+06	1640455	1.66806e+06	1.81269e+06	1.70905e+06	1873116	818909	1.7665e+06	2.03205e+06	1.75423e+06	1.93856e+06	1.89542e+06	1.70203e+06	1.88037e+06	1.85596e+06	2352196	1796671	1.91833e+06	2.25801e+06	1.29558e+06	1.67672e+06	2.04909e+06	1.23723e+06	2155983	1.64851e+06	1194817	1779538	1827460	2.66808e+06	2.16374e+06	1.96773e+06	1484130	2.37253e+06	1.83213e+06	3	3	3
A0A0A0MTB8;Q8NI36	WDR36	30621.9	25472.6	19555.9	12764	11046.6	17410.2	18697	15048	28308.8	25728.7	21272	29553.2	15110.7	28843.7	15469.7	19924.6	17422.4	35402.6	36161.9	20180.7	20318.5	22087.6	NaN	17862.3	23553.6	25104.9	18811.7	28689.4	7103.91	25387.8	21054.1	19377	18882.8	21683.4	24903.6	23628.7	40338.5	24629.4	29550.6	23348.4	24355.8	28432.2	18569.7	35972.3	27935.5	1	3	3
A0A0A0MTC4;A0A0A0MTC5;A0A0A0MTC6;A0A0A0MTD1;E5RJN7;E7EPX0;E7EVJ4;E9PH62;F8VPI7;Q9NUL3;Q9NUL3-2;Q9NUL3-3;Q9NUL3-6;Q9NUL3-7;Q9NUL3-8	STAU2	14830.2	16597.1	22460.4	13116.9	10907	19654.4	14950.3	16209.3	12970.9	15596.1	15285.7	13299.6	16552	18471.5	11101.8	11175.6	15100.2	NaN	11593.2	13580.8	12830	12377.6	14471.7	NaN	13198.2	12105.9	13580.9	NaN	12694.1	20985	20083.7	14828.5	22543.6	19677.2	14218.7	16891.4	11561.3	12830.4	16064.2	15382.3	11375.5	13442.1	18213.1	11215.5	13570.8	2	3	3
A0A0A0MTE8;A0A0A0MTL4;Q8IVL1;Q8IVL1-10;Q8IVL1-11;Q8IVL1-12;Q8IVL1-13;Q8IVL1-2;Q8IVL1-3;Q8IVL1-4;Q8IVL1-5;Q8IVL1-8;Q8IVL1-9	NAV2	7704.74	NaN	14000.5	NaN	6326.8	11498.4	1560.55	NaN	56845.1	NaN	NaN	8236.58	NaN	NaN	26385.6	176201	NaN	NaN	NaN	NaN	NaN	NaN	60696.1	NaN	19706.5	NaN	16960.3	NaN	NaN	5756.28	13383.3	35354.2	80208.2	185608	72749.4	NaN	NaN	NaN	NaN	NaN	31489.5	55260.8	13940.2	NaN	NaN	1	NaN	3
A0A0A0MTG1;A0A0G2JIA5;A0A0G2JL52;A0A140T8Y0;A0A140TA35;A0A140TA36;A0A140TA40;A0A140TA45;B4E0K6;B7ZL25;Q5ST30;Q5ST30-4	VARS2	15290.3	24258.1	19000.2	18550.5	15218.7	NaN	23220.7	15837.9	31906.3	16907.6	19775.7	24867.7	25825.9	29345.7	16178.6	17967.3	20378.1	23670.5	26108.5	23064	18085.4	19588	20923.2	18107.2	26963.7	19365.7	21206.4	37401.2	20054.4	15351.4	15559.9	21926.4	25315.3	28291.1	16757.4	17559.2	NaN	14317.5	28803.9	10949.8	20403.5	23409.8	23291.2	21589.2	22558	3	2	2
A0A0A0MTH3;Q13418	ILK	483576	228970	400301	270926	215052	601998	219017	226461	209202	267665	245046	272986	246590	248714	271637	351715	230440	910931	562097	232056	266536	249179	237330	357235	230967	273753	256240	267263	197031	250546	308732	254260	240154	372626	241529	300578	674482	208666	303360	267591	224589	204477	364540	223483	255775	3	3	3
A0A0A0MTI6;Q9NYP7;Q9NYP7-2;Q9NYP7-3	ELOVL5	NaN	29570.9	NaN	NaN	NaN	NaN	62568.7	57569.5	49832.6	48171.1	16656.4	NaN	NaN	57457.3	32027.8	NaN	42268.5	NaN	31199.3	44518	73274.2	44723.7	78290.2	23706.5	58165.8	NaN	47777.4	37895.8	NaN	NaN	59824.1	64130.1	NaN	NaN	NaN	57793.2	NaN	56420.9	NaN	NaN	NaN	NaN	73341.4	42434.1	NaN	NaN	1	NaN
A0A0A0MTJ9;A0A0R4J2G3;Q6PIU2;Q6PIU2-2	NCEH1	35315.9	32459.6	33472.1	27787.1	31467.8	49871.7	66404.3	21910.7	31500.7	36283	40174	52776	26367.9	46592	74878	20923.5	27705.2	67533.3	36875.3	47528.1	43798.3	31761.2	33535.5	30756	42713.5	40598.9	35505.9	40652.6	38830.1	67984.8	77576.1	37600.5	32753.5	31963.3	32708.5	35599.7	69211.2	30920.3	58496.8	26644.6	19868.6	54817	28965.6	44858.6	20323.1	3	3	3
A0A0A0MTK8;P20823-7	HNF1A	72445.6	NaN	NaN	NaN	10449.9	NaN	NaN	17850	10144.1	NaN	NaN	9229.87	NaN	NaN	22335	50414.2	NaN	41316.3	25941.5	12878.5	12835.9	NaN	NaN	11923.3	19272	NaN	NaN	31957.2	42457.1	NaN	NaN	17617.5	NaN	NaN	120764	34761.2	212286	19598.3	NaN	59864.6	58466.8	50692.3	NaN	78137	NaN	1	NaN	NaN
A0A0A0MTL6;Q6ZS17;Q6ZS17-2;Q6ZS17-3;Q6ZS17-4	RIPOR1	519955	NaN	11692.4	16151.5	NaN	15529	NaN	12910.8	16113.1	NaN	NaN	NaN	9861.61	23680.2	16003.1	16245.8	16057.2	25658.3	18702.7	16696.3	7706.14	11400	NaN	NaN	26001.4	NaN	2805.83	464214	NaN	12651.5	22473	16677.5	15458.9	20043.2	NaN	NaN	36685.5	NaN	NaN	NaN	NaN	NaN	10976.8	NaN	NaN	2	NaN	1
A0A0A0MTN0;Q13617;Q13617-2	CUL2	113557	94919.6	65990.9	78001.7	72143	65898.2	83037.3	74229.4	58261.8	84601.9	76211	75371.1	73639.1	76384.5	75422.2	83102.5	75245.7	86864	79956.8	82967.3	77180.8	77298	80945.8	67201	75095.8	92480.4	77436.9	80427	112050	55263.7	79417.6	33142.5	139821	35661.8	99719.5	123298	81658.5	107186	75204.1	123671	130397	131736	138738	121498	142249	3	3	3
A0A0A0MTR7	RNF213	64949.8	36958.2	50985.6	61431.3	50675.1	73551.5	47789.7	55324	51377.9	50366.7	48653.5	68825.7	46080.4	76610.6	72796.4	48629.1	51880.4	90119.4	76387.9	59338.8	61201	43271.2	66191.5	47284.2	58271.2	61162.1	68430.2	93448.4	53634.9	56236.1	54043.3	56833.8	32280.9	46614.4	56067.5	53276.5	81431.4	61337.5	43174.2	46253.6	43917.6	46101.9	110248	53573.7	52523.3	3	3	3
A0A0A0MTS2;P06744	GPI	4.08644e+06	3.90114e+06	3.50063e+06	3.61118e+06	3714705	3625595	2347609	2.99866e+06	3647327	5073788	3.62593e+06	2918534	3.90888e+06	4761193	3447668	4256088	2937551	3758618	4.36619e+06	4.02682e+06	2.61333e+06	2874338	3.143e+06	4240089	3.08046e+06	4.074e+06	4615428	2900630	4237339	3.13785e+06	4657885	4.69857e+06	4797265	4616930	4.1664e+06	4634364	3.7016e+06	5268048	2695206	5653469	3.8614e+06	4249171	5.73812e+06	3923636	4360781	3	3	3
A0A0A0MTS7;Q8WZ42;Q8WZ42-11;Q8WZ42-12;Q8WZ42-13;Q8WZ42-2;Q8WZ42-4;Q8WZ42-5;Q8WZ42-7;Q8WZ42-8	TTN	183516	322967	203322	1.03656e+06	192736	223356	420783	188538	189170	166139	219840	174089	364964	250642	341313	355647	217513	142958	538766	164860	188300	218607	203594	244684	177185	228422	179751	979434	185975	227015	157078	159328	166533	148059	191594	147539	342799	281191	462274	269754	356383	204654	527105	184944	164912	3	2	2
A0A0A6YY96;P48200	IREB2	489960	444021	526644	186134	189145	27676.5	92315.1	197171	15401.4	459669	41071.9	60917.7	1.06841e+06	35711.3	1.04947e+06	72960.2	583817	NaN	47031.3	1.0298e+06	823354	441235	240519	445249	777382	181388	604909	556517	183326	320982	442030	190554	89464	511409	261951	233675	6.34433e+06	434254	191046	186204	229624	225372	437166	106261	357205	2	2	1
A0A0A6YY99;K7EJ28;O43508-2;O75888;O75888-2;O75888-4;O75888-5;Q2QBA2	TNFSF12-TNFSF13;TNFSF13;TNFSF12;TNFSF13;TNFSF13;TNFSF13;TNFSF13;TNFSF13	35497.2	NaN	31379.8	NaN	NaN	NaN	NaN	NaN	NaN	NaN	NaN	NaN	NaN	NaN	NaN	15533.6	NaN	25764	18325.9	NaN	NaN	NaN	NaN	36576.3	NaN	NaN	NaN	NaN	NaN	NaN	NaN	NaN	NaN	NaN	NaN	NaN	112885	NaN	NaN	NaN	NaN	NaN	22244.4	NaN	NaN	2	NaN	2
A0A0A6YYA0;Q86XR7-2;Q9Y3B3;Q9Y3B3-2	TMED7-TICAM2;TICAM2;TMED7;TMED7	389517	371028	306458	168864	240736	143461	261182	265732	205333	214238	223689	154526	215045	166175	164125	278286	239002	190887	122176	159910	273449	220556	164259	145063	209407	155785	152509	172363	166403	281369	256598	140996	351724	180926	202085	189106	217480	128220	275705	193113	205875	273635	275176	215936	226515	2	3	3
A0A0A6YYG5;Q53S48;Q9Y6Q2;Q9Y6Q2-2;Q9Y6Q2-3	STON1-GTF2A1L;ALF;STON1;STON1;STON1	47850.1	NaN	34881.9	40388.7	NaN	55509.5	NaN	NaN	111845	NaN	NaN	NaN	198393	NaN	NaN	45327.2	NaN	70425.5	74895.4	NaN	NaN	NaN	NaN	NaN	NaN	NaN	5500.41	NaN	64648.2	NaN	14914.7	NaN	NaN	53676	NaN	NaN	56103.5	NaN	NaN	NaN	NaN	NaN	NaN	NaN	NaN	3	NaN	2
A0A0A6YYH1;Q7Z6K5-2	C15orf38-AP3S2;ARPIN	104780	83352	95449.9	84881.1	53311.1	210005	47576.5	73413.4	55176.1	149523	49766	85467	72134.8	61969.8	78040.9	95806.6	199167	132198	73661.7	76373.4	178208	94361.4	89860.6	279295	70366.7	68775.3	52969.4	78473.5	206065	83093.5	430256	122440	79545.2	326686	199824	194666	183177	190094	64795.6	77869.8	79523.6	197721	73484.9	78039.8	89230.9	3	2	3
A0A0A6YYL2;P0DMM9;P0DMM9-3;P0DMN0	SULT1A4;SULT1A3;SULT1A3;SULT1A4	31560	36261.4	NaN	43050.2	43303.1	22882.1	46007.2	64470.7	23808.5	58752.2	224417	57323.6	94990.9	100812	78938.5	31896.9	31264.3	NaN	46715.2	42184.6	NaN	46239.8	57996.1	NaN	67313.4	40370.3	18434.7	21768	96861.8	NaN	59867.6	96097.7	86469.9	58158.8	78081	58332.8	65623.2	61503.9	61569.3	55035.6	NaN	NaN	18735.3	49764	52287.2	1	1	NaN
A0A0A6YYL4;P57737-3	CORO7-PAM16;CORO7	82796.7	90699.3	106405	120423	99623	121631	119462	91050.8	121455	101423	96783.4	109795	80833.9	111804	113791	87886.7	100343	157680	121868	102709	77741.7	83434.1	105850	76590.4	86607.3	86813.5	55690.9	130954	87766.8	132836	129425	99360.3	106634	80660.7	94207.2	90538.7	120085	98485.6	51163.4	100791	106812	107888	137281	74516.2	103152	3	3	3
A0A0B4J1R2;Q9H6R3	ACSS3	316809	295392	195113	284891	354574	259148	348504	605570	520420	319738	377191	342684	280872	508893	299904	324180	334323	219668	213077	359809	350269	343332	313166	309676	436911	339217	329230	299866	294409	395133	282241	352057	402327	197154	451597	357328	285326	345797	285503	367606	328723	428518	280454	311672	288067	3	3	3
A0A0B4J1R7;Q96B45	BORCS7-ASMT;BORCS7	30968.7	32381	25678.2	34605.2	29845.6	41828.8	NaN	NaN	26791.9	31686.4	36744.4	38594.2	32186.3	32954.9	32753.9	NaN	36098.2	51468.7	50770.9	43256.4	40295	32368.5	30327.2	29969.4	36316.4	44308.9	30491.3	32357.6	40915.5	36221.3	51450.4	39195.5	36569.2	38121.3	33418.2	42326.8	NaN	28418.1	NaN	35392.4	36014.6	36256.8	33676.8	NaN	47965.6	1	1	2
A0A0B4J1V0	IGHV3-15	60823.8	NaN	50239.1	32400.4	NaN	NaN	16245	32376.2	64038.7	29862.2	17168.8	24143.7	26778	37391.5	13749.7	81497.4	NaN	90552.6	316203	19686.7	38376.4	38421.8	36628.8	42644.3	34813.5	28748.1	54182	NaN	24621.6	28453.6	48677.1	28736.7	NaN	87172.3	28814.4	83408.4	536417	NaN	NaN	17106.7	NaN	17710.7	58868.4	NaN	34388.5	1	NaN	1
A0A0B4J1W3;Q9BXJ9	NAA15	83041.2	73143.1	59455.6	54293	51180.4	56729.8	66774	59900.1	76791.8	81123.2	49944.6	56412.8	51652.4	64376.9	60915.7	27648.3	56731.6	109010	103799	75021.5	64299.9	68012.3	63524.7	63906.1	71127.4	79751.7	76710.8	63791.4	26826.5	57774.1	95570.3	75879.5	55179.2	84475.5	28443.7	74889.2	66556.7	96346.5	31229.5	32646.4	65691.5	33727.6	63015.2	61385.9	61261.4	3	3	3
A0A0B4J1W8;Q6UX46	ALKAL2	23468.5	NaN	NaN	NaN	NaN	16737.5	NaN	NaN	NaN	NaN	NaN	NaN	NaN	NaN	NaN	NaN	NaN	NaN	5662.33	NaN	NaN	NaN	NaN	18102	NaN	NaN	NaN	NaN	NaN	44702	NaN	NaN	NaN	NaN	NaN	NaN	NaN	NaN	NaN	NaN	NaN	NaN	6930.29	NaN	46148.2	1	NaN	NaN
A0A0B4J1X5	IGHV3-74	387529	46150	195446	259809	105981	253614	283058	291529	184901	249361	81652.8	217846	321092	292505	162079	469649	82594.9	1.03621e+06	992508	120759	233865	274042	235997	599318	391511	215155	290625	216129	269162	240686	244851	215218	156819	481006	285165	211181	1.54801e+06	180730	211658	126640	168057	57431.5	151184	319043	120902	2	2	1
A0A0B4J1Y8	IGLV9-49	82093	NaN	65464.5	72001.2	73134.5	75529	NaN	54757	76812.5	56185.2	67476.1	76710.3	60540.2	67852.4	80143.5	NaN	64790.6	121377	94605.3	62741.4	67873	NaN	71101.3	54470.1	58220.1	68465.9	69156.6	58228.8	NaN	NaN	NaN	18528.9	NaN	NaN	NaN	NaN	75897.8	NaN	NaN	NaN	140053	NaN	NaN	NaN	NaN	2	NaN	1
A0A0B4J1Y9	IGHV3-72	424918	NaN	461597	36254.4	NaN	NaN	NaN	624464	349211	772592	273272	NaN	NaN	27719.7	NaN	596183	NaN	1057053	1.09698e+06	NaN	595739	745780	17768.7	795939	578498	NaN	1.25569e+06	520826	NaN	558268	NaN	NaN	NaN	643530	NaN	605588	2.03272e+06	NaN	NaN	504339	275910	238258	655936	10523.4	647824	2	NaN	1
A0A0B4J1Z1;C9JAB2;Q16629;Q16629-2;Q16629-3;Q16629-4	SRSF7	552138	456954	406006	484246	409055	737858	400360	358536	438531	323027	346399	424796	408179	355371	400787	379319	420325	859632	598553	414748	370774	389427	390822	456783	376171	337769	339910	459793	331761	436561	490128	392696	383410	447433	378417	410494	652305	368706	511804	404803	336461	378709	462597	411949	375898	3	3	3
A0A0B4J203		66448.1	29815.8	43497.7	40197.2	23795	50474.9	25471.8	39028	46930.3	32876.5	31416.5	48738.5	32867.2	33335.4	37408.9	45855.3	48591	101651	71520.9	42372	40496.1	31171	34473.6	41077.9	72944.6	44364	43996.8	34869	45436.3	72086.4	46784.9	51042.3	28700.6	59658.5	43922.1	65768.3	186632	48125.7	NaN	88480.8	42753.1	48221.1	56687	27837.4	27743.8	3	3	3
A0A0B4J220	C11orf98	26442.3	NaN	65687.5	NaN	20263.2	39952.6	16200.6	26845.9	35377.2	NaN	23863.3	29193.6	25472.1	20242.3	31267.4	21615	29704.7	43920.5	42184.7	22422.5	26064.6	20754.8	22101.1	51663.8	27139.3	20764.2	24743.9	NaN	NaN	NaN	NaN	NaN	NaN	23626	NaN	NaN	NaN	NaN	NaN	NaN	NaN	NaN	40301.6	NaN	36656.3	3	NaN	1
A0A0B4J231;B9A064	IGLL5	3107824	403546	1.18638e+06	1.2897e+06	509624	1.0726e+06	972527	2.08694e+06	1.64748e+06	1.42386e+06	683763	887039	730016	1533585	815807	4869909	530648	7.81292e+06	5747822	637720	587519	1.3051e+06	1.05767e+06	1481376	1.32932e+06	1.89516e+06	2.17296e+06	1.0195e+06	646797	666475	1.24793e+06	477787	586585	1.47912e+06	658200	1.57171e+06	13371527	552984	20652	497862	225981	412836	730126	662962	1.04102e+06	3	3	3
A0A0B4J269;Q13509	;TUBB3	737453	691639	766853	1.07278e+06	1.12738e+06	669545	1.7965e+06	760363	2.25827e+06	1583585	929377	1225573	1.1794e+06	1.3643e+06	2.26245e+06	955360	2.18823e+06	1.99704e+06	1.192e+06	1.28539e+06	2375917	2.32851e+06	1371196	704843	1.73303e+06	2538815	1107377	885232	1171616	2.14753e+06	879739	1.426e+06	1.83108e+06	554888	1.43612e+06	1.34968e+06	2192332	1.4849e+06	986015	1.94799e+06	1.83818e+06	1.00609e+06	1.04576e+06	847177	2483501	3	3	2
A0A0B4J294;H3BP13;Q9UL33;Q9UL33-2	TRAPPC2L	8.34204e+06	5022700	19023478	5.96628e+06	6857521	4.41609e+06	5882188	11636299	6.69839e+06	3.47198e+06	4.0387e+06	10526870	9175697	6.09775e+06	4687571	8628935	6.80546e+06	5.29035e+06	16045608	6268537	5029968	13468780	7126721	7.04265e+06	6.00797e+06	16853354	9231056	5844076	3811595	4.47844e+06	8015630	4156392	8597743	3541776	4.45556e+06	3.6108e+06	136617	8568858	17011076	5377179	9912498	3633516	3.59275e+06	4.55222e+06	9497104	2	3	2
A0A0B4J2A0;Q9UHJ6	;SHPK	43958.4	72633.9	61435.1	86293.1	91271.6	80406	120898	99987.9	106187	119645	77825.7	82346.9	49055.7	54704.2	70380.7	45482	89408.8	69379.9	75983	96003.6	91727	87952.1	65916.3	92686.9	92127.1	45115.2	74350.9	81818.5	108166	78174.3	111203	104866	89474.8	76730.5	84371.5	86651.4	135889	125188	123191	115228	79453.3	95935.2	90291.2	132600	106137	3	3	3
A0A0B4J2B5;S4R460	IGHV3OR16-9	2.23575e+06	546075	818805	1069562	276183	706674	358238	597257	724803	679852	246092	281595	367040	459872	287341	698427	190756	2.20284e+06	2.27198e+06	321309	456548	611013	380823	880342	434676	441871	776120	346894	392236	526227	875052	444123	293009	879347	445839	667096	5.15736e+06	296316	275549	432207	399476	385748	376444	518475	777128	1	1	1
A0A0B4J2C3;P13693;Q5W0H4	TPT1	992128	1.26952e+06	1.10108e+06	1.05127e+06	1054145	1.21993e+06	610957	639349	1.16661e+06	1.05601e+06	1.45204e+06	1.16689e+06	815876	724796	1.13635e+06	698398	825688	1250467	934693	1.25992e+06	1.16771e+06	749064	1.24373e+06	734328	834128	937088	710650	840173	1.52759e+06	1.16623e+06	1.74586e+06	1.2086e+06	1.35385e+06	1.12792e+06	1.39444e+06	1.18544e+06	1.16771e+06	1.11876e+06	1.57067e+06	1.22391e+06	1.27653e+06	1396069	1275008	1.31667e+06	1.19903e+06	3	3	3
A0A0B4J2D5;P30042	LOC102724023;C21orf33	75312.7	87519.8	NaN	NaN	49772.4	135484	205721	NaN	65635.2	189300	NaN	132461	137534	NaN	128005	108791	105271	102862	41853.2	114311	102951	NaN	NaN	141047	NaN	NaN	16628.5	NaN	171933	NaN	NaN	94154.2	NaN	64482.4	143965	121266	NaN	70542.6	312780	212668	171769	98106.5	NaN	85821.3	98722.7	1	1	NaN
A0A0B4J2E5;Q15269	LOC102724159;PWP2	59482.6	36382.6	75913.5	12001.6	NaN	68636.7	11387.3	384056	80232.8	NaN	29278.1	12284.3	NaN	NaN	NaN	78724.2	25470.5	36655.7	NaN	38564.2	44061.5	53164.3	41810.6	32570.3	50375.5	57036	42633.8	21559	43183.8	36033.1	79497.3	32637.1	9164.58	46294.1	73473.8	43046.9	225237	43248.6	NaN	30527.3	NaN	17457.5	12896.9	12787.2	NaN	2	2	1
A0A0B4J2F0	PIGBOS1	24393.7	35328.4	31510.3	24494.8	29005.8	29433.7	42539.4	28160.5	NaN	27010.7	33620.5	35832.2	29189.4	29230.5	38295.4	63890.9	NaN	31511.1	34397.8	36774	28674.3	32734.1	49098.9	41116.2	34265	35492.5	63326.3	72396.2	23439.4	44444.2	31524	16767.8	20314.9	25576.5	17400.8	21070.2	30265.7	30398	23080.9	39596	17658.1	29963.5	21987.1	NaN	18201.7	1	1	1
A0A0B4J2F8;A6NFM0;E2QRJ6;F6S314;P52435;Q9GZM3;Q9H1A7	POLR2J3;POLR2J2;POLR2J3;POLR2J;POLR2J;POLR2J2;POLR2J3	NaN	NaN	19238.3	NaN	NaN	64128.2	NaN	NaN	NaN	NaN	12478.3	47916.7	NaN	NaN	NaN	12712.5	33548.6	59737.5	54212.1	NaN	18589.9	NaN	NaN	NaN	NaN	18135.2	14842.6	NaN	NaN	NaN	NaN	NaN	NaN	27383.7	NaN	NaN	NaN	12410.1	NaN	20133.9	11395.8	NaN	26451.3	NaN	NaN	NaN	NaN	1
A0A0B4J2G4;Q15345;Q15345-3	LRRC41	NaN	8754.48	16100.6	14875	33639.8	51893.8	NaN	NaN	11446.7	17278.7	NaN	NaN	20025	NaN	8282.19	5822.26	14678.5	12498.9	25946.8	18312.4	7557.07	8787.11	NaN	3209.19	10384.9	8612.94	NaN	NaN	8096.11	7776.08	NaN	10853.7	12344.2	NaN	23392.5	6635.11	NaN	6561.71	66174.4	NaN	6982.81	266436	NaN	4006.72	NaN	NaN	1	2
A0A0C4DFL7;Q16850	CYP51A1	70093.9	158775	103262	234197	329463	209473	259920	238719	324103	394852	203679	325646	356604	310683	332330	342301	337002	78844.2	143271	286604	209232	307560	277381	97982.7	216828	849150	127342	212703	229864	153463	76097.7	231524	623359	247843	554810	432504	76313.3	226046	291620	443460	299454	414355	87454.8	381784	302084	3	3	3
A0A0C4DFM1;Q92544	TM9SF4	81604.6	111747	106466	41762.9	88453.5	63958.1	85952.3	93062.7	78425.1	62706.6	87935.9	36693.7	74461.9	57169.6	62948.3	31725.5	78320.8	54766.9	62381.8	53118.2	100156	61505.6	60280.7	74678.6	69415.5	48496.1	65392.3	68195.1	43381.2	91116.3	140152	64947.1	NaN	75119.3	45483.9	63636.6	119953	64530.8	59459.3	72209.9	69224.4	92508.2	99147.7	62858.2	72458.9	3	3	3
A0A0C4DFN1;Q8IWA4	MFN1	17149.7	17274.7	87680.6	13665.9	21052.4	21702.9	15450.6	NaN	14992	147824	28451	45729.7	NaN	8337.08	NaN	NaN	24260.1	33852.6	56331	10042.9	17216.9	38995.7	38132	32563.2	46177.3	21126.5	18625	15844	34200.6	28188.6	45420.4	37261.2	50069.7	31661.2	28755.5	43214.2	NaN	37175.6	22518.7	30655.5	40331.4	29897	12479.7	22862.3	14640.5	1	1	3
A0A0C4DFN3;Q99685	MGLL	121495	122526	80875.4	102563	107797	41567.5	141608	76494.1	76991.5	64873	82771.6	59676.1	68427.9	61859.9	66996.9	61499.5	53390.9	24875.6	34153.5	51235.7	131691	89338.7	71269.1	54605.6	53124.2	44569.4	61201.9	35022.1	117758	117124	82352.7	46015.9	74784.2	82102.7	52470.9	84645.3	87943.7	83176.3	104920	109809	94394.9	88534.9	111579	70658.3	113548	3	3	3
A0A0C4DFP4;Q96IV0;Q96IV0-2;Q96IV0-3	NGLY1	NaN	NaN	39604.4	NaN	74483	NaN	14359.7	20755.6	11186.2	187322	NaN	NaN	NaN	NaN	NaN	NaN	15026.4	17192.3	32091.9	34442.3	28579.7	9472.95	NaN	NaN	NaN	34356.5	16842.4	42380.7	NaN	12519.5	NaN	NaN	NaN	NaN	13816.4	NaN	NaN	NaN	NaN	NaN	213737	NaN	27882.5	136611	NaN	NaN	NaN	1
A0A0C4DFP6;Q9NQ79;Q9NQ79-2;Q9NQ79-3	CRTAC1	40377.4	NaN	37388.3	NaN	1.25426e+06	NaN	NaN	10476.8	NaN	NaN	NaN	NaN	NaN	NaN	NaN	NaN	NaN	76299.8	18909.5	NaN	NaN	NaN	NaN	23931.4	NaN	NaN	NaN	NaN	NaN	NaN	NaN	NaN	NaN	9263.65	NaN	NaN	68158.9	NaN	NaN	NaN	NaN	NaN	146209	NaN	NaN	2	NaN	3
A0A0C4DFS1;A0A0G2JL35;A0A140T9I7;A0A140T9N1;A0A140TA43;A0A140TA54;H0YIS1;P13942;P13942-2;P13942-3;P13942-4;P13942-5;P13942-6;P13942-7;P13942-8;Q4VXY6	COL11A2	972078	106652	644619	1.24952e+06	NaN	722881	14622.9	65788.7	772778	NaN	340142	1.38676e+06	NaN	NaN	18257.7	1.14492e+06	830162	1.38573e+06	1.60436e+06	28285.2	NaN	1.17263e+06	NaN	811471	123047	1.10805e+06	20870.1	NaN	7316.13	224077	1.12699e+06	20312.9	512725	884999	17508.3	24660.3	2.32199e+06	NaN	NaN	10001.4	NaN	NaN	369352	14889.4	NaN	2	1	2
A0A0C4DFT3;Q12959-2;Q12959-4	DLG1	NaN	NaN	NaN	NaN	NaN	NaN	NaN	NaN	NaN	NaN	NaN	NaN	NaN	NaN	NaN	NaN	NaN	NaN	NaN	NaN	NaN	NaN	NaN	NaN	NaN	NaN	NaN	NaN	NaN	NaN	NaN	NaN	NaN	NaN	NaN	NaN	NaN	NaN	NaN	NaN	4842.42	NaN	2041.59	NaN	NaN	NaN	NaN	NaN
A0A0C4DFU2;P04179	SOD2	5.44075e+06	7299339	6103967	4381655	4.99678e+06	7.17919e+06	4.83773e+06	6894039	4822237	4229933	3903865	5.73005e+06	3178891	4263928	5697609	4.89193e+06	3.08801e+06	3.56171e+06	9876237	4.11988e+06	3776902	4271015	2.8629e+06	9238374	5.29167e+06	5763714	3.95656e+06	3.67635e+06	3.79375e+06	7783331	12400314	4.11444e+06	3.78021e+06	3941211	4.0047e+06	3.76946e+06	6953518	4.59003e+06	3.1206e+06	5628714	3838659	3.89765e+06	5.19598e+06	3.1756e+06	3.49931e+06	3	3	3
A0A0C4DFX9;Q9H3P2	NELFA	21473.4	14386.6	44728.7	23202.2	13900	31532.2	8659.41	12240	10319	23870.1	12554.1	15080.9	14443.8	14655.3	18052.5	21627.3	11752.9	50146.9	25758.3	11975.2	12142.7	16469.9	20978.9	18227.5	7660.12	17198.6	18887.4	12489.1	21827.9	11878.9	18935.9	13208.6	17215.1	22554.4	15155.1	23381.6	39153.5	15808.9	29066.1	12494.5	12446.5	8507.06	11818.4	11279	NaN	3	1	3
A0A0C4DFY5;A8MXZ4;J9JIE0;Q9NQ84;Q9NQ84-2	GPRC5C	NaN	53913.9	NaN	NaN	18247.1	NaN	14417.8	NaN	22701.4	24860	26966.5	NaN	32000.9	17935.8	19648.1	NaN	26703.9	NaN	NaN	25167.4	25913.8	29940.9	24581.9	26809	35075.3	19476.4	32009.7	NaN	20836.1	24993.9	36001.9	21790	21874.8	NaN	18199.6	NaN	NaN	36359.6	NaN	24344.7	30873.6	27387.6	13302.3	NaN	30461.4	NaN	1	NaN
A0A0C4DFZ2;P15289	ARSA	61343.9	84662.5	45987.7	47835.1	41325.5	76908.5	66023.5	104318	55747.2	99149.8	27422.5	37154.1	49832.6	78938.2	39814.1	52944.7	69678.5	59999.9	59655.2	47737.9	39722.2	54616.2	51020.5	57983.4	52206.9	50974.8	32374.2	63592.4	39997.4	80895.7	68257.8	70745.3	15886.9	105792	101663	67851.5	169423	106628	68868.3	90162.6	60283.1	113238	83035.7	67082.8	46986.5	3	3	2
A0A0C4DG09;Q8N126;Q8N126-2;Q8N126-3	CADM3	NaN	NaN	NaN	NaN	NaN	NaN	NaN	NaN	NaN	NaN	NaN	NaN	44872.3	NaN	NaN	55966.3	NaN	NaN	NaN	NaN	NaN	NaN	NaN	NaN	NaN	NaN	NaN	NaN	NaN	NaN	NaN	NaN	NaN	NaN	NaN	NaN	NaN	NaN	NaN	NaN	NaN	NaN	13076.9	NaN	NaN	NaN	NaN	NaN
A0A0C4DG17;C9J9K3;P08865	RPSA	1210672	1.32771e+06	1.19706e+06	1.15619e+06	1.15807e+06	1.22216e+06	1.40258e+06	1.19315e+06	1.40104e+06	1.20407e+06	1.28394e+06	1.26658e+06	1239767	1363574	1.30285e+06	1.26582e+06	1.31389e+06	1424449	1.39664e+06	1.27603e+06	1.31075e+06	1.26588e+06	1.28771e+06	1.38249e+06	1434236	1.22534e+06	1.1789e+06	1.35824e+06	1.11642e+06	1.43432e+06	1.16497e+06	1.13397e+06	1.20458e+06	1.19796e+06	1.24693e+06	1.09517e+06	1237770	1134366	1246639	1.21414e+06	1.3236e+06	1101415	1.1609e+06	1211771	1.14324e+06	3	3	3
A0A0C4DG21;E7EP65;E7EW77;E9PEZ7;F8WAL6;Q9NYB9;Q9NYB9-2;Q9NYB9-4	ABI2	105434	61728.5	67787	88959.2	69406.6	89006.7	69769.4	59680.7	71152	79348.6	80482.4	79008.8	67293.5	89868	50542.3	61287.5	66416.7	109507	89171.8	85577.8	77232.3	67558.8	70149.8	82476.6	65546	73501.7	75041.2	73509.4	63769.2	67544	122110	85045.1	89900.9	85795.5	58562.5	59443.5	184003	70750.8	31344.1	64350.5	60197.2	76878.5	78431.1	75197.2	60169.9	2	2	3
A0A0C4DG33;O43933	PEX1	28936	13956.6	26778.8	19428.6	21767.2	NaN	24831.7	29612.5	34082.1	13132.8	38992.8	17474.7	28602.4	30614.6	18026.1	21166.9	32540	NaN	9626.37	32636.6	34987.3	25971.4	35097.1	26744.2	30199.3	20193.2	16051.6	30713.5	54552.2	21696.5	46405	10415.1	32585.3	30078.5	16412.9	6925.45	18372.5	25545	8823.21	6094.54	NaN	27435.5	NaN	28788.6	13875.7	3	1	3
A0A0C4DG40;Q8NF91;Q8NF91-4	SYNE1	28939.3	241044	298974	273225	253398	288792	263308	18808.6	11924.7	8467.65	192899	211816	271450	16924.4	295820	36126	257851	62256	34908.6	206668	269946	262389	231667	15834	241720	21197.1	259813	318394	10061.6	10907.4	14970.8	14167.8	10887.8	25558.2	10454.5	16644.1	39524.3	11332.1	15641	11879.7	9052.41	NaN	20855.9	8212.97	12146.8	3	3	3
A0A0C4DG49;P15151;P15151-2;P15151-3	PVR	13779.6	12449.8	8615.6	19884.9	19191.9	29426.2	18487.4	135845	50767	29272.1	22142.9	NaN	49531	29239.8	29129.2	NaN	20913.9	NaN	43479.5	32268.5	36204	18789.6	44671.7	22317.1	28476	31876.9	63287.5	43749.1	21058.4	21260.3	29848.1	25031.5	23493.8	25931.4	25939.1	26438	NaN	12971.2	19248.8	27375.6	29018.7	23251	47808.4	21144.1	28126.4	2	3	2
A0A0C4DG76;Q9BQS7;Q9BQS7-2;Q9BQS7-3	HEPH	5911582	572680	3324405	2.95321e+06	474776	1583865	756937	4.23787e+06	1.01725e+06	1.12058e+06	843370	2.33476e+06	1067388	1.62723e+06	1629415	2632456	1.00467e+06	3.56551e+06	1.32586e+06	1.87805e+06	935962	631139	1813803	1.93941e+06	599568	1.78272e+06	2.65474e+06	1.16614e+06	1.45223e+06	1.31139e+06	2.43826e+06	2.20497e+06	1.82139e+06	2.77405e+06	1526590	2.42915e+06	13613365	1.85944e+06	1.13583e+06	1968908	685156	952000	1.16938e+06	1.04431e+06	1.82748e+06	1	1	1
A0A0C4DG89;Q7L014	DDX46	76824.5	70040.5	70072.8	48804	65687.2	79204.3	61275.6	56475.3	62187.3	50837.9	56893.8	58515.9	55660.9	52774.4	58415.9	53350.6	66810	88878.6	74796.2	60670.9	56444.5	51898.3	49348.9	51063.5	56719.5	56358.3	58623.9	66883.5	46365.9	67874.4	73947	57596.5	51619.2	79449.2	54768.5	70260.8	99265.4	61482.7	59762.3	58662.8	68129.5	55152.3	64796.6	65650	68032.4	3	3	3
A0A0C4DGA2;O75521;O75521-2	ECI2	963706	1.08789e+06	912115	1.0544e+06	1061967	481574	1.24041e+06	866541	1075286	1136708	1.05827e+06	956058	1.00692e+06	1.01925e+06	1.02208e+06	812011	1.05888e+06	368970	532202	1.0594e+06	1.22713e+06	1.00344e+06	1.0826e+06	929400	1.09974e+06	908942	972706	906178	1.04403e+06	1.09948e+06	705439	960832	914186	734106	1.03752e+06	849494	643997	863566	1.12319e+06	1.02721e+06	935375	990339	1.03532e+06	1185613	963459	3	3	3
A0A0C4DGA6;Q14527;Q14527-2	HLTF	283910	NaN	174141	216643	39323.1	NaN	156977	68823	240164	NaN	NaN	NaN	NaN	NaN	NaN	NaN	2497.32	NaN	NaN	7697.99	3048.44	NaN	NaN	48424.8	NaN	NaN	NaN	NaN	NaN	NaN	22283.5	NaN	NaN	22661.7	NaN	NaN	NaN	NaN	NaN	NaN	NaN	NaN	NaN	NaN	NaN	1	NaN	1
A0A0C4DGA7;O94929-3	ABLIM3	365131	576003	258903	369554	531175	94732.5	1.22536e+06	562727	495621	291340	219640	500033	39530.4	196084	429477	961777	1.16931e+06	142361	250414	1.44729e+06	33110.5	988192	1.01054e+06	36187.6	41393.4	1.25326e+06	508837	881888	41101.2	484853	106897	25649.2	30101.8	26065.2	35815.9	122671	73683.2	32637.8	56571.7	54639.7	47582.7	32464.8	503557	35553.8	106080	3	3	3
A0A0C4DGB9	PPA2	106047	149213	87669.3	134690	164775	110248	93984.7	81689.4	105240	114965	160877	150147	129174	84742	141519	159728	101260	109506	99382.5	125727	75569	141723	102708	141184	126522	161723	170771	168482	153895	86132	93199.9	103385	192234	86271.8	95910.9	111857	89553	87954.3	173979	143332	128142	78884.3	109335	134055	100187	1	1	1
A0A0C4DGG1;Q9UKS6	PACSIN3	45121.4	170801	65590.9	48115.7	169953	80591.3	107097	44933.7	156018	72832.3	96103.2	111801	161757	33239.6	82586.9	97164.8	207285	53121.4	52310.5	133313	109887	108407	99352	49795.7	79071.7	119081	49087.9	157451	68637.8	191242	26396.2	73153.3	88839.2	44090.1	91767.5	66847.7	47836.2	184617	176608	117310	231352	122825	33863.9	176887	116020	3	3	3
A0A0C4DGG9;F5GWX5;Q14839;Q14839-2	CHD4	78958	67128.7	90782.3	45026.9	63230.3	104248	66921.7	70126.6	69876.5	65348.7	65414.9	70912.8	66309.5	72685.2	73313.3	76150.4	71355.4	139707	119580	71726.5	66705.5	70141.8	64719.6	61733.8	66306	67920.7	39622.9	66444.1	43547.8	63329.4	72480.2	68611.1	47123.2	91152.8	73501.6	79429.9	107966	56724.9	51693.3	62092.7	68381.3	62192.9	77096.6	66491.5	70677.4	3	3	3
A0A0C4DGH0;Q5ZPR3;Q5ZPR3-3;Q5ZPR3-4	CD276	34667.7	25250.6	17018.1	32521	21810.8	19899.6	25291.2	28315.3	NaN	68715.6	26710.4	37087.7	NaN	18174.2	33191	NaN	NaN	50696.9	35932.7	35991.7	52977.7	24499.9	NaN	NaN	24856.4	31401.3	24147	55300.1	18960.8	32975.4	15775.9	52151.8	45914.6	28953.1	50239.4	39002.2	NaN	24353.9	NaN	20845.6	20819.1	31718.5	21149	41116	30543.5	1	2	1
A0A0C4DGH3;Q9Y6R0	NUMBL	49906.5	74815.5	39890.6	99605.3	98964.6	48883	114255	NaN	106155	84354.3	84636.6	115230	93132.6	84306.5	93511.9	48944.8	98070.6	82644.1	105870	100553	104379	92931.5	116093	NaN	98905.1	118763	68977.3	97929.5	79882.5	87716	11365.2	97693	86008.3	19143.5	74731.9	81765.4	47937.3	NaN	NaN	100255	95797.3	NaN	90160.2	79770.2	5059.59	2	1	3
A0A0C4DGJ8;Q6IPR1	ETFRF1	79811.1	117493	103309	122642	142325	90738.8	113436	113524	123075	107132	149946	112002	105751	116660	104745	122874	115743	67550.4	101471	82030.9	111166	97778.6	129325	139612	81965.3	112585	123749	113176	127958	144264	101649	103221	105873	82160.1	98194.6	87298.8	77745.5	135278	157000	130131	116488	72888.1	117467	106914	126811	3	3	3
A0A0C4DGN6;Q9Y2X7;Q9Y2X7-3	GIT1	31300.1	NaN	37510.3	29264.9	23684.9	40718.2	22140	12941.6	NaN	37173.1	28190.9	24171	21961.5	23024.1	26356.3	8640.37	NaN	81422.5	46582.1	7830.66	NaN	NaN	NaN	16908.8	21431.1	25284.1	28999.1	22962.4	NaN	30053	10112.6	16614.3	19369.4	21058	9589.47	21013.3	67021.7	15360.7	16010.3	NaN	NaN	32605.9	17957.4	NaN	NaN	2	NaN	2
A0A0C4DGQ5;P04632	CAPNS1	787252	441643	724231	550646	454642	1056662	474605	712083	488762	641209	476140	534343	566272	577243	559626	729231	375368	1.31948e+06	1121185	503077	484378	437876	453234	693833	467713	555810	631843	475023	556196	497933	638143	560307	561354	956446	523365	660114	1.10592e+06	498134	528596	516953	468297	492651	732205	463091	578222	3	3	3
A0A0C4DGQ8;Q6IAN0	DHRS7B	48379.4	24960.7	43332.5	37687	25048.7	34045.4	29188.1	42381.1	37673.2	28078.8	27023.7	30136.6	25731.3	35169.8	28289.5	21563.1	34138.1	31609.2	37636.1	26175.4	32454.8	36355.9	34845.4	48944.3	37235.8	28413.7	46001.2	33001.5	40347.8	33480.5	60386.5	34373.4	28811.3	53193	32933.4	39700.7	56874.6	33170.8	25963.7	21172.7	36913.9	30654.5	38985	20580.3	31408.4	3	3	3
A0A0C4DGS0;P56556	NDUFA6	93518.6	95759.6	88169.7	74002.8	128801	50885.2	92933.6	91476.4	95069.2	90054.1	108241	117791	80042.7	88283.8	82534.2	99913.8	125171	77835.9	112919	96862.6	127809	97613.5	102679	55347.8	124958	79705.2	108201	123672	86021.6	83020.2	138145	88949.6	87558.4	127694	89070.8	83366.7	100124	110422	101692	101313	124292	152150	80162	74901.5	87727.7	3	3	3
A0A0C4DGS1;P39656	DDOST	1.58033e+06	2.08841e+06	1.64704e+06	1.66508e+06	1.85974e+06	1.63104e+06	2.05572e+06	1.6656e+06	1639342	1.79073e+06	1.8713e+06	1.86302e+06	1646010	1902736	1.78657e+06	1611563	1.95425e+06	1.82229e+06	1.86162e+06	1.80689e+06	2.05602e+06	1.92734e+06	2.01495e+06	1.84205e+06	2.0507e+06	1.74747e+06	1.60433e+06	2.05824e+06	1.60807e+06	1.95233e+06	1.3027e+06	1.6028e+06	1.48477e+06	1751333	1.56403e+06	1.61275e+06	1.66972e+06	1.71037e+06	1839992	1714133	1.62861e+06	1.67868e+06	1.47033e+06	1.9173e+06	1.54915e+06	3	3	3
A0A0C4DGV8;Q13214;Q13214-2	SEMA3B	NaN	NaN	NaN	NaN	NaN	NaN	NaN	NaN	NaN	NaN	NaN	NaN	NaN	NaN	NaN	46141.9	NaN	NaN	NaN	NaN	NaN	NaN	NaN	NaN	NaN	NaN	NaN	NaN	NaN	NaN	NaN	1333.89	NaN	NaN	NaN	NaN	51262.2	NaN	NaN	NaN	NaN	NaN	12794.6	NaN	NaN	NaN	NaN	NaN
A0A0C4DH07;Q8N2S1;Q8N2S1-2;Q8N2S1-3	LTBP4	254328	34078.5	164677	156379	4633.35	523367	NaN	84479.9	50035.4	69113.3	33164.3	120073	48980.5	NaN	43424.3	93545.6	48222	572584	298706	39607.6	71670.4	NaN	48688.4	143857	103524	65733.5	114830	NaN	NaN	44106.9	266165	51082.9	NaN	324718	NaN	117156	241874	14513.5	21133.7	57172.7	NaN	36649.9	185408	NaN	56403.2	3	1	3
A0A0C4DH22;Q9H4G0	EPB41L1	30794.2	9018.14	32312.1	21686.7	9723.6	54373.2	55717.4	111467	NaN	14983.2	19045.9	21432.7	20949	NaN	15800	35822	11860.8	93447.7	55242.2	52723.2	81103.1	67019	26181.7	122736	9086.07	19460.3	28930.8	NaN	15691.7	NaN	41020	18830	14015	44449.4	16788.8	27994.5	50221.6	10156.3	23547.1	26728.2	NaN	60163	28808.9	20881	12783.5	3	2	3
A0A0C4DH24	IGKV6-21	50563.3	NaN	NaN	23631.4	NaN	NaN	NaN	NaN	NaN	21753.1	NaN	NaN	NaN	20772.2	NaN	NaN	NaN	NaN	NaN	NaN	NaN	48173.8	NaN	NaN	16763.4	NaN	NaN	NaN	NaN	NaN	NaN	NaN	NaN	NaN	NaN	NaN	137933	NaN	NaN	NaN	NaN	NaN	NaN	NaN	NaN	1	NaN	NaN
A0A0C4DH34	IGHV4-28	121929	24010.7	55785.5	61502.7	13097.5	53565.7	NaN	NaN	67855	64174.7	20728.1	NaN	NaN	66662.6	NaN	90402.1	NaN	65277.6	64655.4	NaN	30983.9	NaN	NaN	30130.8	19577	NaN	58965.2	NaN	34068.4	30752.8	79189.9	24967.5	17857.6	54086.8	21712.9	58280.2	363628	38222.8	11690.8	16934.6	17145.2	33208.4	41630.1	25137.6	35817.9	1	1	1
A0A0C4DH36	IGHV3-38	85313.1	NaN	26416.4	NaN	NaN	28201.8	NaN	NaN	NaN	39870.1	NaN	NaN	NaN	NaN	NaN	NaN	NaN	NaN	72116.2	NaN	NaN	NaN	16977.3	NaN	27788.3	NaN	35996.3	NaN	32925.8	NaN	48482.1	28830	NaN	61682.8	NaN	50588.2	173109	23195.4	NaN	NaN	NaN	NaN	13163.1	60781.2	12581.9	1	NaN	1
A0A0C4DH38	IGHV5-51	473690	64444	178274	201422	43109.2	179143	109648	325730	194933	244208	78426.2	141578	67981.5	133834	100127	290855	35377.6	465879	407285	122924	152282	131150	96131.1	190350	168339	139300	231500	102185	140764	86227.9	214941	107366	178166	245389	101955	203349	1.79741e+06	119376	55443.6	64626.7	58256.4	52087.8	149091	73806.4	82578.1	1	1	1
A0A0C4DH43;A0A0J9YVU5	IGHV2-70D;IGHV2-70	NaN	NaN	126504	NaN	NaN	87403	NaN	255262	97095	160915	NaN	NaN	NaN	201257	NaN	NaN	72664.4	344338	460940	143538	NaN	38572.1	NaN	NaN	NaN	90144.4	161836	NaN	NaN	NaN	97596	NaN	45383.5	79890.8	116047	511955	698361	138819	46549.9	91780.4	NaN	NaN	NaN	96884.3	182552	NaN	NaN	1
A0A0C4DH47;P24557;P24557-3;Q53F23	TBXAS1	30710	30953	34997	34927.4	29469.8	35705.3	50633.2	32746	39911.2	31852.4	29799.6	32717.7	28604.8	34658.2	56546.2	28878.1	39670.6	67839.2	69728.3	45646.2	49549.4	43865.4	54879.6	34523.8	54350.8	59800.7	31367.7	58908.3	37094.7	65698.7	72725.7	73377.5	17330.7	48679.4	38315.3	61162	50430.7	63394.8	61343.8	18273.4	22422.7	35517.6	43266.7	33853.7	60512	3	3	3
A0A0C4DH67	IGKV1-8	62150	NaN	NaN	NaN	NaN	30276.5	8823.3	52279.8	40362.9	41663.4	16346.6	NaN	11276	30843.4	13058.9	49232	NaN	82611.3	66911.6	10682.6	13897.3	32104.3	15167.5	30264.3	25454.7	20402.9	41557.5	12283	NaN	NaN	35487.7	46920.6	NaN	66862.6	NaN	75545.6	223605	NaN	5223.88	NaN	NaN	NaN	47794.8	NaN	NaN	2	NaN	NaN
A0A0D5XQ77	HLA-DQB1	66514.4	36012.4	109563	44378.6	NaN	44681.9	55110.5	34804.8	58802.4	83276.2	57782.1	110838	29837	45386	92614.8	97095.4	18429.9	166417	45885.5	39014.4	82573.5	36245.8	39787.8	24367.6	30776.5	29377.9	42422.3	38023	43781.6	82180.9	72512.6	38456.4	32746	45628	147934	116800	206884	21149.1	64162.4	82767.5	21739.1	NaN	91007.4	NaN	66557.4	3	1	2
A0A0D9SEI0;Q9P0P8	C6orf203	43568.4	74446	55070.9	101870	83944.5	75520.1	54759.7	62149.2	43177	115055	70849.8	73542.7	63964.2	86868.7	52542.3	64770	58426.9	68043.5	80785.8	60239.7	65835.7	33350.1	66122.6	88176.9	85667.1	63106.4	66499.7	85076.7	123293	124141	50896	148899	145650	64144.5	104728	90684.6	109679	119659	140341	133855	78125.2	91745.6	95961.2	122359	70799	2	2	3
A0A0D9SEJ5;F5GY05;Q96EK7	FAM120B	NaN	NaN	156149	NaN	NaN	NaN	NaN	11542.9	NaN	65140.8	20841.2	NaN	NaN	8478.64	97359.7	NaN	10518.8	21521.1	17458.8	108272	32796.1	34788.3	86628.1	13013.7	142531	13692.5	10338.9	12986.6	NaN	271754	16940.7	NaN	NaN	NaN	NaN	NaN	NaN	8325.67	100330	NaN	NaN	NaN	13008.6	NaN	NaN	NaN	NaN	1
A0A0D9SEM9	DDX39A	132312	NaN	119396	149088	NaN	106521	101072	176806	124556	218042	162991	NaN	283593	NaN	94434.4	87599.9	182919	NaN	268117	NaN	123524	78377.2	NaN	237555	87794.1	NaN	NaN	NaN	112854	131006	139208	110661	63472.4	114483	NaN	220017	NaN	NaN	76078.3	69668.7	NaN	NaN	143586	NaN	230076	1	NaN	1
A0A0D9SEN1;B4DLR2;Q12884	FAP	20868.7	NaN	28326.6	713352	NaN	27261.4	NaN	71982.3	28183.9	NaN	NaN	270880	NaN	NaN	NaN	48126.7	NaN	124369	41130	NaN	26663.6	NaN	49266.4	35579.8	NaN	NaN	6780.19	760649	53493.9	87563.1	NaN	59518.9	NaN	42626.1	NaN	65267.8	123455	69404.2	33940.2	NaN	NaN	NaN	75768.4	7976.6	NaN	3	NaN	3
A0A0D9SEU5;Q6VN20;Q6VN20-3;R4GMX8	RANBP10	28102.5	16197.5	29367.3	20402.2	19219.3	26438	18272.5	24218.8	24663.1	22080.1	23305.6	22600.6	18721.4	22496.2	22089.3	25062.2	17624.4	21101.5	29925.7	19444.3	18922.7	20491.4	20273.2	24328.8	22516.8	16956.6	24877.4	23127.6	23941.4	22527	34402.1	23241.6	23425.4	25638.7	22538.4	23537	24469.4	22393.1	22186.9	26481.7	25562.9	22482.4	35808	24921	23251.3	2	3	3
A0A0D9SEZ6;A0A0D9SG71;A0A0R4J2E5;P49459	UBE2A	NaN	NaN	NaN	NaN	26098.7	52336.4	NaN	NaN	39908.4	NaN	NaN	NaN	NaN	28979.4	28536	NaN	27163	64682.7	NaN	NaN	22867.3	NaN	NaN	NaN	41819.9	31061.8	27634.4	NaN	NaN	NaN	NaN	61161.3	NaN	NaN	NaN	NaN	NaN	NaN	75494.9	NaN	NaN	NaN	NaN	63342.5	NaN	NaN	NaN	NaN
A0A0D9SF44;A0A0D9SG39;A0A0R4J2E2;E5RHX3;E5RIQ4;Q9Y3T6;Q9Y3T6-3	R3HCC1	1.63778e+06	1.31083e+06	950291	4018296	4.29704e+06	810780	2024681	1.82872e+06	1.61695e+06	1.76103e+06	3553341	1.57231e+06	1.96032e+06	1318370	1.75476e+06	1.79402e+06	1.87316e+06	426063	557188	2.03004e+06	1.19487e+06	3.34131e+06	2926701	1.08717e+06	1.68258e+06	4519103	1.58066e+06	1.57677e+06	4.01283e+06	2172148	1.2266e+06	3958025	5111030	1.55551e+06	3.3791e+06	2861053	1.11295e+06	3.93033e+06	210677	3.51858e+06	4.07258e+06	2.07662e+06	1.35942e+06	3.95504e+06	3.91175e+06	1	2	2
A0A0D9SF53;A0A0D9SFB3;A0A0D9SG12;O00571	DDX3X	159309	191693	193897	203119	179920	238118	225195	199608	256517	222030	185238	157579	186683	191201	223122	196063	186592	215055	208134	213063	201035	174869	211254	182679	174069	183254	157087	166522	193735	209129	243528	197112	204502	205974	207509	189295	218391	163984	230003	156437	199068	160398	173104	203273	185001	3	3	3
A0A0D9SF54	SPTAN1	NaN	NaN	57823	70927.9	68128	69715.2	53966.1	92494	59373.5	NaN	83296.5	48495.2	64266.1	99578.4	61013.2	NaN	59140.9	NaN	77545.8	50733.6	52679	46654.6	50776	24291.1	69380.7	66762.3	59315.3	56962.8	NaN	NaN	NaN	63679.4	NaN	NaN	NaN	NaN	NaN	NaN	NaN	NaN	NaN	NaN	NaN	NaN	NaN	NaN	NaN	2
A0A0D9SF60;Q99569;Q99569-2	PKP4	33228	19590.1	23649.6	17894.7	29115.9	25286.2	27998	18674.2	27763.2	28843.6	26544.9	23498.5	28536	28428.8	14649.3	30441.7	23514.7	31734.6	14535.6	34071.7	42645.1	26740.6	39280.5	18605.1	33810	25593.5	27817.3	22922.6	32425	28869.7	32615.6	25644.6	33014.7	28888.9	32624.6	30669.1	NaN	21158.7	25984.3	26316.1	16673.6	21775.2	23690.2	22374.5	25788.3	3	3	3
A0A0D9SF63;Q9BZK7	TBL1XR1	67985.2	39828.9	54748.2	45027	39104.7	67630.6	22824	35402.2	36593.4	39523.3	35710.1	45772.1	30604.7	42626	49887.7	58535.5	40531.2	113798	84449.8	46990.8	38030.8	36515.6	37349	60265.9	42863.6	47873.7	42750.7	46115.4	24278.5	48586.7	50645.1	44889.2	37570.1	66109.6	48986.8	53861.3	74990.5	27413	39881.8	32646	38298.3	37106	57758.3	42218.4	35247.4	3	3	3
A0A0D9SFB5;P08319;P08319-2	ADH4	6417226	47880524	10494272	29839320	45831628	4.18736e+06	38045452	20437662	31999850	48614048	38845284	41630636	43981508	29779110	32973290	27620198	32257354	3.39856e+06	2.25616e+06	51763016	30216234	50857820	41281300	2.592e+06	39073264	40246996	12800659	34840692	39206456	39699088	3.5749e+06	44109044	46207452	2.90384e+06	35011216	22722884	3.05543e+06	54259088	25788750	41964588	41415796	45086732	8312115	53917508	43055000	3	3	3
A0A0D9SFD2;Q8N1K5;Q8N1K5-2;Q8N1K5-3;Q8N1K5-4	THEMIS	NaN	NaN	74400.8	NaN	NaN	NaN	NaN	54122.6	19421.4	NaN	NaN	NaN	NaN	24381.1	NaN	NaN	NaN	NaN	NaN	NaN	NaN	NaN	276237	NaN	90691.9	NaN	NaN	NaN	NaN	NaN	NaN	NaN	158123	NaN	NaN	154225	NaN	NaN	NaN	262584	322548	NaN	210435	265546	NaN	NaN	NaN	1
A0A0D9SFE4;A0A0U1RQP1;Q05193;Q05193-3	DNM1	38806	3367.42	151031	8473.84	79247.2	228760	19353	14742.9	18612.1	36564.6	21509	NaN	13012.6	24507.9	7977.25	18641.6	NaN	6395.63	26563.3	19349.2	20649.1	12412.2	15527.1	18571.1	20474.9	23269.8	21519.6	NaN	67216.4	87511.8	30996.3	93436.4	28827.3	374329	123755	163302	696589	112674	104370	25495.4	26117.9	110587	249005	22447.8	118135	1	1	3
A0A0D9SFK2;Q92614;Q92614-4	MYO18A	151933	146901	99420.5	78158	77499.7	87533.1	106730	88409.2	84549.9	125712	71617.6	77720.4	74115.6	77921.1	71287.4	82005.7	85788.7	124179	113715	73285.9	98059.2	77678.4	86031.4	108668	80737.2	68282.4	94364.4	88767.2	85084.1	110328	121581	84739.7	90214.7	103920	82613.7	100267	135725	105950	125381	95118.8	111947	101494	146245	122488	97129	3	3	3
A0A0D9SFP2	HADH	39340.2	46192.3	28087.2	112334	69909.8	97063.2	199376	320471	99992.5	113762	NaN	48053.9	69374.8	88073.3	57819.5	72547.8	41131.3	66158.2	47973.5	41031.3	76953.8	104062	113701	273328	55239.1	55163.4	NaN	NaN	76868	68928.7	78090.1	14513.9	121574	NaN	94831.3	140070	678781	70742.7	135116	44946.9	79214.7	21180.2	17221.9	67425.9	32020.8	1	1	1
A0A0D9SG04;A0A0X1KG75;Q53SF7-2;Q53SF7-4	COBLL1	53247.3	156522	58532.1	104530	151301	49704.4	111862	78215.6	127064	88794	108024	116452	134644	68190.8	104298	106840	187013	40435	40425.7	145902	128274	117537	120443	51625.4	124242	146158	52088.6	129913	97999.5	116223	40539.7	105157	131228	36066.5	125143	85743.6	43374.5	160481	89502.9	122031	184169	126069	49540.8	115459	124786	3	3	3
A0A0D9SG72;A0A1B0GTP9;A0A1B0GVQ5;A0A1B0GWF2;P61764;P61764-2	STXBP1	42166.9	8245.34	30423.8	31148.5	7330.45	38603.7	15393.6	38189.5	NaN	9996.96	9586.53	14708.5	23116.1	11009.9	13198.4	35185.2	42366.8	71785.7	52312.8	7344.47	19392	14772.7	20192.5	16829.8	23559.3	31429.7	25006	43183.5	NaN	8656.94	20093.3	22098.3	12825.1	39119.3	17855.9	30993.6	77566.1	NaN	6516.36	21824.6	10891	NaN	27408.1	8949.37	20037.8	3	1	3
A0A0D9SGC1	MYO6	46533.5	56060.4	56247.5	44051.6	64465.9	74986.8	51049	68245.7	NaN	54338.7	47741.3	NaN	NaN	62100.5	49779	NaN	67376.9	42581.7	72678.2	57619.7	47606.9	58829.8	50866.2	48998.5	91960.2	58770.1	79787.2	63292	63427.4	34372.5	106220	91447.2	75826.8	72087	NaN	73209.8	NaN	45843.9	NaN	NaN	64573.5	74933.9	71201.1	51438.9	NaN	1	1	1
A0A0D9SGE8;Q5JRC6;Q8IWS0;Q8IWS0-2;Q8IWS0-3;Q8IWS0-4;Q8IWS0-5	PHF6	5986.75	7496.66	3980.25	NaN	4252.07	NaN	NaN	NaN	NaN	NaN	NaN	NaN	NaN	NaN	NaN	NaN	NaN	NaN	NaN	NaN	NaN	NaN	NaN	NaN	NaN	NaN	NaN	NaN	NaN	NaN	NaN	NaN	NaN	5264.69	NaN	4698.25	NaN	4903.01	4742.26	NaN	NaN	NaN	3914.19	NaN	NaN	1	1	1
A0A0D9SGG1;Q13094	LCP2	49721.9	NaN	66240	64109	42956.6	50578.5	35269	51261.9	22497.6	39429.2	20399.3	34622.8	17889.7	29803.3	47204.1	28707.5	17355.7	116512	49283.5	22861.1	42843.7	18957.7	22668.6	NaN	43541.7	34096.7	28459.3	32495.9	57174.8	68338.4	87014.2	NaN	34385.8	148317	36907	24067.2	92800.9	33210.9	15056	16838.9	10631	17494	24165	17079.7	21431.5	3	NaN	3
A0A0G2JH46;A0A0G2JMH6;P01903;Q30118	HLA-DRA	390418	155501	318077	324054	113515	267498	161953	139739	144073	171683	178687	319126	134582	268029	252122	210300	151531	737721	387458	236411	219319	204463	182874	279447	220064	310836	195003	303133	169162	256507	291231	277055	209307	378630	186314	287416	913501	175519	176933	208966	169122	157370	267526	179611	202800	3	2	3
A0A0G2JH68;O60610	DIAPH1	213472	199616	244282	181860	185052	184900	206499	204791	248976	193032	178448	206251	199273	200686	191637	192350	207215	210155	210987	198053	200052	197686	216559	185774	189783	192034	199385	194421	201773	240377	215305	201193	229433	226488	226856	216863	250118	229284	176471	217542	226358	211733	111400	255246	196545	3	3	3
A0A0G2JHC2;Q6NYC8	PPP1R18	119940	51199.5	79304.4	61335.2	22234.9	88001.7	56046.4	58284.8	65367.5	55715.7	54444.9	93425.1	60393	35264.9	83156.4	50154.4	35660.1	213176	127174	57812	22906.7	34763.4	62782.9	47100.5	44495.7	24113.8	34644.2	18358.3	45969.5	117235	124794	48213.7	49428.4	88026.3	35284.1	101667	127244	16204.1	20264.8	17871.9	16040.3	45229.5	35205.1	17916.8	36208	3	3	3
A0A0G2JI36;A0A0G2JIF2;A0A0G2JL56;A0A1W2PSE7;P30443;P30455	HLA-A	NaN	NaN	NaN	NaN	NaN	206494	NaN	105594	NaN	70205.4	NaN	NaN	NaN	NaN	78691.6	68525.2	61917	111303	NaN	93414.8	NaN	NaN	NaN	44913.3	NaN	NaN	NaN	NaN	NaN	NaN	NaN	NaN	NaN	NaN	NaN	NaN	260795	NaN	NaN	NaN	NaN	48959.2	NaN	55658.6	NaN	NaN	NaN	NaN
A0A0G2JII1;P04440	HLA-DPB1	NaN	NaN	32211.6	17681.5	NaN	44061.4	34183.8	NaN	8182.54	41266.9	13310.2	NaN	29030	NaN	NaN	32139.6	42686.5	40913.2	NaN	NaN	19621.8	12995.2	NaN	NaN	NaN	34821.6	14379.9	NaN	31693.6	36202.9	NaN	NaN	NaN	29143.8	NaN	NaN	41559.6	21664.9	30069.5	NaN	NaN	34724.4	NaN	NaN	27426.6	NaN	NaN	1
A0A0G2JIW1;P0DMV8;P0DMV9	HSPA1B;HSPA1A;HSPA1B	2.39218e+06	2.0204e+06	2.86241e+06	2.303e+06	2.2454e+06	3.23824e+06	1.73835e+06	2426559	2342981	1.97016e+06	1839479	1.91521e+06	2.29359e+06	1.78495e+06	2.01537e+06	3025680	2.2621e+06	5814996	4.85469e+06	2.07655e+06	1961831	1.74776e+06	1.92597e+06	2.287e+06	1.89155e+06	2.29884e+06	1.86129e+06	2.27582e+06	2132539	2558857	1.69267e+06	1.9804e+06	2.49075e+06	2745582	2102882	1.48223e+06	4095567	2.2819e+06	2967107	2547063	2.55513e+06	1.59581e+06	2.42088e+06	2199434	2.02546e+06	3	3	3
A0A0G2JJA7;A2ACR1	PSMB9	184714	169872	141235	246367	157118	173670	136255	135594	134864	279806	187605	269197	179784	211012	274665	190708	157721	287817	162949	231242	234790	233527	252586	124522	249616	260121	171134	214529	237628	201106	304147	296993	276330	189721	230566	278831	273542	255038	196962	249120	217067	218304	578120	208761	280204	3	3	3
A0A0G2JJD3;O95870	ABHD16A	94025.3	97512.9	80419.3	107028	114436	102790	100344	85568.2	88034.4	118936	89117	84241.1	92386	206509	106659	75589.1	151232	62533	123137	88780.2	95087.9	120720	323146	643061	86793.1	78353.3	124623	85265.9	125635	89835.1	147429	120362	128371	94265.6	148986	126770	94313.6	113801	100735	117205	138573	138433	122235	81902.8	84466.7	3	3	3
A0A0G2JJP1;Q9C019	TRIM15	549269	469270	14111.5	NaN	452939	101113	NaN	NaN	22008.2	NaN	NaN	NaN	607409	11208.5	NaN	NaN	NaN	NaN	NaN	NaN	8964.67	NaN	NaN	NaN	NaN	NaN	16451.1	NaN	6847.97	NaN	17310.1	303309	NaN	271466	NaN	260416	369592	NaN	NaN	NaN	NaN	NaN	14537.5	247838	NaN	1	1	1
A0A0G2JJQ8;P13762;X5D2U9	HLA-DRB4	81881.5	NaN	NaN	NaN	25287.6	61174.6	NaN	NaN	NaN	NaN	NaN	NaN	NaN	63436	NaN	NaN	NaN	NaN	NaN	53275.6	NaN	50347.1	NaN	NaN	56328.4	NaN	NaN	NaN	NaN	NaN	91955.9	39501.7	38294.2	NaN	NaN	NaN	NaN	NaN	NaN	NaN	24423.6	31552.3	NaN	64626.6	NaN	1	NaN	NaN
A0A0G2JJV3;A0A182DWF4;Q5EP54	HLA-DPB1	333115	312904	266102	261711	137960	325197	305144	229278	227368	577088	205862	355666	314651	301404	317932	954486	400677	583085	775978	152894	288646	247731	142267	302974	230894	243429	243692	500683	284226	454847	548540	152732	239777	403078	334595	424068	593152	169090	170546	153091	296148	186624	568414	282519	344800	3	3	3
A0A0G2JKR7;P28702;P28702-3	RXRB	18959.8	NaN	NaN	13119.9	15037.8	18853	NaN	18104.5	18906.1	16172	23756.1	20523.8	12041.8	NaN	16925.8	NaN	NaN	22855.5	24760.6	21375.4	12213.3	NaN	17820.5	10796.1	18820.1	14853.3	NaN	8800.66	14403.6	12518.3	NaN	NaN	NaN	21951.8	NaN	13896.6	NaN	NaN	NaN	NaN	NaN	NaN	18046	NaN	15040.9	1	NaN	NaN
A0A0G2JLB3;A0A0G2JNZ5;P04062;P04062-2;P04062-4	GBA	30588.8	32371.9	56786	38162.4	19386.5	120237	51629.7	55299.1	26577.2	38263.4	22295.7	27146.2	26996.8	40518.4	42586.7	38825.2	32396.5	71323.4	61707.7	36459.4	25760.9	22607.8	26879.7	95757.3	30459.5	32011.2	41718.7	42563	27528	67123.2	131047	25754.8	46891.4	74858.6	36047	31567.9	124857	24768.3	52562.1	35868.1	19961.7	21436.6	75448.6	28227.8	25802.7	3	3	3
A0A0G2JLV7;A0A0G2JMI0;A0A0G2JNK8;A0A0G2JNU6;A0A0G2JP18;A0A0G2JQ50;A0A140T8W3;Q6GTX8;Q6GTX8-2;Q6GTX8-3	LAIR1	13115.8	7777.83	12629.1	NaN	NaN	29182.7	NaN	18951	NaN	9743.75	6218.17	10515.3	NaN	12665.2	26696.9	13116.4	NaN	47460.3	17366.5	NaN	17440.1	NaN	NaN	18408.7	4901.15	NaN	NaN	14119.5	NaN	51843.3	32166.6	12377.6	NaN	20154.4	NaN	NaN	28680.6	6138.18	NaN	NaN	NaN	NaN	14546.5	NaN	NaN	2	1	2
A0A0G2JMG3;O95255	ABCC6	73225.1	132735	41743.3	117882	155359	56008	155674	70330.3	117842	155707	169319	146040	167783	141883	156527	85150.8	202537	19953	42659.3	152369	167895	159433	122800	56091.8	182607	142410	97580.3	178247	148779	108142	42916.5	164340	149204	58185.8	162630	126841	52322.7	136823	169902	117369	168472	154669	86345.3	146568	162034	3	3	3
A0A0G2JMW3;A0A0G2JP44;Q9HBB8;Q9HBB8-2;Q9HBB8-4	CDHR5	19952.3	NaN	NaN	NaN	27282.5	NaN	NaN	15214.9	22136.8	33572.6	NaN	36902.1	34521.9	27382.9	48912.4	33033.3	74066.5	NaN	NaN	27908.7	25050.2	53975.9	43548.4	NaN	45685.1	26303.1	32726.6	NaN	54463.8	13882.5	NaN	59669.6	50799.2	NaN	NaN	39917.3	NaN	NaN	54518.1	NaN	NaN	48140.3	NaN	25878.4	NaN	1	NaN	NaN
A0A0G2JMX5	LILRB5	NaN	NaN	9064.67	NaN	2415.7	44818.7	33596.7	NaN	NaN	NaN	29490.3	22282.4	16423.5	24377.2	23879.5	NaN	21728.4	46252.9	44793.6	33530.7	29061.6	43790.6	25246.6	NaN	18039.9	26841	17785.7	28627.8	23276.2	43518.9	30245.6	NaN	23806.8	32319	NaN	22146.6	NaN	NaN	49106.9	NaN	NaN	26296.7	43666	25482.2	NaN	NaN	NaN	1
A0A0G2JMZ8;Q16625;Q16625-4	OCLN	90076.1	119925	87002.8	59837.9	100851	116102	77431.7	36182.6	117871	68959.2	103992	74139.5	88362	41004	75488.3	53920.8	113596	47309.2	65763.4	92229	107573	77664.7	65635.2	70026	88300.8	78631	65924.2	78679.2	78518	119371	85214.4	81833.2	66978.8	76241.1	85138.6	81324.3	29505.6	96890.5	71812.1	76100.7	79463.7	105138	82912.8	51577.2	87343.9	3	3	3
A0A0G2JNW7;Q9Y666	SLC12A7	18216.9	24173.6	31753.9	29611.1	14713	28286	18994	24632.4	23275.8	11408.9	18478.7	35366.5	5620.28	33653.6	17406.4	26089.6	16945.3	48040.5	48335.4	31836.7	47022.9	4940.76	20081.7	25217.5	46330.4	32164.8	21019.7	24768.1	25431.6	22725.4	57554.1	20473.4	NaN	24235.4	31843.2	26800.9	24140.4	12979.9	29480	NaN	NaN	26061.8	45100.9	12568.4	NaN	3	2	3
A0A0G2JNZ2;Q14160	SCRIB	82655.4	92714.6	86083.7	101417	75237.8	77537.8	92247.5	62913.3	105872	103494	104733	96627	112289	101187	105609	76090.8	122470	119357	88729.9	117429	91179.5	115366	106035	81306	116057	107338	80939.1	92568.6	108349	93611.5	96072.8	122233	117057	86977.5	123185	96176.6	85556	107866	96447.7	117896	109296	97822	75678.6	88567.7	109076	3	3	3
A0A0G2JPD3;A0A140T8W8;A0A140T8Y4;A0A1W2PPF8;A0A1W2PR61;P30450;P30456	HLA-A	244901	82137.4	173058	NaN	233479	843324	NaN	259241	46415	310143	168660	34536.2	NaN	NaN	410005	289921	402530	420525	NaN	339159	NaN	NaN	NaN	248397	NaN	NaN	NaN	NaN	NaN	NaN	NaN	NaN	NaN	NaN	150697	396383	678747	231470	212639	NaN	NaN	218523	106017	247906	413940	3	1	3
A0A0G2JPF8;B7ZW38;O60812;P0DMR1	;HNRNPCL3;HNRNPCL1;HNRNPCL4	788562	602144	593348	720720	528162	735628	598318	659526	570520	356667	454041	711055	470684	527095	569247	570100	508255	1.64908e+06	1.03179e+06	583180	532688	647373	625686	542638	589211	523215	575065	744759	413777	684612	571567	654429	596482	960383	702265	615685	865539	529089	262624	573549	775810	550756	625789	615936	530439	1	1	1
A0A0G2JPQ3;P17693;P17693-5;Q5RJ85;Q8MH48	HLA-G	718953	314090	569346	154369	464466	774563	606842	1.14823e+06	565961	847145	505722	693070	372163	473053	845294	577604	544519	1.62207e+06	956386	872141	549511	555781	427673	373148	298201	653422	139982	366493	484493	201277	532994	333459	327668	446671	702835	426515	1.7262e+06	916653	473967	125222	338144	443397	240200	573582	1.19101e+06	1	1	1
A0A0G2JQ41;A0A1C7CYZ0;Q12979;Q12979-2;Q12979-4	ABR	49045.2	119709	18011.3	18790.3	184182	23366.3	14030.8	19942.4	9344.78	10581.5	NaN	13209.3	NaN	15070.5	11054	21218.9	11303	32287.3	28438.6	492047	14377.6	12665.4	16245.7	11489.7	26988.5	18157.6	10616.1	15256.8	18192	243243	87948.9	9533.25	NaN	11979.2	NaN	9403.21	47535	NaN	18499.1	NaN	NaN	NaN	8763.78	10465.4	88189.6	2	2	1
A0A0G2JRQ6		166864	NaN	81841.5	121780	32290.7	128818	113269	134891	94266	107136	37664.6	64126.6	316604	90188.9	196186	239961	349345	405139	355364	63338	266392	98192.8	137846	117687	64389.1	328180	263859	63190.6	NaN	NaN	106973	109878	NaN	86657.6	NaN	263730	891264	91719.1	NaN	42984.5	84681.5	49850	128434	NaN	161575	2	NaN	2
A0A0G2JS53;Q13075	NAIP	NaN	NaN	NaN	NaN	NaN	NaN	19458.8	NaN	NaN	NaN	14379.8	18194.9	NaN	15984.8	23261.6	NaN	15720.2	NaN	NaN	30534.9	19953.3	17091.6	17108.1	NaN	20714.2	31739.9	NaN	NaN	12505.4	30949.5	NaN	NaN	NaN	3757.25	NaN	NaN	NaN	NaN	NaN	NaN	2723.02	NaN	NaN	14759.5	NaN	NaN	NaN	NaN
A0A0G2JSD7;E7ENE7;P10635;Q38LG0	CYP2D6	1.12547e+06	1.26673e+06	143892	970885	302532	79669.5	1097595	653976	1.48505e+06	397290	1.02761e+06	1.38208e+06	521543	1.04625e+06	556780	1.34915e+06	660672	217843	407073	848758	1.60238e+06	1.048e+06	1.34281e+06	29737.5	1.29215e+06	926183	37592.3	1.14473e+06	1.62879e+06	1.31836e+06	99614.8	1.27449e+06	770066	296597	565400	690996	636347	731480	755939	1.3324e+06	357016	968116	603735	1.09993e+06	1271288	3	3	3
A0A0G2JSE9;A0A0U1RQQ2;A0A0U1RRB8;C9JTA6;G5E975;Q12824;Q12824-2	SMARCB1	71067.2	NaN	74017.8	39652.9	48718.4	44337.7	50884.5	55796.3	NaN	NaN	37497.7	73978.7	NaN	58430.9	58404.7	65179.2	56903.4	155986	68013.1	32134.6	49350.2	13365.5	NaN	NaN	52990.3	NaN	53151.4	59537.4	NaN	NaN	NaN	52513.9	54571.7	42832.4	46417.8	NaN	100927	NaN	8819.67	31767.3	NaN	40727.9	51227.2	NaN	NaN	1	NaN	1
A0A0J9YVP6;A0A0J9YXJ8;A0A0J9YXX5;A0A0J9YYL3;Q9UHX1;Q9UHX1-2;Q9UHX1-3;Q9UHX1-4;Q9UHX1-5;Q9UHX1-6	PUF60	96037.6	78728.2	101033	72705.2	79652	106150	71703.9	77305.2	94509	68419.5	75808.9	74393.6	80123	72797.3	77074.2	71386.1	80877.7	116640	100823	79786.4	55820.8	71881.9	71671.3	69415.8	77494.8	60057.2	61867.3	70780.5	66758.2	82061.8	89673.3	75978.5	54513.4	99104.2	71848.6	63249.7	81768.5	74790	72163.7	69594.4	85488.2	56898.9	81836.8	77124.2	82186.3	3	3	3
A0A0J9YW18;F6RP06;Q12983	BNIP3	15988	36738.2	12547.7	34682.4	38841	31504.6	52966.8	33950.5	32655.9	28210.4	30721	44305.6	39442.3	40193	37652.7	34896.8	43512	99162.5	32013.8	42950.7	43030.3	44122.1	43903.2	41832.8	39542.3	38202.9	28102.7	39869.5	25448.6	43904.2	48527.5	31260.9	33100.2	47808.2	48020.5	25822.4	NaN	43502.7	50825.6	28704.5	47082.1	37876	9935.38	38614.2	38609.1	2	3	3
A0A0J9YW69;A0A0J9YY34;A0A0J9YY72;A0A1W2PQQ1;Q5HYW2	NHSL2	NaN	NaN	NaN	NaN	NaN	NaN	NaN	NaN	NaN	NaN	NaN	NaN	NaN	NaN	NaN	NaN	NaN	12196.8	NaN	NaN	NaN	NaN	NaN	NaN	NaN	NaN	NaN	16556.5	NaN	NaN	NaN	NaN	NaN	NaN	NaN	NaN	NaN	NaN	NaN	NaN	NaN	NaN	NaN	NaN	NaN	NaN	NaN	NaN
A0A0J9YWB6;Q9Y5B0;Q9Y5B0-4	CTDP1	NaN	NaN	20874.3	20275.1	NaN	28018.8	15322.4	18564.7	16239.8	29899.4	11692.8	13820.7	NaN	22998.6	8309.34	20617.6	19179.1	35452.1	19381.8	22404.1	21597	NaN	NaN	14863.4	12943.8	NaN	NaN	22350.5	NaN	NaN	18286.4	NaN	NaN	17691.3	NaN	13225.6	33663.4	NaN	NaN	NaN	68210.6	14703.5	19896.9	NaN	NaN	NaN	NaN	3
A0A0J9YWD5;A0A0J9YYB5;B7ZM65;E9PJ24;F8WEF5;Q9P1Y6;Q9P1Y6-3	PHRF1	11018.3	10062	19614.1	12133.4	7773.03	25407.2	NaN	NaN	19063.2	NaN	12317.9	15641.5	NaN	NaN	9315.57	NaN	16213.3	20920.2	20400.8	10867	NaN	NaN	NaN	NaN	NaN	11720.4	NaN	NaN	NaN	8526.11	11622.5	NaN	NaN	14210.3	11968	NaN	NaN	8006.72	NaN	NaN	NaN	7937.29	21043	NaN	13611.7	1	1	2
A0A0J9YWL0;Q9Y4K1	CRYBG1	82141.8	12051.4	36669	13722.6	197001	42839.9	74864.3	131468	49767.2	NaN	120945	222409	192557	122808	20241	547766	8646.79	1.62112e+06	1.35693e+06	242121	NaN	10352.3	202984	112569	9097.34	NaN	110745	7863.94	65893.9	9702.47	56660.5	137468	3428.68	150245	NaN	130658	338712	267614	14449.8	125710	371137	NaN	17958.5	NaN	NaN	3	1	1
A0A0J9YX34;Q9C040;Q9C040-2	TRIM2	NaN	NaN	NaN	13346.2	7963.86	28651.3	14232.3	NaN	NaN	NaN	NaN	NaN	NaN	NaN	7982.14	NaN	11685	28161.5	16155.5	NaN	NaN	NaN	NaN	NaN	NaN	NaN	NaN	NaN	19543	NaN	11533.4	12644.2	NaN	18885.7	NaN	NaN	NaN	NaN	NaN	NaN	NaN	NaN	21363.3	NaN	NaN	NaN	NaN	NaN
A0A0J9YX35	IGHV3-64D	61027.8	NaN	37624.2	82907.8	NaN	NaN	71029.8	NaN	40367.1	NaN	NaN	NaN	NaN	32267.7	NaN	23265.6	NaN	64736.9	57695.1	14966	NaN	NaN	NaN	38159.7	NaN	NaN	40249.3	NaN	NaN	NaN	NaN	NaN	NaN	39351.9	NaN	NaN	216917	NaN	NaN	NaN	NaN	NaN	NaN	NaN	NaN	1	NaN	1
A0A0J9YX62;C9J2C4;O75190;O75190-2;O75190-3	DNAJB6	52571.8	25660.5	NaN	NaN	20945.2	33356	19399	27157	35473	20418.3	29954.2	29587	NaN	34527.5	37890.6	32269.8	NaN	42210.1	54673.2	NaN	27023.9	NaN	NaN	NaN	21404.8	24411.7	NaN	26551.6	NaN	NaN	NaN	NaN	NaN	41829.3	NaN	NaN	NaN	28650.1	NaN	36391.3	NaN	NaN	24953.6	NaN	NaN	1	1	NaN
A0A0J9YX66;A0A0J9YXJ0;A0A1B0GU44;A0A1B0GUN8;E9PC62;O95319;O95319-2;O95319-3;O95319-4;O95319-5;Q5VZZ6;V9GYD9	CELF2	NaN	NaN	39902.4	NaN	11336	34931.9	16671.1	25262.4	NaN	8578.49	NaN	27933.5	NaN	21521.7	NaN	35215	NaN	93836.7	69943.3	NaN	NaN	NaN	20099	17511.3	19774.2	19660.3	18094	NaN	NaN	NaN	27208	NaN	NaN	47402.4	NaN	35479.9	54871.7	NaN	NaN	17211.9	NaN	NaN	54108.3	NaN	NaN	NaN	NaN	1
A0A0J9YXF2	PON2	330206	437425	270808	142366	255023	253243	210902	433597	318246	179876	152252	219853	243627	368972	314683	280576	477043	173653	266433	193643	201600	418373	354038	443809	316020	210935	346617	207338	282726	286622	345359	198637	295895	300479	288084	272711	297036	312134	373484	293865	308643	138298	351067	296545	223653	3	3	3
A0A0J9YXM6;Q562E7	WDR81	21418.1	16247.6	25364.6	28936.3	27910.7	30792.8	23521.5	26565.9	29515	23317.5	30123.1	61178.7	79313.8	63714.4	22281.7	44750.2	25004.8	58546.9	38790.4	65683.3	21943.2	64009.9	18572	29916.1	23756	18999.5	29919.7	66856.1	18231.9	24966.3	17413.2	22018.9	24380.3	31844.8	21523.5	20712.1	40375.2	20234	24912.4	17869.1	21393.8	10741.1	24700.8	21563.4	NaN	3	3	3
A0A0J9YXX1	IGHV5-10-1	NaN	31095.6	NaN	NaN	NaN	50160.5	80700.2	32367.9	18772	NaN	NaN	NaN	NaN	NaN	NaN	NaN	NaN	93026.3	96679.8	19350.5	14638.3	9180.25	45209.1	35851.3	14563	102847	67169.7	NaN	79659.1	NaN	79777.9	NaN	NaN	NaN	NaN	45822.7	125321	81479.9	NaN	NaN	NaN	NaN	42999.5	NaN	55649.6	NaN	1	NaN
A0A0J9YY99		NaN	NaN	13255.3	NaN	NaN	17275.1	NaN	NaN	23884.8	NaN	21102.3	6265.63	NaN	54835.1	36443.8	17597.3	35173.9	54677.3	145976	NaN	74186.1	50204.2	NaN	12796.5	NaN	92714.3	70425	2362.67	NaN	NaN	NaN	NaN	NaN	NaN	NaN	7445.8	63385.6	13850	NaN	NaN	NaN	NaN	NaN	NaN	NaN	NaN	NaN	1
A0A0J9YYC8;A6XMV8;A6XMV9;E7EQ64;H0Y8D1;P07477;P07478;Q8NHM4	PRSS2;PRSS2;PRSS2;PRSS1;PRSS1;PRSS1;PRSS2;PRSS3P2	114895	NaN	NaN	NaN	137615	184365	129167	123274	113481	238117	123785	131122	NaN	132270	NaN	95085.3	122179	NaN	NaN	113749	141761	NaN	111672	157041	NaN	121496	115155	NaN	NaN	NaN	NaN	NaN	NaN	NaN	222915	149665	NaN	105468	NaN	NaN	110752	NaN	NaN	166544	NaN	1	NaN	NaN
A0A0J9YYI4;Q86VE9;Q86VE9-2;Q86VE9-3;Q86VE9-4	SERINC5	NaN	16078.2	NaN	NaN	20080.3	NaN	NaN	NaN	NaN	NaN	NaN	NaN	NaN	NaN	NaN	NaN	NaN	NaN	NaN	NaN	NaN	NaN	NaN	NaN	NaN	NaN	NaN	NaN	12332.8	14037.8	NaN	15689.5	NaN	NaN	14926.7	12205.4	NaN	21059.7	19965.1	12032.2	16653.9	20165.3	12287.4	16110.2	15069.9	NaN	1	NaN
A0A0R4J2F3;P0DPB6	POLR1D	15454.9	12466.6	NaN	NaN	10187.3	21287.8	13058.7	NaN	12822.1	8751.66	11128.4	10128.2	9866.02	9520.79	12901.3	8475.9	15423.5	15738	19307.1	10661	13758.4	14649.9	NaN	NaN	11606.9	8180.98	NaN	9572.03	8757.74	13519.2	10087.1	10718.6	8280.89	13677.7	8714.28	12637.5	NaN	NaN	10591.5	NaN	6434.18	NaN	NaN	NaN	11650.9	1	1	NaN
A0A0R4J2G5;A0A1B0GTW4;A0A1B0GV32;D6RCM6;D6RG21;D6RJA7;D6RJG6;Q02078-2;Q02078-4;Q02078-6;Q06413;Q06413-2;Q06413-3;Q06413-5	MEF2C;MEF2C;MEF2C;MEF2C;MEF2C;MEF2C;MEF2C;MEF2A;MEF2A;MEF2A;MEF2C;MEF2C;MEF2C;MEF2C	NaN	NaN	16314.5	8513.49	7773.9	17275.4	12218.3	NaN	NaN	NaN	NaN	NaN	NaN	NaN	NaN	10030.4	NaN	41432.9	17476.9	9965.17	10951.6	NaN	6858.2	9535.18	NaN	NaN	NaN	10624.2	NaN	NaN	NaN	NaN	NaN	12864.3	NaN	NaN	NaN	NaN	NaN	NaN	NaN	NaN	NaN	NaN	NaN	NaN	NaN	1
A0A0S2Z5D0;A0A1B0GTU6;A0A1B0GTV3;A0A1B0GU90;A0A1B0GUD2;A0A1B0GW73;H3BNF1;H3BUT1;H3BUV4;Q9NWW5;Q9NWW5-2	CLN6;CLN6;CLN6;CLN6;CLN6;;CLN6;CLN6;CLN6;CLN6;CLN6	11301.1	5791.06	15313.6	14371.8	5906.09	11205.5	NaN	NaN	NaN	6583.64	NaN	NaN	NaN	NaN	NaN	NaN	NaN	NaN	NaN	NaN	NaN	NaN	NaN	NaN	NaN	NaN	NaN	NaN	8044.06	NaN	20104.5	11204.3	4611.84	15093.9	NaN	NaN	NaN	NaN	NaN	NaN	NaN	NaN	16141.5	8204.45	NaN	1	1	1
A0A0U1RQE4;Q5HYK7;Q5HYK7-2	SH3D19	37448.3	19610.7	17136.9	21026.8	6532.54	22711.2	22905.9	41239.2	24494	17255.3	NaN	17048.2	9402.38	NaN	12638.4	20556.6	14242.1	74559.4	41855.3	NaN	20863.4	NaN	19818.2	29170.7	NaN	NaN	21567.7	NaN	18639.5	23137.1	31156.9	523283	8647.95	25132.9	8330.73	14471.2	55981.5	15059.5	NaN	18450	9403.81	NaN	NaN	NaN	28794.2	3	2	2
A0A0U1RQG6;A0A0U1RQM7;A0A0U1RQR1;A0A0U1RR06;Q9Y484;Q9Y484-2;Q9Y484-3	WDR45	11577.2	NaN	NaN	4475.53	NaN	66004.3	80186.1	NaN	12164.7	NaN	NaN	NaN	NaN	NaN	8799.07	11066.9	12677	15118.6	13114.2	15057.4	NaN	NaN	5446.67	8056.05	10328.6	7435.92	10182.8	7355.45	10852.1	12289.5	8531.95	6718.84	9128.31	8017.45	8120.69	5950.68	NaN	6547.98	10045.4	NaN	NaN	7102.98	6011.43	6612.07	NaN	1	NaN	NaN
A0A0U1RQI5	SORBS1	133416	140055	111185	160279	58922.3	309390	96390.8	95392.6	105594	53195.5	48989.6	41068.5	58016.4	102032	52344.9	75261.3	68173.6	154651	177163	48296.5	64242	39126.1	56154.2	217933	113293	44070.8	45802	128127	59075.7	144032	131832	39378.8	119003	70694.4	124201	122245	449698	62743.3	152816	60659.9	144741	118863	145585	113609	62587.9	3	3	3
A0A0U1RQJ8;Q8WXE1;Q8WXE1-2;Q8WXE1-3;Q8WXE1-5	;ATRIP;ATRIP;ATRIP;ATRIP	68496.5	86817.8	89739.9	101659	99522.6	83959.5	93210.7	101593	96130	76426	113987	83875.9	98879.8	97733.6	92331.1	96095.3	90550.4	87129.1	68132.3	99851.9	91545.8	92816.6	94360.5	67100.8	97957	92852.9	87367.4	77712.2	90955.1	71384	81670.9	97954.8	98057	25096.1	89035.4	91289.4	NaN	90858.7	70000.5	40421.6	77181.9	76493.7	82587.8	70499.3	47540.2	1	1	1
A0A0U1RQK7	EIF4G3	1.94183e+06	2.0892e+06	2.1674e+06	3.63652e+06	2.27574e+06	1.72863e+06	2106486	3283055	2670353	2.39415e+06	2.41784e+06	2.11018e+06	2171870	2.34177e+06	2234673	2.1742e+06	2.57071e+06	1.70499e+06	1.75807e+06	2346347	1.99613e+06	2.39365e+06	2.41045e+06	2.68939e+06	2.44979e+06	2.32926e+06	2.22363e+06	2531948	2.41253e+06	2.05664e+06	2.10105e+06	2481840	2.68048e+06	2193010	2.29604e+06	3.40771e+06	2.57277e+06	3.28001e+06	2050591	2332338	2.60674e+06	2422939	1.98476e+06	2.26942e+06	2449551	3	3	3
A0A0U1RQQ9;Q6P3W7	SCYL2	29339.1	32779.7	31867	27297.3	31726.4	16034.2	22383.2	27865.2	21831.1	22792.9	24296.9	20445.1	15813.2	21201	19532.2	288150	25234.6	30730.2	35572.5	20757.1	22785.5	21259.7	21412.9	14727.2	20160.5	21363.5	25165.2	20955.4	32326.2	28486.4	41355.5	26430.6	25849	24928	24840.4	31304.7	NaN	27267.4	16369.3	18907.2	44949.2	39761.6	31191.7	16535.6	24933.6	3	3	3
A0A0U1RQS4;A0A0U1RR93;Q9BYB0;Q9BYB0-3	SHANK3	NaN	NaN	NaN	NaN	NaN	NaN	10449.3	5313.75	9431.19	10395.9	NaN	NaN	NaN	NaN	NaN	NaN	NaN	NaN	NaN	13491.4	11421.4	NaN	NaN	8891.89	10017.2	NaN	4405.04	NaN	8069.01	14260.7	NaN	NaN	NaN	19510.4	NaN	NaN	NaN	NaN	NaN	NaN	NaN	NaN	NaN	9210	NaN	NaN	NaN	NaN
A0A0U1RQT8;Q8TCZ2;Q8TCZ2-2;Q8TCZ2-3;Q8TCZ2-5	CD99L2	18167.8	38031.1	33058.6	29050.4	33802.8	35048.4	29541.6	22968.6	39106.8	16066.9	16152.8	26145.5	39916.8	NaN	30016.5	46976.2	47427.4	41363.9	NaN	34337.3	34143.4	32501.6	45641.6	36671	24685.8	25236.3	24215.1	41851.3	16743.2	35435.8	23136.1	45481.6	46293.7	23178.6	31455.7	19896	18401.3	36472.1	34786.1	30583.7	18321.6	21335.6	26790.2	23588.1	30913.4	1	2	2
A0A0U1RQV3;Q12805;Q12805-2;Q12805-3;Q12805-4;Q12805-5	EFEMP1	1.20567e+06	23882.6	951639	1.37548e+06	11860.5	997824	NaN	310719	89309.5	28678.5	NaN	58884	42792.7	NaN	60812.5	94906.9	NaN	1.83213e+06	1561730	1.95363e+06	NaN	8791.88	10041.5	499700	NaN	69218.6	262495	NaN	569161	19871.9	544626	195865	NaN	702334	NaN	234222	1.21739e+06	NaN	NaN	NaN	NaN	NaN	589068	31717.4	151169	3	1	3
A0A0U1RQW6;Q9Y2E4	DIP2C	NaN	NaN	537920	NaN	653148	2462.26	483265	22029.9	487473	5537.02	10101.1	30315.8	23637.4	14659	16971.8	NaN	4920.28	NaN	NaN	199868	NaN	NaN	NaN	NaN	15764	24197.3	NaN	NaN	1.02987e+06	NaN	NaN	12558.8	22881.6	3548.09	4823.54	NaN	NaN	NaN	NaN	NaN	NaN	4021.14	4628.42	NaN	4076	NaN	NaN	1
A0A0U1RR20;Q92954;Q92954-2;Q92954-3;Q92954-4;Q92954-6	PRG4	48087.7	41260.9	42064.4	68208.5	32054.2	21909.4	64549.8	46846.7	53081.1	46781.6	59470.6	40812.9	55463.6	54179.5	53024.6	129692	51735.2	43814.4	67025.5	45271.5	60585.8	58154.1	70263.3	64812.1	58341.7	54694	32421.6	10426.4	56622	57039.4	35792.5	63780.2	59655.5	54029.7	65437.7	40015.1	139083	65090.9	34058	75730.4	64433.7	76207.1	51111.2	51712.6	55988	3	3	3
A0A0U1RR22;Q9UNF0	PACSIN2	226033	204349	189862	195925	182644	204995	218081	180871	188454	173921	200271	225406	201716	233865	190272	224380	212422	299565	272848	225464	234028	189294	202944	157331	211550	205606	185196	229955	172447	182439	209635	191073	201428	196976	187101	197328	283801	185343	136934	207516	185556	220724	223353	198498	223974	3	3	3
A0A0U1RR27;Q7Z401;Q7Z401-2	DENND4A	NaN	7484.37	7995.11	8577.21	5227.13	9977.14	10188.3	9775.69	NaN	NaN	5418.68	NaN	5740.93	NaN	NaN	6588.47	NaN	NaN	NaN	NaN	6313.14	NaN	6702.59	7367.53	5837.07	NaN	NaN	3806.85	NaN	12310.2	27495.7	4777.4	5976.13	NaN	NaN	NaN	NaN	NaN	NaN	NaN	NaN	NaN	4312.29	NaN	NaN	NaN	1	1
A0A0U1RR32;A0A0U1RRH7;P0C0S8;P20671;Q96KK5;Q99878;Q9BTM1	HIST1H3D;HIST1H3D;HIST1H2AG;HIST1H2AD;HIST1H2AH;HIST1H2AJ;H2AFJ	22669642	15210905	29382272	14229807	16690336	32951230	14226064	17191916	16080139	15698682	13758938	12113613	16844138	9754674	16419438	15257252	15782719	45628244	34880276	13203503	18099772	12075616	10249395	24186292	11183597	12457238	14662424	14354084	12022860	20496584	18974262	13615245	7.05322e+06	23282380	12280477	13761086	26416300	13491728	23801364	9420254	14745330	12921982	21965048	12462416	13546683	3	3	3
A0A0U1RR39;P22681	CBL	NaN	NaN	NaN	NaN	11904.7	NaN	13281.4	21116.1	8145.79	11229	NaN	NaN	NaN	10895.5	13812.4	10372.1	12219.7	43379.2	20075.3	10708.5	16068.9	11442.4	16092.5	15101	NaN	12979.7	13463.5	12661.8	10471.6	14513.9	19805.3	NaN	NaN	17790.5	NaN	14313	27795.8	9118.15	NaN	NaN	NaN	NaN	13916.2	14109.3	NaN	NaN	NaN	NaN
A0A0U1RRB6;Q9Y2D4	EXOC6B	24234.9	NaN	18542.6	19978.6	6194.87	11723.7	10354	12388.2	10708.3	11703.3	12392.1	4502.96	11320.8	9573.55	19174.6	NaN	12698.4	28727.7	26842.8	14138.2	11051.2	7965.72	8521.06	16534.9	5126.42	9068.01	19222.3	9101.6	17519.1	116808	23431.1	14956.7	4019.37	14400.1	NaN	14402.7	43165.8	1673.17	NaN	102821	NaN	15544.5	7377.95	8481.69	16392.8	1	NaN	1
A0A0U1RRB9;F2Z2V1;Q96C11;Q96C11-3	FGGY	208025	464793	239443	373691	473264	190318	267574	311631	348191	371382	406870	340854	406353	379533	435052	292097	363369	83235.7	117619	405029	297724	373526	305645	198770	348768	446610	321972	378469	401471	342876	146052	286917	434092	201444	401510	346885	115272	452750	313995	365505	366178	441285	129104	408900	459489	3	3	3
A0A0U1RRL5;P32519;P32519-2	ELF1	33511.4	NaN	7497.04	4784.95	NaN	40421.9	NaN	38750.9	21372.7	NaN	27062.1	39921.9	24663	20225.5	11176	38800.6	28791	54221.2	36766	24587.1	27720.9	NaN	NaN	8532.77	NaN	32534.6	NaN	NaN	NaN	NaN	NaN	NaN	NaN	20387.5	NaN	NaN	23428.3	NaN	NaN	NaN	NaN	15509.3	NaN	NaN	NaN	1	NaN	1
A0A0U1RRL7	MMP24OS	43688	72657	32730.3	33214.4	35600.5	28603	29530.6	25890.4	58389.5	40336.8	72176.2	60249.2	25970.2	59305.2	45702.8	32162.3	55269.8	17530.5	33673	43627.8	55008.5	45108.6	60213.5	40795.2	35188.1	39196.4	44454.7	32033.4	91862.9	72686.5	96706.1	78798.2	48909.1	75823.2	60209.6	61364	50236.1	61270.1	40901.2	55064.7	58699.1	44924.5	65462.5	58966.6	48537.2	1	1	1
A0A0U1RRL8;Q8TB22;Q8TB22-2	SPATA20	19250.5	36154.6	43662.4	38620.3	33963.6	35338.7	16894	20489.2	24623.5	35719	33152.9	34989.2	30142	42106.4	33958.7	22632.7	34492.1	33237.4	39960.6	33772.9	31991.6	35126	37469.8	30175.3	46140.2	34496.9	14532.2	14136.2	26971.8	24787.4	47034.2	NaN	37654.6	54370.3	11822.5	58586.4	28670	33315.4	21195.9	36296.4	38112.1	8794.29	48914.7	31200.6	36116.7	3	3	3
A0A0U1RRM1;Q8WXI9	GATAD2B	21332.1	10927.8	35448.9	21608.6	18278.3	35142.1	6114.28	19109.2	14291.8	21031.3	13896.1	17024.4	16098.2	19702.9	583097	19002.1	17077.4	49631.4	44910.1	209178	260816	NaN	690588	12868.9	238607	757675	19408.1	13147	12380.6	16222.5	19564.4	21024.6	19474.2	24126	14633.3	17070.8	37377.1	12687.2	16909.7	20794.2	16961.7	20915.3	22808.2	13686.8	19608.7	2	2	3
A0A0U1RRM4;P26599;P26599-2;P26599-3	PTBP1	596544	495662	593788	551585	491565	702899	521675	569402	572379	436999	549529	514064	467673	511539	513450	520673	512649	843561	777535	471209	483880	448406	462493	504189	469434	484999	380044	536178	415375	546606	479278	468432	499059	630814	459995	504693	723207	506269	414805	481289	556234	446864	562602	511119	493185	3	3	3
A0A0X1KG71	NELFB	25507.5	22131.2	34056.5	34790.3	28021.6	48215	28811.3	18945.6	28242.3	20621.1	22845.7	31424.1	22347.5	15894.1	19711.8	31296.7	22081.1	62478	48954.4	29093.5	15579.5	29587.6	24210.5	33569.8	19442.2	26204.9	16484.2	18320.3	23709.4	23654.1	24190.3	NaN	21980.4	37220.4	14382.9	14587.1	48968	15546.7	10567.9	26144.9	18594.2	11628.3	NaN	22413.5	29919.7	2	3	3
A0A140T913;A0A140T9I0;A0A140T9X5;P01892	HLA-A	482830	511847	503434	506014	351518	454298	448708	454895	238851	309718	330307	677315	372566	885502	539374	389836	280957	319908	571256	408642	982573	564896	689640	264577	467618	656341	455646	433512	512881	608899	1.08055e+06	641891	286104	731024	520423	517222	462090	448828	844192	328633	490231	136364	2.70941e+06	253031	620254	3	3	3
A0A140T921;A0A140T9H5;A0A140T9U8;O19617	HLA-C	79977.2	29835.1	95627.5	NaN	29782.1	20605.7	NaN	NaN	446134	NaN	12621.7	44400.6	11294	17855	46884.4	55302.4	17208	137722	21068.8	47378.1	28606.3	NaN	25944	41480.1	20514.5	14585.8	29529.9	97910.9	50328.2	16301.2	23847.6	117551	13958	NaN	49806.7	8238.69	NaN	31508.5	53744.2	20240.7	79882.2	NaN	NaN	53425.6	69703.9	2	1	1
A0A140T958	HLA-DRB1	NaN	NaN	NaN	33981.1	73720.9	36704.9	35588.3	35413.8	NaN	86988.1	NaN	34258.4	26732.9	NaN	195143	73344.3	23066.8	NaN	NaN	NaN	62251.6	NaN	29434.7	NaN	NaN	43717.7	NaN	NaN	136515	NaN	244882	NaN	NaN	51718.4	NaN	88767.4	NaN	NaN	NaN	NaN	NaN	86814.8	NaN	134374	16351.1	NaN	NaN	NaN
A0A140T9A9;A0A140T9H3	HLA-B	NaN	NaN	NaN	NaN	112660	72478.2	NaN	NaN	NaN	NaN	41137.4	NaN	27344	55561.6	NaN	NaN	NaN	39621.5	NaN	NaN	NaN	NaN	NaN	NaN	57210.8	NaN	NaN	NaN	NaN	NaN	NaN	23737.7	NaN	56010.6	NaN	56272.1	NaN	NaN	NaN	34875.6	NaN	86540	211726	NaN	NaN	NaN	NaN	NaN
A0A140T9M0;A0A140T9U0;A0A140T9W2;P04222	HLA-C	785789	502010	583405	550356	428372	818693	1133248	578144	396072	672195	435574	1.05106e+06	514140	606300	971277	570945	595827	1.84879e+06	1.17561e+06	919965	794364	698746	563120	956432	590515	702835	682734	1.03536e+06	661568	1.05482e+06	770943	654748	709133	694450	672592	845916	1.19179e+06	811802	568950	746478	576351	711167	1.66229e+06	536706	904352	3	3	3
A0A140T9T6;A0A182DWE9	HLA-DPB1	67190	NaN	NaN	NaN	50779.3	55138.5	91244.2	55287.6	66333.6	90632	48024.2	11402.5	63401.8	73127.7	71712.6	134058	52290.6	53501.9	NaN	NaN	NaN	NaN	NaN	NaN	53034.4	95987.2	73684.1	37859.6	NaN	76956.4	100810	60830.5	77616.9	88073.1	66299.3	69933	NaN	NaN	NaN	NaN	50692.2	79814.7	130171	NaN	64530.6	2	NaN	NaN
A0A140T9T7;Q03518	TAP1	46473.2	18064.5	52324.4	48995.3	21164.1	44628.4	55185.3	34428.5	17767.6	33409.6	28859	67053.3	32028.5	31380.7	60632	36932	34982.5	108467	64754.2	26234.4	30404.5	29684.2	42503.3	30564.1	38555.5	33653.2	51416.5	57945.5	28679.9	67778.8	78841	34089.3	21399.5	57206.2	34041.4	29691.4	80825.6	28554.9	17856.8	30024.5	30298.9	36840.5	144459	21454.5	31145.6	3	2	3
A0A140TA09;Q99942	RNF5	NaN	21469.8	NaN	NaN	4755.02	NaN	8203.24	14841.7	11780	NaN	15766.6	4436.29	NaN	NaN	NaN	NaN	18561.2	NaN	NaN	NaN	NaN	NaN	NaN	NaN	13159.5	NaN	NaN	NaN	NaN	21814.3	20363.5	NaN	NaN	11599.3	NaN	NaN	NaN	22424.5	NaN	NaN	16034.5	36073.3	15546.1	NaN	NaN	NaN	1	NaN
A0A140TA33	TNXB	1.42401e+06	169291	592377	371759	136506	1.21518e+06	164640	250951	237729	149439	103920	507389	170418	185478	279970	514296	209005	1.76812e+06	2.70313e+06	116148	253587	146038	309186	722556	113154	306579	439322	254985	166241	321362	561287	244185	204309	920066	263473	386034	1.77495e+06	282376	232911	325958	191769	154786	471417	172521	253487	3	3	3
A0A182DWF2;A0A182DWF3;Q9NNW7;Q9NNW7-2	TXNRD2	479064	623658	330185	367905	602371	275069	495564	340569	384676	418434	468620	357599	356166	304508	314487	197021	476127	171449	246985	403209	405429	389268	220499	354749	454500	378517	349442	447745	438906	816491	287244	387126	376533	210444	367289	350045	218451	458180	392686	430956	569903	485303	274101	514068	370252	3	3	3
A0A182DWH4	HLA-DRB3	NaN	NaN	NaN	65826.5	4974.09	77037.7	NaN	NaN	NaN	176048	NaN	55568.6	26973.8	NaN	79584.5	50039.1	NaN	6.79901e+06	42291.5	NaN	42182	NaN	33810.3	NaN	106344	86961.2	NaN	NaN	NaN	NaN	70028.1	NaN	NaN	54704.2	NaN	88280.4	NaN	NaN	NaN	NaN	NaN	8035.45	165520	14834.4	102144	NaN	NaN	NaN
A0A182DWH7;P49908	SELENOP	120180	78491.9	70305.1	142839	60096.5	61403.9	64915.9	NaN	32685	NaN	40648.7	83438.1	79030.4	43694.6	74718.7	180669	106333	146566	83979.9	68811.6	85860.4	85102.1	133744	NaN	70424.9	96138.7	67721.8	105751	46245.6	59824.1	91984.2	79111.8	122328	100710	61215.3	91403.1	404467	132256	129924	47851.5	71867.9	95554	57355.1	57699.1	149566	2	2	2
A0A1B0GTC3;A0A1B0GVH5;Q9C0B1	FTO	22131.9	11806.3	25855.4	NaN	22038.3	32652.3	16757.9	14499.6	40532.2	322489	18754	17090	18252	29747	15816.4	23568.1	18877.9	95963.7	27680	20197.6	19537.5	8163.22	18381.5	21226.3	20575	31462.9	19922.8	35832.1	15602.8	15371.8	14575.4	26814.3	26553.6	27438.1	17594.4	25265	37042.8	23361.6	13305.8	23526.1	28080.2	12369.2	30712.4	19313.6	20336.1	2	2	1
A0A1B0GTJ7;A0A1B0GWJ0;P30566	ADSL	69847	83855.7	63958.9	94748.6	83875	83543.7	81458.3	108496	103606	95341.1	90517.4	81477.2	92532.2	86163.5	88413.5	88217.9	83812.3	93344.2	78285.3	100415	63664.3	84139.4	86354.4	97561.2	78401.9	105351	76458.1	81672.5	86865.6	75512.1	88890.7	93140.7	89288.7	75100.9	78037	101451	116245	88641.2	46214.4	84582.2	95355.4	84615.1	84836.3	87968.3	100883	3	3	3
A0A1B0GTK8;Q5GJ75	TNFAIP8L3	26527.7	NaN	26621.5	15254.3	NaN	20714.2	NaN	12877.1	NaN	NaN	NaN	NaN	NaN	NaN	NaN	NaN	NaN	53809.1	27612.4	NaN	NaN	NaN	NaN	16329.9	NaN	NaN	8514.59	NaN	NaN	NaN	NaN	NaN	NaN	27457.4	NaN	NaN	48189.5	NaN	NaN	NaN	NaN	NaN	22789.5	NaN	NaN	1	NaN	1
A0A1B0GTL5;Q9BXF6	RAB11FIP5	13322.4	25962.5	16557.1	6776.17	5928.55	18268.3	17217.1	12739.1	4269.27	NaN	10334.1	7333.5	7162.18	NaN	5859.84	15253.4	5888.02	48955.2	18930.5	7497.79	NaN	NaN	9574.41	16576	6453.73	14417.1	10363.9	13889.3	NaN	NaN	12879.9	7810.15	6648.89	21379.5	NaN	NaN	17292.1	NaN	14688.6	NaN	NaN	NaN	14245	NaN	15988.6	3	1	3
A0A1B0GTM2;P48728	AMT	69192.2	341515	96694.8	116553	347739	108473	333152	69685	254337	254673	341640	293784	412805	226048	307890	121103	347057	85237.2	91948.2	291940	221313	285596	288312	146458	236542	279463	78322.3	107004	269851	288912	42059	237206	286502	87440.3	257623	108412	65593.1	280336	388994	342108	321601	286493	157024	339933	247331	3	3	3
A0A1B0GTM3;A0A1B0GTZ5;A0A1B0GUA4;A0A1B0GW68;E7EMM4;Q13510;Q13510-2	ASAH1	938139	777427	638429	1.40099e+06	619955	876949	829715	993222	611352	615185	880590	834118	550505	803311	884883	826063	688452	860756	1092944	815547	680568	863112	614728	1095480	870428	994262	996085	1.07798e+06	662310	808287	2.12741e+06	650317	897298	817942	744126	677369	2.41225e+06	490549	556484	784726	755386	686116	1.11209e+06	621016	607700	3	3	3
A0A1B0GTU3;Q96L93;Q96L93-2;Q96L93-4;Q96L93-6	KIF16B	NaN	NaN	2438.6	NaN	11233.3	NaN	NaN	NaN	NaN	NaN	NaN	NaN	NaN	12980.1	NaN	NaN	NaN	8153.78	NaN	NaN	NaN	NaN	NaN	NaN	NaN	NaN	NaN	NaN	NaN	NaN	828.955	NaN	17043.7	NaN	NaN	NaN	NaN	NaN	NaN	NaN	NaN	NaN	NaN	NaN	NaN	NaN	NaN	1
A0A1B0GTU8;A0A1B0GUT7;A0A1B0GVC7;A0A1B0GVI9;A0A1B0GVW0;A0A1B0GWD6;B7Z1I9;B7Z413;O75787;O75787-2	ATP6AP2	93836.8	98058.8	57074.8	43930.9	61495.2	68098.3	76292.7	84560.8	77583	53836.1	79022.4	85463.3	63362	80438.4	73088.1	142356	73701.5	126943	106627	84807.1	95884.2	76120.1	76236.5	44517.9	93894.3	81238.3	99338.8	92476.2	78210.3	99574.7	114950	85615.1	142788	94971.1	71808.5	73306.9	191107	81248.5	45800.3	122582	77254.1	31273.8	61670.7	68621.9	120578	2	2	2
A0A1B0GTW1;Q9UDY2;Q9UDY2-3;Q9UDY2-7	TJP2	126648	159044	131300	150042	154873	153775	140724	135557	222348	161824	170099	167055	166845	154889	159281	155981	161915	134975	119089	177688	125547	135483	143207	114001	170796	157920	116748	175136	172675	137444	143679	160543	197903	178767	184093	159076	94591.5	175310	123191	190688	168439	168115	109980	153526	160668	3	3	3
A0A1B0GU48;A0A1B0GV09;Q9H9B1;Q9H9B1-3;Q9H9B1-4	EHMT1	NaN	NaN	NaN	8566.11	5548.63	NaN	NaN	NaN	NaN	NaN	NaN	NaN	51192	3224.69	NaN	NaN	NaN	10205.4	11545.2	NaN	NaN	34507.7	NaN	NaN	NaN	NaN	3425.4	NaN	NaN	4509.21	5720.25	NaN	NaN	64218.3	NaN	NaN	NaN	NaN	NaN	NaN	NaN	NaN	NaN	NaN	NaN	NaN	NaN	NaN
A0A1B0GUA3	KIF1BP	160335	25627.6	112094	104836	59575.3	122966	102817	435455	83761.6	200089	20284.8	66048.5	42639.1	56963.4	48266.9	54454.6	33964.1	275035	197892	35651.4	51824.5	27887.6	91723.6	222353	35510.7	67180.8	74720.2	38491.6	42209.5	56239	160865	30641	61296.1	65061.5	50863.8	125541	1737642	71855.3	74480.9	59652.6	NaN	22415.9	82547.4	92473.3	63213.9	3	3	3
A0A1B0GUF4	EVI5	NaN	55225.8	9537.04	13875.4	16155.8	107091	245371	309484	492544	11439.7	154424	286970	NaN	456063	621328	331986	358362	62820.9	350916	286792	951369	841801	655934	625973	489060	598799	1139912	NaN	14108.6	NaN	10030.4	4642.51	NaN	NaN	NaN	NaN	89560.7	NaN	NaN	NaN	42279.1	13155.6	NaN	13408.3	76507.9	NaN	2	2
A0A1B0GUN5;Q5VTI5;Q9Y2H5	PLEKHA6	44286.4	49807.1	36530.6	35824.2	62013.3	52270.1	46314.4	37702.1	62510.4	45197	49722.2	36039.1	56572.2	40944.3	44446	65587.2	66195.3	40902.2	31733.9	49705.3	49943.9	47693.5	34824.6	47805.9	45784.7	43081.3	40147.5	47173.6	46997.1	40361.3	35176.3	41526.9	30780	50911.6	41896.3	33978.3	44764	52676	48567.8	41097	53866.2	46112.3	42349.3	52932.1	52513.6	3	3	3
A0A1B0GUS7	UNC13B	6956.74	10628.3	13957.2	26707.7	14940.3	13600.5	NaN	NaN	12002.6	13257.1	7355.21	8573.55	17684.6	NaN	10499.1	18315.6	7380.95	13040.6	NaN	1266.77	NaN	6524.27	16532.5	13827	11975.4	NaN	NaN	281555	12330.7	10810.3	12546.8	12724.3	9627.96	13352.2	18188.8	16597.4	3236.31	12698.3	NaN	16227.7	NaN	14773.3	17393.6	13605.6	14070.4	3	3	2
A0A1B0GUU9;P01871;P01871-2	IGHM	5.46097e+06	332988	1.76686e+06	1.24825e+06	362927	1.96904e+06	1.07329e+06	1.77095e+06	1.98427e+06	1.3214e+06	817286	480183	967577	1.27767e+06	401817	1.62051e+06	259144	2.94498e+06	2.20157e+06	399475	1.64848e+06	1.51861e+06	350060	1.80556e+06	844511	712684	1.78401e+06	627818	816534	1490848	1.79839e+06	712363	801153	3.90947e+06	1.20711e+06	1.30408e+06	24890282	1.06668e+06	831590	295673	683452	937758	1.7048e+06	1.08421e+06	795402	3	3	3
A0A1B0GUZ7;Q14156	EFR3A	40676.1	30405.8	29973.5	52833.3	37194.7	41767	46896.7	30442	34861.5	50205.5	46448.7	34140	50346	43952	38596.7	38011.3	56139.2	60014	46256.3	44329.8	40199.6	47143.9	40244.5	32102.6	39238.7	38752.7	21894.4	42521.3	46405.6	20800.2	39539.9	43302.5	47322.9	32335.3	47915.5	30413.8	65914.4	30745	29863.3	46719.9	39850.3	43227	39667.8	51227.4	42226.9	3	3	3
A0A1B0GV47;Q7Z4S6;Q7Z4S6-2;Q7Z4S6-3;Q7Z4S6-4;Q7Z4S6-5;Q7Z4S6-6	KIF21A	11551.1	NaN	24577.9	15506.8	24341.5	26006	NaN	NaN	29530.6	NaN	13794.2	19669	21214.4	16252.6	10800	19684.3	14128.3	28659.7	20431.5	14336.2	11803.5	9303.22	16112.9	NaN	15401.5	19843.2	10692.9	13245	NaN	NaN	22069.1	12673.3	18736.8	18261.7	19407.5	19148.2	NaN	NaN	26585.3	NaN	27614.8	22047.1	19806.9	13847.4	20516.7	1	NaN	1
A0A1B0GVI7;P35869	;AHR	8243.44	28140.9	NaN	NaN	12696.4	11613.2	3938.81	NaN	6221.73	6164.1	10548	12819.7	8888.9	40775.3	NaN	23262.4	7321.57	25561	8375.32	10059	12375.8	NaN	NaN	NaN	13508.2	13549.9	NaN	NaN	39607.3	39455.3	42287.5	NaN	9055.41	NaN	NaN	27714.3	NaN	27547.8	NaN	NaN	6757.32	34231.5	NaN	6658.43	5200.8	1	2	NaN
A0A1B0GVU9	QARS	919812	288200	1.10394e+06	1.10352e+06	376192	2.01964e+06	NaN	NaN	NaN	781820	NaN	NaN	NaN	NaN	NaN	NaN	NaN	NaN	NaN	NaN	NaN	NaN	NaN	NaN	NaN	NaN	NaN	NaN	542840	809865	2.32409e+06	613420	410459	2.18503e+06	677797	1.14897e+06	1412276	399488	855910	595692	408800	407686	1.35154e+06	486568	716514	1	1	1
A0A1B0GVZ4;P06132	UROD	287484	222333	143342	212185	253764	442435	172060	195111	199275	414736	174499	202456	165420	245893	290745	236592	200078	195752	392638	160765	209388	123412	299665	189421	143768	235470	186823	114604	370633	253962	217830	259903	379253	201188	374777	196598	531128	209925	303596	526218	581410	210857	194846	290629	212957	2	3	3
A0A1B0GW05	DPY19L1	110348	149730	114255	68546	77375.1	78947.8	104641	98055.5	118943	70690.5	94644.9	91161.4	122929	75108.6	143834	88791.2	130633	125613	113157	94353.6	133605	96419.4	117174	101217	134919	109468	80931.8	1.21281e+06	110000	127323	130650	91861.7	76208.2	110235	96320.8	79600.2	120118	103786	116743	98070.1	111495	100944	104299	75971.3	115624	2	2	2
A0A1B0GW29	SLC9A6	77555.5	109011	65999.5	49161	60757.8	31024.9	NaN	NaN	60095.2	99172.8	91601.4	89625	119743	105952	103151	115413	527305	112548	125083	NaN	26549.4	NaN	60756.6	58127.3	159629	178936	118025	61369.2	98491.3	88802.3	112269	92184.8	79359.3	71338.9	116121	54085.2	86732.1	103105	173982	110238	74106.9	81271.8	80568.2	108485	79643.5	1	1	1
A0A1B0GWE8;P07339	CTSD	10715750	9943974	6.84902e+06	15893850	8124059	7.93447e+06	6858594	8416118	6801694	6.20625e+06	9248602	6066258	6080943	10333597	6109099	5.79416e+06	6.71685e+06	5053386	5948966	7.91467e+06	6979400	6731790	4905130	15568885	8223463	10948570	8824717	8048528	6.41419e+06	8934304	15843907	8571141	6223731	5695002	7233594	7411264	18126816	8374421	4.08326e+06	7023703	9047488	7404192	11886841	6316615	7845408	3	3	3
A0A1B0GWG0	EPB41	NaN	NaN	9445.75	NaN	13796.5	8464.01	18588.3	36651.1	12311.6	19147.5	NaN	11307.1	14533	8694.09	NaN	NaN	15118.1	NaN	NaN	14948.3	19409.5	10918.6	NaN	26044.1	NaN	NaN	15169.4	NaN	13915.2	7157.94	15320.7	NaN	7529.08	NaN	NaN	19234.4	NaN	NaN	17056.1	NaN	8604.53	13705	NaN	NaN	9759.21	NaN	NaN	1
A0A1C7CYX9	DPYSL2	1.68211e+06	579818	1.34948e+06	1.16325e+06	525517	2.12105e+06	589110	875589	515880	820236	620520	733053	577060	647871	1.00178e+06	1.32059e+06	650686	3110898	2.23205e+06	815975	714970	666585	807686	1.17924e+06	786701	1.13853e+06	1031222	617620	574760	837740	1.2946e+06	780534	857677	1.59371e+06	922206	1.23283e+06	2380576	492465	613664	946199	519980	770800	1.21033e+06	612184	939254	3	3	3
A0A1W2PNP0;Q969N2;Q969N2-5	PIGT	NaN	NaN	27428.2	NaN	66049.6	22041.2	15946.1	9359.76	NaN	NaN	5745.4	12608	NaN	NaN	10690.1	NaN	NaN	27393.9	NaN	751878	26932	25464.4	NaN	26164.4	2768.07	18864.6	NaN	7122.47	NaN	NaN	33464.2	NaN	NaN	22215.8	14486.6	17720.5	NaN	NaN	29965.4	18181.4	NaN	NaN	29855.9	15412.6	18413.6	NaN	NaN	3
A0A1W2PNR9;Q9Y5U9	IER3IP1	64707	46268.6	65138.3	109919	68336.9	124502	49943.7	76269.7	59892.6	19310.8	48031.1	93368.5	99786.2	76891.9	40784.6	NaN	49091.5	60366.6	54405.7	62271.2	20516.6	72689.2	NaN	70397.8	68866.3	55172.7	46506.8	50666.5	NaN	79699.8	29442.6	NaN	40731.1	80734.6	42415	NaN	NaN	86716.6	57329.3	25669.3	143859	31690.8	NaN	NaN	NaN	2	1	1
A0A1W2PNV4		260896	174744	252169	177928	175748	301467	193693	212492	149206	220914	171306	186909	178318	182127	238904	175519	144982	387951	230611	183074	206973	150408	142783	207430	168832	202514	235476	158445	208032	229204	316051	217864	125947	286613	179121	211208	253934	139050	167130	126787	137358	178900	280076	140688	165880	3	3	3
A0A1W2PNW1;P42226	STAT6	43929.9	29128.5	43358.3	34851.7	48038.7	43355.8	69864.5	67812.2	49996.1	44869.8	46076.9	59756.9	48912.2	49006.4	55534.9	26195.3	51514.4	57119	97251.2	48860.3	50540.2	49501.9	56368.9	74840.4	46090.1	48635	57501.9	45246.2	60602.9	71357.4	33460.9	54875.7	30535.2	33417.6	47988.2	62023.4	59218	32129.7	60134.3	45275.8	52572.7	34512.5	45426.1	37247	39091.9	3	3	3
A0A1W2PNY5;A0A1W2PP47;A0A1W2PPP6;A0A1W2PQZ6;A0A1W2PR08;A0A1W2PRF0;A0A1W2PRF5;A0A1W2PRJ0;A0A1W2PS93;A0A1X7SBS0;G5E9D4;Q96EB1;Q96EB1-2;Q96EB1-3	ELP4	12182.8	101150	16841.3	14806.3	NaN	NaN	NaN	16002.4	10915.9	12862.4	10679	10119.7	NaN	9423.25	8442.02	NaN	NaN	11343.8	NaN	NaN	NaN	NaN	NaN	NaN	NaN	NaN	NaN	NaN	15064.6	17223.7	NaN	NaN	NaN	15430.8	17460.7	NaN	NaN	10833.9	12988.6	10130.2	NaN	15666.3	114109	13001.3	77414	1	2	2
A0A1W2PP70;Q08AS3;Q5Y7H0	HLA-DQA1	175426	112876	136209	215208	54861.7	280983	134143	50761.2	66017	277739	118590	115160	50690.2	81051.9	107512	51836.7	128743	294890	92092.6	88475.7	146170	130525	66167.3	151073	81920.1	90428.1	82750.7	84693	186027	184922	277487	198190	163347	191714	102586	153456	220567	186963	274701	67012.8	101724	123728	147763	104966	161274	1	1	1
A0A1W2PPG1;A0A1W2PPG5;A0A1W2PPP5;A0A1W2PPW8;A0A1W2PQ77;A0A1W2PQM3;A0A1W2PR02;A0A1W2PR23;A0A1W2PRC2;A0A1W2PRP7;A0A1W2PS81;E7EQ34;I3L4Z6;I3NI02;O14653;O14653-2	GOSR2;GOSR2;GOSR2;GOSR2;GOSR2;GOSR2;GOSR2;GOSR2;GOSR2;GOSR2;GOSR2;;GOSR2;GOSR2;GOSR2;GOSR2	71493.4	77314.7	67841.2	95815.6	106836	1.26743e+06	89249.5	85101	75405.6	47472.2	75473.2	69373	98093.3	132537	57727.6	52910.3	78464.1	71854.6	80249.7	76746.3	89553.9	116508	90855.8	84507.8	106744	79816.9	49909.5	95190.3	85717.4	69291.6	78679.1	83181.8	85680	72700.5	82701.1	75553.5	85085.5	42417.6	56326	70863.6	58350.9	80820.7	82804	64783.9	74999.9	2	2	2
A0A1W2PPH1;P23368	ME2	125816	135257	116367	163456	113732	135849	275624	146194	119290	187805	181956	147480	106371	248587	194321	100719	137238	211640	165025	220961	190968	148139	183672	133073	189841	142892	143185	150706	164419	149959	258570	232813	183640	124638	168862	208509	211381	120166	191515	178321	129102	183623	267100	199010	148461	3	3	3
A0A1W2PPI7;O75382;O75382-2;O75382-4	TRIM3	45530	NaN	11343.9	NaN	NaN	NaN	NaN	NaN	22336.3	1491.64	17042.5	NaN	NaN	30842.8	16955.2	NaN	33216.4	65377.1	54619.1	14805	6222.43	24098.2	NaN	NaN	NaN	NaN	NaN	23563.1	NaN	NaN	NaN	96156.1	31947.2	NaN	NaN	NaN	NaN	NaN	NaN	NaN	40975.5	NaN	NaN	10230.3	NaN	2	NaN	1
A0A1W2PPR8;P01889	HLA-B	NaN	NaN	NaN	NaN	NaN	NaN	NaN	NaN	44698.3	NaN	55459.3	NaN	NaN	72199.8	NaN	NaN	NaN	132810	83621.2	NaN	207441	27539.7	NaN	NaN	NaN	NaN	64678.2	NaN	64022.4	NaN	NaN	NaN	NaN	NaN	68027.8	NaN	112615	70768.1	NaN	NaN	NaN	NaN	NaN	NaN	NaN	NaN	NaN	NaN
A0A1W2PPS8;H0Y5K5;H0Y621;Q9Y282;Q9Y282-3	ERGIC3	22573	213097	30765.4	27086.1	24515.5	21155.2	100254	132341	94997.7	191401	107510	22412.7	30699.5	107855	29916.8	25436.5	30307.6	30032.2	93592.1	140855	61956.2	28956.6	91755.9	108543	35003.3	98517.1	183834	26841.4	249002	243216	200868	151966	342825	230137	25380.2	131125	NaN	117431	130871	140594	184407	182229	39940.3	62888.7	56224.1	1	3	2
A0A1W2PPT2;Q15906;Q15906-2	VPS72	NaN	NaN	NaN	NaN	17764.3	11979.2	NaN	NaN	NaN	NaN	8495.24	NaN	NaN	NaN	NaN	NaN	NaN	19657.7	NaN	NaN	NaN	NaN	NaN	NaN	NaN	NaN	NaN	NaN	NaN	NaN	NaN	NaN	NaN	NaN	NaN	NaN	NaN	NaN	NaN	NaN	NaN	NaN	NaN	NaN	NaN	NaN	NaN	NaN
A0A1W2PPZ5;P23193	TCEA1	112163	129705	119489	117366	126946	149863	114339	86572.8	110510	102739	108406	133209	118317	101794	111389	136068	123982	205677	116594	123573	123645	152094	166309	120116	98733.6	120634	93568.2	118178	94120.7	118911	107942	110023	121002	131412	107801	128983	176063	112505	128134	93906.5	132268	125810	99623.4	99618.4	141814	3	3	3
A0A1W2PQ51;A0A1X7SBZ2;Q92841	DDX17	194069	171527	180840	174978	154120	228594	164101	154913	186203	109915	157109	205342	173023	165611	165335	188307	185314	387075	281694	184192	165247	176552	168475	173709	158610	170893	138366	167317	104656	159321	127955	148739	199228	195844	159439	156975	233781	168167	189396	191541	148361	149983	180037	173440	172088	3	3	3
A0A1W2PQB1;H0Y755;M9MML0;P08637	FCGR3A	123794	55376.5	54295.2	52948.2	76436.1	89002.2	100112	31948.1	13137.5	57848.9	105461	82527.1	101640	82561.6	131270	87569.2	68200.3	130140	98649	44223	111125	33189	128959	46817	85424.2	86509.7	66100.4	59594.7	66518.4	109508	106887	74043.8	57197.8	NaN	50739.7	97170	301449	115441	144962	61057.1	94868.3	57480.8	97739.1	106906	105012	2	3	2
A0A1W2PQH3	ME2	431144	1.8262e+06	NaN	NaN	1.92257e+06	NaN	427384	2.64338e+06	180595	1.72089e+06	2.13026e+06	1.64043e+06	NaN	NaN	NaN	1.55446e+06	NaN	NaN	NaN	NaN	2.66175e+06	NaN	2968465	NaN	NaN	NaN	NaN	NaN	1.18528e+06	NaN	626997	NaN	710803	NaN	1.99302e+06	1.8228e+06	NaN	1.78991e+06	1.93162e+06	2436051	1.95915e+06	1.94575e+06	NaN	509802	2116880	1	1	NaN
A0A1W2PQS6	RPS10-NUDT3	442985	425435	764696	640293	470250	492754	706946	613287	611400	551582	548859	653716	616661	584609	554707	640736	539830	646081	598034	646324	596002	552665	580405	563616	557530	628338	390111	418467	809395	494262	799890	700788	440114	870717	922479	440378	866151	602387	669063	385686	494405	569542	140594	451886	412745	3	3	3
A0A1W2PQV2;P23434	GCSH	212344	389722	253032	266987	389743	242412	532630	260396	283351	287881	369732	379597	341788	304742	254409	267977	368078	141810	311226	241199	410082	356203	381226	271100	317558	326596	390477	354077	315350	366497	251651	342104	377487	268783	374488	287239	140277	455044	251494	428842	371293	436880	293074	355687	342520	2	2	2
A0A1W2PR06;P52569;P52569-2;P52569-3	SLC7A2	51994.6	9184.74	91669.7	13093.1	18186.4	5607.87	31235.6	22793.6	35358.1	11725.1	25775.8	NaN	39749.8	26298.7	23608	NaN	21738.6	NaN	60661.1	22819.5	24882.6	47453.4	6259.58	51115.3	26334	5796.49	55953.5	29518.8	14628.5	10296.5	72824.7	12793.7	49627	9347.31	53851.5	20643.2	31548.2	27539.6	57024.5	28642.1	40841.9	13674.2	37258.2	25137.2	38015.6	3	2	3
A0A1W2PR17;F2Z2I2;Q16875;Q16875-2;Q16875-3;Q16875-4;Q5VX20;Q5W015	PFKFB3	NaN	NaN	4268.45	NaN	NaN	2221.55	NaN	NaN	NaN	NaN	NaN	NaN	NaN	NaN	NaN	NaN	NaN	11568.1	13316.4	NaN	195057	NaN	NaN	NaN	NaN	NaN	NaN	NaN	NaN	NaN	NaN	NaN	NaN	18471.3	NaN	NaN	NaN	NaN	NaN	NaN	NaN	NaN	NaN	NaN	NaN	NaN	NaN	1
A0A1W2PR67;H0YBI6;H0YBQ0;Q86VQ6	TXNRD3	NaN	NaN	NaN	NaN	NaN	NaN	213424	249891	218743	NaN	250737	228643	429037	195399	208062	267246	472976	13023.5	198603	202516	209831	256540	237633	NaN	231287	241675	508460	317247	NaN	NaN	NaN	NaN	NaN	NaN	NaN	NaN	NaN	NaN	22527.5	NaN	NaN	NaN	NaN	NaN	NaN	NaN	NaN	NaN
A0A1W2PRW4;P53816	PLA2G16	NaN	12525.8	16118.7	NaN	NaN	4225	18379.1	33469.3	NaN	17001.2	19656.6	27216.3	20530.7	20039.5	3705.94	21313.3	NaN	15692.3	32754.2	29640.5	NaN	21311.9	NaN	NaN	17508	28637.3	24219.4	32949.2	6530.99	22814.1	NaN	16600.6	NaN	NaN	NaN	NaN	NaN	NaN	NaN	NaN	5007.88	NaN	NaN	13720.5	NaN	NaN	2	1
A0A1W2PS02;Q9Y244	POMP	NaN	NaN	NaN	NaN	15950.7	33103.2	NaN	NaN	10296.1	NaN	NaN	NaN	11744.8	NaN	8834.43	23000.1	9622.07	NaN	22397.9	11719	9083.48	NaN	NaN	NaN	8387.16	12341.7	7805.99	9158.25	NaN	NaN	NaN	11506	24505	16091.4	18244.9	NaN	NaN	20313.9	NaN	NaN	15653.6	NaN	NaN	11761.6	NaN	NaN	NaN	NaN
A0A1W2PS05;Q8NEB9	PIK3C3	19466.4	24315	25383	27164.6	34315.7	28746	46596.3	31964.4	14478.3	15635	28316.3	26866.3	24718.9	19243.1	23527.1	45569.1	32035.7	21995.1	31483.5	18388.5	26328.8	18871.9	21343	21460.8	28544.4	36488.4	21353.3	24891.7	16968.3	26654.3	18648.2	23423	271247	19851.5	18235.2	23315.2	20553.9	20251.6	163138	28303	9882.88	70314.2	23337.8	32385	25142.8	3	2	3
A0A1W2PS43;Q14108	SCARB2	404585	439264	256304	183014	426751	289352	344304	322006	282630	246985	432645	335512	338512	162811	273777	224881	335506	268664	325263	323167	382729	322689	269502	275597	270234	225254	323237	367113	278963	515953	396639	360714	235248	335652	341266	314803	394316	480068	257879	253806	507456	422927	408437	391211	414754	3	3	3
A0A1W2PS85;P28715;R4GMW8	BIVM-ERCC5;ERCC5;BIVM-ERCC5	NaN	26774	13379.8	5930.38	36221.8	53736.9	NaN	NaN	12661.8	NaN	8208.62	7058.87	NaN	6012.96	7318.24	NaN	14615.2	9629.71	11832.3	37030.7	5703.98	7640.18	30273.1	NaN	6487.55	11659.3	40940.3	NaN	NaN	16250.4	11447.7	NaN	NaN	7189.06	2814.02	19650	NaN	NaN	3198.9	1763.92	NaN	26544.3	26338.6	NaN	NaN	NaN	1	2
A0A286YET3;Q6ZNW5	;GDPGP1	21348.1	4108.5	18953.8	NaN	12987.3	13950.2	8749.08	12471.5	NaN	28870.1	NaN	9063.12	18145.8	NaN	30227.8	5801.07	7194.56	NaN	13049.3	13393.1	NaN	8360.51	NaN	15225.1	7395.86	NaN	11754.1	NaN	13360.5	NaN	NaN	13607	NaN	16950	NaN	NaN	30771	NaN	NaN	NaN	NaN	19633.9	31909.6	NaN	NaN	2	2	1
A0A286YEX4;P08651	NFIC	64408.2	68516.6	70232.2	55339.8	65835.1	79963.8	52645.7	50819.7	64200.2	54742.8	61512.5	48938.5	51570.5	44673.7	51831.8	84621.2	69163.2	86328.7	79318.4	64518.7	46673.7	65707.5	62168.6	74823.6	61987.2	66276.5	46541	65002.8	54378.9	56364.6	53792.3	55542.2	80920.9	53487.5	63761.7	51901.3	62583.9	57103.7	74666	68468.7	78958.9	55013.4	48664.7	55409.5	61603.3	3	3	3
A0A286YEY1;P01876	IGHA1	3.99237e+06	1.23437e+06	3.08472e+06	3.01058e+06	907096	2.3912e+06	1.10777e+06	1.96035e+06	1.97301e+06	2536337	952240	932558	1.11918e+06	3.25794e+06	889788	3995690	720687	12883458	11268114	1.36492e+06	1.79254e+06	1.06363e+06	1.11243e+06	3546023	1.23903e+06	2.4727e+06	5.01743e+06	1.71958e+06	1.38621e+06	697356	3.81623e+06	499037	1.54062e+06	2.01632e+06	908297	4419241	16108504	1091980	968866	1468553	933896	807860	1.45831e+06	670036	1.3242e+06	3	3	3
A0A286YEY5;P01877	IGHA2	4289273	1886365	2831305	2.48995e+06	975443	2987041	1.55179e+06	2305730	2.22779e+06	4.42297e+06	1.17097e+06	920274	1.58552e+06	3.28823e+06	950053	4247257	621678	12149415	14055440	1093205	2.18431e+06	870729	899141	4884522	1.34778e+06	2.88934e+06	8.0231e+06	1.73575e+06	1.75984e+06	1.26891e+06	6.22489e+06	832764	1423729	2679012	1.43044e+06	5.24654e+06	15621177	1.7757e+06	1210857	1.30725e+06	822801	616090	1902805	644295	1967443	3	3	3
A0A286YF10;Q16873	LTC4S	139547	NaN	NaN	104637	38324.1	NaN	94103.7	138348	NaN	81879.2	NaN	83159.8	NaN	NaN	NaN	NaN	NaN	191464	NaN	NaN	NaN	NaN	90470.1	NaN	73464.6	NaN	NaN	NaN	NaN	75099.8	NaN	NaN	NaN	NaN	NaN	NaN	NaN	NaN	NaN	NaN	NaN	NaN	NaN	NaN	NaN	1	NaN	NaN
A0A286YF22;O43175	PHGDH	808688	1.90479e+06	1343483	3875742	3.13978e+06	1.81981e+06	2.06368e+06	1.40112e+06	2.59969e+06	3050209	1.99882e+06	2.58519e+06	4.07083e+06	1.38305e+06	2355088	2395122	2537907	1.0174e+06	1137217	3.22376e+06	1.70615e+06	2.85006e+06	2828008	970856	2.13878e+06	5710793	1.24622e+06	2.663e+06	3688556	2.22741e+06	405622	2747732	3.43217e+06	2.15797e+06	2.20595e+06	2.27444e+06	1.03904e+06	4.43612e+06	2.93471e+06	2.15968e+06	2.72602e+06	3.21066e+06	520928	3.48416e+06	2.46301e+06	3	3	3
A0A286YF37;Q9UK22	FBXO2	NaN	NaN	NaN	NaN	NaN	NaN	20878.8	NaN	8205.7	27588.1	16218.6	NaN	NaN	60932.5	20016.9	12424.4	15508.6	22913.2	48303.9	12013.9	15680.7	14105.4	7683.94	NaN	17649.1	13568.9	14666.4	10656.6	NaN	NaN	NaN	40561.2	NaN	6461.31	NaN	40801.6	NaN	11057.9	NaN	NaN	12656.8	43089.5	144263	18961.3	NaN	NaN	NaN	NaN
A0A286YFF7;A0A2C9F2P4;P50897	PPT1	193599	148592	83665.4	169370	190912	130955	130714	133838	106749	108934	141188	143338	179509	195045	162203	132583	92699.4	170940	133669	151828	192791	175873	125997	202616	125265	130499	185565	167415	162138	153041	295206	111811	127678	101105	187968	117350	273660	187527	62519.9	122573	175853	98851	186882	147184	148316	1	1	1
A0A286YFF8;Q7Z3U7;Q7Z3U7-5;Q7Z3U7-6	MON2	31305.1	38498.5	45074.8	29897.8	27507.7	37822.4	47319.1	36152.2	38516.9	35521.5	39673.6	36936.7	26936.6	33764.7	33721.6	28217	38617.2	35119.5	27709.7	35487.3	33428.2	33791	45557.5	33336.7	39383.7	37575.9	19689.2	36786.9	34090	30033.6	36376.6	37928.1	32934.6	34686.1	43249.2	14054.2	46104	31002.7	49383.9	34466.4	35183.4	27239.3	44561.3	34240.7	34684.7	3	3	3
A0A286YFJ8;P01861	IGHG4	2.18265e+06	617437	896542	196251	220074	631359	271302	980472	636627	982458	202656	307941	168182	291213	NaN	1.06638e+06	189426	1.94202e+06	1.03502e+06	NaN	183978	385726	272934	594415	455409	1198380	267099	806030	686137	308695	810455	109953	NaN	721829	799200	1539766	3982418	598937	NaN	258254	449738	164460	246758	517462	290159	3	3	3
A0A286YFL8	PPT1	108052	121075	82500	119346	149437	129172	110589	109293	77831.5	94727.3	113237	84029.2	93862.1	154828	130343	124270	89139.1	179494	114693	124581	108989	95034	108710	175285	108767	121761	110574	135057	115460	154142	196226	113597	123715	88785.2	126561	107113	211986	104367	124438	138869	170981	92233.1	144110	139060	121197	3	3	3
A0AV96;B7Z8Z7	RBM47	NaN	32763.4	35814.7	NaN	67074.1	42912.8	35725.8	NaN	43077.5	NaN	34704.2	29671.6	38836.5	56162.3	77524.5	NaN	40613.4	NaN	26831.4	NaN	71125.6	NaN	57515	49233.2	NaN	47379.8	35727.9	37915.5	31972.9	NaN	41240.3	NaN	78625.3	NaN	NaN	797189	226649	NaN	NaN	NaN	NaN	30798.6	33584.9	40944.2	NaN	NaN	1	2
A0AVT1	UBA6	157395	138333	110601	136155	163816	139184	153528	134137	131502	185107	169590	183693	149875	188217	174263	161539	145132	191241	165914	171696	142954	157662	136313	102147	168069	167766	145510	157182	185391	140147	176680	192251	191746	162696	163792	188310	197253	151428	132151	208861	165396	161923	214858	185064	174769	3	3	3
A0FGR8-2;H7BXI1	ESYT2	100098	67095.1	74259.2	61331.4	52112	111079	45389.5	68919.5	60728.7	43808.3	62604.6	68284.1	53030.4	65791.8	54350.4	89434	80970.3	154976	130769	63967.3	71837.2	59503.9	68425.3	81877.6	61030.2	62405.4	64662.2	48005.6	59218.3	73817.3	73669.9	56896.1	56407.9	82859.9	57942.9	56606.6	146842	55390.9	86371.9	68547.2	71112.7	59736.8	69347.3	60787	57219.1	3	3	3
A0JNW5	UHRF1BP1L	NaN	8500.49	NaN	7226.15	8140.26	7477.7	4421.61	NaN	11957	10968.2	NaN	7618	6960.42	6705.46	9384.49	5834.43	10260.8	14339	11551.2	8612.8	14851.5	7739.6	12161.9	8926.09	9342.48	24247.8	6417.36	18022.6	6932.87	11224.2	12383.4	9047.11	NaN	7506.16	7761.19	5056.79	NaN	NaN	NaN	NaN	NaN	NaN	NaN	7606.71	19808	NaN	2	NaN
A0M8Q6	IGLC7	159977	5291.2	13952.5	NaN	NaN	NaN	NaN	NaN	NaN	107589	NaN	NaN	NaN	NaN	NaN	142429	NaN	2854.16	5863.82	NaN	NaN	NaN	NaN	NaN	NaN	NaN	NaN	NaN	10804.3	NaN	32717.2	NaN	5971.11	56666.8	20147.8	95183.6	224041	7087.39	93422.1	16340.9	6485.09	NaN	NaN	NaN	NaN	2	1	1
A0MZ66	SHTN1	131381	75973	117070	127522	93961.1	141961	98649.2	156247	121711	107846	125038	120537	113392	150058	134723	99476.6	84933.5	110191	130587	98946.2	113425	118918	121921	103778	137368	97636.3	130094	93306.3	126927	78328.1	174720	139334	104168	128581	121410	131662	159710	90250.6	83978.3	130300	79479.9	92821.8	118446	85118.2	115118	3	3	3
A0PJX8	TMEM82	17702.4	54606.3	NaN	NaN	27352.6	NaN	NaN	22716.9	NaN	21312.1	20349.1	26026.3	48887.6	NaN	17264.4	NaN	22694.1	NaN	NaN	19474.6	NaN	13392.1	NaN	27981.8	22336.4	18671.7	24272.2	20409.4	16507.7	24640.6	NaN	33506.9	NaN	NaN	NaN	NaN	NaN	39109.7	52216	18264.6	43489.2	56643.5	NaN	NaN	36824.7	1	2	NaN
A1A4S6	ARHGAP10	301891	195176	151949	295015	231818	NaN	274765	271330	252371	324467	261576	293994	337799	394817	NaN	NaN	NaN	140436	341112	NaN	224194	NaN	36341.8	303011	NaN	NaN	302850	NaN	312668	207594	233105	310307	315000	329563	273354	314574	200481	196952	403567	329876	NaN	240748	345929	270811	NaN	1	1	2
A1IGU5	ARHGEF37	NaN	NaN	NaN	NaN	NaN	NaN	NaN	NaN	NaN	NaN	5262.35	16195.7	NaN	14269.4	NaN	12091	NaN	29644.8	4091.7	5751.14	9705.65	12064.6	NaN	NaN	NaN	NaN	NaN	NaN	8550.34	NaN	NaN	NaN	7947.83	19082.4	NaN	21467.8	NaN	NaN	NaN	NaN	NaN	NaN	11571.8	NaN	NaN	NaN	NaN	NaN
A1L0T0	ILVBL	197530	337953	188515	186952	357271	160328	206585	246765	250670	253022	188255	242866	261367	215661	221231	183724	292386	115902	126476	222372	233064	265838	232688	230400	235279	242692	176218	224316	147112	336969	182113	230803	212286	145665	249037	222736	156839	275777	347224	222214	349574	280044	180578	248414	253817	3	3	3
A1L390;A1L390-2;A1L390-3;G3V311	PLEKHG3	NaN	NaN	NaN	14124.7	12443.6	10367.1	8996.06	NaN	NaN	NaN	11360.8	NaN	12922	9348.2	9192.38	11279.1	9615.3	23392.4	17431	9804.12	12705	12586.5	14715.6	NaN	13995.3	10891.4	12705.8	12851.4	11908.4	11923.7	11366.4	13256.6	21014.4	15074.4	15329.3	15096.2	NaN	11414.6	8800.71	20672	NaN	13000.2	7662.1	NaN	6807.22	NaN	NaN	NaN
A1L4H1	SSC5D	39491	16504117	16148.8	22165276	NaN	NaN	17621806	NaN	18520652	NaN	NaN	22426662	NaN	NaN	20885386	10431367	NaN	33990.5	21122.5	17756230	NaN	9148847	NaN	NaN	9100982	17993916	370834	NaN	15323648	18631530	11562168	16235991	18626816	26537722	17195900	19802070	13731465	15711011	20812522	17354352	15587088	14329199	18943.6	16251929	16965228	2	1	1
A1X283	SH3PXD2B	27286.3	NaN	24797.1	23215.5	NaN	30205.6	NaN	24222	NaN	19820.6	NaN	18592.2	NaN	NaN	NaN	19350.9	NaN	47411.9	39233	20853.3	12565.3	11206.8	NaN	21953.4	NaN	NaN	925754	1.21598e+06	12598.8	13312.2	39423.7	NaN	8266.2	25891.1	6916.68	12899.4	38770.6	NaN	NaN	NaN	NaN	NaN	17190.4	NaN	NaN	3	NaN	3
A1Z1Q3;A1Z1Q3-2	MACROD2	NaN	NaN	NaN	NaN	NaN	NaN	10397.1	NaN	NaN	16513.8	20607.8	NaN	NaN	NaN	NaN	NaN	NaN	NaN	NaN	NaN	24779.8	NaN	NaN	NaN	17488.3	NaN	NaN	NaN	NaN	NaN	NaN	NaN	27900.1	NaN	NaN	18082.4	NaN	NaN	89374.4	NaN	23209.5	14805.3	NaN	28249.3	14644.6	NaN	NaN	NaN
A2A274;Q99798	ACO2	1.11063e+06	875582	1.09723e+06	874409	992169	937800	940489	525570	630525	1.02493e+06	1.07307e+06	923654	906722	962350	821602	704446	774080	808311	1.25784e+06	729439	805028	866626	756652	1.33109e+06	1.06656e+06	849035	784644	872434	1.24302e+06	823263	1.37967e+06	1.00929e+06	1.21434e+06	942572	1.08455e+06	880856	885322	861816	1.22144e+06	1.19169e+06	665966	840162	897720	954298	751362	3	3	3
A2A2G4;Q9Y672	ALG6	17087.6	19648.4	15906.5	NaN	16979.4	23818.7	17709.1	14671.2	16615.4	NaN	18196.2	14330	16427	23949.2	20604.3	17759.2	20797.4	16116.9	14479.7	14984.4	20832.7	20455.9	26645.7	16752.9	20652.3	10586.2	15965.8	15656.7	28586.3	27496.1	31250.3	9767.55	NaN	17332.4	28737.3	20975.3	NaN	18466.2	38612.2	28520.8	NaN	28785.9	27485.1	24293.9	27716.5	2	3	2
A2A2V1;P04156;P04156-2	PRNP	68479.1	23966.1	40515.6	64769.7	28092.2	49559.3	22826.7	35447.7	19856.2	25652.5	NaN	NaN	22251.2	NaN	39979.4	89698.2	NaN	105838	112105	24533.6	35397.7	NaN	34477.8	32107.4	29482.5	45499.5	11045.7	NaN	NaN	37443.7	28283.8	NaN	NaN	52815	34243.5	34826.7	139488	28843.9	51861.5	44894	NaN	28511.4	43574.9	NaN	61783.3	2	2	2
A2AAZ0;Q5Y7D6	HLA-DQB1	28079.8	NaN	44079.1	48926.9	NaN	10334.7	29742.6	28413.4	41872.2	43754.2	40252.2	61493.4	NaN	11506.5	53984.1	38557.9	20893.2	48455.6	NaN	12035.2	73436.3	19717.2	28072.7	NaN	5386.02	24648.3	13468.9	25363.2	26044.7	47967.2	62221.8	19544.4	NaN	54977.8	56337.3	47183.5	115035	NaN	19210.9	42778.5	NaN	NaN	40585.4	NaN	NaN	1	NaN	2
A2IDA3;P29372;P29372-2;P29372-4;P29372-5	MPG	NaN	13025.7	32139.7	29222.4	22921.1	35062.5	21968.1	25443.5	28882.3	32095.5	20216.1	26276.2	22569	26055.9	28941.6	28358	24289.1	52175.1	39066.1	21147	NaN	NaN	24610.6	NaN	26742.5	20120.4	NaN	NaN	NaN	22844.8	NaN	26766.9	NaN	30641	18055.3	NaN	62273.8	NaN	26153.8	NaN	20471.1	NaN	12207.3	NaN	NaN	NaN	1	2
A2IDC6;A2IDC7;Q13084;Q4TT37	MRPL28	26244.8	NaN	18154.5	NaN	24530.7	27774.8	NaN	NaN	NaN	NaN	22580	26340	23879.6	39142.4	24752	19531.1	74237.4	37287.2	36719.2	NaN	NaN	NaN	NaN	41348.7	29398.7	NaN	18225.8	NaN	34958.4	NaN	44828.2	NaN	NaN	28058.9	NaN	31650.2	NaN	34287.6	28063.2	NaN	NaN	29694.9	32183	26830.8	21522.2	1	NaN	2
A2RRP1	NBAS	16409.3	27845.8	34980.7	24597.4	29819.1	34146.6	26620.5	29998.4	25518	17270.1	28056.6	21444	24640.4	28474.4	28658.2	21127.2	25110.3	30102.3	28269.4	24071.3	14176.5	30584.8	28461.9	27543.5	24458.6	15484	13835.1	24910	22895	37882.6	26262.2	26058	16883.4	26906.1	18570.8	30228.9	18434	17544.9	39766.2	23679.6	16999.6	29485.2	13931	14645.5	23400.9	3	3	3
A2RTX5;A2RTX5-2	TARSL2	11948.9	432808	14090.6	15267.6	18200.3	18805.5	18263.5	NaN	12275	NaN	12170.3	NaN	16555.2	NaN	17176.8	NaN	16948.3	27960	28745.7	16844.5	384315	12819	NaN	16984.5	13562.2	17821.6	487696	16711.6	15233.3	343828	457878	17360.9	17175.5	NaN	NaN	NaN	NaN	NaN	26341.9	NaN	NaN	NaN	NaN	NaN	18521.6	1	1	1
A2VDF0;A2VDF0-2	FUOM	57986.3	149710	105383	303416	83970.3	21123.1	36097.9	40393.4	27710	186848	128742	110366	21370.9	49178.3	174026	39449.7	134883	19998.9	72278.7	20851.7	20307.2	110152	257268	46495.9	23631.1	176338	47245	97323.8	183514	108116	40616.5	391994	20072.2	72791.3	NaN	111810	55080.6	117286	NaN	30255.9	253696	52794.6	153526	187263	360374	1	2	2
A3KMH1;A3KMH1-3	VWA8	109666	175000	157489	161614	191661	96171.7	175740	177611	184677	114184	78264.9	155228	37263.5	121683	112807	137220	188185	66484.9	141301	134594	137608	158646	160859	135493	150337	76578.2	131317	170800	174318	203386	118384	136684	149891	97564	169288	114484	99442.5	173094	130915	158713	127777	47623.6	154453	185929	111051	3	3	3
A4D126;A4D126-2	ISPD	NaN	10580.5	NaN	NaN	11440.9	39826.4	NaN	NaN	NaN	13747.9	NaN	NaN	NaN	NaN	NaN	NaN	NaN	NaN	NaN	NaN	NaN	NaN	NaN	NaN	NaN	NaN	NaN	NaN	NaN	NaN	6884.99	9251.86	12124	NaN	NaN	10046.7	NaN	NaN	NaN	NaN	NaN	NaN	8260.2	4905.59	NaN	NaN	1	NaN
A4D1P6;C9J1X0	WDR91	40771.2	28989.3	42301.2	38277.2	41599.6	43535.5	37129.4	40931.3	44429.4	43495.8	42079.5	46431.6	46796.8	41289.4	45888.5	46258.7	38890	80391	44593.6	36381.7	44049.3	46052.4	41451.5	51549.9	41775.5	43279.2	29017.1	34906.8	34555.2	37888.1	30676.6	33913.9	42968.6	37322.4	26929.5	36575.7	44279.1	28445.3	43037.3	35059.6	27003.3	32972.2	25626.3	33028.2	36714.9	3	3	3
A4D1U4	LCHN	NaN	126873	200580	NaN	NaN	NaN	NaN	NaN	189747	2423780	728158	1.43407e+06	NaN	NaN	1323235	NaN	890899	NaN	8200.67	NaN	NaN	NaN	NaN	NaN	338622	643173	1.17228e+06	NaN	NaN	NaN	NaN	NaN	232110	NaN	NaN	NaN	NaN	NaN	NaN	NaN	NaN	NaN	NaN	NaN	NaN	NaN	1	1
A5D8V6;F5H4Q5	VPS37C	NaN	NaN	NaN	NaN	NaN	NaN	NaN	18805.1	11510.7	2478.44	NaN	NaN	NaN	NaN	NaN	10077.6	NaN	54417.3	38230.1	NaN	NaN	NaN	15881.9	11321.4	9744.4	NaN	13362	NaN	NaN	NaN	NaN	NaN	NaN	NaN	NaN	NaN	NaN	NaN	NaN	NaN	NaN	NaN	5201.73	NaN	1592.65	NaN	NaN	NaN
A5PLN9;A5PLN9-2;A5PLN9-4;A5PLN9-5	TRAPPC13	NaN	26090.6	17821.9	18770.9	19134.7	24398.1	NaN	23901.1	29294.6	17956.5	NaN	25500.1	NaN	NaN	17288.2	NaN	NaN	NaN	15346.5	17276.5	19612.3	NaN	16901.8	NaN	NaN	NaN	NaN	NaN	25107.9	31664	25945.7	21542.2	22499.4	27705.4	NaN	19113.3	30429.8	25052.8	25472.7	25922.7	14245.5	26973	24460.2	21453	22522.4	NaN	1	2
A5YKK6	CNOT1	45533.6	43145.7	54977.3	46018.6	43476.2	40252.9	40982.3	48030.4	47770.1	39739.4	45302.3	49341.1	23944	49221.9	23122.7	20804.3	44628.9	65630	56168.2	45273.1	44988.9	21973.5	44225.1	26087.8	51903.7	24287.4	35717.9	51857.3	23879.3	52488.8	57957.6	45572.3	32761.2	58848.7	39032.6	50272.6	67652.2	46583.9	34316	45716.9	52569.6	39909.4	50832.7	43898.6	39227.1	3	3	3
A6NC48;Q10588	BST1	58419.8	12668.5	64247.2	104230	8118.67	217827	NaN	131264	81591.7	33413.3	24050.5	75976.5	29819.2	63310.4	53491.9	117267	81715.2	364029	217422	76231.9	101579	70207	16732.3	60695.8	36428	103930	88999	38900.5	14832.5	12370.8	125941	19165.4	8291.63	149231	NaN	21767.3	316456	10316.8	40584.5	36060.6	27395.9	9226.04	99960.9	6805.46	28762.3	2	1	3
A6NCC9;C9JHT9;C9JJV1;E9PME3;Q9Y5U2;Q9Y5U2-2	TSSC4	92920.4	53612	98843.2	59810.6	43445.6	91410.5	NaN	66486.3	73464.3	50380.3	47937.4	59078.9	59669.4	56686.2	71244	70352.1	66682.3	146861	122260	60350.4	72001	64190.3	60614.5	80171.6	56802.8	70335.7	71605.4	56648	69832.9	59986.1	72603.5	NaN	72108.2	82644.4	52469.2	48798.5	100222	57318.7	68195.9	62770.8	43398	62444.8	75702.9	30980	64340.3	1	1	1
A6NCE7;H3BTL1;Q9GZQ8	MAP1LC3B2;MAP1LC3B;MAP1LC3B	173191	101180	310540	95675.8	85320.1	135662	77827.3	202066	231526	86987.5	86315.8	114175	87751.9	98586.3	59323.2	154020	98127.5	296602	294135	109928	118182	60281.8	68467.6	114696	64774.2	107813	72032.8	NaN	NaN	150978	153071	82669	82438.4	247433	60252.8	125727	343455	70386.1	NaN	76673.7	94053.7	79207.2	237015	NaN	111620	2	1	1
A6NCS6	C2orf72	77681.4	162858	110870	146246	112996	77541.5	79965.6	98053.6	90848.2	124058	121435	86804.3	133944	104307	121327	58998.6	151674	22921.8	50332.2	103079	129973	117479	94341.1	103872	156744	98242.7	77255.3	103893	380133	269097	257013	327914	387308	67471.4	117344	96830.4	54873.3	153533	141013	137619	145431	167565	116437	93069.4	124924	3	3	3
A6ND22;Q9Y3D3;Q9Y3D3-2	MRPS16	106774	80188.5	122805	88764.9	85217.5	99143.4	58777	48101.7	87938.1	86547.9	92837.1	79678.8	56756.2	90462.8	95714.6	88323.2	109954	86678.9	86277.4	110227	82948.1	74781	84116.9	83426.9	97466.9	73886.6	91734.7	100087	98865	78575.9	143916	92610.8	94039.7	77161.4	127803	NaN	NaN	51457.8	88699.6	99425	67014.5	NaN	94835	58416.5	81005.3	1	2	1
A6ND91	ASPDH	435175	774821	377472	451419	650816	327639	520843	497215	583485	806209	673100	633029	792752	817592	694091	487045	693273	180963	294497	594902	654936	735074	628595	352647	651858	513319	587725	751773	766014	677697	293856	745769	689115	374926	698200	591983	291230	699747	1.01613e+06	769046	856816	702266	423198	950975	771886	3	3	3
A6NDB9	PALM3	34525.4	119025	47137.1	111269	154112	55608.5	122271	64599.4	94352.5	116988	130051	111489	155612	120066	125185	80110	153891	29640.2	53968	145208	105511	137821	134801	66036.4	132608	129042	92273.4	143337	169937	41847.7	81872.9	140454	163518	82948.9	167129	125180	45232.7	128730	178453	161443	147358	127957	111782	138569	143210	3	3	3
A6NDG6	PGP	64325.3	82391.7	103402	146905	81318.5	44135.8	120790	67884.9	68083	84779.7	90097.5	57036.2	138116	95657.5	83904.8	70284	55144.9	64135.5	43776.3	80776.3	62347.7	69141.5	107196	41158.5	59168.1	119858	89336.1	68584.6	93239.4	46578.6	75022.7	105271	96608	69259.5	84322.7	86692.1	NaN	100359	NaN	56097.8	48458.7	78884.5	119535	68693.7	103204	2	2	1
A6NDU8	C5orf51	46395.9	33475.6	NaN	NaN	11357.4	NaN	NaN	NaN	2811.68	NaN	NaN	NaN	NaN	NaN	20748	9688.32	8865.03	21345.5	26977.4	NaN	23133.1	NaN	63541.4	NaN	26542.3	31660	6137.43	NaN	NaN	33843.8	42939	30285.8	25569.9	48328.1	26840.4	28639.8	NaN	35990.5	NaN	36798.5	32850.6	NaN	43109.8	16873.2	NaN	1	1	NaN
A6NED2	RCCD1	NaN	NaN	4311.88	9014.88	6588.9	6722.45	NaN	5178.84	6096.18	6652.23	NaN	5868.17	5710.49	6840.72	5455.56	9220.52	NaN	NaN	NaN	6768.02	NaN	4979.11	5726.53	3888.2	7845.42	9635.81	NaN	NaN	NaN	3619.62	4974.17	NaN	6070.8	NaN	NaN	NaN	NaN	4756.92	2052.27	7943.24	NaN	5293.64	6166.51	7552.67	5173.01	NaN	NaN	1
A6NEL0;A6NL93;P05114	HMGN1	343216	291275	305763	213978	214082	376659	283939	268583	287534	260385	240617	299676	328141	351758	243079	369606	196964	723144	520464	214262	266490	149096	165034	287465	190003	223705	550275	293632	227201	258160	281821	254649	249319	426330	275354	286699	411406	284405	171607	309119	324784	323330	233228	115368	330852	3	2	3
A6NEM2;P51610-4	HCFC1	96607.9	58654.5	89602.4	68102.3	57835.9	110907	49600.4	54353.1	59247.1	61942	61498.1	71086.8	58812.7	58802.4	67434.6	86669.1	58683.4	205969	139130	62084.2	64935.1	64282.2	65175.4	78507.1	63351.4	68835	70768.1	70850.9	55746.4	74475.4	72560.1	66164.4	51563.7	101494	57954	68949.5	122781	54798.7	42993.1	60183	54421.1	53788.6	69074.3	64385	65085	3	3	3
A6NFX8;Q9UKK9	NUDT5	564294	804749	581157	762580	752456	515626	471760	664962	857354	669504	843884	583949	888870	600926	602647	895221	423130	631872	426828	572777	591608	675305	926793	418283	666490	844898	648343	554031	517894	564883	381333	692155	682541	445622	624218	568015	412532	684175	423520	704181	489367	693956	347350	517875	800592	3	3	3
A6NG10;K7EIJ0;K7EMC9;K7ENL2;Q969T9	WBP2	69180.4	89259.4	109149	29426.6	88858.7	83351.2	66357.2	89347.1	92420.8	40090.9	65801.1	61437.9	58147	44195.9	53191.7	82606.5	53361.2	91627.9	57588.4	61641.5	70071.6	39932.6	62155	75542.6	42534.2	63598.2	69661	58795.9	65821.3	92843.6	85070.9	42628.7	56569.2	88802.1	57081.4	68351	103211	47933.6	70682.2	52064.5	60940.9	55130.1	NaN	66715.4	93751.9	3	3	1
A6NGW1;O95070	YIF1A	36804.4	38671.9	45281	16689.2	29315.7	25104.7	21264.4	29410	31318.6	25138.3	29917.1	20116.6	37619	20169.6	27451.4	12571.8	27557.9	16162.3	18249.4	25727.1	29307.3	25609.5	19572.2	29678.1	20471.5	15313.7	25397.4	23473.5	33016.3	44743.9	25430.3	20033.9	12904.8	26988.2	23162.2	17241.8	NaN	18598.8	27920.3	22883.3	12984.6	22840.9	26581.6	13312.9	14650.5	2	2	2
A6NH11	GLTPD2	31050.6	36143.8	26448.6	35544.5	28090.9	38297.4	48932.8	38166.6	31509.4	33583.6	36048.8	21367.6	38424.8	37016.1	51371	19997.8	41855.6	20071.3	24912.7	29197.2	38394.1	31892.6	34091.8	32431.1	38534.9	41033.8	13196.8	33125.6	28031.1	22615.1	31288.5	27741.8	29844.9	23327.5	34128.8	26642.6	26726.9	27958.8	49971.7	36405	23054.1	32549	NaN	19911.1	25838.7	1	3	2
A6NHQ2	FBLL1	834056	520449	745958	371813	438775	598795	366033	529586	513897	370396	467897	248792	480511	288662	346489	243624	612587	835950	711924	426796	506856	335700	262377	490041	372422	341868	472882	345187	382521	492258	565825	400108	205317	704724	272675	394636	917439	406788	251463	222177	531887	522634	676004	376093	430934	1	1	1
A6NHR9	SMCHD1	17623.9	11147.5	23794.5	20660.6	11304.5	20237.1	9161.63	NaN	12683.9	12978.7	6403.29	17444.5	10375.4	127807	12751.1	132052	112600	44795.3	110274	7880.12	11386.8	10058.6	7368.39	16243.6	10256.6	15443.3	11074.2	4682.64	NaN	16882.3	16278.4	42208	NaN	17208.8	34495.9	16465	33740.1	NaN	NaN	43355.9	193671	9045.78	21481.4	640121	12722.3	2	2	3
A6NI72;P14598	NCF1B;NCF1	18743	13683.2	31201.7	17652.4	11264.4	25159	27724.2	209374	25021.9	18187.3	NaN	28777.2	14807.6	19067.7	26318.6	NaN	NaN	53991.7	54664.5	19536.1	196932	173992	NaN	NaN	316716	360498	23773	20814.2	13140.7	26611.5	120001	551572	356778	21051.2	18755.9	14346.2	57408.6	17247.3	14578.6	13405.1	15250.3	332880	28266	13504.2	16391.3	2	2	2
A6NIH7	UNC119B	24937.3	17801.6	18416.2	19431.9	15002.7	22890.4	13701.8	NaN	18369.3	17159.7	21015.7	10773.9	14076.6	9331.54	20826.3	19073.6	15565.5	39590.7	24340	16437.2	12713	13330.1	12998.3	19488.7	17625.4	14910.3	19681.8	16977.3	18270.3	15664.2	25885.9	16049.2	22058.6	29943.4	20813	21629.4	32127.1	NaN	12195.6	20844	NaN	NaN	20168.5	9753.86	8473.09	1	1	1
A6NIT2;A6NMN0;P46020;P46020-2;P46020-3	PHKA1	399862	299972	478461	466146	310967	349524	442549	810230	433932	350364	498665	324544	488804	519188	508144	411441	412134	NaN	391787	481991	376262	472218	462284	522501	472781	425339	515420	357695	NaN	435387	566161	417964	310888	471525	376861	378770	416378	413697	491532	417720	383758	497651	550668	486368	379407	1	1	1
A6NJ78	METTL15	19100.2	14151.9	12176.7	15487.4	11712.6	19204	NaN	21957.6	NaN	11261.6	9061.79	NaN	NaN	NaN	14489.9	11649.5	11928.5	NaN	NaN	NaN	NaN	NaN	NaN	18997.7	14072.7	NaN	12225.9	NaN	11090.4	NaN	21492.9	13319.3	10405	20378.2	12339.2	13596.8	NaN	NaN	8246.76	13923.1	6432.03	NaN	15186.2	7538.89	5577.17	1	1	2
A6NKD9	CCDC85C	NaN	NaN	NaN	NaN	NaN	NaN	2473.82	24946.5	23369.6	NaN	NaN	NaN	NaN	NaN	NaN	NaN	13973.1	NaN	15668.6	NaN	NaN	NaN	NaN	NaN	NaN	NaN	NaN	NaN	NaN	NaN	12650.9	10791	NaN	13240.4	NaN	NaN	NaN	NaN	NaN	NaN	NaN	NaN	NaN	NaN	6675.07	NaN	NaN	NaN
A6NKN8	PCP4L1	NaN	18510.5	10200.1	7071.34	8361.57	NaN	NaN	17863.7	21641.1	13457.6	NaN	NaN	NaN	NaN	NaN	NaN	NaN	NaN	NaN	NaN	NaN	NaN	NaN	NaN	NaN	NaN	NaN	NaN	12328.5	5127.89	13448.5	7934.1	NaN	NaN	17678	8314.25	NaN	NaN	NaN	11514.8	12387.8	NaN	6089.34	NaN	NaN	NaN	1	1
A6NKT7;J3KNE0	RGPD3	55198.2	33371.9	40776.7	42679.4	28685.9	44728.9	NaN	NaN	39764.6	14979.3	40069.4	44557.8	37517.2	41631.7	39387.3	48726.7	49542.9	66835	63845.2	29282	32624.6	37055.6	NaN	32019.5	29951.5	29442.3	28613.2	39761.7	NaN	34689.9	NaN	24519.3	42754.3	46436.5	30937.9	38729	72095.7	34699.9	16176.1	45434.2	NaN	32736.2	38083.9	37044.2	33336.3	1	1	1
A6NKZ2;P51606	RENBP	113137	77324	68925.7	76584.7	70181.9	87507.9	68382.5	48813.4	59232.6	57699.7	51531.6	65104.4	50722.3	76220.4	71753.2	70526.1	71130.4	152001	113979	83979.3	63126	81721.1	60019.9	73057.7	83581.2	70962.7	65490.7	78707.3	69872.3	118287	108028	83813.6	68099.4	71983	73063.9	46349.3	175093	72369.3	61903.1	57511.6	50487.5	50942.1	110239	67339.5	54994.7	3	3	3
A6NLH6;Q9P003	CNIH4	196328	241061	160609	144822	257693	288984	189631	240121	193077	158532	200659	182317	214551	171645	219390	123190	104306	242103	169556	151547	208420	221612	185899	268108	153645	160208	179477	167657	222701	250092	281931	130824	84313	132171	164579	176474	233212	213218	305592	168715	158212	NaN	140872	110585	163301	1	1	1
A6NLP5	TTC36	317564	597058	441636	556981	710147	195593	625355	380282	695040	610031	643384	535404	734933	592782	491186	444927	769928	133912	221109	693780	505903	639928	698814	243356	694463	590565	581339	675045	698409	398255	453053	563562	735856	119421	512936	509887	145169	769561	865137	849602	744511	853263	211151	741692	726830	3	3	3
A6NLP5-2	TTC36	21247.9	27839.9	NaN	NaN	NaN	NaN	NaN	NaN	NaN	NaN	NaN	NaN	NaN	NaN	NaN	NaN	NaN	NaN	NaN	NaN	NaN	NaN	17557.1	NaN	19067.8	NaN	NaN	NaN	NaN	NaN	NaN	24195.6	NaN	NaN	NaN	24205.7	NaN	34608.6	NaN	43417.8	30214.8	50132.1	NaN	NaN	46402.5	1	1	NaN
A6NMH6;Q92599;Q92599-2;Q92599-4	2019-09-08	299503	78930	248011	138549	72474.6	353438	87520.2	167564	41035.8	84697.7	92840.9	136447	97850.8	89911.6	105803	159813	84310	581539	321277	85018.8	100399	62725.2	79564	169921	72597	93379.2	151147	101124	32381.6	105479	156129	42100.4	61184	322274	74092.8	136428	464007	62130.9	78168.1	56592.5	35779.6	69576.7	201359	67542.2	93464.9	3	3	3
A6NMH8;E9PIF1;E9PJK1;E9PRJ8;H0YDJ9;H0YDL9;P60033	CD81	554394	231959	535367	338470	260709	632547	194530	197393	278335	253054	222583	209102	266440	226012	242689	261634	260738	968527	577265	258148	261576	224103	194532	305188	257573	228499	319294	272855	177520	236124	329476	272914	191517	418085	200788	196880	424260	219010	156236	209173	362004	198486	297604	350123	258758	2	2	2
A6NML8;C9J6U3;K4DI95;O60879;O60879-2;O60879-3	DIAPH2	63539.7	48736.4	45613.8	48133.1	52369.9	60699.2	53176.5	45894.7	54242.4	46179.7	52779	59563	51671	51419.2	49059.3	51067.4	54439.4	71194.2	56055.9	40666.2	49190	51723.7	56260.1	44361.4	49103.4	52558.7	46140.2	38077.2	48455.1	42299.9	62509.4	43313.9	50904.2	41462.7	41409.8	38647.9	71665.1	37857.4	60415.4	46861.2	56404.9	58249.3	42133.1	75990.9	47941.1	3	3	3
A6NMQ3;O43768;O43768-2;O43768-3;O43768-4;O43768-9;Q5T5H1	ENSA	84603.1	59869.7	77597.1	80739.6	75040.4	102135	71760	74015.1	74169.5	64638.5	63893.3	77072.9	86485.8	99333.1	86275.3	106331	65731.6	299125	66550	82986.1	71723.4	71342.8	86040.8	71108.7	76885.7	104456	120283	73059.8	126172	53080.7	149736	76135.1	100409	86561.1	83369	66618.8	128384	71177.8	144721	82490.6	62388.3	65054.5	65470.3	24155.1	79110	3	3	3
A6NMZ7	COL6A6	NaN	15028.2	NaN	128020	61704.7	NaN	117487	121252	NaN	54522.6	3482.3	65329.4	69361.1	91967.5	92033.7	40533.6	77093.3	NaN	NaN	82639.3	23539.5	65954.6	29541.4	NaN	36593.5	113063	23550.2	121594	50986.4	23742.4	54852.6	143376	206883	NaN	91118.2	71897.7	112678	81967.5	96492.1	32044.4	84385.6	38627.4	10976.4	71104.6	88784.5	NaN	3	NaN
A6NN40;Q2M3G4	SHROOM1	16157.5	11356.5	16662.6	14428.6	6978.36	19499.2	7114.84	22383.4	25351.4	16923.2	11993.1	10838.7	17290	22146.3	8180.26	NaN	NaN	20676.3	13444.8	NaN	NaN	20224.7	9733.82	13101.9	10055.1	NaN	21932.1	12198.4	13502.4	15105.9	22487.3	16761.4	16528.9	21137.3	11951.3	11422.4	NaN	12033.8	NaN	13326.6	NaN	17534.3	18209.6	15513.6	17819.8	2	2	2
A6NN50;O75147	OBSL1	213708	634024	495625	261860	547406	414696	NaN	NaN	NaN	753835	309761	341733	NaN	270059	493555	NaN	473332	NaN	234736	532566	595531	526054	507418	465392	456072	477353	NaN	NaN	556336	635420	12223.5	514702	540888	201436	265969	239401	354732	277103	696641	522593	612001	500231	366425	612462	569706	2	1	1
A6NNI4;G8JLH6;P21926	CD9	230399	133196	NaN	251070	83417.8	225119	113060	269435	146881	137981	102059	171659	116111	120942	149207	258116	147318	230162	185060	200267	131456	96257.5	197006	189610	93137.5	206760	161100	296005	156845	111464	97477.7	121821	150335	119334	100116	202569	346666	132360	122921	173624	92387.5	154450	188052	132641	243286	3	2	NaN
A6NNK5;Q12888;Q12888-2;Q12888-3	TP53BP1	22557.8	10283.8	22553.8	10839.8	13710.8	27220.1	16849.5	28975.8	13067.7	10858.3	29290.8	9585.73	9240.72	NaN	9451.19	9810.12	12496.3	48242.5	30685.3	6736.16	19833.7	8506.27	20203.3	12953.3	11877.9	13271.3	21197.2	148354	15291	176126	33872.1	20602.5	23410.2	32533.1	NaN	23137.9	NaN	11209.6	12642.1	4156.17	6961.75	13974.9	24881.5	11733.8	13389.2	3	3	3
A6PVN5;Q15257;Q15257-2;Q15257-3	PTPA	188646	199288	231782	157829	208793	208173	192402	260333	204728	209745	241700	181875	155731	209234	201165	240690	215014	332706	275491	163876	207925	223720	216470	158729	237036	243278	212197	131627	206740	184183	168801	218590	147699	196021	158127	219937	263963	154052	160237	192123	197394	208048	193657	200469	218151	3	3	3
A6PWM2;Q6UXH1;Q6UXH1-2;Q6UXH1-3;Q6UXH1-4;Q6UXH1-5;Q6UXH1-6	CRELD2	54850.7	74128.8	60857.9	35224.4	34814.6	33307.9	62348.4	61358.2	48722.3	40287.6	18770.9	54153.1	28817.5	22575.9	19021.1	27468.3	46747.6	18072.6	24296	41032.3	71581.4	26392.3	62012.4	46331.1	47441.4	38397.9	20875.7	35956	41533.6	51143.4	65886.1	66713.5	42917.9	14017.7	40245.9	20713.4	13992	74887.3	55356.7	20159.6	52015.1	74921.6	59418.4	47731.2	86839.1	2	3	3
A6XND0;A6XND1;B3KWK7;H0Y5K2;P17936;P17936-2	IGFBP3	139373	36690.2	135706	58720	40189.5	55577.4	47501	NaN	55233.8	46017.8	38202.7	55372.8	NaN	NaN	43185.2	114049	36730.1	179182	170509	42433.8	50173.9	49613.7	55381.7	134820	50176.1	48220.2	57364	61900.4	44816.7	46232.2	64139.5	52828.1	59746.8	27258.4	42775.5	83479.7	489913	52279.9	64025.1	55787.9	NaN	34432.4	66802.9	NaN	62339.6	3	1	2
A7E2Y1	MYH7B	NaN	NaN	NaN	NaN	NaN	NaN	NaN	NaN	NaN	NaN	NaN	NaN	43198.8	NaN	7847.43	NaN	NaN	NaN	NaN	NaN	NaN	NaN	NaN	NaN	NaN	NaN	NaN	NaN	NaN	334247	NaN	NaN	NaN	NaN	NaN	NaN	NaN	NaN	NaN	NaN	NaN	NaN	NaN	NaN	NaN	NaN	NaN	NaN
A8K878;P55145	MANF	456188	299151	362089	244610	252168	230212	1.09341e+06	318203	368186	501848	160470	275811	176764	342968	330905	255034	288091	234921	423493	274988	529630	220192	286568	310442	284374	244445	323859	347351	654745	718719	444249	550222	325285	470009	427073	739320	480293	741975	1.05461e+06	517391	147705	1.00247e+06	250545	363616	683750	3	3	3
A8K968;Q9Y2J2-2	EPB41L3	47643.7	35316.3	30957.4	32070.8	26813.3	35769.9	35831.2	42997.1	25513.8	11818.8	29426.6	35986.2	27859.1	29663.5	35290.4	42949.5	28805.6	56168.7	34242.9	32921.7	35756.1	16904.6	29447.4	36734.6	25712.2	31615.8	31950.6	32426	14321	48488.3	53313.7	14350.2	20532.9	28820.6	31524.3	36114.7	54745.3	32478.5	20237.3	26706.6	28378.9	22982	41318.8	27002.8	35198	3	3	3
A8MQ02	AFDN	64173.5	93539.8	51096	51854.9	84053.8	78105.9	84022.8	70908.5	78614.5	53831.4	56238	68193.5	75237.1	61372.7	51662.3	57766.6	86947.7	62289	77380.3	62751.9	54263	56976.5	62104.7	50569.4	49947.4	53225.4	58136.8	37605.5	77715.9	69682.7	74657.9	55160.7	66482.8	54161.1	62660.7	67480.3	65788.6	56943.2	92964.4	70277.5	58109.6	62369.1	51827.7	50355.3	58332.8	2	2	3
A8MQB8;G3V0J0;Q06787-2;Q06787-4;Q06787-6;Q06787-7	FMR1	12152.4	12800.6	11188.1	11253.8	12487.8	11510.7	14623.7	14881.9	14528.1	9760.02	11360.9	10678.8	10767.7	10302.5	13774	11727.7	14045.6	14239.1	11356	15838.4	15126.9	NaN	12156.1	8797.9	12219.1	8267.89	10957.2	14613.5	8137.54	13215.3	8482.75	7326.56	6243.73	12703.3	10056.2	10521.2	9726.49	9950.93	11283.6	7570.59	10747.7	8907.82	5841.92	3993.39	8191.13	1	1	1
A8MSI8;D6RAR2;D6RFL2;J3KTA2	LYRM9;LYRM9;LYRM9;	NaN	15135.3	15367.5	19098.2	21498	NaN	NaN	NaN	NaN	10643.2	NaN	NaN	NaN	NaN	NaN	NaN	NaN	NaN	NaN	NaN	NaN	NaN	NaN	NaN	NaN	NaN	NaN	NaN	11096.2	7279.48	14592.7	7385.66	12657.7	15470.3	8428.84	8161.79	NaN	10253.9	20049.1	22676.1	9555.85	9147.79	11089.4	NaN	6471.68	NaN	1	1
A8MSY1;C9JYJ2;Q8IVN3	TMEM110-MUSTN1;MUSTN1;MUSTN1	48531.2	NaN	NaN	413126	NaN	NaN	NaN	NaN	NaN	NaN	15724.9	NaN	NaN	NaN	NaN	45362.6	NaN	46547.7	NaN	121112	134514	251611	13338.6	NaN	NaN	NaN	NaN	NaN	NaN	NaN	NaN	NaN	NaN	NaN	NaN	NaN	71350.4	NaN	NaN	NaN	53888	NaN	32350.1	NaN	NaN	1	NaN	NaN
A8MT37;P49840	GSK3A	32358.2	525149	28867.9	28464.7	15855.2	23996.3	16111.9	1.03033e+06	19904.9	18302.4	24318.7	17094	783503	27365.2	28892.4	21617.2	23400.6	38788.2	31242.5	17573.2	19689.2	21360.8	21529.2	22341.4	20610.3	28342.8	22938	18752.4	27956	19259.3	37618.2	18970.8	19950.8	26135.3	30532.9	24515.8	26425.2	17735.7	149568	30294	445045	415204	33456.2	18213	29292.8	3	3	3
A8MU27;A8MUA9;P55854;P55854-2	SUMO3	738384	452746	383218	305941	456892	904536	450749	530076	538995	244104	473256	627167	534692	1.08509e+06	532985	342214	464189	672918	571536	515437	561464	514058	549129	616359	457413	549569	590602	565912	482500	513259	647625	1.00234e+06	512193	778628	261193	530830	554214	494550	481609	549095	558157	522655	802959	492261	526698	2	2	2
A8MUM1;Q53HC9	EIPR1	52493.7	59182.6	40288.2	40376.5	47735.4	37586.7	48401	44828.5	39571.4	38914.5	51186	73192.6	57370.8	52733.7	55195.8	68934.6	49877.6	66151.3	61149.1	45041.6	29163.9	45818.9	54101	57557.3	55760.1	41856.1	60527.2	54781.1	53044.2	57046.3	77679.6	42593.3	47522.7	58406.5	57792.5	46822.2	80926.9	43573.1	15925.7	52449.3	53810.7	48274.8	54111.4	66715.5	55902.4	3	2	3
A8MUS3;H7BY10;K7EJV9;K7ERT8;P62750	RPL23A	628124	662525	636964	565561	625642	618152	634942	552160	670877	535989	683093	636683	582333	695408	600888	517403	616136	628144	691546	591107	648520	632855	604533	572964	640495	591954	562836	657091	559750	601979	624840	544891	537111	668394	568762	559958	503763	500591	591401	567069	503583	592239	592522	507856	622978	3	3	3
A8MVM1;P42574	CASP3	76317.4	64769.3	66766.9	72180.4	61429.6	81170.8	80037.6	89543.6	83984.5	84906.6	82360.6	79286.1	77403.5	95050.9	92882.1	71316.5	73941.6	83715.5	76687.2	86137.3	86677	61253.4	77636.2	77847.1	84183.3	80486.9	82772.3	69512.5	70952.8	63745.5	85692.1	84268.9	84307.9	101051	117436	101628	147152	57395.7	74309.1	93904.7	58257	76829	87702.4	71574.5	83102.3	2	2	2
A8MWD9;F5H013;P62308;Q49AN9	SNRPGP15;SNRPG;SNRPG;SNRPG	366781	207013	573411	560051	522802	789010	248022	223458	281197	600722	275503	256679	267518	479112	291543	2647580	238001	492224	604228	228627	281230	266390	246782	316686	240381	418731	244276	250227	496732	326436	468797	451478	547910	584819	561395	489644	626367	356248	862591	507152	524697	371467	274322	234461	222520	1	2	1
A8MX75;P18074;P18074-2	ERCC2	13884.4	12168.9	13652.7	NaN	5869.24	12016.6	NaN	7322.59	21823.6	8384.48	NaN	NaN	7679.19	NaN	8022.21	NaN	9313.54	NaN	11203.3	NaN	6813.74	NaN	NaN	6734.3	NaN	NaN	4885.61	NaN	NaN	10230.3	9782.42	NaN	NaN	11531.1	6722.2	NaN	NaN	NaN	NaN	NaN	NaN	10553.2	NaN	3184.69	NaN	1	1	1
A8MXB7;Q9Y343;Q9Y343-2	SNX24	62148.8	247947	NaN	NaN	13577	26482.9	NaN	NaN	6686.98	NaN	3936.94	204072	NaN	NaN	10653	686633	6573.34	NaN	NaN	NaN	NaN	254026	314270	NaN	NaN	NaN	NaN	NaN	NaN	19014.1	33138.4	36571.5	NaN	62821	80288.6	NaN	NaN	42410.9	NaN	134691	NaN	119920	68400.7	232521	NaN	1	1	NaN
A8MXP9	MATR3	266946	246659	262794	258967	228775	306770	206879	211800	223680	253565	208489	251690	221485	223035	220997	244525	230740	398041	336238	239658	220240	246180	216440	211408	214962	232740	187611	224429	209581	248241	240853	199949	211102	274667	205016	246401	340284	224805	286140	249491	252645	211700	257357	251481	237296	3	3	3
A8MXV4	NUDT19	42319.7	37006.3	33282.8	28119.1	28887.6	34963.7	40305.5	19024.3	27764.6	24967.9	18765.2	28264.7	23064.6	27428.5	22941.7	12962.2	28244.3	21716.6	19267.8	25931.2	26740.8	15771.8	16806.5	40610.4	29139	13532.1	15471.9	21167.6	40384.5	33564.1	57839.6	15602.4	28991.9	22187.9	26218.6	26048.9	NaN	16650.6	25130.6	33381.8	23301.7	35911.4	13412.6	34768.4	20892	3	3	3
A8MYB8;C9JKT2;C9JMC5;E9PNN6;P30838	ALDH3A1	NaN	NaN	NaN	NaN	NaN	NaN	NaN	24424	NaN	NaN	NaN	NaN	NaN	NaN	NaN	NaN	NaN	NaN	NaN	NaN	8887.92	NaN	NaN	NaN	NaN	NaN	NaN	NaN	NaN	NaN	NaN	NaN	NaN	NaN	NaN	NaN	NaN	NaN	NaN	NaN	NaN	NaN	NaN	NaN	NaN	NaN	NaN	NaN
A9UHW6;A9UHW6-2;A9UHW6-3;J3KSB8;J3QLJ5;J3QRZ6	MIF4GD	20969.5	17153.7	NaN	19245	22024	28987	NaN	NaN	NaN	NaN	NaN	56431	41965.2	11787	53633.4	74580.5	38499.9	44412.2	33490.2	26496.4	41218.1	17260.4	31562.5	14611.2	29738.6	25332	16382	16553	25142.5	NaN	26848	NaN	27369.3	NaN	NaN	35685.3	36375.4	NaN	NaN	NaN	NaN	NaN	NaN	28831.1	NaN	2	1	NaN
A9Z1X7;Q8IYB3;Q8IYB3-2	SRRM1	65466	77582.2	163329	202861	92342.6	91773.6	39612.9	66450.1	84705.4	63377.2	71698.4	80001.4	69004.8	78971.2	66048.4	74587.7	78842.9	100840	95774.9	80516.3	74287	67382	72735.9	62526.8	68437.1	67760	63399.9	79846.8	59224.4	79903.2	79224.2	61006.5	68404.8	86894.8	61926.9	74887.7	95627.3	68940.5	73848.7	71317.4	74203.9	69794.8	63218.1	63068.1	71423	2	3	3
B0I1T2	MYO1G	38257.4	462811	42461.3	27084.6	70866.5	31370.3	NaN	26481.9	NaN	21536.7	5862.19	18209.9	9209.61	12066	17023.1	14294	NaN	91239.2	48888.2	15893.9	14117.2	13279.3	1.87074e+06	1.33095e+06	14799.8	21997.9	26287.3	22697.4	56429.7	19691.7	42208.1	14669.8	NaN	31853.2	18350	26622.3	48109.7	NaN	NaN	NaN	NaN	NaN	29942.1	1.95862e+06	590398	3	2	3
B0QY70;B0QY71;Q9ULX9;Q9ULX9-2	MAFF	NaN	NaN	NaN	NaN	NaN	NaN	NaN	NaN	36606.7	NaN	NaN	NaN	NaN	NaN	NaN	NaN	NaN	NaN	26912.7	NaN	NaN	NaN	NaN	NaN	NaN	NaN	NaN	NaN	NaN	NaN	NaN	NaN	NaN	NaN	NaN	NaN	NaN	NaN	NaN	NaN	NaN	NaN	NaN	NaN	NaN	NaN	NaN	NaN
B0QY89;Q9Y262	EIF3L	170927	160940	154192	163072	163441	173469	167427	170363	186153	153461	164518	186596	168337	190245	165134	174950	172878	228144	204525	176626	176491	170522	187643	162510	181442	163494	163374	182257	151362	175422	181568	163212	159185	187499	156283	158574	193435	141681	142590	166500	165531	146539	185647	178410	169672	3	3	3
B0QYF8;F2Z2F1;P02144	MB	21742.7	NaN	51296.4	51366.4	NaN	NaN	3550.06	6885.85	5559.92	58519.1	8931.46	118563	62477.8	106974	5318.85	NaN	72003.3	11966.3	NaN	33287.6	50270.6	80342	51309	NaN	118530	67329.5	NaN	44447.6	128553	626669	NaN	78965.8	108806	NaN	56176.2	52606.7	144201	NaN	89250.3	140573	16281.6	NaN	NaN	NaN	55532.8	2	NaN	2
B0QYK0;Q01844;Q01844-3;Q01844-5;Q01844-6	EWSR1	346336	351474	326906	280025	327469	473047	324407	320035	378443	303254	305420	378537	359365	343319	336367	353393	358176	562385	517536	358970	333777	337783	320891	322538	347754	335283	290353	355408	278846	396415	351990	295583	297515	398621	315200	314522	425928	318345	301997	361071	335674	318944	368362	327600	359109	3	3	3
B0QYN7;H3BQQ9;P63279	UBE2I	302386	156311	304221	238098	186224	500464	182289	225757	175857	214526	189826	240731	204074	192170	231097	277799	201233	741457	499811	203924	227142	195444	190959	253606	184147	244622	253668	205364	190142	244786	294671	217226	195410	224991	196321	256474	457852	174846	156221	203675	176295	172400	342256	188744	212178	3	3	3
B0QZ18;F2Z2V0;Q99829	CPNE1	87591.1	71360.1	126012	96080.2	146264	161460	104988	144869	77859.2	115967	116188	119452	124001	104610	131662	68987.5	129761	255511	145282	134954	67665.3	31771.6	101101	120293	99653.9	126081	127637	102283	114639	142712	148747	130217	79289.6	88134	113369	129953	174571	108638	93765	76170	97375.4	105468	147738	127831	122052	3	3	3
B0YIW2;P02656	APOC3	841210	854700	1.20005e+06	1.43683e+06	1.59638e+06	1.90328e+06	2.67008e+06	2926420	2194235	1.85333e+06	2272765	1.71122e+06	3.02669e+06	2379782	2.10649e+06	1.7288e+06	1.54787e+06	1.42846e+06	1.45714e+06	1.51015e+06	1.82529e+06	2.31066e+06	2267831	1.69772e+06	1.83993e+06	2.17491e+06	2.42918e+06	1447252	1.95727e+06	1.33552e+06	1.16257e+06	2.3394e+06	2.41482e+06	1.63295e+06	1.88442e+06	1.61627e+06	2.59022e+06	1.74326e+06	1.74735e+06	2.22683e+06	1461843	2.4515e+06	1497480	905204	2.79868e+06	3	3	3
B1AH87;P30536	TSPO	470303	194963	498445	180787	306282	544689	265145	161559	197852	132324	246592	241232	305775	236528	278809	283727	242088	602425	472647	264076	101938	287650	202118	291427	187832	279757	505259	NaN	172623	218165	759664	116231	141694	313608	170787	177124	656991	NaN	271766	157485	155495	154107	493813	242300	195162	2	1	2
B1AHL2	FBLN1	117280	26053.3	66344.3	48574.2	11418.1	111103	25227.6	94958.9	28722.9	18917	9021.45	23279.8	25581.7	NaN	15868.5	50526.5	NaN	219829	76313.9	16468.9	24806.3	25391.5	22871.3	96579.8	9963.43	27693.9	62808.2	19359.3	34021.8	16715.1	99320.3	19246.2	14646.4	90217.4	23943.4	68372.1	173343	12224.4	29181	NaN	7213.74	17031.5	103249	NaN	27637.1	3	3	3
B1AK87;B1AK88;P47756-2	CAPZB	741885	598791	662787	629001	565667	751426	571776	578290	593649	595671	608719	703700	582891	645765	668971	697028	560056	1.16229e+06	932829	675511	577768	628988	634786	542434	616266	720758	587620	628755	596435	617205	761872	608400	658890	733468	607970	684800	1.02853e+06	577471	521976	643466	587959	591194	704506	631997	614632	3	3	3
B1AKC9;P29323;P29323-2;P29323-3	EPHB2	36562.4	31917.5	48605.9	29542.3	42103.7	75209.6	41857.6	22401.2	34580.8	51628.1	45745.3	44231.9	39343.3	40893.8	43801.5	46904	NaN	30211.6	NaN	NaN	50502.9	36791.7	32367.7	40148	40778.1	30708.2	NaN	35636.2	42245.3	42682.4	51278.9	49931.1	NaN	47259.7	47194.5	47268.9	NaN	47148.6	NaN	38022.8	NaN	NaN	62076.6	54469.1	NaN	1	1	1
B1AKI6;Q9NUK0;Q9NUK0-2;Q9NUK0-3;Q9NUK0-4	MBNL3	NaN	31169.6	NaN	NaN	NaN	NaN	28605.5	NaN	NaN	31497.6	37066	NaN	NaN	NaN	NaN	NaN	NaN	NaN	NaN	NaN	NaN	NaN	NaN	NaN	26294.1	NaN	NaN	NaN	33945.6	31069.6	24494.1	28430.9	34254	33493.5	50971.2	NaN	NaN	36937.1	56774.9	39856.4	30832.5	NaN	NaN	NaN	NaN	NaN	1	NaN
B1AKJ5;O43847;O43847-2	NRDC	60617	50853.6	64242.3	39190	47429.2	48008.9	49972.4	63719.1	56254.8	64094.1	47971	35821.5	47091.3	55723.7	49795.6	34779.9	51948.2	38154	53274.2	32319.2	51061.4	50166.4	44996.5	24063.7	51534	47469.4	43500.7	53955.6	59434	54552.5	78787.6	52995.5	50570.9	57417.2	63467.8	62841.1	70026.4	56317.4	53400	54900.9	48018.6	59563.2	69316.6	47959.7	66045.5	3	3	3
B1AKR6;Q9NP97	DYNLRB1	101327	78602.9	155684	94816.8	71805.8	61061.8	50464.1	103123	78685	70797.7	62786.6	87402.6	69117.2	70212.4	92915.4	98565.5	75331.4	188324	162782	75925.1	76760.7	85621.9	105711	105662	91927	80554.7	33897.2	38683.9	75767.9	100352	78893.3	79212.7	88691.2	135854	92070.9	92527.8	215458	41610	61395.2	69765.9	31926.4	50459	102949	37015.4	61773.4	3	3	3
B1AL05;H0Y6Y8;Q8N983;Q8N983-2;Q8N983-3;Q8N983-4;Q8N983-6;Q8N983-7	MRPL43	49296.4	47818.3	71951.8	51052.2	46555.7	88143.3	62376.6	63725.5	48670.5	51084.1	39430.6	68874.7	35370.2	48237.5	51241.2	73501.6	65806.7	53206.4	66279.3	46185.1	88489.7	84804.2	68426.8	84711.9	88464.3	52511.7	51416.1	54966.3	53921.3	50967.5	97844.8	51068.2	65449.4	61777.3	58076.8	61544.6	75113.9	40014.6	59141.2	72286.5	46305	44456.8	52927	61196.5	75878	3	3	3
B1AL16;Q8IX21;Q8IX21-2;Q8IX21-3	SLF2	143334	16112.4	64353.7	70683.3	9081.83	64584.2	NaN	93437.8	NaN	NaN	NaN	59314.4	29727.8	38406.8	46593.3	104097	NaN	162915	123682	45433.7	22417.6	24447.3	47208.7	63278.2	14798.6	47605.3	47966.8	NaN	25873.2	37467	54347.9	62585.7	40610.6	142377	42722.7	83027.4	482022	62640.8	38207.4	44754.2	17645.4	23875.6	55184.2	NaN	51552.8	1	1	1
B1ALH6;O14832	PHYH	437913	564290	381658	485115	781135	244804	608646	571674	619921	668065	936509	632680	918294	776434	624678	678828	571102	137295	243456	658659	556067	606362	524471	409013	772227	651294	463991	426627	697596	501000	303758	744066	824732	285718	793842	607117	105479	603787	834740	777591	815507	730744	274075	1.12589e+06	651617	3	3	3
B1ALK7;Q14155-1	ARHGEF7	60007.2	40644.2	61159.1	64396.8	52675	58634.1	52957.5	52146.1	38317	43441.2	51505.7	62271.6	45640	53370.4	51381.1	58092.2	47880.7	118599	82375.8	52895.1	55471.5	39600.8	48055.6	44822.6	45529.9	66432.8	47287.8	68384.4	44968.1	44925.5	61845	44687.9	51550.6	54642.8	33536.1	52921	83337.7	31233.8	59795.4	45363.3	49497.7	38727.4	58416.6	39781.9	51018	3	3	3
B1ALM5;Q9P0T7	TMEM9	NaN	NaN	40652	NaN	NaN	4712.16	NaN	NaN	NaN	21647.8	34296.9	NaN	NaN	NaN	NaN	NaN	9490.89	NaN	NaN	NaN	NaN	5486.49	31567.5	NaN	10599.7	NaN	NaN	NaN	25322.1	30028	51258.4	41126.1	NaN	34232.6	40796.1	3891.48	NaN	NaN	11956.3	4163.16	NaN	NaN	4573.59	NaN	7094.84	NaN	NaN	1
B1ALU1;B1ALU3;O95490;O95490-2;O95490-5;O95490-6;O95490-7	ADGRL2	109454	59466.4	84291	62037.6	26489	35754.1	15248	3034.84	128037	53929	13550.2	66193.4	34059	4354	3965.57	21138.6	71655.7	43071.2	31604.1	15310.4	61005.8	78917.8	70164.1	27629.5	54948.9	18032	60927.1	4905.28	84252.3	54435.3	29236.7	61693.9	100036	44744.1	55281.9	83703.2	52657	NaN	42741.7	2779.65	128602	48622.8	68844.8	66973.3	141342	2	3	3
B1AMS2;Q14141;Q14141-2;Q14141-4	2019-09-06	124111	56864.1	110160	82484.1	52472.2	105634	62781.2	78197.5	74184.5	96834.1	57586.7	88579.8	77792.2	86964.1	92771.5	80910.9	60831.8	175448	138182	65795.2	76240.1	75738	77269.1	77558.1	75894.1	87444.4	94576.8	73713.2	63698.5	55951.7	90373.8	88066.8	53554.9	80120	67859.1	102122	167961	89251	50119.3	88710.1	51811.6	80258.6	130882	81372.9	89445.2	3	3	3
B1AMW1;H0YDI1;P19256;P19256-2;P19256-3	CD58	60274.1	24358.8	33580.9	32737.9	24738	55242.7	27311.1	39132	33860.5	32859.3	27534.2	30788.1	29990.4	40385.6	36866.6	44488.3	29358.4	81786.9	75918.3	36227.7	35420.7	33834.4	35321.8	36190.2	30583.1	36650.5	37468.2	30562	34866	36382.3	68881.7	34890.1	38965.4	74598.9	31210.8	43207.1	109610	22934.7	18021.7	30776.6	32030.8	29323.8	45637.5	24203.6	31790.8	1	1	1
B1ANH0;Q16774;Q16774-2	GUK1	68928	66303.7	72243.8	54818.3	54219.5	69358.3	48349.7	49062.6	33134.7	53787.9	45729.8	47381	47962.9	40388.3	20593.4	34885.3	49035.8	98614.8	75980	51777.4	52961.8	38765.5	34198.7	49884.7	19711.4	49140.4	56228.7	38414.3	53881.1	52122.8	55687.3	35261.5	45134.3	54463.2	58982.2	45800.6	57415.5	21294.7	31804.8	12513.5	43946.8	47386	61566.4	69308.2	54689.5	3	3	3
B1ANR0;Q13310;Q13310-2;Q13310-3	PABPC4	223948	234970	194376	164068	196440	213916	221706	170413	212561	202212	161139	178880	209705	220725	189763	173709	186872	210542	201550	206722	228132	179200	190680	205504	203217	159146	194479	188445	196491	246573	203379	154846	200676	211322	197863	171747	198505	174994	205820	188109	187824	177950	200321	209505	188965	3	3	3
B1AP13;H3BLV0;H7BY55;P08174;P08174-2;P08174-3;P08174-4;P08174-5;P08174-6;P08174-7	CD55	NaN	NaN	36341.1	67163.9	4346.04	39565.3	NaN	91130.3	NaN	NaN	NaN	36706.8	NaN	NaN	NaN	108985	NaN	222127	120028	NaN	NaN	NaN	NaN	NaN	NaN	NaN	NaN	NaN	NaN	NaN	NaN	NaN	NaN	NaN	NaN	NaN	189322	82085.1	NaN	15406.8	NaN	NaN	NaN	7175.51	NaN	NaN	NaN	1
B1APY4;Q01974	ROR2	14240.9	NaN	NaN	NaN	NaN	NaN	NaN	6077.25	NaN	NaN	NaN	NaN	NaN	NaN	NaN	7255.19	NaN	24496.4	10060	NaN	NaN	NaN	NaN	NaN	NaN	NaN	NaN	NaN	NaN	NaN	NaN	NaN	NaN	6841.96	NaN	NaN	NaN	NaN	NaN	NaN	NaN	NaN	NaN	NaN	NaN	1	NaN	NaN
B1B0D4;Q86TH1	ADAMTSL2	20541.6	NaN	12962	9758	NaN	25175.4	NaN	NaN	NaN	NaN	NaN	NaN	NaN	NaN	NaN	9818.12	NaN	60339	41914.2	NaN	NaN	NaN	NaN	NaN	NaN	NaN	NaN	NaN	NaN	NaN	NaN	NaN	NaN	17885	NaN	NaN	NaN	NaN	NaN	NaN	NaN	7584.99	NaN	NaN	NaN	1	NaN	2
B1PBA3;H7BXF4;H7C1Q6;Q9NXE4;Q9NXE4-2;Q9NXE4-3;Q9NXE4-4;Q9NXE4-6	SMPD4	32746.2	19258.8	25978.7	21051.6	17017	31723.3	21200.1	17811.6	12335.2	16096.5	11355.5	20208.3	NaN	21339.9	13666.2	24679	17392.2	31766.4	33609.1	19997.1	17639.5	21223.6	14651.5	14119.4	16483.8	15882.4	12357.2	18545	NaN	16384.2	28864.3	25974.8	32527	21540.4	NaN	31232	54172.9	16882	30852.4	27685.1	28294.2	17526.9	25172	22984	30145.6	2	1	2
B2RUZ4;H3BS66	SMIM1	39308.6	56707.8	27435.2	49963	34108	32806.5	22208.7	37304.4	42750.5	47598.8	35660.5	46921.8	46667.3	39847.4	39516.9	39414.3	47859.1	50197	43234.3	48212.8	35634.9	42724	68712.6	42146.8	32624.8	41481.7	NaN	19296.5	43031.5	50720.5	48838.7	32252.9	46633.3	21070.3	68401	36750.7	87106.9	81590.2	57684	82181.1	88794.8	77360.1	26629.7	64651.3	82495.1	1	1	1
B3KQ30;B4DNC9;F5H5N2;Q9H1K1	ISCU	59477.7	71757.2	87062.5	43870.5	39857.1	51294.1	55896.8	88100.2	50811.6	41392.6	50534.6	36515.1	12334.4	71284.2	31916.8	69995.3	48151.5	77334.4	100120	52670.1	61863	38712.1	61122.1	45285.8	49697.6	31880.3	45194.4	55195.9	67676.4	67329	70871.7	65810.8	63822.2	44484.3	29850.8	48045.9	109111	67228	21884.1	78794.9	66283.8	68384.4	55123.1	55867.4	39404.5	2	1	2
B3KS98;O15372	EIF3S3;EIF3H	150741	148872	122673	128582	141213	151839	156964	139351	148251	125466	150528	154162	133804	147731	143606	166365	155807	179407	175415	154312	165764	138736	145757	125739	147900	128546	131429	139718	135096	165157	178239	135687	142941	143597	134298	142916	181528	139526	85412.8	139171	146851	128799	167691	145902	151846	3	3	3
B3KUS5;Q70CQ3	USP30	NaN	NaN	NaN	NaN	NaN	NaN	NaN	NaN	10843.1	NaN	9967.39	NaN	NaN	NaN	12996.9	NaN	NaN	NaN	NaN	10670.2	16087	17512.4	NaN	NaN	15671.4	12493.2	NaN	11655.9	NaN	NaN	NaN	NaN	NaN	NaN	NaN	NaN	NaN	NaN	NaN	NaN	NaN	NaN	NaN	NaN	NaN	NaN	NaN	NaN
B3KW70;F5GYX4;H0YG03;Q13361;Q13361-2	MFAP5	297401	NaN	164326	299589	NaN	314287	NaN	NaN	NaN	105616	NaN	NaN	NaN	NaN	NaN	NaN	NaN	NaN	491998	NaN	NaN	NaN	NaN	NaN	NaN	NaN	NaN	NaN	40141.6	NaN	100819	NaN	NaN	226904	NaN	11850.6	NaN	NaN	NaN	NaN	NaN	NaN	11428.6	NaN	NaN	2	NaN	1
B3KWG5;F8VW56;F8VYK4;P21860;P21860-4;P21860-5	ERBB3	NaN	NaN	11249.6	NaN	NaN	15765.6	NaN	NaN	NaN	NaN	NaN	NaN	NaN	NaN	4605.59	NaN	14239.2	16439.6	NaN	NaN	NaN	NaN	NaN	NaN	NaN	NaN	NaN	4698.1	NaN	NaN	18801	NaN	NaN	15903.4	NaN	10204.4	NaN	11211.5	NaN	NaN	NaN	NaN	NaN	NaN	NaN	NaN	NaN	1
B3KY94;O14735;O14735-3	CDIPT	237912	204245	183022	96528.4	57615.6	113730	131426	149099	109969	82199.3	105299	155442	114176	133992	139336	115628	128477	205983	185305	90277.7	146097	87638.7	95348.7	196613	137598	142599	122437	90598.6	41821.1	205809	293720	101311	52706.7	148927	70203.3	48523.9	239541	201000	81374.5	156318	198395	177251	56617.7	80374.2	81311.3	2	2	3
B4DDD6	DBNL	59660.6	62011.2	48332.9	52630.7	45390.8	59284.1	45319	36552.5	44577.6	45557.3	39300.6	45447	48198	30098.6	39719.8	43176.5	53854	57969	NaN	50831.8	48646.8	NaN	40220.7	39186.5	53393.2	46918.7	39940.3	NaN	60879.3	53514.3	62463.6	45664.1	49349.8	33817.5	47486.5	52672.4	66334.9	48818.8	46397.2	45890.7	47192.1	54807.7	30586.8	21569.1	46188	1	1	1
B4DDJ5;P21757	MSR1	32213.6	27747.9	32626.3	16485.2	21143.3	NaN	36624.9	NaN	31320.9	24880	21238	43596.1	NaN	45375.2	31594.8	36300.7	35827.2	36549.6	60356.4	52372.7	32677.3	NaN	26701.4	4515.87	40061.9	39346	33073.4	41462.1	18502.8	43265.5	50609.8	NaN	NaN	26936.3	NaN	40655	89228.8	39168.8	NaN	NaN	NaN	NaN	NaN	NaN	NaN	1	1	1
B4DDK6;O14925;Q5SRD1	TIMM23B;TIMM23;TIMM23B	NaN	39718.6	NaN	NaN	NaN	NaN	49597.6	64113.6	NaN	NaN	52370.2	NaN	70861.1	NaN	69336.4	NaN	63269.3	NaN	NaN	NaN	50413.9	40397.6	NaN	NaN	NaN	NaN	51567.6	54083.6	NaN	NaN	74121.8	58634.3	NaN	NaN	NaN	90850.7	NaN	75986.3	NaN	NaN	NaN	NaN	65081.5	NaN	NaN	NaN	1	NaN
B4DEB1;K7EK07;K7EMV3;K7ES00;P84243	H3F3A;H3F3B;H3F3B;H3F3B;H3F3A	1.63791e+06	753467	1.65037e+06	1.03973e+06	831815	1.65082e+06	519096	564767	676514	802715	594001	1.00677e+06	642310	771829	787762	1.5669e+06	879875	2.40612e+06	2814866	954258	807010	771359	700710	1.02935e+06	532937	993199	606521	NaN	737238	1.05335e+06	704169	747522	804981	1.23865e+06	851839	939126	2.77285e+06	602497	662680	920472	920118	688196	1.44332e+06	859891	854913	1	1	1
B4DGM3;Q969G3;Q969G3-2	SMARCE1	40855	29131.8	50959.9	30779.1	31176.6	49052.2	40953.9	55137.8	32811.5	27710.5	26378.5	44141.5	34161.6	39440.9	56001.4	51307.8	43327.9	74735.3	64092.3	42150.4	36236.1	30953.8	20056.1	33264.7	35378.4	22468.1	27851.6	226510	29870.4	30171.6	49066.7	36255.7	34136.9	51542.4	39304.5	40296.7	54525.5	31516	32198.4	32384.5	32938.3	38399.1	49054.1	45218.4	8558.84	3	3	3
B4DGU4;P35222	CTNNB1	417139	450706	424295	407090	448443	473591	436578	323663	395574	397049	483060	453848	396927	469654	415157	389899	421622	534973	486404	426356	447254	458003	460411	377942	441962	428754	402360	446093	412120	419783	352072	446809	446188	417417	433085	417307	429217	375230	393901	441492	391210	411116	396975	484204	430492	3	3	3
B4DHE8;Q96DH6;Q96DH6-2	MSI2	NaN	NaN	19066	NaN	26445	6602.5	6781.83	NaN	3751.51	19609.5	11671.3	NaN	NaN	NaN	17233.4	19119.4	11020.4	21826.7	30898.7	15025.1	NaN	10654.3	4778.58	NaN	NaN	13348.6	NaN	NaN	NaN	NaN	NaN	NaN	NaN	34103.6	41765.3	NaN	NaN	NaN	NaN	NaN	NaN	8653.29	22251.2	NaN	NaN	NaN	NaN	2
B4DI03;K7EJQ7;Q9BY50	SEC11C	81778.1	76315.1	73169.4	30085.3	35068.2	32987.8	55382.2	51786.7	54762.6	66420.4	103459	75172	57933	48872.3	37609.5	34020.3	56227.4	45404.8	45772.9	32801.8	76980.7	36344.2	47580.3	51452.7	55828	33013.7	56898.6	44361.1	72509.9	67758.2	73435.2	39599.4	24944.9	55672.6	55473.1	57405.6	36443.3	46300.9	36370.3	29376.7	48825.2	66972.3	71304.3	35175.7	74794.4	3	3	3
B4DJV2;O75390	CS	1.19469e+06	984694	1.14864e+06	1.36821e+06	1.03408e+06	939946	1.25601e+06	1579437	1.2708e+06	987303	1.21982e+06	1.13618e+06	883474	1198767	950618	984945	1.07372e+06	1420140	1.54934e+06	1.1068e+06	1.0349e+06	1.06048e+06	1.16635e+06	970065	1.26782e+06	1.00008e+06	1.29961e+06	1.09242e+06	1075124	1.01547e+06	1455381	1.30454e+06	1080798	883934	883856	1.01766e+06	1.21122e+06	1.13602e+06	612811	1.11744e+06	1.01422e+06	1.19409e+06	2.50859e+06	970774	930249	3	3	3
B4DKB2;P42892;P42892-2;P42892-3;P42892-4	ECE1	32336.9	25293.9	29096.8	16686.6	25021.4	16153.9	22903.3	612568	15465.8	18319.4	18330.5	20865.6	19450.8	7846.16	22370	18118.6	22426.3	16918.5	39960.2	25923.4	24197.4	22642.6	19448.8	36395.2	28704	NaN	41542.8	27848.9	29125.1	19287.8	15979	18698.5	26720	24289.3	39651.8	26406.9	NaN	379834	26922.4	32415.9	26427	22048.4	23980.1	46611.2	28019.2	3	3	3
B4DLN1		474291	797692	486015	768411	838605	361910	942799	476656	711280	886570	1.02919e+06	711926	1.14697e+06	973678	742507	527532	869568	241753	314554	751180	620677	828823	849048	567335	745500	771472	608371	743982	1.01547e+06	530676	497147	851958	765692	488480	890403	671267	252970	1.04058e+06	919661	1.18356e+06	873904	1.12923e+06	694248	954424	890276	3	3	3
B4DLP0;B8ZZF7;O00338;O00338-2	SULT1C2	35466.2	NaN	32311.8	16581	NaN	20004.5	NaN	14253.5	NaN	NaN	23288.6	NaN	NaN	21977.5	NaN	NaN	NaN	NaN	17681.2	NaN	NaN	NaN	NaN	NaN	NaN	NaN	38570.3	NaN	4961.36	NaN	37911.1	NaN	21078.4	10999.7	29807.3	NaN	71931.9	NaN	NaN	NaN	NaN	NaN	6692.73	NaN	NaN	3	NaN	2
B4DLR8;P15559;P15559-2;P15559-3	NQO1	36384.3	9307.8	NaN	NaN	NaN	58906.5	NaN	45329.4	NaN	NaN	NaN	NaN	NaN	NaN	NaN	134889	NaN	15276.1	115618	NaN	NaN	183065	NaN	10030.5	NaN	NaN	NaN	NaN	50734.7	NaN	65684.4	NaN	NaN	93330.8	NaN	NaN	111041	NaN	NaN	NaN	NaN	NaN	44040.3	NaN	NaN	2	1	NaN
B4DN26;B4DNJ1;E7ESF4;P00750	PLAT	179755	NaN	44227.9	NaN	NaN	33631.5	NaN	581726	NaN	NaN	NaN	261126	669438	NaN	527289	11452.2	588440	60143.6	53963.1	NaN	NaN	NaN	NaN	NaN	NaN	NaN	28651.6	NaN	NaN	NaN	NaN	NaN	NaN	49937.9	NaN	NaN	30375.5	NaN	NaN	NaN	NaN	NaN	16624.1	NaN	NaN	3	NaN	2
B4DPQ0;P00736	C1R	128881	102966	108815	145154	114513	148674	174992	193497	91383.7	96665.2	86858	97638.3	89653.1	116304	123153	130618	84853.7	209613	113306	87526.1	154681	124710	151216	155851	107171	144262	110837	97313.7	126839	167338	123007	90686.9	88303.4	97644.6	116700	144484	257634	138002	118418	130397	117544	144311	94507.2	106786	108154	3	3	3
B4DQH6;F5H4Z8;P49746;P49746-2	THBS3	190852	1.07125e+06	NaN	464499	397301	NaN	NaN	NaN	NaN	266508	201633	1074327	NaN	NaN	NaN	NaN	NaN	NaN	NaN	175011	782065	NaN	NaN	NaN	340506	NaN	858896	NaN	1.12773e+06	156131	722791	NaN	183286	290705	192015	203953	NaN	867569	601652	1094612	1.21177e+06	113932	1.44621e+06	184482	NaN	1	1	NaN
B4DR61;P61619	SEC61A1	523284	675837	573257	313116	505106	364787	403987	467709	503324	429515	558936	330867	486918	360442	422290	272888	460580	269188	288647	337429	497558	423153	358988	508171	458618	337715	482847	321858	444682	652652	503750	357006	243796	444489	353450	350146	361428	575190	386958	326260	441861	665694	464718	366523	496655	3	3	3
B4DR80;Q9Y6E0-2	STK24	116530	78644.7	112778	90722.5	61001.7	145004	72077.8	100907	89129.2	78616.6	62082	75703.7	68893	70299.1	77104.6	95960.4	62672.9	195037	149122	78125.7	78849.8	72408.2	70138.5	92281.3	76052.1	84788.2	80359	64047.5	69828.3	79579.1	106544	66700.2	69973.9	107914	67495.2	81292.7	159335	56254.8	61293.8	65888.7	76185.8	61282.5	102083	51019.5	72154.6	3	3	3
B4DTF2;Q5VT79	ANXA8L1	57576.5	NaN	18435.8	16968.3	NaN	51184.7	NaN	NaN	NaN	46361.3	NaN	NaN	NaN	3034.72	NaN	15614.5	NaN	56668.7	56733.3	7495.4	NaN	NaN	10767.3	11802.5	NaN	9631	23831	23091.5	NaN	NaN	23073.6	NaN	17698.9	21657.1	NaN	14435.1	37071.8	NaN	NaN	NaN	NaN	6659.09	10674.7	NaN	8060.04	3	NaN	2
B4DTR1;P04626;P04626-2;P04626-3;P04626-4;P04626-5	ERBB2	NaN	NaN	31970.6	NaN	NaN	38692.4	NaN	NaN	40055	33185.4	22081.7	23697.9	NaN	9857.37	25669.3	NaN	21332.7	NaN	NaN	NaN	NaN	NaN	NaN	NaN	22961.5	NaN	18360.7	NaN	30719.3	NaN	NaN	NaN	22419.8	NaN	NaN	NaN	NaN	NaN	NaN	NaN	NaN	30044.2	48696.9	NaN	20159.2	NaN	NaN	1
B4DTS2	PRKD2	20852.2	NaN	NaN	NaN	8552.23	16188.2	14954.8	15574.2	11016.7	NaN	13567.7	10634.1	13905.8	NaN	13464.2	12119.7	12358.9	40055	13483.4	11465.8	NaN	NaN	NaN	9938.27	NaN	6589.81	NaN	12840.6	NaN	13940.1	NaN	NaN	NaN	18028.8	NaN	14291.9	NaN	12266.6	NaN	NaN	NaN	NaN	NaN	NaN	17722.1	2	NaN	NaN
B4DUD2;C9IYT2;C9IZ27;C9JEN3;C9JW19;C9JWV9;F8WDY4;Q969X1	TMBIM1	69350.6	24118.2	48456.4	33594	28431.3	108104	46379.4	49185.7	42303.2	43333.7	31388.9	54231.1	46711.6	39589.6	49047.3	42340.3	49538.5	68793.7	115098	41234	46659.2	52560.2	NaN	29620.4	60399.6	40571.1	54773.9	36917.3	49095.1	53139.6	NaN	44449.6	49419.9	74453	46069.8	47927.4	88449.1	40273.1	76355.1	39436.2	42640.3	26599.2	32943.5	40143.4	49897.3	1	1	1
B4DV12;F5GXK7;F5GYU3;F5H265;F5H2Z3;F5H388;F5H6Q2;F5H747;J3QKN0;J3QS39;J3QTR3;P0CG47;P0CG48;P62979;P62987;Q5PY61;Q96C32	UBB;UBC;UBC;UBC;UBC;UBC;UBC;UBC;UBB;UBB;RPS27A;UBB;UBC;RPS27A;UBA52;UBC;UBC	27170232	24858470	28379400	27680596	25333640	31382466	24060256	28881738	26694098	26262606	23536816	24340940	26241898	23506000	25483078	27058196	26569452	39739872	29040528	25851126	20366096	24044442	25895928	24228182	24435106	25489196	23258408	26094858	22882802	25237252	25031062	25237956	24873562	26972874	16962656	21215656	35480960	24439240	22241760	23593452	22991768	24747272	27573392	20248436	26576048	3	3	3
B4DVN3;E7ESC7;Q7L5Y9	MAEA	12254	11421.8	15423.9	13276.4	10395.6	22958.1	NaN	8441.06	10485.2	13460.2	9906.57	NaN	8646.37	NaN	8449.9	11842.2	9673.33	12325.8	NaN	12522.9	8386.04	10107.1	10551.2	11245.1	12321.2	NaN	11750.5	15498.8	8985.57	9968.09	15613.5	10447.5	10120.7	13757.4	10315.2	12502.7	16467.1	10052	NaN	11462.3	7941.18	8867.29	12427.8	10170.6	12236.4	1	1	3
B4DXW1;P61158	ACTR3	744414	596896	696217	619026	634670	960278	466914	636909	472874	594262	512862	629931	686826	580167	651011	539720	489919	1.0285e+06	812245	570112	593130	500522	509243	499471	536141	609309	825503	570400	743900	812474	816662	648518	673156	772307	578032	675273	1031647	643303	603776	666265	660540	568018	813486	637207	581159	3	3	3
B4DY09;Q12905	ILF2	405015	276501	302464	250893	243020	368753	292311	310542	358529	250779	345416	315130	299346	341317	323230	328554	352703	731278	530634	337703	297285	313031	303382	327022	301065	299671	313487	324199	249250	300233	340491	287648	231662	404202	247289	295536	465227	252146	229822	257927	264675	262925	359294	267439	269710	3	3	3
B4E0T2;P50542;P50542-2;P50542-4	PEX5	38352.8	35625.2	56516.7	59184.9	57468.1	52553.1	55423.7	50009.4	49395.8	74960.6	67018.6	66830.7	72172.4	70572.1	54482.2	76592	67288.6	58584.4	30627.4	67080.7	62639	53788.5	82874.5	37703.9	63311.8	47016.1	30546.5	59969.4	56513.8	42434.2	34418.4	61173.2	79778.3	38252.5	60242.4	48597.5	NaN	17104.4	57427.1	70790.3	52712.6	66001.1	34795.3	66172.3	78898.6	2	3	3
B4E107;F5GXE4;O95260-2	ATE1	NaN	58613.3	73604.2	56593.3	59551	26443.8	10697.5	16388.6	50676.4	25965.2	35289.2	61629.3	33493.4	34815.3	18620.3	29535.5	25776.6	133618	27978.4	30766.1	23699	15362.2	17017.8	27156.9	15031.7	14516	25183.2	NaN	3585.45	NaN	17125.2	28900.7	50909.2	28663.7	NaN	NaN	64742.3	NaN	172441	45052	39331.8	51073.1	27681.2	33545.8	85475	NaN	3	2
B4E1G1;Q9BUN8;Q9BUN8-2	DERL1	23767	45879.5	57783.7	97086.1	67215.2	73233.6	46781.6	63080.5	60988.2	66936.7	65152.6	42597	63647.4	35435.4	61293.8	32018.6	53589	40824.7	38234.8	85108	61533.2	45190	43270.3	76950.3	49463	39702.6	65429.8	78954.2	83967.9	NaN	89153.7	70640.2	61215.7	61519	NaN	78172.4	74953.9	54321.5	NaN	71042	80531.8	89663.8	NaN	37671.1	NaN	1	1	2
B4E1Z4		473987	504733	303168	713225	437130	390892	919098	796727	458821	382633	397171	561621	311797	588025	419059	833778	465154	936668	545413	432187	798232	442467	666532	383050	580817	535415	462625	598662	420662	440858	395297	493586	492689	411413	441688	590514	1.53812e+06	579169	209041	471962	324233	515409	329920	347909	582494	3	3	3
B4E3Q4;Q9NZK5	ADA2	25150.8	28037	35513.5	27486.2	NaN	23144.6	28504.4	35266.1	16986.1	39139.6	NaN	34271.8	30481.1	33422.1	30361.3	28205.1	23308.9	32503.7	33575.8	24685.9	14216.7	25670.4	21975	27620.8	32465.3	34509.6	44379.6	23472.1	NaN	26972.7	54019.5	10504.3	NaN	32879.1	NaN	25076.6	57436	29042.6	13667.6	12291.2	15968.1	13100.7	39371.7	44743.7	23733.7	2	3	3
B4E3T4;Q93062;Q93062-2;Q93062-3;Q93062-4;Q93062-5	RBPMS	96547.6	44358.2	101134	39045.4	29748.3	105934	16683.4	45009.3	37282.9	11916.5	14987	22243.4	29483.3	27521.9	16282.2	42654.9	33225.6	139378	138415	35143.9	38393.9	25300	30498.9	67464.9	31447.8	29515.1	49137.6	41328	28332.5	42843.7	81324.8	43374.1	23157.1	81535.9	14205	45174.7	120594	26212.1	17161.5	26552.5	40899.2	23449.1	65147.5	18851.2	33697	3	3	3
B5MBX5;B5MCP4;Q53QV2	LBH	31120.8	NaN	33387.1	NaN	NaN	19893.3	NaN	13730.5	NaN	NaN	NaN	NaN	NaN	NaN	NaN	NaN	NaN	60339.1	39325.9	NaN	NaN	NaN	NaN	26534.1	NaN	NaN	NaN	NaN	NaN	NaN	NaN	NaN	NaN	NaN	NaN	NaN	NaN	NaN	NaN	NaN	NaN	NaN	NaN	NaN	NaN	1	NaN	1
B5MC27;C9J4B6;G5E9P4;Q8N755;Q8N755-2	PQLC3	NaN	NaN	NaN	NaN	NaN	39109.6	30440.6	32210.7	27712.2	NaN	26492.2	34650	34121.6	28402.4	49062.1	46479.8	22933.7	121603	60380.1	23780.6	28880.4	21142.9	25402.7	45050.3	26650.6	33105.2	41951.6	20726.3	NaN	NaN	NaN	NaN	NaN	NaN	NaN	NaN	70436	NaN	NaN	NaN	NaN	NaN	30786.4	NaN	NaN	NaN	NaN	NaN
B5MCA4;P16422	EPCAM	116241	NaN	75474	4720.2	NaN	142359	NaN	NaN	NaN	NaN	NaN	NaN	NaN	NaN	NaN	35211.7	NaN	136895	174666	NaN	NaN	NaN	NaN	NaN	NaN	NaN	104916	NaN	NaN	NaN	154600	NaN	NaN	171990	NaN	NaN	NaN	NaN	NaN	NaN	NaN	NaN	159648	NaN	NaN	1	NaN	2
B5MCF9;O00541;O00541-2	PES1	19226.5	17822.5	42019.9	23316.1	21221.7	38719.3	34137.6	33114.2	30182.3	6.79169e+06	22147.9	14690.2	24446.3	33171.2	22407.1	15089.7	18862.5	38315.4	39237.7	19109.2	20174	14471.3	23747	24328.2	31245.3	21792.7	23506.3	22900.2	13616.8	19746	35500	16141	11841.9	24689	26763	19748	40014.5	20147.3	37040.4	18183.3	23646.5	16737.7	17026.5	17975.2	15844.4	3	3	1
B5MCR8;Q6NXT4;Q6NXT4-2;Q6NXT4-3;Q6NXT4-4	SLC30A6	NaN	NaN	22586	17220	16203.4	16132.8	22589.3	14001.3	16431.7	17880.4	17790.7	20343.5	NaN	20855	12989.1	NaN	18865.2	25653	25364.1	33865.1	28583.4	26681.5	25457.7	NaN	22626.9	NaN	NaN	11673.7	20273.8	26978.6	26854.6	23949.2	18467.3	NaN	22746.4	NaN	NaN	19871.4	NaN	21066.2	17180.3	15707.7	17394.6	NaN	NaN	NaN	NaN	1
B5MCT9;E7EPP7;Q6ZWJ1;Q6ZWJ1-2	STXBP4	57729.6	187536	75024.4	234438	266355	58704.3	203817	142487	172327	222932	230425	215996	301214	240906	230169	206955	221857	39955.1	37578.1	250637	185955	266354	288586	58327.6	200004	304420	115797	201534	240110	128698	34003.1	220002	289579	87080.6	233468	187990	29228.8	344076	164612	264487	228128	241992	63760.9	299277	271507	1	1	1
B5MD23;O75954	TSPAN9	111354	81380	93048.6	62578.8	57221.6	67255.3	57646.5	87480.6	60305.4	68449	63513.4	58197	61368.8	51969.9	74580.9	50505.9	65813.8	87732.6	87331	66953.4	52853.1	94810	69371.2	110100	70327.5	76558.2	47892.8	87167.9	60626.2	70031.6	77466.5	99161.2	34662.3	52229.2	92449.8	79116.6	122698	79843.2	95534.6	57289.8	75960.7	71812	62676.2	45952.7	75789.7	1	2	1
B5MDE0;Q96AA3	RFT1	38023.8	30678.2	74137.9	6613.21	42749.7	36817.5	69552.2	16011.7	27902.2	145625	32177.1	20785.2	16421.9	NaN	22186	NaN	11899.4	550238	234903	13870.2	43478.2	42743.6	309530	117736	71439.8	NaN	NaN	9793.39	2684.03	66907.9	45935.5	15845.8	NaN	33628.6	NaN	NaN	NaN	NaN	NaN	NaN	20194.1	NaN	172114	NaN	NaN	3	2	1
B5MDF5;P62826	RAN	973367	794772	1.00674e+06	937081	1.16028e+06	1.74515e+06	1213456	1.47328e+06	1.02892e+06	1.35586e+06	1145282	1.11608e+06	1.32338e+06	1.11834e+06	1.27474e+06	1423420	1.08086e+06	2.20025e+06	1.81866e+06	1.09956e+06	1.1466e+06	1.03516e+06	1.15154e+06	1.41549e+06	1.05226e+06	1.23614e+06	1.12547e+06	1.13152e+06	1.28293e+06	1.28985e+06	1360229	1.25363e+06	1179650	1.45854e+06	1.21391e+06	1.27178e+06	1.68463e+06	1.10045e+06	1.37604e+06	1.14776e+06	1.12123e+06	982282	1.17072e+06	1.06826e+06	1.07183e+06	3	3	3
B5MDU6;Q9H6V9;Q9H6V9-2	LDAH	40532.8	25236.9	30471.6	92458.2	38017.3	30948.1	57366.8	46813.3	54686.1	57041.8	73190.8	47293	42794.8	52724	38317.1	38244.6	61601.3	68954.9	63472.8	45856.5	41963.6	69698.9	41140.4	48521.4	64850.9	59610.5	37768.1	63831.2	69445	43698.8	17887.3	75937.9	44244.8	47008.9	72620.6	52867.5	134129	55414.6	64122.7	34406.5	51623.1	54735.8	16467.3	39116.6	67504.8	2	2	2
B5ME97;E7EW69;E7EX04;Q9P0V9;Q9P0V9-2;Q9P0V9-3	2019-09-10	174789	80295.6	138876	97151.7	76440.5	154392	74831.2	80775	81306.4	69672.7	74492.8	83034.4	71645.1	65542	69322.8	140300	96629	334891	227635	90349.5	90957	72569.6	82289.2	124545	68416.5	89586.4	74845	92046	53418.3	72938.3	94867.4	84334.1	64723.3	168098	69937.8	132691	286762	90038.2	34931.7	80630.1	81048.5	79606.9	121690	55037.4	111290	3	3	3
B7WP74;Q9HCG8	CWC22	6608.18	6790.77	5373.43	16941	2226.38	5766.67	NaN	3111.06	NaN	5661.91	NaN	3125.32	1940.12	NaN	NaN	NaN	NaN	11033.2	NaN	NaN	NaN	NaN	8896.61	NaN	4404.14	NaN	NaN	9887.73	6810.7	5442.36	5931.26	5743.41	6837.77	7614.48	6676.08	6887.69	NaN	4820.68	4534.19	5567.7	6277.44	5622.97	6714.72	NaN	5110.7	1	1	1
B7WPE2;Q32P44	EML3	75965	56288.9	67713	67158.4	44876.6	86259.1	60917.2	61021.5	59279.8	45796.9	40694.7	55933.8	52362.6	53154.9	58581	68183.5	59507.5	114371	93809.1	61573.5	47534.4	48351.1	36994.5	87440.6	51798.8	301891	152033	85404.1	54252.1	73804.6	60714.6	561136	507425	103215	35512.8	27773.3	804024	629309	33066.2	57051.4	612511	44182.4	53612.1	693986	63332.8	3	3	3
B7WPG3;C9IYN3;D6W592;Q8WVV9;Q8WVV9-4;Q8WVV9-5	HNRNPLL;HNRNPLL;HNRPLL;HNRNPLL;HNRNPLL;HNRNPLL	38616.6	23871.8	28901.9	25539.5	20431.1	39800.9	31121.1	22908.9	31071.6	22949.8	18830.1	24366.9	17436.2	24049.2	38360.7	24933.5	22965.4	52296	33532.7	13067.3	31558.3	32051.7	24763.6	24434.8	19935.9	24839.7	29920.1	19970.8	22042.9	22851.3	31922.2	21850.2	23539.4	29981.7	23753.5	25030.5	55292.5	26648.9	32016.1	27751.9	25294	21091.9	18575.5	23800.3	21225.5	3	2	3
B7Z2R4;O43556;O43556-4	SGCE	57174.1	12809.1	21311.1	32808.5	15289	46813	7535.35	23684.3	NaN	18592.5	20383.5	28820.8	21451.3	19795.4	22859.4	37812.8	16090.4	100234	61790.1	18657.8	23130.7	NaN	17283.1	25234.5	11398.4	21953.9	27734.5	17779.1	10743.7	24115.2	26204.5	19130.7	11724.3	57798.1	7661.64	28933	55764.4	9840.29	10947.6	18704.7	NaN	18211.1	40648.4	6352.77	15363.8	3	2	2
B7Z2R7;Q5T8D3-2;Q5T8D3-3	ACBD5	NaN	NaN	NaN	NaN	NaN	51529.7	61662.7	33487.4	45864.9	NaN	35036.8	42867.7	39242.8	32540.2	33583.6	36488.7	43801.4	19988.8	NaN	51187.5	52192	41052.6	42747.2	28803.4	43564.3	38354.6	24883.2	41235.5	NaN	NaN	NaN	NaN	NaN	NaN	NaN	NaN	NaN	NaN	NaN	NaN	NaN	NaN	NaN	NaN	NaN	NaN	NaN	NaN
B7Z493;E9PJX4;F8VWL3;Q96M96	FGD4	27891.9	34766.9	34484.4	19439.4	32972.2	37644.5	31101.1	33837.7	30851.3	24658	32423.9	36536.5	34440.7	36996.9	26716.3	38141.2	38883.1	36252.5	41600.7	29793.6	29084.2	29457.5	40189.6	29936.9	30490.9	41478.1	24395.1	31812.5	27182.6	29191.7	30668.7	29098.6	34161	25859.2	29327.4	22457.9	22066.2	34700	17789.4	35019.8	39351.5	32547.4	32623.3	43991	42310.5	3	3	3
B7Z4W5	KYAT1	61620.3	42214.5	61569	38510.3	55568.2	50856.2	29727.6	30889.7	79875.4	58464.6	75784.2	45660.5	62595.5	72051.2	51683.4	45228.2	47597.6	37840.5	10280.4	60173.8	8030.6	39258.3	66266.2	18738.5	15527.7	65611.4	86956.2	50777	43119.3	25027.5	39555.7	24356.9	61850.1	59181.8	81806.1	67146.3	33183.4	43068.8	50814.5	63474.9	43066.1	70043.3	76168.1	62332.4	75507.9	3	3	3
B7Z6D5;Q96GQ7	DDX27	24998.6	20176.1	38200.8	11293.1	14100.7	22605.2	17100	7044.7	27098.3	15809.2	20919.2	28682.6	12020	24737.2	10295.4	18645.4	20073.9	47629.1	43173.1	26744.5	24237.7	11126.7	22223.3	16472.5	14281.6	3588.44	NaN	18785.9	11768.4	11033.3	25228.5	16689	10822.6	15270.4	8485.71	6291.67	34504.8	17530.9	15167.1	28750.4	8719.35	6732.01	31047.9	15662.6	20487.4	3	3	3
B7Z6Q2	ZNF346	NaN	110310	NaN	169720	109127	35359.5	103800	124602	105341	144159	124051	133706	201075	127646	153240	81382.7	116209	NaN	41796.8	161678	170593	129014	178260	NaN	107094	90139.1	105204	135527	140471	NaN	NaN	165582	232879	NaN	142621	NaN	NaN	137247	NaN	206924	177660	175856	NaN	121047	143101	NaN	1	NaN
B7Z8Q8;Q6NUS8	UGT3A1	20590.2	97855.9	31634.7	58315.4	43713.3	21909.4	52145.4	27768.2	23328.1	42662.9	32220.9	20964.3	NaN	49088.7	78748.7	NaN	NaN	NaN	NaN	61237.3	40002	70836.8	NaN	38779	115701	48917.6	59155.2	72615.8	61726.8	NaN	67523.1	72780.9	57021.4	NaN	76741.3	75932.2	NaN	44657.7	57287.2	41355.6	47685	29974.3	56918	41991.4	23262.5	1	2	2
B7Z8V7	NADK2	NaN	40536.3	NaN	NaN	35215.2	21617.4	31203.7	38864.3	33820.1	32343.1	24755.3	45808.2	55952	29552.3	37686.7	33931.4	41547.1	NaN	NaN	31039.6	29099.1	31011.6	31733.5	25531.1	31757.2	40462.6	23964.3	65932.2	NaN	69671.9	NaN	38545.5	57492.7	NaN	61547.7	NaN	NaN	71633.1	66641.7	57077.3	61178.3	37601.5	40688.5	65314.5	40519.6	NaN	1	NaN
B7Z9C2;F5H4R6;F8VUX1;F8VV59;F8VY35;F8W0J6;F8W118;H0YHC3;H0YIV4;P55209;P55209-2;P55209-3	NAP1L1	122258	73967	184776	121836	60149.2	77225.2	60138.5	60589.7	77299.2	87910.7	69582.6	98484.7	78148.1	73491.9	74056.2	64282.2	40490.7	152687	114947	68249.9	77824.1	79195.7	86142.2	28376.9	58523.6	76895.7	71791.4	62884.3	84990.2	100202	185409	46228.5	98164.2	168417	98949.3	121549	184006	95265.4	NaN	130201	67593.5	89632.2	118768	92482.6	79404	3	3	1
B7ZC38;Q9NR46	SH3GLB2	67840.2	49727.2	54484.3	69120	37273.3	75678.4	50705.2	53227.5	42224.7	51022.9	42462.1	48245.3	42653.2	41815.1	45623.8	61406.8	43856.1	108293	78808.7	49193	51031.9	45223.9	52563.6	50357.7	47873.7	51086.3	37787.2	50350.2	47173.5	51715	70034.1	52709.7	55145.1	78570.9	48927	62667.2	97429	52852.1	40725.3	55039.6	39496.1	49691	57444.1	47878.5	58185.5	3	3	3
B7ZKQ9;Q8WTV0-2;Q8WTV0-4	SCARB1	337605	317103	318940	222176	345878	190588	381555	308657	368178	351084	335015	290430	304705	326074	255053	274703	366365	108249	243605	377768	368403	433661	355283	302033	412484	236381	456108	340526	364910	280080	317621	346244	323286	136602	330768	315337	225431	331904	377230	293765	325171	403667	575326	405647	329087	3	3	3
B7ZKW8;Q6JBY9	RCSD1	44047.2	45567.3	37603.9	36188.1	42054	42519.9	39838.7	44205.2	36963.2	35607.7	44191.6	45883.6	37557.8	25514.9	36378.9	30424.4	35868.6	84757.1	69407.8	42491.7	46965.4	27651.7	22998.2	49042.9	38951.2	52703.4	46353.9	32165.9	33403.6	57468.4	58697.4	33224.2	12560.3	53864.7	34314.3	23798.3	76872.2	21665.1	16385.2	34420	19539.4	20889.9	42010.2	33792.5	42439	3	3	3
B7ZL14	FNBP1	41794.4	24359.9	28309.1	32474	14427.1	25216.1	25149.8	NaN	16299.9	29116.6	18059	36563.7	19234.9	25535.9	34941	27498.7	18942.8	77542.4	51109	27923.8	43233.2	23901	24031.6	24794.7	26996.6	29979.9	26704.7	33392.4	28481.3	40492.4	43355	27890.9	42123.2	30756.3	25449.2	25602.8	55929.9	30580	29707.7	27602.6	28892.1	26928.8	36516.9	21748.4	28927.2	3	3	3
B7ZL88;Q8N8Q8	COX18	NaN	NaN	NaN	NaN	NaN	44404.3	NaN	NaN	NaN	NaN	20071.2	13042.1	NaN	18322.6	NaN	NaN	17167	NaN	NaN	NaN	NaN	NaN	20851.2	18353.3	15718.9	NaN	16159.4	NaN	9512.95	14968.2	8292.81	8960.68	NaN	NaN	NaN	14777.6	NaN	NaN	27727.4	NaN	NaN	11982.6	NaN	NaN	23742.4	NaN	NaN	NaN
B7ZLQ5;P28370	SMARCA1	40602.3	30133.6	53315.1	33343.6	25448.4	59171.8	22320.8	20855.5	43273.2	27169.6	28434.4	41994	41131.7	36944.4	50365.2	43110.7	32676.7	340376	67491.3	32722.6	28833.5	33563.8	36288.4	42372.8	30677.6	37348.9	44535.9	34343.9	22000.6	37289.9	45328.7	28016.4	35555.2	51036.7	23029.1	27662.6	65299.2	29289.8	32724.8	34887	35133.7	32913.9	56404.8	34046.2	39935.2	3	3	3
B7ZM87;O75044	SRGAP2	8679.6	NaN	14639.9	9255.01	14263.1	22502.2	NaN	NaN	NaN	NaN	NaN	NaN	4013.3	NaN	10445.1	17459.5	9597.8	25779.4	9796.6	NaN	15429.7	17120.1	10369.7	15718.8	18477.4	NaN	NaN	NaN	10672.6	4023.53	17315.2	NaN	19466.7	19802.8	14579.7	13026.7	12689	11880.5	8937.6	NaN	NaN	NaN	19889.8	10603.1	NaN	1	NaN	3
B7ZM99;Q6UB35	MTHFD1L	1.16497e+06	4173599	2.39352e+06	1.5961e+06	2.44993e+06	718592	3.50645e+06	3.44742e+06	4.5334e+06	3.29474e+06	2.01623e+06	1.46741e+06	4.17354e+06	1.53972e+06	3.05863e+06	1889574	3.74669e+06	346893	747380	3617016	3006350	1.15456e+06	1.93215e+06	1.63377e+06	3.33459e+06	3.66431e+06	3706048	1.63917e+06	3220971	3.58013e+06	610618	3284699	2554390	362079	1.6018e+06	2.94386e+06	693493	1.70028e+06	3987224	1.77938e+06	4.29515e+06	3.93685e+06	2.70002e+06	2.47455e+06	3378835	2	1	1
B8ZZ19;H0Y3U0;P20472	PVALB	6885.19	13675.4	NaN	9787.79	14493.6	NaN	14021.5	NaN	NaN	11101.5	11280.7	22605.2	9241.86	12308.6	11068.7	11233.7	27040.3	NaN	NaN	13822.6	19950.2	28064.7	10739.8	NaN	16263.5	21470.8	NaN	NaN	NaN	19226.6	NaN	14935.2	NaN	NaN	NaN	9121.24	NaN	NaN	17522.1	14361.8	5340.89	NaN	NaN	NaN	NaN	1	1	NaN
B8ZZ50	EIF4E2	11130.3	11257.8	25118.8	19206.4	NaN	NaN	NaN	NaN	NaN	17349.9	NaN	NaN	NaN	15875.2	NaN	NaN	NaN	NaN	NaN	NaN	NaN	NaN	NaN	NaN	NaN	NaN	NaN	NaN	11334.7	13974.9	5051.61	9452.98	12550.5	13973	16787.6	22635.6	4634.7	14546.3	13827	25268.3	13047.5	17867.9	26682.1	NaN	24362.7	2	2	1
B8ZZ87;Q6NZ67	MZT2B	19987.1	NaN	37187.1	38303.2	NaN	26969	18787.8	22864.5	16826.5	NaN	19396.2	22357.4	16404.9	20833.4	14372.8	26345.7	18873.9	45433	32667	18452.2	19565.6	18434.2	21877.2	19568.5	13015	16011.6	16118.5	21406.8	NaN	32376.9	19399.2	19442	NaN	28825.3	NaN	25082.8	50048.5	24066	13557.1	24144.7	19409.6	17469.3	28365	13126.9	18746.2	2	NaN	1
B8ZZB8;Q96F85;Q96F85-2	CNRIP1	88661.1	60696.4	58116.9	38223.3	43540.3	73885.1	32108.1	43802.6	38845.4	29500.6	14358.2	57581	24581.1	26220.9	35484.8	67262.1	19420.4	165605	88302.4	19186	41280.7	21136.7	31517.6	54478.5	14466.5	34631.3	65452.3	48096.3	41613.3	63244	88184.6	27563.1	30440	55471.3	9271.15	58466.8	105485	14819.8	NaN	27721.3	7992.33	25572.2	24652.4	23394.8	30019.8	2	3	3
B8ZZF5;C9J5M4;Q9H8M9	EVA1A	252008	391721	277737	163995	282676	97680.3	161828	248272	350252	196507	268306	256431	297731	212345	188501	162416	278144	79861.4	177076	257556	255910	338653	192945	254852	287031	156923	300709	242706	266064	213164	304609	212577	286704	116038	249710	189619	167695	279170	287591	261863	300429	293614	236279	120410	228308	1	1	1
B8ZZN6;P63165	SUMO1	115201	126578	136308	135497	135344	179388	156166	150721	115847	128693	133221	149556	151711	197868	158780	181093	150487	188042	257824	197513	130885	148361	130933	137540	131052	186670	155194	200982	134217	137333	114175	125560	168238	131303	138664	146818	246073	149321	183904	146975	150746	128351	130909	129753	139282	3	3	3
B8ZZQ6;P06454;P06454-2	PTMA	293639	202408	235560	133612	158341	261769	108576	122872	166030	100277	129736	133048	137710	86176.1	133121	121837	170583	220866	283027	122492	219001	118947	129076	153026	150083	163387	154582	108930	146003	240090	294586	153161	122214	297350	181402	189922	274235	156933	140068	148599	168960	183464	213924	21813.4	142282	3	3	3
B8ZZU6;E9PBF9;E9PEK8;H7C2N6;P15336;P15336-3;P15336-5;P15336-7	ATF2	NaN	NaN	NaN	10627.4	NaN	NaN	NaN	NaN	NaN	NaN	NaN	NaN	NaN	9202.76	NaN	NaN	NaN	NaN	11296.5	NaN	NaN	NaN	NaN	5134.45	NaN	NaN	NaN	NaN	NaN	NaN	13922.2	NaN	NaN	NaN	NaN	5067.77	NaN	NaN	NaN	NaN	NaN	NaN	NaN	NaN	NaN	NaN	NaN	NaN
B8ZZU8;Q15370	ELOB	264970	264357	244392	241829	265570	259687	229733	234486	248923	290163	262264	249831	244542	309901	322361	279864	238306	395239	355176	254461	234731	249987	237763	150562	259847	395498	307514	253152	260400	256203	232438	249388	289943	257291	296694	262351	467748	280341	181458	271895	271410	251001	374433	286868	281493	3	3	3
B8ZZV9;Q9H8M1;Q9H8M1-2	COQ10B	24718.3	25363.4	15168.3	21655.4	23393	10541.7	22659.5	23619.9	11914.3	19450.9	28761.1	24296	22456.1	17465.2	17122.9	6488.01	10899.9	18570.8	36518.9	12999	18573.5	11464.6	21133.2	31488.4	21055	19330.2	28033.9	17962.5	24637	15191.8	24700.8	28019.7	23332.7	25499.9	23346.2	24405.5	12757	20938.4	NaN	28937.7	12666.5	32557.4	77637	25072.7	23435.5	1	1	2
B8ZZZ4;P01732;P01732-2;P01732-3	CD8A	62694.2	NaN	53723.8	46656.9	NaN	52977.2	NaN	NaN	NaN	NaN	NaN	14607.3	NaN	NaN	NaN	NaN	NaN	132850	88262.9	NaN	15963.1	NaN	NaN	NaN	NaN	NaN	NaN	NaN	NaN	NaN	40783.7	9505.43	NaN	42965.3	NaN	19420.2	75561.1	NaN	NaN	4976.55	NaN	NaN	37038.3	NaN	NaN	1	NaN	1
B9A054;Q8TEB9;Q8TEB9-2	RHBDD1	NaN	20880.3	15727.3	18685.1	19894.2	18146.2	27403.1	27807.4	18841	28144.3	19749.5	18678.2	NaN	15832.4	14078.7	8737.09	9416.15	NaN	8301.41	10455	11424.4	28954.4	19299.9	11261.6	24827.3	18541.6	21268.5	24900.9	NaN	17076.3	16596.3	NaN	25688.7	10286.3	30504.6	NaN	NaN	32388.4	26743.2	31470	22276.1	10638.9	NaN	21186.6	12722.5	NaN	1	2
B9EGA3;J3KMX2;Q92925;Q92925-2;Q92925-3	SMARCD2	24946.6	20797.1	31624.8	30453.8	48581.3	39944.5	30002.6	55074.6	21120.1	19753.3	9791.73	35021.3	20586.4	23736.4	34084.9	13666.3	45391.9	78812.2	37981.4	58781.1	33720.6	24640	36928.6	36602	40107.3	23118.7	27891.4	33089.1	29626.4	24902.3	10914.5	43540.7	23456.9	38823	31431.4	30062.2	92380.7	7725.02	35785.2	29530.2	23912.4	16752.2	12465.9	23216.2	23789.5	3	2	3
B9EGQ5;M0QXA7;O95785;O95785-3;O95785-4	WIZ	15500.5	9640.5	12249.7	1281.84	NaN	10450.7	15920.7	NaN	NaN	9758.02	NaN	NaN	17992.7	NaN	8187.38	NaN	NaN	NaN	NaN	NaN	16800	NaN	21944.7	NaN	NaN	NaN	NaN	NaN	10751.6	NaN	10222.6	NaN	NaN	20621.2	NaN	13773	24588	NaN	14324.8	13563.5	NaN	NaN	12205.4	NaN	8796.37	1	1	2
C4AM86;Q92764	KRT35	125569	169368	169510	170139	178610	92075.7	137140	240856	169476	120961	130321	176663	158102	166244	114806	108696	175334	37127.4	119263	147265	146409	173090	157299	170212	130948	140652	138531	172070	112354	195240	84273.6	97632.6	144842	87230.7	135691	102553	103377	188577	107935	169737	188325	170008	126374	130949	135675	1	1	1
C4AMC7;Q6VEQ5	WASH3P;WASH2P	73708.4	63647.9	66570.2	61186.4	64072.6	65981.2	52725.1	60981.8	57094.4	54358.7	54104.9	87890.5	56602	77250.3	59534.3	77116.8	62035.5	117337	82108.9	59589.2	48379	56120.8	84182.6	68939.1	58838.6	73145.5	75893.8	57191.4	57429.7	42586.6	74771.7	18569.3	46731.5	52611.1	55234.4	39989.9	106648	56924.9	67741.9	54820	58430.7	52402.7	71513	54008.7	38409.4	3	3	3
C9IYN7;Q0PNE2	ELP6	36703.7	41941.2	48403.5	44017.4	NaN	66960	32361.2	40839.7	22927.1	38047	30744.9	21438	32973.7	31880.2	36758.3	38678.4	24956.8	44182.3	26705	24784.6	19860.1	35914.6	35094.5	NaN	NaN	28068.9	19192	28569.3	35241.4	40379.3	31016.8	NaN	NaN	42506.2	36249.4	27304.7	872573	33294.9	50513.9	28404.1	33781.8	31743.5	20477.8	23543.9	39937.6	1	1	1
C9IZQ1;C9J3L8;C9J5W0;E9PAL7;P43307	SSR1	1211450	1492253	1.25892e+06	1.292e+06	1.19765e+06	1.20652e+06	1.23205e+06	1.27303e+06	1.14158e+06	1.19871e+06	912159	1.37569e+06	1.21815e+06	1.16837e+06	995584	1.21167e+06	1.33777e+06	1.16741e+06	1.08115e+06	1.40847e+06	1.43868e+06	1.38768e+06	1335099	1.41734e+06	1.52801e+06	1227868	1.33838e+06	1478643	1.23563e+06	1.37729e+06	1.21918e+06	1.18474e+06	1.89305e+06	1.44555e+06	1.22749e+06	1.35312e+06	1.33151e+06	1.26213e+06	1196932	1.29262e+06	1.17918e+06	1432751	1.25531e+06	1.2749e+06	1.32484e+06	3	3	3
C9J052;Q9NSU2;Q9NSU2-1;Q9NSU2-2	TREX1	21063.5	34259.2	NaN	NaN	42623.6	32430.6	33728.9	26297	34954.2	16300.7	NaN	31843.2	57637.8	38230	29977.6	19675.7	33131.5	65503.8	45888.7	NaN	48004.5	34388	NaN	24309.1	34213.3	17642.7	NaN	32368.6	20004.3	18366.9	27037.2	39512.5	23522.7	NaN	32291.3	28010.6	NaN	30553.2	33140.8	24773.9	27713.2	22938.1	53730.1	28009.1	21741.1	1	1	NaN
C9J066;E9PN67;Q8N4C6;Q8N4C6-10;Q8N4C6-2;Q8N4C6-4;Q8N4C6-5;Q8N4C6-7;Q8N4C6-9	NIN	74454.6	72396	32958.8	14843.2	45392.6	3140.13	66575.2	NaN	NaN	44270.1	NaN	19839.8	48649.5	18355.9	NaN	NaN	45135.4	NaN	54710.4	15673.6	47736.2	51893	20784.7	11279.4	NaN	NaN	61493.8	22041.8	59921.4	NaN	44758.6	NaN	64720.4	49949.2	44107.5	22202.2	196616	9740.92	NaN	49959.5	NaN	52001.3	24093.2	NaN	NaN	1	2	1
C9J0A7;Q9UQN3;Q9UQN3-2	CHMP2B	83467.4	61268.3	105026	56980.8	68841.1	88813.6	44955.7	56399.6	50520.8	87487.8	45541.6	82480.1	83839.7	63080.9	65818	24859.5	85453	117794	86844	61167.3	71336.5	50254.2	95123.5	71779.3	76212.8	48618.4	66955	105329	78544.1	78453.2	98716.8	87823.6	89827	96064.6	91323.3	58936.9	112496	51347.2	64628.8	80436.3	63111.8	90407.8	67326	56290.8	97179.6	3	3	2
C9J0H3;C9J7K9;C9J9P4;C9JE06;H7C5I5;O15162;O15162-2	PLSCR1	NaN	NaN	96429	74378.2	69038	137510	NaN	89894.8	NaN	NaN	47732.3	100465	48519.4	NaN	NaN	NaN	71063.3	NaN	NaN	NaN	NaN	NaN	NaN	NaN	NaN	NaN	NaN	NaN	NaN	NaN	NaN	NaN	NaN	NaN	NaN	NaN	NaN	NaN	NaN	NaN	NaN	91622.7	190004	NaN	89166.6	NaN	NaN	1
C9J0I9;Q86WB0;Q86WB0-2	ZC3HC1	44857.6	30298.4	26486.8	25139.2	37044.9	28886	30521.8	28135.5	27126.1	20839.8	32782.2	28350.3	25631	18269.5	22140.2	26473.4	26637.5	37176.6	31966.6	21035.6	13327.9	22886.5	23776.7	22002	20267.4	23607.9	20804	27067.7	19914.6	24767.4	21532.3	23833.8	25029.1	38022.6	23545.7	23856.5	33689.2	20406.3	31084.6	24495.3	25643.7	16338.5	46045.5	15151.4	22577.7	2	3	1
C9J0J7;G5E9Q6;P35080-2	PFN2	44341.6	22318.5	34557.3	44376.6	23659.6	47239.6	28475.3	51722.8	20091.3	48374.1	34034.4	40483.9	38294.9	25614.8	38157.8	55247.3	24705.5	110852	97632.1	57168.9	35396.1	26277.2	27652.1	34525.1	35790.5	27982.5	32424.1	16945.3	NaN	36804.4	56458.4	40897.2	48038	90680.5	45237	47915.9	86697.4	41933.6	7419.07	59345.7	9956.71	9248.07	9683.09	10420.4	NaN	2	2	2
C9J0K6;P30626;P30626-2;P30626-3	SRI	559435	319666	544742	546761	331153	625057	415727	514629	276028	251788	408133	445453	403253	314278	416356	563042	243397	1.1302e+06	955066	457662	305314	169940	261100	447394	306454	436025	368740	249619	330402	314536	455904	469445	381511	561496	261538	527355	721304	179102	204332	403225	173498	223047	418813	416273	367350	3	3	3
C9J0W7;C9JNM5;Q96A54	ADIPOR1	NaN	849614	NaN	NaN	NaN	127936	40135.2	NaN	NaN	211790	106554	NaN	NaN	NaN	126430	NaN	NaN	131625	NaN	113369	NaN	NaN	NaN	132037	117211	152339	182663	NaN	177743	NaN	180840	216369	217395	NaN	NaN	279985	628364	NaN	NaN	245337	NaN	400146	NaN	139002	915137	NaN	1	NaN
C9J2C0;Q9NY65;Q9NY65-2	TUBA8	NaN	47365.3	NaN	NaN	NaN	16092.7	10458.2	NaN	140162	NaN	77761.5	74200.8	NaN	10355.6	65899.4	NaN	NaN	44288.3	5877.83	NaN	36067.1	NaN	21727.3	NaN	NaN	33207.8	24894.1	44876.1	42070.1	19341.9	40580.1	30073.9	24927.5	20226.7	36088.2	NaN	NaN	25374.5	28343.9	NaN	NaN	7127.14	46395.6	27645.7	36538.9	NaN	1	NaN
C9J2H1;Q86UX2	ITIH5	116755	NaN	34434.7	NaN	NaN	138605	410564	177762	NaN	252389	1.39084e+06	305082	327728	252676	3036.22	39094.2	NaN	188236	60899.7	22173.7	NaN	NaN	NaN	145857	28143.4	8222.85	113417	275118	227992	1.9504e+06	21148.1	369340	NaN	124953	NaN	149020	361654	NaN	353347	NaN	395496	428261	86751.7	355114	NaN	3	NaN	3
C9J2Y9;P30876	POLR2B	51824.6	39366.9	48626.9	53288.4	43631.2	73187.3	56916.4	51503.2	54083.2	42120.2	51552.8	51412.9	42650	51401.7	48756.2	51270.8	47801.2	91879.5	70224.2	54522.2	46503	49021.2	49584.6	42467	43067.8	53242.7	42454.6	49534.8	38427.4	51890.5	47720.7	41049.1	47114.7	57314.1	38198.1	41966.8	67676.4	34613.9	23185.4	42112.5	43127.3	38863.2	48932.6	43142.9	40107.6	3	3	3
C9J381;P20839;P20839-2;P20839-3;P20839-4;P20839-5;P20839-6;P20839-7	IMPDH1	100571	178734	105606	226026	198532	147508	222534	176431	215398	107943	212436	251488	237389	135479	91265	276753	186783	118316	116509	225282	182477	172881	232717	202693	99704.1	225876	111975	104989	119184	235916	121449	189745	172380	231912	NaN	211044	NaN	166485	142610	198353	199662	195449	85232.6	216628	121120	3	1	2
C9J384;Q9BQ75;Q9BQ75-2	CMSS1	74916.7	NaN	223324	187342	104218	191377	150440	191629	139828	147098	153164	79534.3	133977	160445	152925	230835	132489	221611	122965	131094	164638	136127	162794	NaN	198609	176110	145534	81402.8	NaN	NaN	27269.8	16069.2	NaN	NaN	NaN	133504	NaN	NaN	NaN	17462.1	NaN	NaN	135533	NaN	126270	1	NaN	1
C9J3D7;Q9UKG9;Q9UKG9-3	CROT	43566.9	56318.4	46813.6	34049.1	52548.4	32040.7	68693	53060.5	49252.1	65157.8	44904.2	82731.9	64432.7	66069.6	66003.8	55334	107027	NaN	31528.4	51737.5	102953	47205.8	96924.8	76422.1	72424.1	62929	30206.8	63363.6	47398.1	54741.5	11222.6	52994.6	77933.6	78776	69901.5	52877.1	NaN	67059.2	86945.2	45604.5	93462.7	95864.8	50158.1	63715	61851.7	3	3	2
C9J406	IMMT	77096	60653.1	67265.7	64960.6	54399.9	68794	82406.7	81262.5	73020.6	57786.9	85091.5	87481.4	84325.2	89667.9	68855.4	68790.9	85628.4	82806.5	70673.6	73262	70366.7	77498.7	76779.7	91864.1	77414.2	71237.4	73824.3	78872	53046.5	70925.1	70420	60217.9	103528	61104.7	61844	73902.2	NaN	58812.8	60824.6	81960	93167.1	75490.6	80142.3	63109.9	99474.6	3	3	3
C9J494;Q9H000;Q9H000-2	MKRN2	34709.2	42277.6	211213	93793.3	289341	47041.8	32588.5	32237	34877.6	43912.6	188743	20198.9	213364	290675	27051.4	265456	28080.5	42299.4	13214.9	32556.2	43495	32548.7	26423.1	NaN	27643.7	26809.3	NaN	141308	34577.1	68477.2	34226.3	15846.8	21151	87862.1	22328.2	30601.8	NaN	NaN	48402.5	28916.7	NaN	NaN	NaN	NaN	NaN	1	2	3
C9J4K0;Q9BVC5;Q9BVC5-2	C2orf49	21408.1	NaN	12651.3	11100.7	NaN	48868.3	NaN	NaN	NaN	NaN	NaN	NaN	27413.4	6182.58	NaN	NaN	NaN	32907.4	24122.5	NaN	NaN	NaN	NaN	NaN	NaN	NaN	NaN	NaN	16520.6	NaN	NaN	NaN	NaN	25850	NaN	13578.5	NaN	NaN	NaN	NaN	5469.5	8069.73	NaN	NaN	NaN	2	NaN	1
C9J4W5;Q9GZV4	EIF5A2	NaN	NaN	NaN	NaN	NaN	116509	NaN	NaN	NaN	NaN	NaN	NaN	NaN	NaN	NaN	33504.4	NaN	NaN	NaN	NaN	NaN	NaN	NaN	72255.5	NaN	NaN	NaN	NaN	NaN	NaN	NaN	NaN	NaN	96367.8	NaN	NaN	NaN	NaN	NaN	NaN	NaN	NaN	NaN	NaN	NaN	NaN	NaN	NaN
C9J4Z3;P61513	RPL37A	110867	116159	84670.8	51793.8	81141.3	91659.5	119410	104290	109237	99970.6	118925	87696.7	114784	112710	166180	89807.8	80901.8	77998.5	110189	93898.1	125033	108249	109128	119902	122816	91838.2	144574	79075	136416	161180	103314	104463	86929.3	119935	102843	94384.6	90920.4	96519.4	128217	93864.2	82447.7	106093	108938	99069.7	110350	3	3	3
C9J5D1;E7EQ69;Q9GZZ1	NAA50	63681.8	64659.3	66204.7	67969.4	62228.9	63279.5	63974.6	57387.8	69807.6	69867.1	56795.8	57588.8	58193.9	66733.1	57187.4	56477	60970.3	77814.6	59343.5	61188.9	62051.4	66029.5	61931.3	55712.3	62791.9	63910	59414.6	54975.8	69884.3	62903.4	74214.6	74455.9	85622	62583.1	65944.2	70296.8	80290.4	48818.9	69368.4	55353.4	66439.3	34236.5	32722.8	42767.9	56458.8	3	3	3
C9J5M0;C9JC07;C9JJV6;C9JZL8;Q96S97	MYADM	14955.7	NaN	48576.9	NaN	37633.9	77016.8	24921	45620.9	37848.2	26642	29629.2	17351.4	25619.3	6836.76	24409.7	27809	32765.4	48476.2	32336.3	20744.9	40396.8	12747.4	NaN	54132.3	14088.5	20386.5	18361.8	19917.1	NaN	NaN	68750.8	6298.49	NaN	44849.1	NaN	NaN	28578.4	28449.4	NaN	NaN	NaN	NaN	40270.3	NaN	NaN	1	NaN	2
C9J5N1;Q9BTE6;Q9BTE6-2;Q9BTE6-3	PTGES3L-AARSD1;AARSD1;AARSD1;AARSD1	31181.1	35560.8	39393.3	22320.1	27603.2	27104.7	25365.2	21826.5	29244.5	32652.9	24678.7	148270	31231.8	25215.8	32411.8	28038.1	40547.4	21890.9	67866.6	27239.8	28216.1	20370.9	22032.4	28120.7	27545.2	20368.3	23950.1	22745.3	29855.2	37995.7	29986.9	25188.7	26892.2	33324.1	123787	27887.4	29144.7	28103.2	31558.8	28338.3	44885.8	155384	31388.4	37928.7	28220.4	3	3	3
C9J5P8;P30531	SLC6A1	NaN	NaN	7415.72	14688.3	18505	7917.57	9062.56	NaN	14960.2	16585.5	15346.8	11409.3	23471.1	15175.7	10892.1	12936.5	21178	NaN	NaN	17002.3	12501.8	20436.2	6048.36	NaN	16730.1	11911.2	8237.25	10305.2	11269.6	11274.5	NaN	13696.4	11678.1	8925.61	21127.4	18950.8	NaN	13566.8	15493.3	16283.5	22770.7	17539.3	NaN	11878.3	34872	NaN	NaN	2
C9J6A7;Q96AT9;Q96AT9-2;Q96AT9-3;Q96AT9-5	RPE	163680	136418	321296	187197	182826	359655	102658	115123	232127	167421	104497	111526	133152	190957	137492	138105	95195.5	167158	138840	174871	118571	141555	158007	271055	244014	184762	191454	118251	192370	275125	269423	202443	379670	319040	331761	306324	323551	145873	379308	331876	155263	162715	134035	263508	125092	2	3	1
C9J6B1;P11234;P11234-2	RALB	290638	254428	362452	247104	226856	309763	312072	287027	225414	233075	239204	242318	205110	329138	224630	239163	258030	418938	440896	383212	310599	230346	278059	298845	347788	244722	295722	286727	180966	283034	330801	240313	188722	358975	237363	222481	461210	194081	185734	232723	221240	229810	363097	202776	244416	3	3	3
C9J6M2;C9JE31;C9JGL4;Q99999	GAL3ST1	79789.9	NaN	NaN	NaN	11608.1	11664	NaN	NaN	NaN	NaN	NaN	NaN	NaN	NaN	NaN	NaN	NaN	29201.7	NaN	NaN	NaN	NaN	NaN	NaN	NaN	NaN	NaN	NaN	NaN	NaN	NaN	NaN	NaN	NaN	NaN	NaN	NaN	NaN	NaN	NaN	NaN	NaN	NaN	NaN	NaN	1	NaN	NaN
C9J712;P35080	PFN2	180513	135987	95536.1	200820	106296	155720	198759	176001	97333.5	120483	144366	197261	172956	99543.4	119286	279985	105491	148378	155353	170997	109050	140514	86325.1	124597	105233	79143.4	119623	71033.7	88762.1	98965.6	129064	172006	180870	186885	207317	98148.1	213086	134932	104001	187327	210155	118820	120056	149484	155431	2	2	2
C9J715;Q9Y2I1;Q9Y2I1-3;Q9Y2I1-4	NISCH	NaN	7268.44	NaN	30708.9	NaN	31352.8	13109.8	NaN	13371.3	9951.83	11952.5	12817.8	15500.5	12950	12107.7	17328.5	15130.9	27280.4	16282.3	11715.2	8625.87	10715.6	10305.1	6519.39	NaN	13480.5	13262.3	17997.4	NaN	7639.61	NaN	NaN	NaN	NaN	NaN	47494.8	NaN	NaN	NaN	NaN	NaN	12442.1	NaN	NaN	16665.2	NaN	1	NaN
C9J798;E7ERK1;F5GXT2;F8W6L0;H0YB35;O43374;O43374-2	RASA4B;RASA4;RASA4B;RASA4B;RASA4;RASA4;RASA4	2.2329e+06	132435	2.35688e+06	288100	1.19396e+06	1727596	2.07648e+06	2.57378e+06	173713	1.88421e+06	182541	193093	1.03372e+06	324548	1635656	810504	1.05944e+06	150551	2.13539e+06	280620	214095	1.00993e+06	1.80232e+06	3.15252e+06	2.27579e+06	1.72482e+06	1.32009e+06	2.16066e+06	916621	85888.5	188623	1600990	1.26304e+06	1.79814e+06	355412	358773	1.65067e+06	1243885	1.95466e+06	1.71032e+06	1.97025e+06	1.25918e+06	2.42796e+06	1.963e+06	1.63834e+06	1	2	1
C9J7E5;Q9Y5L0;Q9Y5L0-1;Q9Y5L0-3	TNPO3	169271	51454.5	61235.7	56088.9	54323.1	152306	78661.1	56742.5	54403.7	65279.1	72466.7	71395.5	76897.5	61196	52262.8	67963.8	82825.4	87653.9	77576.8	78698.8	63255	68058.4	68160.1	47316.5	68993.7	73957.1	54444.6	72321.7	180865	129374	175424	213098	186317	177939	186230	161675	58610.6	154280	213428	162465	169093	47030.4	191510	55923.8	51885.2	3	3	3
C9J7S5;H7C0X4;Q92685;Q92685-2	ALG3	17352.9	NaN	18871.7	2816.01	8377.12	11982.3	5662.1	13583.2	9912.01	NaN	9010.43	NaN	9500.54	NaN	5293.84	NaN	10460.6	NaN	NaN	2371.01	11303.6	4578.04	NaN	14143.3	3255.06	NaN	11234.5	NaN	6758.54	24226.6	13398.5	NaN	NaN	10822.3	NaN	NaN	NaN	7843.77	7800.54	NaN	NaN	18096	10726.5	NaN	NaN	2	NaN	1
C9J8B8;Q969S8;Q969S8-2;Q969S8-4	HDAC10	NaN	504997	263146	405450	NaN	447348	NaN	133574	258465	330339	328518	NaN	9953.23	NaN	451553	NaN	273017	210913	398315	7402.89	276980	256591	214528	NaN	5205.43	6549.51	298495	593712	126548	NaN	NaN	11269.7	NaN	NaN	NaN	256763	NaN	NaN	NaN	NaN	814187	NaN	201902	17667.5	NaN	NaN	1	2
C9J8E1;Q16644	MAPKAPK3	34823.6	29849.5	34536	17446.2	15530.3	38176.6	26898.1	9116.81	20494.6	20187	26663.6	27249.5	23073.8	28388.4	28982.2	NaN	25428.6	39207.5	32390.5	32565.1	NaN	9893.09	NaN	19278.6	11097.8	19731.3	26922.4	16476.9	29743.2	29138.8	27128.7	23102.4	25351.6	68699.9	NaN	33548.8	NaN	24326.4	29107.1	NaN	NaN	28197.5	27963.8	19717.7	30651.4	1	1	2
C9J8T6;Q14061	COX17	299466	389150	300812	328428	193083	300535	425350	291378	303776	340916	403795	441469	466726	418501	335058	294386	47779.7	216587	183811	146855	339945	426125	457342	367713	378328	345850	201104	446682	332286	406088	319954	299872	255918	249507	305791	334538	335573	372458	168429	482126	372659	435721	148164	335001	324771	1	1	1
C9J979;Q5TA45;Q5TA45-2;Q5TA45-3	INTS11	12078.6	NaN	31461.7	NaN	NaN	30934.1	22473	20112	25437.8	34209.8	19493.4	18558.5	NaN	12048.8	20241.9	NaN	22989.1	31639.1	29023.9	14452	13160.5	14501.8	15653	12310.9	15998.3	12483.2	13345.7	15765.2	NaN	26417	29066.4	31143.2	21418.4	35093.4	27416.2	NaN	NaN	NaN	18913.3	NaN	20324.6	NaN	32343.4	21684.5	25321.5	1	NaN	1
C9JA05;D6RD17;D6RHJ6;P01591	JCHAIN	830542	65153.4	269621	459646	55621.8	356783	164606	259409	215679	370695	138704	114095	193266	236434	86532.1	328174	78674.3	948643	1.21571e+06	132887	224953	186190	77875.3	426024	111453	190223	700248	122722	187902	230457	452724	149950	179597	483944	270560	464802	4294982	125655	110136	88072	112206	164684	355254	163665	79105.4	3	2	3
C9JA08;Q96D46	NMD3	13806.2	62642.7	32544.5	52168.6	43854.5	47109.1	468248	64748	48595.2	34548.9	51133.8	270555	45508.3	53724	34824.4	204956	67324.9	152852	NaN	381575	297311	389565	318799	253471	341738	368925	37465.2	492942	448438	51922.1	44726.6	435149	69644.2	172340	61273.9	39841	NaN	167838	358423	75299.3	54998.9	49486.6	30978.5	36917	6861.73	1	2	2
C9JA28;Q9UNL2;Q9UNL2-2	SSR3	NaN	159741	91826.5	73582	101658	29487.2	33138.2	34705.7	28886.2	31644.8	30861.5	25383.1	139546	39513.8	32683.3	36580.9	190083	20104.8	NaN	110394	34846.1	28190.7	30957.5	32505.6	146456	32240.2	35129.1	29722.3	100287	159358	39025.4	22035.8	45270.5	125387	NaN	90580.1	NaN	27902	202467	NaN	110029	32238.5	128829	82519	127267	NaN	2	2
C9JA33;Q8IXS6	PALM2	38955.3	57806.8	48204.9	55290.5	68505.7	51919.7	33587.4	38823.7	54680	25826.4	60194.5	38945.5	49461.1	37936.1	37911	52337.3	62775.3	47572.5	64708.1	59443.2	54536.6	58366.3	41984.8	34085.7	52686.1	54085.5	49667.2	57041.1	30136.1	45120.4	40170.8	44975.4	51307.5	39368.5	49500.6	35854.8	49109.7	66007.9	44415.6	29663.6	55868.9	41493.9	28660.5	24637.4	43592.3	3	3	3
C9JAW5;C9JNU6;Q9Y241	;HIGD1A;HIGD1A	63732.2	59368.9	231875	82826.3	89831	33131.7	93386	188082	131503	26431.1	232456	125524	26324	118204	24001.6	84386.6	149280	67994.4	638012	60154.7	69473.6	NaN	125189	60580.4	100455	72870.6	74859.6	211629	NaN	54160.6	84660.5	NaN	NaN	60227.8	NaN	50913.1	100941	52431.6	NaN	NaN	54292.7	NaN	73219.8	47581.9	31930.4	1	1	1
C9JAX1;Q16595	FXN	116219	188664	111118	164314	168881	119274	181924	141275	157902	167433	149170	164571	162055	154398	141759	132394	160190	104697	125514	150868	146200	155592	161267	154526	148638	167408	135089	179419	158175	168350	116308	144230	158935	118812	163992	143989	116328	174771	169922	184967	177929	176582	138638	177892	146568	3	3	3
C9JBG5;F5H8L4;Q8NBJ9;Q8NBJ9-2	SIDT2	14341.3	NaN	14977.3	18105.1	NaN	NaN	13006.5	NaN	13220.9	10980.1	17581.7	14633.7	16163.5	15160.3	17159	11695.5	14771.4	23295.2	19327.7	16621.7	12044.4	17679.2	17760.3	13376.8	14340.3	11196.1	NaN	NaN	8796.06	16074.5	18308.5	12927.9	NaN	15754.3	15148.1	12370.7	14473.3	12472.1	12565.1	9095.91	NaN	NaN	20560.2	NaN	NaN	1	NaN	1
C9JBI3;P78330	PSPH	74321.2	86882.4	72608.4	78745.9	83645.5	117994	49924.5	61428.2	108315	122067	56601.6	79141	87432.6	75361	80280.4	86916.5	63288	124437	87095.4	76813.9	46487.7	87014.5	94947.4	52312.5	92917	120148	70141.3	49322.9	90626.3	78761	74191.5	98846.1	129248	100470	109236	110554	75014.3	92181.7	94069.8	106448	58666.6	83325.9	108253	89255.8	92781.7	3	2	3
C9JBL1;Q9Y6A9;X6R2S6	SPCS1	496626	534664	675068	514642	817389	744528	880824	724968	695157	448953	741357	788602	645476	668730	641954	541213	691629	728986	815492	729442	706150	698915	739604	805507	778726	652994	692696	785841	640835	817501	747657	583650	608635	624144	642617	677739	567688	653223	544080	638906	630915	626010	609569	467814	678529	1	1	1
C9JBY7;Q9Y291	MRPS33	NaN	44755.4	NaN	72285.7	47995.9	60380.2	31815.3	NaN	46638.2	56173.1	58512.9	46652.3	22844.7	58416	56764.9	37914	66859.5	58537.4	65702.9	52711.4	41366.6	46289.3	54365.3	54584.4	70624.8	45367.9	32636.1	55467.7	52324.6	35886.3	64424.5	55673.4	NaN	56477.4	NaN	NaN	58357.6	NaN	NaN	50603.9	49177.7	37227.9	54177.8	42559.2	NaN	NaN	1	NaN
C9JC74;P23677	ITPKA	34366.1	79044.4	47619.2	91839.2	NaN	NaN	36416.3	NaN	NaN	NaN	NaN	NaN	NaN	NaN	NaN	NaN	NaN	NaN	30051.8	NaN	22780.5	44520.9	NaN	NaN	32109.7	NaN	41535.9	NaN	36538.4	NaN	NaN	32673.1	NaN	NaN	NaN	NaN	NaN	NaN	NaN	NaN	31703.5	35037.1	NaN	70676.9	NaN	1	1	1
C9JCC6;E9PNC7;Q14919;Q14919-2	DRAP1	109730	52834.4	116150	87557.9	59014	121115	45552.2	128492	60137.2	72093.1	48749.6	95496.1	65538	51025.4	52136.4	90054.1	65014.9	191252	182510	77328.3	125095	112152	117423	72524.5	66252.1	152312	80766.7	58136.9	57746.6	72331.4	87102.9	52821.9	60011.6	91676	61237.6	82473	133542	58035.1	49898.7	57308.3	57421	44416.3	94397.6	51972.4	69799.8	2	2	2
C9JCK3	KLHL24	NaN	NaN	NaN	NaN	6337.01	NaN	18553.5	167037	25713.8	NaN	NaN	NaN	NaN	NaN	NaN	NaN	NaN	NaN	NaN	NaN	NaN	NaN	NaN	NaN	NaN	NaN	NaN	NaN	NaN	NaN	NaN	NaN	NaN	NaN	NaN	NaN	NaN	7424.61	NaN	NaN	NaN	NaN	NaN	NaN	NaN	NaN	NaN	NaN
C9JCW7;C9JE12;Q9BVT8	TMUB1	95884.5	184226	132724	108179	179361	105411	108748	145299	115217	144484	120194	132090	167824	111696	133474	103183	139983	73130.1	90854.4	119969	140620	129653	139653	141427	136085	119439	188548	116116	100193	147035	180818	107947	112275	120209	127092	109220	NaN	162552	175425	115369	151491	136622	128255	139658	171724	2	2	2
C9JD37;C9JLT6;Q14449;Q14449-2	GRB14	121012	111242	75759.1	140943	123840	47979.6	127168	NaN	104499	123109	146261	151584	107958	187252	165528	140280	146389	64576.7	52063.7	186470	95486.6	184654	133707	59859.3	123977	190326	136181	191269	121495	72383	100570	138855	128565	122546	116625	119524	NaN	98975.2	95684.8	130137	198444	134866	95053	119217	209060	1	2	2
C9JE82;C9JVC9;Q9NY47;Q9NY47-2;Q9NY47-3;Q9NY47-4;Q9NY47-5	CACNA2D2	17559602	6013016	12345893	20255834	8816612	23720514	25029486	37534744	21641758	17805210	7428487	11390829	13927079	9353553	15188471	34188996	8226975	81141192	47975920	12482415	16127548	22097114	20065078	31560574	10509102	15953596	15990772	17137270	12066030	9145531	11911347	7.45266e+06	13016510	15497791	9536725	13537177	103350848	10410074	13637108	9583961	6976651	5.79097e+06	12672078	11184403	12459649	1	1	1
C9JEH3;C9JG97;Q13685	AAMP	35303.5	41678.1	28971.1	24621	35797.5	33785.8	33512.6	26423.6	34970.6	32423.4	30982.7	30240.5	40162	24329.1	33478.7	31967.9	38626.3	36152	34400.4	30241.3	27636.2	28514.9	26945.2	24478.8	29410.7	29057.7	28661.1	32386	31915.6	33583.9	34451.1	27517	30501.3	30027.6	35738.5	32733.5	53050.3	40147.3	36571.3	30622.7	35059.4	36305.7	26216.2	43707.8	26618.6	3	3	3
C9JEH7;P22090	RPS4Y1	1.28041e+06	1.65844e+06	1.38655e+06	831014	1.66501e+06	1.49516e+06	1593120	1339635	1.36717e+06	1.55251e+06	1.41423e+06	982589	1.52753e+06	1.21022e+06	1.43484e+06	1.07704e+06	1.45578e+06	1.27688e+06	1.07505e+06	1.22156e+06	1.61728e+06	1.26653e+06	1.11996e+06	1.40108e+06	1326846	1.13869e+06	1.3807e+06	1318183	1.58463e+06	1.83321e+06	1.76407e+06	1.64659e+06	1.08959e+06	1601838	1.31143e+06	1402398	952400	1442662	1665057	963104	1.22625e+06	1.5912e+06	1.47471e+06	1204660	1.35334e+06	3	3	3
C9JEJ2;P49585	PCYT1A	92451.2	74026.4	96043.4	85168.1	76390.7	98037.1	79872.9	93205.4	104839	78030	72336.8	70706.2	87882.4	76154.3	77128.4	76970.4	79929.6	133845	129683	90227.5	75323.3	73652.7	54498.6	89319.2	67994.4	86012.4	69882.3	62751.6	70587.8	83420.6	93514.4	69193.1	67122.7	93896.2	74975.5	90245.1	139975	81817.4	55411.7	74573.5	73706.2	92718.8	82512.7	75996.1	76277	3	3	3
C9JEV9;O95639;O95639-2;O95639-3	CPSF4	NaN	NaN	NaN	24321.4	NaN	23685.1	8945.85	10156.8	NaN	NaN	NaN	30828.8	5114.04	NaN	30166.4	NaN	113870	26753.4	17416.3	NaN	NaN	NaN	NaN	17289.2	NaN	NaN	20628.1	12528.3	NaN	NaN	NaN	NaN	NaN	71997	NaN	NaN	NaN	NaN	NaN	NaN	NaN	NaN	NaN	NaN	NaN	NaN	NaN	NaN
C9JF17;P05090	APOD	1.97287e+06	1.1687e+06	1.33051e+06	807602	639336	1.10583e+06	895997	1.08829e+06	811686	593315	643651	671527	661693	628781	234213	508374	613723	964737	985165	474443	462564	619730	679668	1.56835e+06	568917	717376	1.28418e+06	915764	627569	1.21226e+06	2.69558e+06	518172	692145	830793	818294	461396	6611966	770333	492476	631006	982773	517424	1788788	768034	587990	3	3	3
C9JFE4;Q13098;Q13098-5;Q13098-7	GPS1	91151.2	85150.5	96776.1	91796.3	77634.5	87129.8	80236.2	110874	78812.3	103141	84265.9	69859.5	82864.1	73041.8	77320.2	83189.6	87571.8	121574	84133.7	83646.5	69656.6	75912.4	68712.8	87461.7	74445.7	68535.1	74817.3	93508.2	81303.1	74240.8	106501	81341	45566.6	95608.5	73331	95724.9	123076	71845.4	56234.8	69796.8	97781.3	92940.9	97860.6	81581.7	93941.5	3	3	3
C9JFR7;P99999	CYCS	1.28754e+06	959574	1.23708e+06	993869	1.02051e+06	755332	1.03259e+06	922070	838844	1.42643e+06	1.22126e+06	752634	949466	1.0013e+06	952753	732579	984834	807777	1.16577e+06	866395	1.19969e+06	934934	791014	1428173	1.10602e+06	973516	1.34797e+06	1.12104e+06	1.03418e+06	864575	1.89535e+06	1.3267e+06	936715	1.17175e+06	1.19025e+06	978521	651219	996422	1.17008e+06	917531	960420	1.53661e+06	1952815	960640	939855	3	3	3
C9JGM8;F8VZ02;F8W6C2	SPATS2L	NaN	NaN	NaN	48697.1	65235.8	NaN	130037	68689.9	56968	61015.4	69402.1	74013	80928	73100.2	81287.7	65558.7	53072.8	32861.9	45857.6	83370.6	109599	64164.9	126313	NaN	64261.9	67645.6	NaN	64616.2	63597.5	NaN	33335.8	NaN	NaN	NaN	59112.4	NaN	NaN	NaN	49231.6	NaN	NaN	68182.7	NaN	NaN	70307.2	NaN	NaN	NaN
C9JIF9;P13798	APEH	1.05337e+06	1.45187e+06	850675	1.31059e+06	1.59609e+06	906460	1.10906e+06	1.36171e+06	1.32365e+06	1249615	1157680	1243772	1.16798e+06	1.36975e+06	1.30988e+06	1.50614e+06	1340444	859588	946437	1.48103e+06	1.0756e+06	1.19808e+06	1.5182e+06	1.00059e+06	1.29049e+06	1.60673e+06	1.27653e+06	1.35359e+06	1.29112e+06	1.31724e+06	1.10174e+06	1.50761e+06	1.63356e+06	1.19094e+06	1.42005e+06	1.22501e+06	1313706	1.44612e+06	1.02062e+06	1.48733e+06	1.51325e+06	1.3766e+06	1.2397e+06	1.53275e+06	1552507	3	3	3
C9JIK8;Q9Y4P1;Q9Y4P1-2;Q9Y4P1-6	ATG4B	121283	71021	91710.8	173143	55083.9	173419	112114	171321	111552	94899.1	55746.3	124364	65193.3	105361	131845	143127	115358	290114	196808	129023	89030.9	76167.2	150280	139942	126517	141073	207533	113613	77317.1	124633	135859	95867	263039	149001	199984	113867	559113	171094	299964	212456	163109	111519	118745	208714	117912	1	1	1
C9JIZ6;P07602;P07602-2;P07602-3	PSAP	1.49581e+06	2.02861e+06	877314	1.14242e+06	1.38075e+06	635845	695651	661962	497954	960523	684736	499309	933539	504266	565063	755337	1.03958e+06	434985	431876	842587	818889	666283	501691	1.19734e+06	581337	841712	908672	723476	857121	1.26922e+06	2.60456e+06	1.25433e+06	795832	1.02429e+06	757291	681213	1381956	1.60944e+06	1.21253e+06	781798	1.69304e+06	1154323	1.09715e+06	1.21202e+06	1171001	3	3	3
C9JJ19;P82930	MRPS34	117520	115309	90791.8	88471.4	134917	169454	57815.8	78080.1	103130	130049	129009	846937	1.13286e+06	118898	136039	94796.3	158892	119292	122366	116882	950952	890685	946724	171913	130998	62301.7	107378	111051	119477	902491	160253	1.22026e+06	104384	115429	106834	970693	100856	1.35609e+06	129794	89419.6	1248233	1.15917e+06	584218	1.30841e+06	1.02016e+06	3	3	3
C9JJT5;C9JU26;G3V325;P56134;P56134-2;P56134-3;P56134-4	ATP5J2-PTCD1;ATP5J2;ATP5J2-PTCD1;ATP5J2;ATP5J2;ATP5J2;ATP5J2	1134971	1.65173e+06	1.36472e+06	1.1592e+06	1.58631e+06	1.69333e+06	2.00948e+06	1355176	1.85093e+06	2132863	2041389	1.35118e+06	1564296	1885897	1.86401e+06	1.469e+06	1.76503e+06	1.56547e+06	1453183	1787484	1.6075e+06	1.72382e+06	1.44972e+06	2.37389e+06	1.45726e+06	1545223	1.88719e+06	1.4976e+06	2.27492e+06	1.54613e+06	1.8552e+06	2.18113e+06	1316598	1.58272e+06	1.60601e+06	1.39415e+06	889634	1.72717e+06	2.40003e+06	1.68193e+06	1.35212e+06	1869035	1.81692e+06	1.13616e+06	1.13536e+06	2	2	2
C9JJX6;E9PDC3;O00192;O00192-2	ARVCF	39757.2	32832.6	17654.2	40723.1	23656.5	31583.9	25189.4	9314.78	28918.7	22918.8	43876	38749.6	27359.8	21775	18074.5	16770.4	25737.6	93700.9	39335.3	40425	10636.4	23006.9	10194	26222.4	29930.1	23444.6	14482.9	41491.8	22060.8	31721.4	34616.4	20218.8	17154.6	32329.5	20890.1	40892.3	21211.3	35095.3	31932.4	20136.9	50070.7	32651.4	35234.9	44871.3	41818.6	3	3	3
C9JKG1	BGN	1.76801e+06	498764	1.26229e+06	1.29708e+06	322708	1.24e+06	539500	753009	130560	567667	465193	1.16862e+06	786930	521580	751754	3.40781e+06	590553	2.78759e+06	3.33759e+06	739974	974292	477569	1.35117e+06	1451600	242217	809221	901458	835289	579211	1.09356e+06	1037913	920865	728481	1.45056e+06	818299	1.0875e+06	7861623	1.33903e+06	1.03668e+06	899099	491661	679957	1.0091e+06	526203	1.15324e+06	3	3	3
C9JKL2;C9JPX5;O95772;O95772-2	STARD3NL	46965.1	NaN	17490.2	NaN	NaN	NaN	34295	NaN	NaN	NaN	26184	NaN	NaN	NaN	NaN	NaN	25455.6	17616.3	25336.8	NaN	NaN	NaN	NaN	13485.2	NaN	NaN	NaN	NaN	12057.4	32047.1	26779.4	NaN	NaN	23095.6	NaN	NaN	15043.3	NaN	NaN	NaN	NaN	NaN	24088.9	7387.8	11617.7	1	NaN	1
C9JLB7;Q96HP4;U3KQU8	OXNAD1	87223.2	29329.6	14986.2	NaN	113098	NaN	36762.4	108875	29686.5	NaN	19829.9	23563.8	28678.5	34708.6	NaN	31074.5	37837.6	34341.8	48510	25388.2	142635	22407.4	30228.8	NaN	104369	38931.7	20453.8	26289.4	31344.7	NaN	54420.7	30040.5	40420.3	116707	20763.5	30141.3	104210	99848.8	17183.4	29412	36692	41761	27333.9	18456.7	92041.4	3	2	2
C9JLU1;P52434	POLR2H	32685.1	32546.7	24949.4	15558	31153.7	27046.9	17765.1	22454	28161.1	21674	27846.5	21347.7	28735.6	21048.9	23128.7	9556.42	28887.9	34541	22330.4	28166.7	28717.7	16241.6	20216.5	15230.1	21472.2	27779.7	20503.3	20244	28660.3	31680.5	43764.3	26257.9	34122.7	31028.7	24720.3	28577.8	32700.2	31827.6	47237	19399.9	27396.9	34066.1	28335.6	64854.7	18228.7	1	2	2
C9JLV4;O14727;O14727-4;O14727-5	APAF1	NaN	8597.52	NaN	NaN	5804.92	13618.5	19496.5	NaN	11305.8	9564.9	9186.74	26152.8	9399.68	5299.27	11699.6	23442.1	NaN	28798.8	NaN	10948.3	10514.5	8331.97	NaN	NaN	7729.85	NaN	NaN	NaN	9068.42	18599.4	13666	21566.7	NaN	14456.7	7344.56	9451.02	NaN	7353.4	6416.8	NaN	13266.2	24635.1	14373.8	NaN	8433.09	NaN	1	NaN
C9JME2;Q9Y4F1;Q9Y4F1-2	FARP1	227001	185975	197904	228332	176055	198713	147004	164417	159927	180196	223706	223172	150679	198482	209223	186349	199053	284996	259921	247622	176456	187461	148479	184689	212796	202068	186760	177392	178870	138443	191794	196290	183616	225329	178465	220353	232121	153422	112479	188189	221008	169485	236928	174793	173058	3	3	3
C9JMY1;P18065	IGFBP2	100722	NaN	51483	NaN	31307.3	171811	NaN	62030.9	NaN	NaN	NaN	22397.5	NaN	NaN	11762.1	NaN	8320.47	44057.9	NaN	NaN	NaN	NaN	NaN	162809	NaN	NaN	96580.6	NaN	NaN	246442	NaN	NaN	NaN	139855	NaN	NaN	NaN	NaN	NaN	NaN	NaN	NaN	NaN	NaN	NaN	1	NaN	1
C9JNE2;Q9Y530	OARD1	25634.8	39069.7	31650.7	44716.7	39325.3	35305.6	36924.2	21968.3	31346.6	38577.5	26204.8	34765.7	32277	26456.6	30775.5	30491	29461.1	42965	31451.5	32007.7	27025.1	41355.8	37298.2	35477.2	34868.4	48990.9	25343.7	34398.7	44187.3	27623.3	20651.8	38261.5	46767.8	27763.2	37782.3	33117.6	NaN	37189.4	41593.2	39065.7	43284.3	36372.7	28712.2	44784.4	35875	2	3	2
C9JNG9	COL6A3	429403	206367	287666	465262	106647	509728	127765	301124	354697	170556	114790	562430	193926	201346	218667	440923	290661	755676	568607	168367	101442	128024	265202	172226	107709	273893	242644	453569	228236	252712	373528	233044	261577	699934	207253	321075	809523	251046	190414	246488	154011	148422	344526	160423	172901	2	1	2
C9JNW5;C9JXB8;P83731	RPL24	644250	418579	467891	446638	487960	443937	391358	321039	440463	530103	509569	733036	421344	543397	552162	315400	464291	447586	789018	653110	535565	485423	445780	371815	439329	476947	291782	712630	508627	441269	435602	466625	464706	477700	723037	466949	519880	492863	582668	439444	589007	482742	467271	648462	466775	3	3	3
C9JP16;O75718	CRTAP	157563	241378	145362	177162	156329	71212.9	86505.6	93913.7	127004	193973	120411	114269	203423	119407	101189	91395.8	122775	48987.8	52881.3	142091	91423.8	127793	88655.9	72562.4	75800.5	111245	129450	84516.4	177386	248767	73284	417747	354991	117871	147595	124510	95259.2	431610	187195	337101	329853	234674	43930.7	239818	309662	2	2	2
C9JP85;Q16656;Q16656-2;Q16656-4	NRF1	17769.2	14934.1	17205	NaN	8809.19	34118.6	19880.7	22757.8	20614.3	NaN	15456.3	NaN	14639.5	NaN	16170.2	20607.2	17003.4	97001.9	62205.4	NaN	20252.8	19133.4	18639	34825.1	24076.6	17948.5	28819.1	23723.7	NaN	NaN	14187.1	12267.1	9371.68	29453.7	NaN	14287	NaN	15110.7	NaN	NaN	NaN	NaN	18887.1	15291.4	NaN	1	1	1
C9JPQ9;C9JU00	FGG	NaN	NaN	18905	NaN	30157	41043.9	39796.7	443243	86515.7	NaN	NaN	52771.7	NaN	NaN	NaN	22397.4	NaN	29197.7	25589.4	NaN	NaN	NaN	NaN	NaN	28447.1	NaN	NaN	20345.8	NaN	NaN	79500	NaN	NaN	50644.5	NaN	NaN	104671	NaN	NaN	NaN	NaN	38389.1	NaN	27549	NaN	NaN	NaN	1
C9JQ41;H7C525;Q4VC31	CCDC58	73826.8	89001.1	122596	136265	110217	98143.8	103832	95910.5	107250	103876	104873	110182	121363	104054	106938	127041	111069	77420.5	88810.7	104213	96503.6	101453	97904	120121	105073	98858	91528.3	110390	121080	94307.7	87967.4	142427	99721.1	100845	113087	83770.1	131406	103398	138142	108602	110240	116130	85750.9	111118	97697.9	3	3	3
C9JQD1;P35557;P35557-2;P35557-3	GCK	NaN	18628.1	NaN	26286	34686.3	NaN	34972.6	16547.6	25520.4	47595	69967.8	16455.1	60406.3	25545	37045.8	38893.1	17557.3	NaN	NaN	44654.2	31006.3	22008.1	44354.6	NaN	52490.9	22038.8	NaN	12486.1	35819.9	8558.74	NaN	35773.1	43084.1	NaN	39722.8	22633.1	NaN	25995.4	35201.4	50142.5	46523	75160.7	7610.39	55510.7	53745.4	NaN	3	NaN
C9JQD4;O43447	PPIH	75517.5	102384	109099	58605.8	54596.7	92835.8	50850.7	65411.1	82153.2	89468.9	55452.8	63907.4	84818.6	53240.4	68996.1	62612.4	64875.3	139172	97421.4	63401.2	72202.2	56470.3	79992.4	93131.7	62744.1	80355.2	53292.1	55428.3	89132.3	58429.2	77577.9	49246	48097.7	83638.1	56480.2	60910.5	93471.9	47122.4	73752	57907.4	61804.9	41078	82259	52098.5	60812.2	2	1	2
C9JQV0;Q9BRJ6	C7orf50	35154.9	30908.5	21273.2	31242.3	31261.7	47817.8	28824.6	NaN	41459.5	27355.2	14801.8	22402.3	22435.4	23523.4	26414.4	28636.4	31938.2	52458.5	51824.6	28794	34283.6	23069.2	18478.4	33545.2	29779.8	16762.7	23559.8	44517.9	24915.4	26566.4	28321.1	22533	19657.4	43350.4	21821.8	31119.9	56020.6	NaN	37066.8	23582.2	23312	18364.1	30497.6	21508.3	28241.7	1	3	1
C9JR22;Q02156	PRKCE	70274.9	NaN	NaN	NaN	NaN	NaN	111857	NaN	NaN	49154.6	78181.5	NaN	119462	NaN	113401	NaN	NaN	NaN	NaN	149520	80957.2	43960	94981	NaN	NaN	NaN	149191	19795.7	NaN	62323.3	38695.5	36881.8	NaN	39244	NaN	NaN	132724	35066.5	31551.3	NaN	NaN	NaN	37933	NaN	40967.7	1	NaN	NaN
C9JRJ5;Q9UGP4	LIMD1	32830.7	32073.2	33799.5	23480.1	26424.2	29451.5	25872.4	24183.8	36732.4	33107.3	30717.8	29104.3	37601.8	25200.1	40177	33857.9	22153.2	45580.6	29855.7	27269.4	48757	44068.7	39293.8	38316.4	41623.8	40646.4	27058.2	29263.6	33543.5	36653.8	36798.8	32047.5	25213.7	40744.6	32680.1	32754.2	34468.2	31452.4	30514.3	38936.3	22345.1	34918.5	32041.1	23423.3	26145.6	3	3	3
C9JRZ6;Q9NX63	CHCHD3	347778	336435	320120	345475	337768	333386	355935	322222	338415	331536	327475	372320	404215	387892	316424	344992	325338	343705	384199	311321	309072	328953	299100	421507	341872	317567	297590	358584	367174	346367	393152	335094	378285	317475	358723	356070	363967	335752	306354	393573	315415	371949	441200	367549	339730	3	3	3
C9JSW2;C9JW74;C9JWU9;Q5EB52;Q5EB52-2;Q5EB52-3	MEST	72697.5	23576.3	NaN	NaN	NaN	37804.7	NaN	NaN	NaN	NaN	NaN	NaN	NaN	NaN	NaN	9527.64	NaN	57104.8	56652	NaN	NaN	NaN	NaN	40628.8	NaN	NaN	27907.9	NaN	NaN	NaN	NaN	NaN	NaN	80282.9	NaN	20127.7	100142	27326	NaN	NaN	NaN	NaN	55496.2	7453.57	NaN	1	1	NaN
C9JW43;Q01118	SCN7A	15291.5	NaN	10176.2	3824.88	NaN	20642.1	NaN	NaN	NaN	NaN	NaN	NaN	NaN	NaN	NaN	10867.3	NaN	22022.3	15290.3	NaN	NaN	NaN	NaN	12025.1	NaN	NaN	NaN	NaN	NaN	NaN	NaN	NaN	NaN	15069.7	NaN	NaN	24729.2	NaN	NaN	NaN	NaN	NaN	11069.5	NaN	NaN	1	NaN	2
C9JWJ8;K7EN08;Q14938;Q14938-2;Q14938-3;Q14938-5	NFIX	30055.4	15326.4	23394.7	24263	14620.4	27331.7	13014.6	19282.8	12945.5	16999.1	16419	25432.8	11840.6	17507.4	13397.4	30011	20076.6	73673.9	32453.2	17611.6	16770.1	11359	17161.6	NaN	17035.3	15646	13973	18474.8	15541.9	15675.3	NaN	15939.4	17389.2	16773.3	15430	23624.3	NaN	12312	22578.9	18537.7	12711.7	NaN	15921.1	20934.8	24147	2	1	1
C9JXF9;P08833	IGFBP1	68008.2	60260.7	31520.5	NaN	NaN	43650.6	NaN	32555.3	27731.4	NaN	NaN	NaN	NaN	NaN	NaN	NaN	NaN	48054.6	58487	NaN	NaN	NaN	NaN	116160	NaN	NaN	57019.2	NaN	NaN	27500.7	22071.4	NaN	NaN	32248.9	NaN	NaN	58346.7	19453.1	NaN	NaN	NaN	NaN	37928.4	NaN	NaN	2	1	3
C9JY26;Q9BZG1	RAB34	23037.9	NaN	12004.8	NaN	NaN	40893.6	NaN	12284.7	NaN	4453.26	NaN	NaN	NaN	NaN	9151.58	49782	NaN	66317.2	34224.9	21368.6	7401.83	NaN	NaN	18193.3	NaN	6222.51	16657.7	NaN	NaN	13572.4	18647.9	NaN	NaN	31416.5	NaN	26636.3	86211.8	NaN	NaN	NaN	NaN	NaN	20957.2	NaN	NaN	3	NaN	2
C9JYJ8;C9JZE3;E7EVL6;Q9BWE0;Q9BWE0-4	REPIN1	NaN	2527.08	7211.48	5130.22	10020	NaN	8455.83	4633.95	8726.27	NaN	8673.5	9237.55	8720.51	9258.04	9661.84	4931.83	8451.05	5279.05	4279.52	NaN	NaN	9317.26	7627.68	6697.12	11782.3	4755.96	2838.14	6737.22	7488.3	7302.08	NaN	7550.02	6791.48	4152.14	7712.94	6581.44	NaN	7841.04	NaN	6588.09	NaN	NaN	NaN	NaN	NaN	NaN	1	1
C9JZR2;O60716;O60716-2;O60716-3;O60716-5	CTNND1	206167	219654	217998	207687	209362	269218	212661	166712	206590	175421	220020	160599	217931	205979	205213	210905	201672	273088	237909	191140	216868	230096	211830	228368	213824	177179	198051	200568	203566	204829	195462	190172	197915	237068	222190	187797	210505	193736	263063	209417	198976	194646	172957	198591	181871	3	3	3
D3DSM0	ITGB2	38927.3	27877.7	56973.6	40082.5	15237.1	36527.4	10575.3	NaN	37570.5	41457.8	14431.2	35879.1	20814.7	24347.2	44210	NaN	6680.95	26616.1	NaN	NaN	NaN	NaN	NaN	NaN	NaN	NaN	NaN	NaN	34634.1	56636	52258.5	NaN	24663.9	47537.5	22302.5	38970.5	88092.4	NaN	NaN	NaN	NaN	NaN	38543.5	25861.6	28781.5	1	1	1
D3DTX6;Q96SB3	PPP1R9B	51792.3	25799.7	43670	25969.4	13027.9	46759.4	13642.6	22292.7	14849.6	21303	20902	36013.5	21775.9	28322.8	25752.4	33758.4	21256.9	111442	72657.8	37638.7	20975.2	19310.1	18135.7	28854.2	26527.6	27800.6	25632.7	16339	12682.7	23516.7	35081	23387.4	15546.6	44800.8	19163.4	30146	84781.8	11163.4	19561	12393.5	10472	11746	33327.2	22698.1	18515.3	3	3	3
D3YTA9;F6U1T9;P63098	PPP3R1	105408	56682.7	89483.6	79240.6	55986.4	112887	54774.7	77311.3	70725.8	50828.7	72035.6	94428.4	50863.4	79960.5	72405.2	103172	54049.4	202851	201186	71971.1	61050.7	51700.2	69326.8	75884.7	70711.5	77240.2	77330	65965	53816.6	60381.6	95906.9	61252.5	53671.4	99596.3	51268.6	78268.9	133311	44876.8	46489.7	68274.2	53656.9	71190.7	88385.6	62308.7	76883.3	2	2	2
D3YTB1;F8W727;P62910	RPL32	1.00677e+06	1.09204e+06	988408	910833	773930	966851	912415	777854	865292	928587	864493	742409	788034	859729	838213	731084	846264	734524	734129	836019	882686	835270	848974	844185	858314	774448	786555	823650	987274	1138335	1.06891e+06	891774	967217	1.07661e+06	1.10345e+06	964829	1.04235e+06	1.0309e+06	1.14298e+06	913676	976774	1.0018e+06	1.01598e+06	1.07011e+06	1.12633e+06	3	3	3
D3YTB5;F8WAB6;P51617;P51617-2;P51617-3;P51617-4	IRAK1	5432.24	NaN	NaN	NaN	NaN	NaN	NaN	2034.2	NaN	135497	NaN	NaN	NaN	NaN	2275.96	2815.52	NaN	4192.44	5344.78	NaN	NaN	NaN	NaN	NaN	NaN	NaN	1727.58	1408.93	NaN	NaN	NaN	NaN	NaN	NaN	NaN	NaN	NaN	NaN	NaN	NaN	NaN	NaN	3625.4	3427.35	NaN	1	NaN	NaN
D3YTG3	ABI3BP	65428.5	NaN	27324.1	30864.3	NaN	NaN	2060.43	39878	16383.3	NaN	9037.89	NaN	NaN	NaN	NaN	123466	3314.66	102852	51629	14166.5	6285.74	NaN	7349.16	5532.34	NaN	6348.29	7511.67	6324.8	11814.9	13361.9	8820.95	NaN	NaN	52541.5	NaN	16891	94834.8	NaN	NaN	NaN	NaN	NaN	96336.9	NaN	40421.3	3	NaN	3
D6R934;P02746	C1QB	859986	147116	212449	193674	116291	385801	115710	218098	93110.2	200181	122591	129088	158014	202838	230289	167402	156651	178674	541549	134654	213473	70372.4	209418	164950	105711	203815	421736	163316	162494	268024	518397	80368.9	111758	873193	144610	214536	1.62624e+06	192855	188116	191714	109006	189316	605498	143720	150701	3	3	3
D6R938;E9PBG7;E9PF82;Q13557;Q13557-10;Q13557-11;Q13557-6;Q13557-8	CAMK2D	206462	199305	226002	225406	184749	252567	194548	202918	156078	189532	183055	228522	223471	195303	216500	245554	185816	331615	252717	216963	177904	186764	192641	189171	158112	199184	140253	196543	190463	224813	176979	210982	226451	234978	196401	192016	249460	199956	168178	336739	209397	154786	201033	212090	175281	3	3	3
D6R956;D6RE83;P09936	UCHL1	95372.8	43633.3	51607.6	37825.7	35976.2	45083.3	NaN	53665.2	NaN	21875.8	27960.6	43297.2	29938.1	20073.7	28428.3	169886	39110.2	90436.3	89634.2	43440.5	35453.7	23446.2	40117.9	52632.4	NaN	27521.6	54824	50459.7	25224.2	71193.3	58608.5	28014.4	47034.1	63976.9	NaN	25753.8	147912	35048.9	32918.6	33169.1	66673.9	36853.7	92287.7	7390.76	58605.3	3	2	3
D6R9C7	RWDD4	25758.3	NaN	28264.9	NaN	34384.4	31657.7	30847.1	25962.7	29165.5	41767.9	NaN	NaN	8531.33	NaN	6056.55	NaN	NaN	25383.5	NaN	33572.4	30079.3	28466.4	NaN	NaN	27577.4	NaN	28134.7	24112.8	34715.8	34404	NaN	23743.5	14284.3	NaN	NaN	31562	NaN	38589.6	NaN	20039.2	NaN	44816.9	NaN	31402	33475	1	NaN	1
D6RAA6;P57088	TMEM33	164079	162712	244011	184225	160055	177804	252645	255194	203301	169680	176451	128463	166407	216339	159941	151926	151827	190996	186599	140284	146037	191057	153350	289531	162986	141015	165998	124411	195822	232988	270820	174846	113294	195239	156380	164842	275105	190867	199029	140847	127442	167942	193637	149786	139952	3	3	3
D6RAN4;P32969	RPL9	1.27187e+06	1.43594e+06	1.42993e+06	1.14199e+06	1.22214e+06	1292895	1.35248e+06	1.15819e+06	1.26536e+06	1.05914e+06	1.27226e+06	1.15687e+06	1.14247e+06	1.24063e+06	1.19091e+06	1058899	1.24387e+06	1.30898e+06	1.2293e+06	1.13178e+06	1.27659e+06	1214969	1.1986e+06	1.34775e+06	1.24666e+06	1058432	1.18534e+06	1.26782e+06	1171975	1326002	1216186	1.12252e+06	1.11543e+06	1.34168e+06	1.12653e+06	1.1568e+06	1.22719e+06	1.17267e+06	1.53971e+06	1.18973e+06	1.16953e+06	1.21529e+06	1.14322e+06	1.29751e+06	1.23725e+06	3	3	3
D6RAN8;H7C5U8;Q9P0M9	MRPL27	39555.1	28555.1	21107.8	23825.4	34873.8	28803.1	24552.5	22663.6	23179.9	24214.2	28994.1	19242.5	25151.6	25802.3	24488.3	29737.3	46471.4	25766.5	31628.2	34342.8	25861.9	30304.1	NaN	47531.6	43587.9	16588.9	40182.4	35865.9	38794.6	27338.5	47536.7	45157.4	37546.2	31490.7	32554.1	37390.4	35803.8	34825.8	12158.8	40807.3	15103.7	36998.3	25542.7	33362.9	32682	1	2	2
D6RAZ0;D6RED3;E9PD12;F2Z2L2;Q96AX9;Q96AX9-10;Q96AX9-11;Q96AX9-12;Q96AX9-13;Q96AX9-14;Q96AX9-2;Q96AX9-3;Q96AX9-4;Q96AX9-6;Q96AX9-7;Q96AX9-8;Q96AX9-9	MIB2	208225	NaN	346708	NaN	NaN	NaN	NaN	205229	NaN	NaN	NaN	NaN	43508.1	NaN	NaN	NaN	14061.2	146409	162295	NaN	113070	NaN	NaN	125490	NaN	NaN	128570	NaN	NaN	113196	295143	79975.7	NaN	223357	NaN	NaN	178061	NaN	NaN	NaN	NaN	NaN	NaN	NaN	NaN	1	NaN	1
D6RB01;Q9Y6X4	FAM169A	45845.4	9652.25	25414.4	NaN	NaN	51176.9	NaN	14432.8	3566.5	7591.18	NaN	NaN	NaN	NaN	218408	NaN	NaN	34212.1	58526.1	NaN	41013.1	20141.2	NaN	35201.9	NaN	NaN	31530.7	NaN	5751.74	35438	24645.1	NaN	NaN	46572.3	NaN	16650.7	NaN	NaN	NaN	NaN	NaN	NaN	33453.5	NaN	NaN	3	1	3
D6RB73;D6RE58;D6RHG0;P78383;P78383-2	SLC35B1	21565	22578.2	13959.4	7053.48	13385.7	NaN	NaN	NaN	16464	17979.3	15655.2	14307.5	23174.5	NaN	NaN	NaN	18038.6	NaN	NaN	14133.7	16993	22856.7	17670	NaN	17974.9	22153.4	NaN	NaN	11929.6	23109	21315.7	NaN	NaN	NaN	12303.2	6274.97	NaN	21952.3	24185.9	13865.2	15864.4	32848.1	NaN	11209.9	NaN	1	1	1
D6RB81;Q9UHK6;Q9UHK6-5	AMACR	215606	310663	282152	160392	262977	73612.8	142391	288755	167997	268383	183980	223106	230605	162949	193335	122265	325209	98973.6	130940	130172	261689	198338	287425	78665.6	217134	170651	169462	209342	192145	352631	161125	155910	300919	81920.9	203488	169860	227689	217698	183139	182784	174831	304415	115916	195733	254618	3	3	3
D6RBS5;Q8IZ81	ELMOD2	83656.8	89858.8	70859.4	66900.6	86851.9	74739.5	83207.4	97836.2	91757.6	106727	92059.7	75673.7	83797.2	91472.8	92100.9	74236	81652.5	61061.5	58915.7	87332.3	81345.8	102928	94204.5	90654.8	92405.6	72191.2	105210	87237.9	92519.8	100635	94984.1	82781.5	75940.3	67211.5	87459.7	82938.4	84024.7	69219.9	119740	73362	88791.1	82953.9	66058.5	69983.5	86631.7	3	3	3
D6RBT3;O75380	NDUFS6	51635.3	66495.8	76467.5	56011.2	115096	68576.7	56254.7	57026.4	73427.8	66861	83908.3	102635	93177.4	81119.4	79473.3	80155.5	98785.1	67424	90228.2	75469.2	77099.7	99753.6	68623.2	40135	104201	78398	63785.8	119726	92417.3	106171	86785.2	96853.8	90685.9	86161.2	86108.9	61293.3	97249.5	131512	124446	104352	99751.4	46176.3	77335.8	70694.7	80027.8	2	3	2
D6RD46;Q9UPQ0;Q9UPQ0-10;Q9UPQ0-2;Q9UPQ0-4	LIMCH1	25228.6	NaN	15471.3	NaN	NaN	33298.1	23163.8	27532.7	NaN	NaN	16270.7	NaN	7699.97	10103.9	NaN	NaN	16031.3	18462.9	20227	NaN	14260	17328.1	27397.3	20240.1	17343.5	NaN	10229.2	18908.1	NaN	NaN	NaN	23599.7	NaN	13333.2	43060.8	NaN	NaN	NaN	15534.7	NaN	NaN	NaN	NaN	NaN	NaN	1	NaN	2
D6RD58;O14960	LECT2	55146.9	26194.3	31287.5	36563.9	NaN	21554	NaN	29406.2	NaN	25771.4	NaN	28562	NaN	24478.4	16211.9	82438	21502.5	35590.4	34437.6	21389.2	64520	34110.2	27147.2	NaN	26522.5	31018.7	21778.7	23717.3	NaN	28307.6	25434.8	NaN	37092.9	32711.4	NaN	44684.1	120324	NaN	NaN	27273.3	NaN	NaN	29514.2	NaN	28665.9	1	1	1
D6RDN9;Q15119;Q15119-2	PDK2	45787.7	87718	41930.8	79348.2	82558.4	43525.1	72574.3	16464.3	22044.7	52684.3	57837.9	50340.7	64631.5	40984.2	75594.9	101728	89259.4	56977.8	40624.4	57446	55337.5	43226.6	29834.8	74677.2	42115	62965.4	34458.1	80880.6	43936.2	71839.2	54735.9	51365.2	31840.8	26381.5	79986.7	51892.5	NaN	44138.4	71183.5	63172.1	69807.4	68425.5	37096.1	34731.3	32601.7	2	3	2
D6REA0;O75879	GATB	NaN	39541.1	29512.7	22210.5	NaN	20858.3	49820.3	60137.7	75200.9	34465.8	49750.8	31943.5	33634.4	NaN	43260.1	NaN	66273.2	NaN	48330.5	43057.7	32216.3	33664.2	25559.1	48380.2	42409.4	36831.8	48463.4	50898.7	88879.7	37333.2	NaN	37709.6	9994.98	44469.5	NaN	138653	NaN	84943.5	NaN	NaN	39613.4	116191	55820.1	49417.9	53594.6	NaN	2	1
D6REB5;P35475	IDUA	37373.2	17543.8	12784.9	15591.7	13434.6	30669.6	14490.6	19433.8	23667.2	NaN	23231.9	9332.48	17886	23386.7	12742.7	25399.3	26235.2	NaN	NaN	22930	18610.7	14481.8	35558.3	25615.4	26036.9	22212.5	34325	22060.5	18501.1	31890.6	45433.4	NaN	NaN	50238.6	8063.28	13138.7	NaN	12891.8	17229.1	7763.65	12854.9	25959.1	31869.9	8804.94	17836.4	3	2	2
D6RER5;D6RGI3;Q9NVA2	2019-09-11	429945	207250	333886	334015	174966	488945	156096	254385	176990	195176	174463	238874	183774	186413	230434	349222	138976	793391	414529	207855	224055	181336	222292	279408	175607	238325	248430	205204	177956	257149	349618	237095	190466	424788	202701	322529	554162	186446	175822	251177	176686	171715	302086	201057	248144	3	3	3
D6REX3	SEC31A	575409	669325	551391	670286	649972	580506	715320	609772	690212	745523	761303	765744	797761	872852	749097	571971	697261	526865	503152	681650	725596	790232	741197	565443	816117	637758	514519	754493	722094	611379	617685	766442	765474	578603	746793	694055	619285	638809	757693	743757	658561	722038	635017	676377	771599	3	3	3
D6RF35	GC	590232	425817	561708	705946	540146	645434	1.15557e+06	1.24907e+06	714027	597023	502617	512673	449966	700565	432196	1060228	512865	1470311	739219	578667	880924	700372	938383	657765	625859	725120	553989	576586	641708	662213	489803	506646	795014	637608	593036	648808	2.99352e+06	719035	450537	655155	568047	643654	482820	511727	909353	3	3	3
D6RF48;Q9P2W9	STX18	32817.6	23799	17811.6	5234.16	14562.7	22821.3	15846.2	22258.1	20772.8	13811.9	21342	26152.9	21046.4	21524.5	23869.3	15212	21873.6	27107.8	29455.9	19702.3	21522.5	23042.4	18896	20866.1	12968.3	16325.5	12302.1	19546.3	14163.9	20803.7	23449.9	22142.8	258273	23646	27263.8	138600	130459	19790.4	24024.6	166910	11898.3	21580.7	26022.4	25834.6	21192.7	1	3	3
D6RFG8;P27707	DCK	51913.1	NaN	88871.9	50073.1	NaN	86797.6	11174	17681.6	NaN	37606.9	17195.6	25326.1	NaN	12461.6	NaN	27137.4	8321.99	76897.7	39941.5	NaN	NaN	NaN	NaN	NaN	17052.7	36315.8	24014.8	21652.8	34311.9	39736.7	66681.8	NaN	18201.9	51175.2	16738.3	44411.3	155994	NaN	NaN	NaN	NaN	NaN	63602.2	NaN	31732.4	2	NaN	1
D6RGG3;Q99715	COL12A1	173702	27072.8	102941	129090	33664	255066	60332.6	73428.1	39757.7	69609.2	27793.3	124281	37628.4	43919.4	150299	157412	33756	262610	249256	39949.3	68579.6	61521.9	82941.7	164692	38510	98712.9	108581	68335.7	66790.4	48442.4	130178	56420.5	48279.3	87494.8	67695.4	87521.5	345267	93422.4	50119.4	77173.8	40053.9	31502.5	97291.9	42125.5	56264.1	3	3	3
D6RGK9;H0Y9C1;H0Y9Z5;Q96LI5;Q9ULM6	CNOT6L;CNOT6L;CNOT6L;CNOT6L;CNOT6	5843.66	NaN	NaN	NaN	NaN	12743.8	NaN	6446.38	8646.05	NaN	3883.59	NaN	6117.39	NaN	5247.2	10196.9	6106.15	16637.1	14230.3	NaN	NaN	8012.6	NaN	8561.13	NaN	NaN	8552.25	7348.74	NaN	9177.09	10410.7	NaN	NaN	12271.1	NaN	9683.58	13508.4	5157.18	NaN	NaN	NaN	NaN	NaN	NaN	NaN	1	NaN	NaN
D6RGV2;H0YA41;P16871;P16871-2;P16871-3;P16871-4	IL7R	95562.5	NaN	94455.6	35164	NaN	56035.8	NaN	NaN	NaN	NaN	NaN	NaN	NaN	NaN	NaN	NaN	NaN	186169	132176	36351.3	NaN	NaN	NaN	78176	NaN	NaN	NaN	NaN	NaN	NaN	NaN	NaN	NaN	29793.7	NaN	51820.9	161474	NaN	NaN	NaN	NaN	NaN	61202.8	160449	NaN	1	NaN	1
D6RGV5;D6RIE3;H0UI06;P14406	COX7A2	1427740	2.06633e+06	1291239	1233804	1.86475e+06	913123	1.3604e+06	923678	1.34083e+06	1.93921e+06	1.53928e+06	1.19553e+06	1.34127e+06	1.14502e+06	1.49062e+06	1.05744e+06	1.88675e+06	887172	817611	1.32483e+06	1.54097e+06	1.55759e+06	1.29677e+06	869439	1.69068e+06	1.48583e+06	1.38001e+06	1.28278e+06	1537742	1.29936e+06	1.8496e+06	1690014	1.44858e+06	1.35674e+06	1.60925e+06	1.4383e+06	958506	1657332	1.61137e+06	1.60255e+06	1.45735e+06	1621236	1.67189e+06	1685714	1.51301e+06	2	2	2
D6RH31;Q6UXI9;Q6UXI9-3;Q6UXI9-6	NPNT	116131	NaN	100533	77567.6	NaN	72108.3	NaN	NaN	25518.7	2723.12	25113.5	69501.8	6070.07	NaN	NaN	89171.6	NaN	170837	89940.4	NaN	NaN	NaN	NaN	92769.4	NaN	43896.4	52402.1	NaN	NaN	23215.6	NaN	16886.9	NaN	69584.8	NaN	72516.8	289314	NaN	NaN	NaN	NaN	NaN	73486.7	NaN	NaN	3	NaN	3
D6RIY6;Q06265;Q06265-2;Q06265-3;Q06265-4	EXOSC9	34664.1	28039.4	23033.5	28156.6	23055.5	27603.5	NaN	12925.8	35292.5	20875.4	21622.5	25667.9	9198.82	25774.6	25208.7	18939.4	16076.7	43653.8	45328.2	21834.5	21725.9	31411	23209.1	NaN	17600.3	20369.2	30184	9708.09	24956.9	37334.3	40694.6	25888.8	28260	43704.5	35478.4	37392	29676.8	28706.8	NaN	32109.7	29916.8	23203.4	38366.7	19800.1	27829.4	2	3	2
D6RJ90;Q9Y6G5	COMMD10	43658.5	39953.7	42145.2	44706.7	42071.6	44320.2	43985.9	46104.4	44322.6	44749.2	41047.7	43728.2	43888.8	47469.3	41962	43653.6	40250.2	57673.4	49202.4	43911.9	44490.1	46270.6	48190.2	46825	46994	42297.6	36021.2	34511.4	41404.7	45424.3	41954.5	37908	41719	45703.5	43291.2	47690.3	49975.5	37838	42061.3	47701.8	50597.8	33278.8	42486.1	39403.8	42172	3	3	3
E1CKY7	sm-M20	21093.9	NaN	13309.2	NaN	NaN	24420	NaN	2425.33	NaN	NaN	NaN	NaN	NaN	NaN	NaN	10453.1	NaN	35059.3	19083.3	NaN	NaN	NaN	NaN	14069.3	NaN	NaN	5187.36	NaN	NaN	NaN	6180.37	NaN	NaN	15114.5	NaN	NaN	26340.4	NaN	NaN	NaN	NaN	NaN	6462.3	NaN	NaN	1	NaN	1
E5RG17;Q6P1N9	TATDN1	44732.3	66748.5	43774.2	36188.9	59016	58803	47827.7	47956.8	60341.8	62899.1	40673.2	66937	47807.2	43186.7	49270	48243.5	42276.9	48782.1	47768.6	50674.4	46908.7	45288.3	49977.5	62773.5	45889.1	62596.9	55948.6	49483.9	77439.4	44189.5	41023.6	69384.9	57911.6	43507.5	71156.6	54746	48412.5	56701	85187	66471.3	43526.5	53240.3	57157.6	71259.1	78672.3	3	3	1
E5RGN3;E5RIM7;O00244	ATOX1	599812	624370	497478	384611	430108	476228	410401	484136	531328	448005	713146	498884	480217	394504	455004	491243	445847	527456	451320	470291	493955	455434	430897	427747	454881	544145	510767	557604	482945	572934	457456	507583	515754	594509	433693	453739	797976	579668	289316	535401	487474	678546	703169	567903	436094	3	3	3
E5RGQ3;Q9H446;Q9H446-2	RWDD1	96179.6	95417.9	69987.2	65289.2	54048.7	81292.6	52053.3	74168.9	58026.5	46155.2	45349	54395.3	21406.4	55110.6	40124.7	69999.4	54560.7	96498.9	100329	56404.3	59938.3	50210.6	51164.4	59662.9	60868	69965.7	69973.8	73339.7	69130.5	95773.1	82615.8	78206	NaN	70956.8	75747.8	88553.7	92861.9	78170.5	24467.9	66859.3	89940.1	52089.7	62649.2	56924.1	83964.9	1	1	2
E5RGR0;O75608;O75608-2	LYPLA1	471379	676886	464180	526911	628552	390864	533610	384120	499457	653378	663258	580962	614430	594195	608691	628456	600889	368940	498511	602686	490853	573902	577400	541073	587715	728432	547690	564773	641228	585128	509540	671173	715963	542469	685644	591366	474764	667003	634893	741050	704286	626230	542648	652489	634137	3	3	3
E5RGX5;Q93045;Q93045-2	STMN2	60260.6	25724.2	56449.7	38355.6	30029.1	63042.8	30218.1	NaN	35229.7	46868.2	26703.5	38015.4	NaN	25303.6	30061.4	44915.8	28989.7	54142.2	47622.5	NaN	47968.2	38817.4	41082.7	34608	27575.8	39034.5	42167.4	39559.9	35986.1	55810.7	141711	32851	33787.9	96464	43336.1	97561.2	118878	35788.4	38952.3	38472.3	28788.8	41786.6	46259.7	20647.6	48264.4	1	1	1
E5RHG8;Q15369	ELOC	104824	83853	112638	96504.9	107107	117168	108940	112944	119037	124390	120806	104349	132087	112711	115237	116789	102776	171759	130912	96185.6	106610	112944	112975	106956	109354	118562	105116	104657	109558	67509.1	77732.6	93112.1	113951	84080.9	110617	101213	128724	82572.6	152684	118921	74891.2	83968.8	80245.2	78403.3	91706.3	3	3	3
E5RHK8;Q9UQ16;Q9UQ16-2;Q9UQ16-3;Q9UQ16-4	DNM3	85719.3	148088	75526.5	160253	110927	NaN	87283.5	96186.8	114755	NaN	143079	139032	86710.1	129789	65664.4	134175	125518	NaN	67798.4	139703	102434	96764.9	139926	64553.7	141987	213002	NaN	135275	NaN	92363.4	42276.9	104312	NaN	94539.8	NaN	115255	NaN	146666	NaN	162280	167626	170944	63318.4	NaN	123514	1	1	1
E5RHW0;H0YBH7;Q96BY9	SARAF	NaN	39032.5	16884.6	NaN	9735.68	NaN	NaN	NaN	NaN	NaN	NaN	18702.1	16101.5	NaN	NaN	19392.9	12185.4	10938.8	13160.9	20723	21377.5	NaN	23721.4	NaN	28565.3	14743.3	14382	37092.8	18004.9	34554.3	21215.4	NaN	NaN	20788.9	NaN	19164.3	NaN	NaN	NaN	NaN	29284.8	NaN	NaN	NaN	22861.2	NaN	2	1
E5RHW4;O94905	ERLIN2	868234	949321	935806	838277	1.01936e+06	743462	939162	947407	1.02045e+06	679758	957567	932352	863971	951506	776079	955732	1.00573e+06	573753	761738	1.04157e+06	715011	982146	1.05196e+06	929112	788891	897635	948381	990811	851758	1173520	639304	828568	802645	714047	745191	683274	762903	1117786	775013	936140	1.16572e+06	1.03339e+06	658489	1.10297e+06	877677	3	3	3
E5RI98	NPM1	67357.8	75489.2	75031.2	48044	58350.4	66749.2	NaN	54433.9	NaN	54764.5	60930.5	62150.6	67706.4	60484.2	51881	48371.8	75544	83649.6	NaN	33910.1	65659.9	58368.1	45919	71358.2	35628.5	57065.6	76121.6	NaN	56069.2	58514.2	70729.1	62988.3	56252.4	65139.2	60036.1	66682.4	59120.3	58822.8	53717.2	62827.2	68717.5	81290.7	76383.4	86729.2	70642.4	1	1	1
E5RI99;P62888	RPL30	710602	581304	600178	540571	417359	683028	608402	560976	572171	372084	380101	520019	606658	498468	612638	525463	422560	623263	548485	606222	461570	531236	483162	421028	488565	578071	613180	600798	652698	499915	414653	596663	420122	475758	637080	624197	559128	637708	760007	574337	675831	510780	632939	615440	586217	2	3	2
E5RIW3;E5RJD8;O75347	TBCA	464171	530136	357822	363068	382897	331111	312732	336473	450423	376793	324566	333653	402988	310630	313641	406403	301474	299491	345932	366973	326175	335513	385902	280131	295112	342848	316127	338562	350177	495335	480749	463154	519916	404806	439319	377307	462173	459377	343400	487303	374893	355343	340741	287515	425042	3	3	3
E5RIW9;P28328	PEX2	NaN	13980.3	20105.2	18632	NaN	NaN	NaN	NaN	NaN	NaN	NaN	NaN	NaN	NaN	NaN	NaN	27509.9	NaN	NaN	NaN	NaN	NaN	NaN	NaN	NaN	NaN	NaN	NaN	NaN	20474.6	NaN	23971.5	NaN	NaN	NaN	NaN	NaN	NaN	NaN	NaN	NaN	NaN	NaN	NaN	NaN	NaN	1	1
E5RK69	ANXA6	420749	593970	341358	172594	739981	147509	179481	143605	324503	274705	288995	169368	293487	164499	195154	155596	378917	134989	190149	305109	256206	152877	135665	275798	240503	149298	280314	234138	241908	333080	326004	290909	162815	409036	178455	334796	167192	484777	137578	200328	264739	501729	574368	221734	260397	2	2	2
E7EM64;Q7L5N1	COPS6	105332	94523.6	82226	67401.8	69623.8	77422.3	70215.4	93324.8	76175.4	63135.9	79893.2	77229	77440.3	65061.3	84890.6	70825.9	69605.8	103119	88394.5	70212.4	63007.7	74269.9	66627	52070.9	66317.9	62460.9	51106.2	111859	80378.1	64892.4	78571.4	85014.2	41995.4	76128.7	52336.2	91076	103437	50749.4	50588.9	48474.6	61005.2	53496.4	70906.5	65818	75564	2	2	3
E7EMA9;Q32M88	PGGHG	7586.93	NaN	NaN	16015.5	NaN	3990.82	NaN	NaN	NaN	22018.7	NaN	NaN	15152.4	11032.1	10717.1	8964.55	NaN	20001.9	9905.21	11057.2	7629.39	NaN	NaN	NaN	NaN	NaN	6368.02	NaN	NaN	NaN	NaN	NaN	NaN	7388.84	8642.42	9951.02	9064.45	7066.15	NaN	NaN	NaN	5311.89	NaN	NaN	NaN	1	NaN	NaN
E7EMG1;Q9HBL0-2	TNS1	87727.6	NaN	44090.5	48320.2	28909.4	113025	19740.2	NaN	13132	37549.3	30235.6	37576.5	22122.1	26898.4	37506.7	56100.1	31924.3	109723	128030	31300.2	30429.2	27487.9	28602.8	79299.8	27819.3	36531.9	55335.7	28603.8	29691.4	26874.4	50080.6	35265.6	29634.2	67392.6	36747.9	42076.7	174546	27926.7	56743.4	37474.5	30276.1	21654.2	47463.8	32063.6	NaN	1	NaN	1
E7EMN6;P41236	PPP1R2	44223.4	22939.2	44824	36159.7	28265.1	49423.6	22625.3	39018	36989.1	34215.5	32656.6	38195.2	30441.9	34257.8	30922.2	45972.6	27423.4	77185.2	45854.9	28387.1	24627.4	24697.7	27227	33133.3	31472.9	39228	39126.5	36467.4	24710	33633.2	39391.3	10792.8	33249.4	53454.4	20679.1	40272.1	66535	36330.8	8680.85	36402.6	33389.1	47577	32601.7	17583.6	30096.7	3	3	3
E7EMS2;G3V3D1;G3V3E8;J3KMY5;P61916	NPC2	334718	253805	224499	258771	401894	404090	287313	324821	353797	409665	412185	372626	295707	353850	354578	246568	260504	319345	464300	434415	312358	485211	325476	462446	430281	455730	348526	342220	273321	337969	403369	334855	211542	314351	269417	340218	968280	113520	107607	228904	371923	336039	277131	375020	375153	2	2	2
E7EMT5;P04798	CYP1A1	NaN	462726	206888	418357	756137	294518	275626	1418409	490506	1305380	226618	1.44063e+06	866780	223331	800503	319794	744129	264624	NaN	405826	440249	670446	NaN	NaN	707956	769831	236038	779386	NaN	143669	NaN	369005	NaN	87680.6	NaN	NaN	NaN	89752.5	24655.2	NaN	91032.1	NaN	NaN	NaN	NaN	NaN	3	2
E7EN73;Q8IZA0;Q8IZA0-2	KIAA0319L	20687.3	28204.8	21887.4	32243.9	33653.5	22016.3	39461.9	18453.8	26860.5	34058.4	19660.7	21818.8	20994.3	18500.3	14955.4	19121.6	29803.7	18085.4	32992.4	23588.4	35732.7	NaN	34046.7	37744.7	25769.2	31564.2	21465.4	35560.4	NaN	24921.8	20817.4	18279.4	22775.7	23273	29064.7	28120.3	NaN	84182.4	32816.7	NaN	NaN	25871.9	59393.7	24864.1	35495	2	3	3
E7END6;P04070;P04070-2	PROC	26238.5	23880.1	20187.5	27966.5	12954	39075.6	27420.3	35509.9	20683.3	11843.2	22199.9	25268.9	16221.7	23625.5	21687.4	55370.5	27309.4	44265.2	21232.9	30024.7	20091	15557.1	20982.9	24177.4	21831.5	34558.2	30611.1	24164	20020.5	23675.7	20482.6	23000.3	40922.6	23767.7	32349.1	19651.9	31019.6	10744.6	22963.1	31271.6	17727.4	15448.2	12695.3	16606	22065.9	2	2	3
E7ENI1;P22888;P22888-2	LHCGR	987673	2.87296e+06	1.10754e+06	2.23882e+06	2722667	665812	1.51092e+06	2194392	2.25399e+06	1.85705e+06	2.85101e+06	2263373	3.16544e+06	1.9173e+06	1842873	2.9112e+06	2.67003e+06	487980	485811	3043549	2.01244e+06	2.49996e+06	2.28688e+06	747809	2244469	2988984	1.7783e+06	2.06315e+06	2.49648e+06	2.76129e+06	564996	2539112	2761237	663680	2.91002e+06	1.42097e+06	NaN	3.21704e+06	3.49432e+06	2.2723e+06	3337522	2.62456e+06	783659	3.55099e+06	2316622	1	1	1
E7ENV7;Q86YQ8	CPNE8	NaN	21530	27214.5	33304.3	30100.2	30376.3	31514	22586.1	29630.8	35072.1	17811.2	20112.8	23092.1	37090.4	42718.1	39086.1	25211.5	27868.1	31611.9	27515.9	12853.2	18510	21127.2	23327.4	29693.9	27360.2	28476.5	32515.6	9711.08	16710.5	29037.4	28613.8	7189.46	30024.1	23108	NaN	NaN	25087.3	20865	30301.5	24728.6	NaN	14608	33405.2	41301.5	NaN	2	2
E7ENY0;E7EV99;P35611;P35611-2;P35611-3;P35611-6	ADD1	237772	131380	177732	155673	115088	179470	99576.3	188116	95004.9	132046	110073	118846	111865	104620	112791	187083	112674	386033	184349	124833	131054	105968	100074	124173	96897.2	109713	143789	112549	101074	150251	139744	119921	95113.9	239613	98911.9	161248	260833	109411	118288	96249	111405	104856	187046	82123.7	135030	3	3	3
E7EP72;Q9UFG5	C19orf25	33060.8	35233.8	35977.9	25795.4	18528.1	39855.7	20070.2	32766.9	28571.6	19801.9	27953.3	25495.8	28402.9	28895.8	22262.8	19223.4	26385.8	37276.5	40320.2	27619.8	31383.1	NaN	24012.1	33848.2	34979.6	NaN	30765.2	21213.3	NaN	32711.7	45740.9	20065.1	NaN	26884.7	27659.9	NaN	43947.8	31127.8	42513.9	18808.8	NaN	NaN	28292.5	NaN	36576.8	1	2	1
E7EP82;P15502-11	ELN	59061.7	NaN	NaN	NaN	NaN	23185.5	NaN	33259.2	NaN	NaN	NaN	20319.4	NaN	NaN	NaN	136509	NaN	NaN	NaN	NaN	NaN	NaN	NaN	20695.6	NaN	16806.3	NaN	NaN	NaN	18294.6	27533.9	NaN	NaN	NaN	NaN	NaN	162969	NaN	NaN	NaN	NaN	NaN	82659.2	NaN	NaN	1	NaN	NaN
E7EPG1;Q13201	MMRN1	40798.1	NaN	45866.2	14244.8	NaN	56662.5	5713.32	44719.4	6074.14	NaN	NaN	35913.7	12432.9	30295.9	22890.5	49668.3	NaN	120616	86660.5	20136.8	NaN	22641.7	4228.85	42131	NaN	37855.3	20355.4	19607.4	NaN	15320.7	19441.3	NaN	NaN	25657.6	NaN	25313.3	56572.6	18685.1	10758.2	30539.3	NaN	NaN	23737.8	NaN	34075.5	3	NaN	3
E7EPI0;Q9P2D0	IBTK	5712.7	NaN	8309.95	NaN	4202.62	NaN	NaN	NaN	NaN	5755.22	9560.14	NaN	NaN	NaN	NaN	NaN	NaN	NaN	NaN	NaN	NaN	NaN	NaN	NaN	NaN	NaN	NaN	NaN	NaN	NaN	6601.02	9483.15	8834.76	6342.75	NaN	NaN	NaN	11126.4	5140.87	NaN	8466.91	11167.7	NaN	10523.7	NaN	1	NaN	1
E7EPN9;Q9Y520;Q9Y520-4;Q9Y520-5;Q9Y520-7	PRRC2C	63894.2	56049	71620.9	53442.8	52942.6	64310.7	43263.7	55050.9	62870	26921.7	50134.2	54687.2	49356.8	24737.7	45441.1	56232.7	54138.3	99218.7	47255.2	49051.8	54642.4	49147.5	53983.7	51228.2	61027.9	52562.5	54035.6	65741	42870	61386.3	76724.4	54021.8	53267.4	73441.9	40967	56254.1	68956.2	58059.1	21169.9	47651.5	48406.4	56727	36528.2	24534.9	60959.9	3	3	3
E7EPS8;P28827;P28827-2	PTPRM	19978.5	NaN	19780.3	14022.7	16382.8	25251.6	NaN	NaN	NaN	14419.3	12824.3	12479.3	11697.4	26596	20812.3	18594.3	20244.7	51314.1	32339.9	11244.1	NaN	NaN	8759.94	18640.7	14724.3	10420.2	13669.6	NaN	113346	53900.5	13935	50600.1	41440.1	16080.7	39586.1	NaN	NaN	6807.03	NaN	NaN	NaN	NaN	59312.9	NaN	NaN	2	NaN	1
E7EPT4;P19404	NDUFV2	430535	484806	419598	358004	419327	234670	385844	342702	445904	476051	417941	475084	229243	350171	364641	352262	465613	308040	348830	421982	417616	403006	375939	178707	344634	370037	347735	391055	365409	418318	458366	387489	446733	422156	404905	388749	356060	412126	328536	471804	488284	505924	501513	433469	409257	3	3	3
E7EPV7;P37840;P37840-2	SNCA	74147.4	89527	40926.6	72841.3	80415.7	85078.4	151211	380538	98559.2	90585.6	31970.6	41047	79026.4	88232.3	41574.1	105646	56197.8	105215	59512.9	37039.3	63379.8	73581.9	93179.9	275703	48849.3	60617.5	41165.1	36872.5	71244.4	99282.6	121113	17761.2	71337.9	47170.8	52800.3	100587	605146	90626.8	74864.2	59494.1	71852.6	52299.4	18928.7	58276.3	58689.7	3	3	3
E7EQA9;Q92844	TANK	NaN	NaN	NaN	NaN	NaN	37523.6	20882.1	NaN	NaN	16655.4	NaN	NaN	NaN	15712.6	30095.1	203782	32990.9	46098.9	35890.9	26594.8	NaN	20221.2	NaN	NaN	23495.3	NaN	10227.6	NaN	18397.5	26694.8	24632.7	NaN	180008	24575.6	NaN	NaN	NaN	9493.95	NaN	NaN	NaN	NaN	12108.2	NaN	NaN	NaN	NaN	NaN
E7EQB2;E7ER44;P02788	LTF	195777	194736	140564	241963	233594	419220	235242	838238	1.02933e+06	383294	113723	255197	330833	238844	131361	209864	147031	112866	508078	241709	230516	254285	299712	269358	334504	261884	272074	380699	81512.2	205107	842456	190726	140048	311668	180770	389350	818899	334523	257127	199852	332328	189095	158300	292979	290240	3	3	3
E7EQH8	ELN	NaN	NaN	NaN	NaN	NaN	NaN	NaN	NaN	NaN	NaN	NaN	NaN	NaN	NaN	NaN	72768	NaN	NaN	93233.1	NaN	NaN	NaN	NaN	NaN	NaN	NaN	NaN	NaN	NaN	NaN	NaN	NaN	NaN	NaN	NaN	NaN	274312	NaN	NaN	NaN	NaN	NaN	43270.5	NaN	NaN	NaN	NaN	NaN
E7EQR4;P15311	EZR	756206	516360	794777	671308	536024	667830	700045	447551	403358	560430	454323	498408	479246	517296	540102	621298	514029	759717	872215	488547	597711	538354	545584	607005	566943	616907	1.02409e+06	505042	607952	476299	991990	537801	626221	646822	589238	632510	705563	524368	524854	415488	440054	627034	1.2761e+06	574644	464182	3	3	3
E7EQR8;Q9GZM5	YIPF3	35967.3	34306.6	51355.6	37293.1	44525.6	32860.2	34618.5	43267.2	46243.5	37268.6	40629.9	NaN	NaN	40317.1	26142.8	36286.6	43943.9	20373.5	39578.1	36589.4	29268.3	39978.7	46862.9	27741.9	39104.9	30886.8	35326.4	45615.3	21684.8	36065.8	47111.8	22616.1	36305.6	34249.1	25438.1	37282.6	NaN	40379.5	NaN	41671.7	41861.1	35331.2	39524.6	21352.9	36507.8	1	3	1
E7EQT4;Q9UKV3;S4R3H4	ACIN1	63731.5	58387.4	65749.4	77703.8	55127.5	81785.7	58933.5	57503.7	66858.8	50556.1	55576.4	64662.1	63116	56311.8	60669.2	65340.9	66544.9	106663	84272.1	58780.4	61157	60419.4	57546.4	61220.3	56355.1	55340.4	52536.7	57396.4	47629.5	53894.3	59936.7	54877.8	49893.2	67187.3	54128.2	57013.8	82701	55313.5	51746.2	57943.9	55953.1	54549.2	77274.7	72942	58361.6	3	3	3
E7EQU1;E7ES08;E9PES6;O15347	HMGB3	129773	121956	179114	177409	183148	229351	151226	113621	173190	134790	208747	172785	191742	181990	149935	120802	239651	137227	281180	176507	164246	212775	198037	295552	244396	137962	113887	176847	151710	99810.9	315555	133682	142378	117666	210129	135572	167625	147382	123376	177716	133521	207199	171626	101993	168971	3	3	3
E7EQY1;Q96C01	FAM136A	141422	142561	60948.4	114178	120255	130742	164906	135244	138094	114866	162405	115615	147473	177601	111316	162679	102183	110839	114684	85379	184700	139148	105873	113713	93587.3	84201.9	132723	68452.8	164595	139016	134366	150462	175749	123739	119193	113959	94929.5	150091	158695	186250	150642	186570	168968	173806	151048	1	2	3
E7ERD7;Q9UKU0;Q9UKU0-1;Q9UKU0-2;Q9UKU0-3;Q9UKU0-5;Q9UKU0-6;Q9UKU0-8;Q9UKU0-9	ACSL6	NaN	NaN	NaN	NaN	NaN	NaN	9793.59	NaN	12389.8	15496.9	NaN	NaN	NaN	NaN	NaN	NaN	NaN	NaN	NaN	NaN	NaN	NaN	NaN	NaN	NaN	NaN	NaN	NaN	NaN	NaN	NaN	NaN	NaN	NaN	NaN	NaN	NaN	NaN	NaN	NaN	22104.2	NaN	8955.35	NaN	NaN	NaN	NaN	NaN
E7ERI8;E7EW49;O75122-3	CLASP2	15340.6	20581.3	25358.6	26216.9	16787.5	19783.2	19810.6	20949.2	16581.8	15387.2	17217.9	18514.4	16386.9	22393.9	19230.6	24623	15401	49385.6	31606.4	21730.9	17122.7	17463.1	17399.8	10084.2	16482.8	19940.3	14991.7	12485.8	10239.4	11568.9	16130.5	14498.6	14185.8	33777.9	11702.9	13662.5	20595.6	13730.6	12082.1	11881.6	14220.1	10459.2	11124.8	6810.34	13712.8	3	3	3
E7ERK9;Q9UI10;Q9UI10-2;Q9UI10-3	EIF2B4	66645.7	55301	62394.2	55386.7	47406.6	46063.9	52243.2	70338.9	60589.4	58538.8	49790.7	57454.4	59547.6	62108.9	64133.7	51415.6	52589.4	62503.2	54113.9	61358.3	61306.2	55855.2	66078.8	54145.6	76581.9	56139.7	52127.8	50902.7	52931.5	69671.6	87800.4	58123.9	57288.4	52825.9	51225.5	59747	44717.7	55536.1	57827.7	60038.9	48128.9	51361.9	54623.6	51147.4	56353.7	3	3	3
E7ERS3;Q86VM9	ZC3H18	28743.7	11590.3	23381.1	16245.1	18497.2	21904.4	38386.3	16290.1	42959.4	13517.4	35862.6	3761.91	20111.7	11551.7	11151.1	4291.24	37332.1	81413.1	68221.4	11645.2	16430.7	9682.89	18393.5	11919.9	7355.32	39610.6	73730.7	18446	12058.2	13584	14553.2	11632.3	15186.2	18325.1	9816.3	15724.3	35031.8	35594	9312.06	10920.7	19585.9	30396.5	15957.5	18561.9	13625.1	3	2	3
E7ESA6;H0YBP1;Q05397;Q05397-5;Q05397-7	PTK2	41778.1	30723.7	40608	73186.4	38581.9	111715	70502.1	44647.2	140941	36484.4	135607	32312.2	20871.7	115229	25453.4	48555.8	42356.2	87709.1	76325.3	46915.8	45425.6	132349	49589.4	43932.2	104822	110998	144057	53376.4	28993.3	290949	52998.4	286311	33717.6	61106.3	64310.6	43850.5	180239	42205.3	58091.5	78150.7	41372.9	36275.4	42183	121904	47529.2	3	2	3
E7ESC6;Q9UIA9	XPO7	71400.5	58318.3	81684.4	68824.7	69614	80745.6	71710.4	78939.8	68866.3	67264.7	68328.6	71390.4	81966	64032.7	82502.9	75145.5	86545.6	110072	86652.1	84692.8	58435.8	66581	68712.3	85688.3	68907.8	87067.1	67598.9	65368.3	77200.5	78419.5	78357.6	79316.1	86650	81263.5	66521	77553.6	108748	69959.4	57080.8	81437.6	76918.6	78782.1	85047.6	92106.1	71823.7	3	3	3
E7ESK6;E9PBI9;P34741	SDC2	25026.1	29373.7	36331.9	37403.6	32894.2	31120.8	16012.5	29962.3	20433.5	62461.1	26185.2	21720.9	18322.9	15913.1	22625.6	16943.3	43279.8	35246.7	24525.1	25858.5	25605.9	15753.4	17733.9	18648.9	18964.4	19980.7	NaN	49312.9	31554.6	49634.2	24894.9	37302.3	28825.9	41169.8	27898.7	69211.8	66555.7	47378.5	54220.4	32657.3	28843.1	45052.3	28247.7	32739.5	48142.3	1	3	3
E7ESL0;J3KQY1;Q9NWU5	MRPL22	72891.3	84880.9	89731	63879.2	40785	69628.4	33076.8	NaN	38880	44063	48516.1	30949.3	51071.6	26981.3	74791.4	NaN	84250.7	NaN	41184.6	77772.5	60558.2	89188.4	35978.5	65057.8	98409.6	NaN	84158.8	64837.9	NaN	76998.8	104097	NaN	NaN	59185.4	NaN	42773.6	43343.8	48809.3	NaN	73797.7	60668.6	75465.7	100017	43803.4	32527.6	3	3	3
E7ESP4	ITGA2	NaN	NaN	NaN	NaN	NaN	23461.3	NaN	NaN	NaN	NaN	NaN	NaN	NaN	NaN	NaN	15958.3	NaN	87574.3	87527.9	NaN	NaN	NaN	NaN	NaN	NaN	NaN	NaN	NaN	NaN	NaN	NaN	NaN	NaN	NaN	NaN	NaN	NaN	NaN	NaN	NaN	NaN	NaN	NaN	NaN	NaN	NaN	NaN	NaN
E7ESP9;P07197	NEFM	24602.8	NaN	NaN	NaN	NaN	NaN	30067.9	80538.5	49631	537030	NaN	NaN	62162.4	22432.2	NaN	45321.9	NaN	93643.6	44795.4	NaN	NaN	51925.1	29821.3	100450	62616.9	7330.96	37806	NaN	NaN	NaN	NaN	NaN	NaN	NaN	739621	NaN	NaN	464009	432839	942332	NaN	56729.9	NaN	700609	NaN	1	NaN	NaN
E7ESX1;Q9H2X0;Q9H2X0-5	CHRD	35096	NaN	27215	NaN	NaN	NaN	NaN	NaN	NaN	NaN	NaN	NaN	NaN	NaN	NaN	NaN	NaN	27278.5	59629.4	NaN	NaN	NaN	NaN	18625.1	NaN	NaN	NaN	NaN	NaN	NaN	NaN	NaN	NaN	NaN	NaN	NaN	103837	NaN	NaN	NaN	NaN	NaN	20389.1	NaN	NaN	1	NaN	1
E7ESY4;Q13330;Q13330-3	MTA1	262098	NaN	24159.7	15620	2371.77	19781.4	11625.5	13919.8	14224.2	11393.1	9508.8	10056.8	11364.3	10604.6	23251.7	10597.6	10448	40341.7	26613.9	15264.5	6940.7	10886.5	9058.96	9649.86	4381.01	65842.5	7351.48	24675.3	NaN	NaN	NaN	12383.1	10247.9	13257	7987.69	14257.8	17425.4	NaN	NaN	8546.66	324443	NaN	15714.7	NaN	8642.67	2	NaN	1
E7ETA6;Q15154	PCM1	9457.29	14357.1	9037.97	27376.1	7942.03	37733.9	39110.9	32318.9	15502.2	5087.31	28447	21663.6	13041.7	12239.8	11209.4	15735.9	38322.9	34833.7	62320.1	12651.8	46173.6	31851.6	12191.8	NaN	15981.6	53331.9	47486.1	13677.6	7622.5	51249	15299	10873	40668.5	21393.3	NaN	6278.48	65671.5	62811.6	NaN	NaN	38300.3	15485.5	18190.5	42195.6	50310.2	3	3	3
E7ETB3;Q9ULA0	DNPEP	292200	402766	288806	243011	398781	269345	281081	243055	329402	305278	356119	281199	375506	260045	255685	311685	356932	284500	273666	320637	331720	293620	302354	284542	284805	370118	303907	322283	298914	385671	171054	364312	293302	198482	290082	266475	288172	373895	271420	332191	418707	433800	353030	300592	409979	3	3	3
E7ETH0;G3XAM2;P05156	CFI	32585.9	45801.2	31256.5	55628.7	33442.2	33393.9	52668.2	46769.1	44670.5	35402	34103.9	59578.2	35206.6	39734.7	28989.9	39016	27462	51542.9	26184.2	33601.2	40706	36211.2	38567.1	28529.6	34634.4	31370.9	32012.7	28214.7	60326.8	41049.5	33403.8	39997.9	45325.4	27318.8	34310.2	54860.9	92150.2	51551.6	40713.2	41088.8	36125	43787.3	16068.3	23468.3	43354.3	3	3	3
E7ETU5;F6Y5H0;P29558;P29558-2	RBMS1	45190	NaN	27746.9	NaN	NaN	71636.5	NaN	39534.8	21149.6	NaN	NaN	23366.4	NaN	20886	29509.4	44915.5	25865.2	103627	75496.5	NaN	NaN	25073.6	NaN	25558.4	NaN	27043.9	28024.1	NaN	NaN	47505.7	NaN	NaN	NaN	41657.2	24082.7	NaN	79189.8	NaN	27309.2	23499.7	30214.9	NaN	48478	NaN	NaN	2	NaN	1
E7ETU7;H0Y9G6;P09001	MRPL3	72976.7	47871.5	66902.5	45477.7	37989.1	65317.7	55639.1	43114.5	42320.8	56688	19774.9	48379.9	29443.6	39980.1	36344.3	29778.4	53511	58145.9	45179.5	34479.3	49124.6	33566	29605.3	65127	47880.9	30965	42288.5	30517.1	49696.1	52714.3	66497	38404.8	63987	47701.6	39281.8	68138.6	97305.8	56543.8	NaN	63406.6	NaN	50382.2	53860.4	59897.6	40244.2	1	1	1
E7ETY4;E9PC69;Q7KZI7;Q7KZI7-10;Q7KZI7-11;Q7KZI7-12;Q7KZI7-13;Q7KZI7-14;Q7KZI7-15;Q7KZI7-16;Q7KZI7-2;Q7KZI7-3;Q7KZI7-4;Q7KZI7-5;Q7KZI7-6;Q7KZI7-7;Q7KZI7-8;Q7KZI7-9	MARK2	31063.2	19852.8	32786.9	33385.6	12280.8	31163.2	17832.4	37781.7	26754.2	14733.2	23026	14685.6	16278.4	21987.5	19386.1	11653.2	16763.6	49041.5	36457	24583.8	20830	18104.3	30466.1	25461.3	24331.7	30473.6	25574.1	35695.1	12685	21126	36069.7	28103.3	31077.8	36612.8	29769.5	32365	45114.7	32306	19440.9	27821.7	NaN	23442.1	35099	20930.4	21101.4	3	2	3
E7ETZ4;Q9Y6E2	BZW2	53438.9	55177.6	58977.3	46234.6	23595	54188.1	29063.6	63975.2	41035.2	45669.1	31280.3	48836	38302.5	43887.3	55414.9	25558.8	37846.4	40891	67454.1	53925.9	58503.4	36848.4	45073.2	51771.2	38553.6	42694.3	44934.4	27341.9	24560.3	39389.3	55154.2	23930.4	64406.1	37328.9	32915.7	31536	49374.3	45937	16937.1	29153.1	42335.3	32210.3	44977.2	44732.9	34401.1	3	3	3
E7EU04;F5GZ45;F5H3Z4;F5H4Z6;J3KR13;P14207	FOLR2	32373.6	NaN	21226.4	15133	53772.3	120772	100159	68423.5	NaN	26908.5	49096	56771.4	53564.3	NaN	108157	36820.3	53304.9	104170	62265	72427.4	70595.8	NaN	57151	49587.2	62225.8	61349.9	70936.1	40733	46117.8	89733.8	NaN	NaN	43061	54419.3	51831	NaN	90491.6	71987.4	79803.4	48901.2	NaN	59798.5	72027.4	63628.3	70046.2	1	NaN	1
E7EU05;P16671;P16671-3	CD36	53465.7	97632.4	74147.5	103154	67216.4	68521.4	85862.2	91335.8	74638.9	102398	58601.5	57715.9	58013.5	75823.8	66283.1	46016.7	80088.6	84650.3	68790.6	64908.9	97144.2	69304.4	51538.2	73522.6	66124.6	38258	35220.3	63323.5	88870.5	52271.5	63608.6	79301.2	16170.5	118874	23650.3	80032.3	104283	68936	52490.8	NaN	63677.6	65107.3	45298.6	78208.2	77169.2	2	3	2
E7EU40;F8W9W8;Q92959	SLCO2A1	10517	NaN	8347.91	NaN	NaN	14671.2	NaN	6618.49	NaN	NaN	NaN	NaN	NaN	NaN	NaN	NaN	NaN	NaN	NaN	NaN	NaN	NaN	NaN	NaN	NaN	NaN	NaN	NaN	NaN	NaN	6257.8	NaN	NaN	18095.5	NaN	NaN	NaN	NaN	NaN	NaN	NaN	NaN	6029.14	NaN	NaN	1	NaN	1
E7EU96;P68400	CSNK2A1	80537.7	84410	86812.1	85930	84580.5	97414.3	73983.9	71807.7	72622.9	84718.7	60927.9	67575.5	69723.6	83486.7	78320.3	75242.4	78192	123786	113580	81405.8	71732.1	79646.6	72944.7	80294	79732.5	81265	82258	80633.2	81046.9	78404.7	89379.4	72281.3	77542.3	124289	66649.6	94643.1	133006	92103	104881	82410.5	78353.4	73867.9	84891.8	79754.9	69092.7	3	3	3
E7EUJ1;P11150	LIPC	123443	74830.8	86492.1	93705.3	80284.4	41284.4	83442.8	NaN	65667.2	125815	142730	148020	104333	74580.1	61658.4	207962	127025	77324.3	106604	105261	73609	118823	87895.9	76198.4	69665.5	148223	45618.7	161314	97663.4	125847	44070.9	134800	81000.2	47956.8	90720.6	124690	127063	91181.6	NaN	120639	74577.4	117451	43801.4	117814	123068	3	2	2
E7EUN2	AGAP1	55528756	27189964	29861340	33867168	26405322	57061796	28544506	NaN	517824	989045	221557	26378838	26644930	28009832	NaN	29181948	26698280	76989376	60140.1	30389030	NaN	972336	954160	38340224	807655	30431856	34255812	201974	NaN	31408098	40048544	NaN	NaN	46098636	28368938	35578652	558116	339004	NaN	306203	467019	435724	41730612	NaN	NaN	1	1	1
E7EUU4;Q04637-8	EIF4G1	75674.8	83207.6	74897.1	80282.4	76547.7	74008.5	104977	110945	87582.7	88083	77731.2	NaN	84339.7	48271.2	88101.7	74683.6	80621.6	NaN	NaN	88056.9	65367	61076.4	63202.6	NaN	103522	66907.1	85335.5	90534.9	111849	97730.1	134807	117240	98911.2	91030.9	89382.2	102636	78063.9	97166	106890	95226.6	97577.5	91687.6	NaN	74966	94653.5	1	1	1
E7EV01;O15484	CAPN5	48655.8	31444.9	52230	50073.8	36252.1	42431.9	32741.5	28690.7	27109	41567.9	38390.1	32316.8	42815.2	36266.2	32946.3	38563.1	36135.8	62809.5	25048	34634.1	44466.1	39172.8	38380.3	39853.6	33088.8	35517.8	41571.9	30708.7	32294.1	31292.5	21368.1	36139.4	64322.8	30950.2	34692.3	35429.4	66349.3	34732.3	34830.9	37942.8	32303.3	40243.3	44825.1	41617.8	43788.6	3	3	3
E7EVA0	MAP4	224573	104006	200285	151112	95888.1	226242	107878	159182	106300	111029	117569	131122	111771	124688	129907	152857	115595	338726	220334	124640	152220	121828	136159	146321	159877	137777	141271	117805	107819	119529	218695	124248	117815	236478	144342	177218	284322	121238	85276.5	131123	93681.9	152384	142547	81106.6	144234	3	3	3
E7EVB6;E9PEY4;O60941;O60941-7	DTNB	NaN	NaN	NaN	NaN	23261.1	NaN	NaN	NaN	NaN	NaN	NaN	NaN	NaN	NaN	NaN	NaN	26283.8	21669.7	NaN	NaN	NaN	30182.7	NaN	NaN	NaN	10195.2	8327.69	NaN	NaN	NaN	NaN	NaN	NaN	NaN	NaN	NaN	NaN	NaN	NaN	NaN	NaN	NaN	NaN	30048.5	NaN	NaN	NaN	NaN
E7EVC7;Q676U5;Q676U5-2	ATG16L1	17239.8	14530.3	17273.5	16328	18959.3	25149.8	15824.2	68049	21246.6	29371.2	9485.01	20711.2	22465.6	25355.5	17534.2	21467.8	20409.9	249893	30406.9	15199.8	20512.6	17497.7	20342.6	22818.2	20245.6	25292.9	16379.7	14833.8	44292.7	12501.6	12342.3	10225.5	26943.5	13490.7	12718	18384.8	26748	11384.3	NaN	11819.5	40674.6	12549.3	48652	34156.4	47464.3	2	1	2
E7EVH9;Q08623;Q08623-3;Q08623-4	PUDP	72458.1	114909	59079.1	113569	119551	125513	97034.4	96092	120027	101051	70755.3	66295.4	101324	92440.7	64343.2	120821	53322.8	84696.9	95397.7	70367.9	89361.9	51342	94329.9	65569.8	54110.4	109502	65440.9	50919	88488.3	79476.6	72095.1	104109	102474	87309.5	93604.7	97270	93227.5	121522	54989.6	121370	128406	93489.7	129926	109519	104043	2	2	1
E7EVJ5;Q96F07-2	CYFIP2	32509.8	10179.6	23762.8	37949.2	8280.48	29161.5	18628.4	81637.7	17675.9	16816.2	77365.7	14065.4	13446.7	16252.6	12169.2	28858.3	16100.7	52008.4	54725.2	19970.1	20309	15725.5	14822.8	22539.6	9065.69	16085	23151.5	23919.7	10625.6	17467.7	29876.1	27494.1	13754.6	33864.5	7170.68	10742.8	12598.5	6902.89	7324.7	NaN	NaN	88691.6	21702	NaN	NaN	2	3	3
E7EVW7;P14317	HCLS1	291662	156891	267271	214358	128564	331490	173795	160568	146657	137950	117871	213530	123492	159508	220484	173327	116120	628966	318492	148236	202859	131233	174279	189356	153068	202623	183093	151674	111741	250427	338733	114313	114673	239000	152849	154183	433293	128962	172629	114363	109210	138020	167679	92286	140777	3	3	3
E7EVX8;Q8WWY3	PRPF31	79419.1	38774	80704.7	78813.2	84780.7	126708	75909.3	63959.8	86337.7	74077.9	81328.7	87042.7	79232.9	80575.2	87304.1	101566	86274.5	176337	126229	53144.4	84551.5	43711.9	92730.4	93854.8	47065.8	46244.8	45969.2	76930.7	30774.4	92310.7	65159.4	35870.3	52246.2	115075	67545.8	83032.3	106832	45617.6	45194	37911	89589.2	33082.7	91450.4	72111.8	36492.2	3	3	3
E7EW05;Q9NVU7	SDAD1	24332.5	10029.4	22770.4	16297.7	16075.2	23100.5	25139.7	NaN	25626.8	14815.7	23696.1	17594.5	NaN	25136.7	17839.7	24226.6	22965.8	49057.3	23457.2	24939.7	31449.6	30456.5	23435.4	27608.9	16407.7	17254.3	22763.2	16110.3	11349.5	21799.3	24043.4	27671.2	28679.3	19660.4	28948.4	20124.8	44458.4	16403.7	54754.7	NaN	NaN	17923.2	NaN	17911.8	NaN	1	1	2
E7EW18;P06746	POLB	16475.8	NaN	15872.1	21065.1	11132.7	19218.9	17763.3	15710.4	15987.1	NaN	NaN	16747.1	NaN	12210.1	NaN	NaN	17374.9	NaN	NaN	NaN	12937.4	NaN	NaN	NaN	7177.88	12902.1	22763.9	20969.6	14432.8	13193.3	19189.9	NaN	NaN	NaN	NaN	15950.3	10307.6	NaN	NaN	14217.7	NaN	8227.83	14213.1	8888.11	12559.2	1	NaN	3
E7EW84;Q8TAG9	EXOC6	44775.9	20713.2	26574.8	25072.6	22010.1	32970.8	27189.9	36326.1	30032.7	23035.9	32222.9	24451.2	20055.6	26807.4	24060.8	27991.5	16388.9	50525.2	41393.9	27142.3	26184.6	20871.8	27606.5	17522.5	17034.9	20417.7	39927.1	30182.1	29381.7	24932.5	34696.3	27538.8	24338.5	34167.4	23714.4	21171.1	84899	26886.6	21864.3	21768.8	4015.78	37501.4	40804.9	188070	33703.6	3	3	3
E7EWB4;Q9BPU6	DPYSL5	74468792	42344072	73257776	54038328	43543092	86926800	40284852	590784	43991952	46375368	37270532	50108272	42045300	39619908	45965700	59913372	43301560	154891888	103189920	51539900	44507472	40576256	41064736	63338236	35822240	54250180	42884584	47250920	34475304	49563156	47034396	42207244	38979676	70589464	40333528	53891112	109548000	37930648	43222144	43329712	48197424	41235328	66649924	51986916	46604348	1	1	1
E7EWD9;O95718;O95718-1;O95718-2	ESRRB	24959.4	15800.1	22474.1	NaN	16122.9	14618.4	8499.72	NaN	17828.6	NaN	NaN	4201.74	17100.9	NaN	7958.92	3535.51	10921.5	12230.5	12912.6	NaN	32036.3	NaN	NaN	6117.01	10938.8	NaN	20409.2	NaN	17669.8	NaN	30981.9	14621.1	NaN	7799.48	NaN	6655.31	NaN	20497.2	NaN	NaN	NaN	19444.7	14361.7	11039.7	NaN	1	2	2
E7EWE8;Q8WUP2;Q8WUP2-2;Q8WUP2-3	FBLIM1	117263	NaN	131588	76177.4	NaN	198851	NaN	47986.7	53511.6	NaN	NaN	47686.8	NaN	NaN	NaN	40349.6	NaN	353964	278050	NaN	NaN	NaN	NaN	95992	NaN	NaN	87902.3	NaN	NaN	14944.3	75625.2	NaN	NaN	113592	NaN	NaN	212222	NaN	NaN	NaN	NaN	NaN	96292.7	NaN	NaN	3	NaN	3
E7EWM1	NCOA2	154130	162313	85469	151929	139047	73298.7	100110	77501.9	169306	167479	174032	85429.2	183889	188142	161832	83666.8	178007	64864.2	144908	164349	169980	172465	182613	210261	166962	162851	180994	155808	188541	176833	179806	186277	91778.3	170729	204917	166996	139851	170964	229331	200173	165173	82466.9	208450	184035	171597	1	1	2
E7EWP0;H0Y886;O43674;O43674-2	NDUFB5	173300	234462	210689	184960	169936	179249	145385	140144	145628	225542	171226	200345	168920	153077	165191	156858	198909	136273	154613	163643	183088	188737	178024	96373.2	207034	135019	179765	198046	166313	158603	189062	196699	177456	149034	183245	177056	78039.6	189833	228191	188407	204957	173732	170141	142334	180931	2	2	2
E7EX17;P23588	EIF4B	264460	313024	320081	293453	317421	284742	328351	312748	380487	314220	304455	327860	339245	343774	342593	344112	379359	355516	330468	295705	344031	360013	376882	299317	392600	326639	276533	361727	274890	308708	310708	288649	379941	296084	344612	260239	356588	329100	401871	363575	310567	371784	268460	155142	411571	3	3	3
E7EX90;Q14203;Q14203-3;Q14203-4;Q14203-6	DCTN1	146422	111273	151268	125891	116701	151482	122952	137658	117184	118575	137082	119305	128997	126008	132284	126324	118171	225198	177729	125764	118429	106770	116652	124276	132854	127772	126925	127556	139177	135936	161154	141656	119299	164379	132260	147259	198839	128706	96352.8	117004	122748	142012	152914	124590	138259	3	3	3
E9PAV3;E9PAV3-2;F8VZJ2;F8W0W4;H0YHX9;Q13765	NACA	258452	281346	285046	160556	163152	174220	163905	226706	216213	214326	160129	162886	158957	167068	147413	223999	150734	215337	266547	198893	224430	215666	244432	141932	251059	218427	190436	240657	188409	244265	287339	205268	228851	188262	210682	231353	223829	234833	193550	256826	172605	215716	161945	146770	252592	3	3	3
E9PB61	ALYREF	139183	153944	231252	136769	166003	210859	141824	114681	151966	168711	123872	194663	167544	128665	318986	139801	137671	300765	313178	159621	170191	135338	129538	157977	135446	136501	151477	132919	127098	136830	144593	120280	159664	166923	126874	140571	482069	110930	263469	140068	141580	120169	132284	274271	164961	3	3	3
E9PB90;P52789	HK2	109997	206633	NaN	2335056	6577.67	NaN	NaN	2914.51	121190	2903543	NaN	NaN	NaN	230616	186642	190975	NaN	293997	237211	181744	195960	214172	245970	124556	198306	241098	77877.4	221742	1.23892e+06	1.11729e+06	186776	1.45818e+06	663692	669501	209028	1.18676e+06	289750	204216	117600	1.26513e+06	196906	105584	165083	220610	224282	2	1	NaN
E9PBC1;F6PQP6;I3L2B2;O95208;O95208-2	EPN2	25023.2	NaN	24539.3	NaN	10825.7	21516.9	13056.9	NaN	7540.9	8821.37	10843.5	NaN	7796.64	NaN	8716.59	11685.8	NaN	34660.4	20695.8	11655.6	7152.23	NaN	13444.5	20131.3	NaN	7762.96	NaN	11110.2	NaN	10475.9	NaN	NaN	NaN	13209.4	NaN	13616.3	NaN	NaN	NaN	NaN	NaN	NaN	NaN	NaN	NaN	2	NaN	2
E9PC15;Q53H12	AGK	100699	95514.2	41545.6	51597.7	98600	83996.7	98735.5	101822	43775.7	135195	112786	107003	113085	121896	117182	84010.4	104821	133909	107565	105019	54231.4	98883.6	109275	119773	113320	105009	48267.1	105040	132123	91895.4	104139	104424	111009	99122.9	113686	109612	91385.2	87048.3	122769	124393	94130.7	108260	123308	114051	98361.4	3	3	3
E9PCD7;H0YA68;Q9Y2E5;Q9Y2E5-2	MAN2B2	44402.5	18499.6	13116.3	NaN	17811.4	26079.8	8546.47	25269.8	6086.53	24686.6	17297.4	NaN	NaN	9510	14196.4	5808.1	17475	12768.6	NaN	6017.84	22862.9	12645.5	12332.8	27542.2	15083	NaN	37385.8	9097.93	13560.8	12842.1	38930.2	42603.9	40185	15422.2	15630.7	NaN	NaN	14004.3	NaN	NaN	6084.75	19274.9	12496.9	10683.5	18646.8	1	1	1
E9PCJ7;Q8N806	UBR7	NaN	15106.7	15964.7	NaN	NaN	21861	NaN	14276.3	17659.4	NaN	14901.2	NaN	NaN	12093.9	15330.7	23589.3	NaN	32651.2	27112.3	NaN	NaN	NaN	NaN	NaN	NaN	NaN	NaN	NaN	NaN	11966.6	13016.5	8883.8	NaN	NaN	NaN	22465.2	NaN	NaN	NaN	NaN	NaN	14655.4	NaN	NaN	NaN	NaN	1	2
E9PCN2;Q02153;Q02153-2	GUCY1B3	59222.5	20096.6	45459.3	21014.5	7918.86	66486.3	23217.3	10242.6	NaN	13803.2	8526.01	19883.1	21688.8	NaN	21033.9	17180.2	20503.8	112511	64835.5	19918.7	32788.6	17083.4	18482.4	21171.5	18587.2	28784.2	17997.5	4905.93	27960.9	76098.9	23439.1	22031.2	18172.4	52188	20769.7	29328.5	78607.3	26681	53447	27746	19941.9	15404.8	31635.5	13278.6	17710.4	3	1	3
E9PCT3;P51636;P51636-2	CAV2	105172	71685.5	53420.5	40483.7	35155.5	91683.5	NaN	75299.4	59840.6	21543.9	26189.1	25336.7	NaN	NaN	47291.6	60453.6	47976.6	155319	95892.6	34569.3	53805.4	46270.3	23536.2	52500	24256.5	33811.8	56816.5	38996.5	33866.1	62832.6	84755.1	53105.5	43060.2	63892	45206.4	41103.2	130156	NaN	32376.5	37052.5	38395.6	63105.4	54047.5	NaN	NaN	1	1	1
E9PCW1;O95249	GOSR1	37372.4	51239.4	35456.8	33628.7	30368.9	37152.9	42664.3	49976.5	44649.9	37345.5	47257.1	22548.1	28049.6	33596.9	36720	46037.6	37222.7	29168.8	33084.5	47464	42201	28026.6	37709.7	38328.6	41486.9	48743.1	24011.3	50623.4	48605.9	53635.7	37746.5	53538.1	51496.1	23018.1	53421.9	NaN	34053.1	38614.8	53848.6	49562.7	34035.5	32670.3	39541.1	28507.5	43370.5	2	3	1
E9PCX7	NNT	18192.7	18319.9	12730	NaN	NaN	NaN	16308.7	9315.42	10885.1	5021.52	15152.8	5821.15	21261.9	9414.14	8200.63	NaN	16271.4	NaN	NaN	10402.2	9262.08	9493.61	NaN	13340.2	7591.6	NaN	15762	8858.87	15270.5	14977.1	15459.3	14563.7	NaN	7687.95	NaN	NaN	NaN	NaN	NaN	NaN	NaN	17772.3	11293.3	8037.33	4017.37	1	1	1
E9PD68;Q14194;Q14194-2	CRMP1	35192.2	NaN	11483.1	NaN	NaN	20306.5	NaN	NaN	NaN	NaN	NaN	NaN	NaN	NaN	NaN	18656.5	NaN	22532.5	10468.8	NaN	NaN	NaN	NaN	NaN	NaN	2856.73	NaN	NaN	NaN	NaN	NaN	NaN	NaN	25173.7	NaN	NaN	NaN	NaN	NaN	NaN	NaN	NaN	23375.5	NaN	NaN	2	NaN	1
E9PDF6;O43795	MYO1B	420936	578167	425884	447372	546153	427478	497564	533784	530894	467308	527556	502204	409468	501994	479183	438909	647692	332102	422335	658687	520408	644745	524987	425808	596788	653719	530532	680288	494616	483937	367895	539784	581943	366994	568806	459885	363419	554845	410278	446026	612091	651583	424539	580124	458627	3	3	3
E9PDP5;Q8IWZ3;Q8IWZ3-4;Q8IWZ3-6	ANKHD1	21963.7	22456.4	31832	24232.1	25245.9	29482.2	29511.6	24292.7	38208.4	29593.5	22006.3	48904.6	49592.1	20573.9	21637.3	16892	41796.1	32096	24984.5	37348.3	27612.5	37061.4	25270.3	22601.8	18076.8	33684.6	22332.9	19584.8	24164.5	32704.5	36370	25682.5	22449.3	27587.8	24181	35594.2	34157	98841.4	19176	33795.8	24166.2	30905.9	29947.7	24964.5	34569.8	3	3	2
E9PDR0;P05166	PCCB	928979	1364297	905766	1.14115e+06	1.37946e+06	992572	1.23474e+06	837680	1054603	1.13605e+06	1.30691e+06	841717	1082114	1.03166e+06	1.27654e+06	847963	1.09138e+06	712785	844712	1.15377e+06	864104	646218	1.01553e+06	1.33659e+06	1131968	1.488e+06	1.02646e+06	1.02563e+06	795697	1.02542e+06	898437	1.2086e+06	1.32125e+06	861618	1.48803e+06	1.05511e+06	905471	1.23535e+06	1.80645e+06	1.53297e+06	1341063	997351	965911	1.16588e+06	1.00035e+06	3	3	3
E9PE63;Q86UD5	SLC9B2	14579.5	23020.3	9777.53	NaN	21204.4	11966.9	NaN	NaN	36906	20997.2	45997.4	NaN	60576.7	17818.4	26573.3	15855.7	25033.3	NaN	NaN	13712	17475.6	11390.4	14828	15190.9	NaN	NaN	16469.5	NaN	23848.3	24598.9	NaN	18685.5	19413.7	NaN	NaN	NaN	NaN	NaN	18191.2	12914.9	12729.3	NaN	NaN	8364.38	16649	1	1	1
E9PEP6;O14786	NRP1	69796.1	33578.4	48929.8	33266.4	21277.2	66230.1	28929.8	118825	24251.3	36211.3	25167.7	37872.1	36853.9	27782.2	33060.2	37616.8	31585.3	154531	116029	37392.3	39168.7	34667.3	37390.6	44348.4	30971.5	38784.3	46661.8	33082	32382.6	44754.3	64397.2	34411.1	29184.6	71832.9	33567.3	53930.7	110871	25688.3	32731	31857.8	21818.9	23386.1	46649	27266.2	30681.9	3	3	3
E9PEP7;P08048;P08048-2;P08048-3;P17010;P17010-2;P17010-3	ZFX;ZFY;ZFY;ZFY;ZFX;ZFX;ZFX	NaN	NaN	NaN	NaN	8252.31	24198	NaN	NaN	NaN	13358.6	NaN	10345.2	NaN	NaN	NaN	6367.41	10382.6	36250.2	23548.5	12903.6	NaN	7919.99	9652.98	NaN	NaN	NaN	NaN	NaN	NaN	NaN	NaN	NaN	NaN	NaN	NaN	NaN	NaN	NaN	NaN	NaN	31727.6	NaN	NaN	NaN	NaN	NaN	NaN	NaN
E9PER6;O15530;O15530-3	PDPK1	15632	20432.3	18370.8	19813.8	12469.1	28174.9	31568	21526	25127.1	21194.5	17551.8	NaN	23930.3	23455.6	23716	32307.4	20575.3	37790.3	42695.5	19145.4	29910.5	9491.51	18893.4	20737.8	50208.8	24822.4	25644.3	4816.79	13259.7	13868.7	18453.3	17462.1	105819	19242.6	NaN	9168.25	NaN	31628.1	9290.11	11986.2	10542.8	NaN	16221.6	9237.46	11706.6	1	3	2
E9PEW8	HBD	NaN	77433.6	NaN	NaN	NaN	NaN	NaN	NaN	58471.4	82777.7	NaN	NaN	NaN	NaN	NaN	NaN	NaN	71723.7	53241.2	NaN	NaN	NaN	49317.4	NaN	36655.3	NaN	NaN	NaN	NaN	52973.6	59465.9	NaN	57779.3	NaN	NaN	NaN	344707	11507.4	NaN	NaN	38715.2	41497.4	29289.5	324957	34262.9	NaN	1	NaN
E9PF05;Q8NBK3;Q8NBK3-4;Q8NBK3-5	SUMF1	47812.9	64185.3	42749.5	32911.8	42463.5	41209	52944.5	54501.8	47452	43706.5	32705.3	49918.5	31397.7	52722.2	45427.3	47923.8	34122.2	54026.6	35301.5	34592.7	49678.4	38771.8	46214.2	53171.1	38241.7	27442.1	56110.1	37049.3	47654.8	64367	52135.2	32474.5	35418.4	57988.5	36832.5	46156.6	65409.6	35001.9	36186.8	35066.4	45568.6	38437.5	37514.4	41929.2	32513.9	2	2	2
E9PF19;Q9Y4P3	TBL2	64292.7	73570.6	59274.1	54853.6	67797.6	66039.3	68846.1	67484.3	56773.6	62202.6	50258.6	62493.7	73043.8	66275.2	66028.7	58529.6	74620.2	56957.6	48877.7	66402.8	81561	81133.9	73952.7	72457	78996.8	58084.2	61010.8	76687.6	63159	73164.1	54966.3	78482.5	61192.3	67763	65916.3	60879.3	96394.3	79559.7	70260.8	58418.3	63286.2	53767.2	51869.2	60837.4	67693	3	3	3
E9PFJ4	MLIP	NaN	NaN	NaN	NaN	132924	NaN	117506	NaN	51339.9	167185	195248	102719	158178	188964	98140.2	41635.8	85040.8	NaN	NaN	108194	118413	193795	NaN	37535.5	208865	133526	NaN	105942	NaN	NaN	NaN	NaN	NaN	NaN	NaN	NaN	NaN	NaN	NaN	NaN	NaN	200013	NaN	NaN	NaN	NaN	NaN	NaN
E9PFK5;P78316;P78316-2	NOP14	11224.5	9727.91	14460.7	12287.7	9392.21	11050.8	12594.2	8575.77	16676.4	11391.9	8820.74	NaN	NaN	12382.1	10800.8	11362	15329.2	19757	21052.4	13072.7	13028.2	10337.8	11832.6	14119.3	11301.2	7745.92	10250.8	12918.4	NaN	10656.9	11624.7	15671.7	9640.55	12032.4	NaN	6531.14	NaN	9866.73	10377	10513.8	6709.39	8747.9	11682.6	11365	8664.62	1	2	2
E9PFK9;Q9UJ41;Q9UJ41-2;Q9UJ41-3;Q9UJ41-4	RABGEF1	19982.8	21550	NaN	14238.9	NaN	23408.4	21540.6	16640.1	20081.9	19926.8	14863.1	15631.1	15332.2	17528.7	20217	19625	NaN	39196.5	29063.2	19439.8	15090.8	17925.9	14618.8	19210.1	21257	NaN	20026.9	NaN	19803.9	10927.5	14346.6	19850	30886.1	29730.9	NaN	13241.5	NaN	NaN	NaN	NaN	15392.4	14377.2	22383.6	NaN	10101.7	2	2	NaN
E9PFR3;Q14738	PPP2R5D	39215.5	30762.7	33468.8	83588.9	43824.6	44734.1	48697.7	54038.5	23717.9	32184	48876.1	50554	22707.1	39978.3	35546.7	32461	33059.8	69524.8	45190.6	49005.8	33542.9	36920.2	44742.8	23165.3	38838.3	40978.9	23653	40362.6	44793	41037.5	48324.8	30532.4	50881.9	55969.6	30785.4	34646.2	40482.7	36062.9	43469.8	43998.6	30826.5	28151.5	23888.5	35324.1	38035.8	3	3	3
E9PFZ2	CP	24419.3	NaN	NaN	NaN	NaN	NaN	NaN	31176.7	37549.5	NaN	NaN	NaN	NaN	NaN	NaN	NaN	NaN	19747.7	9085.77	NaN	NaN	193673	NaN	41462.3	168026	NaN	NaN	NaN	NaN	NaN	20173.2	NaN	NaN	52371.9	NaN	NaN	55370.3	NaN	NaN	NaN	NaN	NaN	167058	NaN	NaN	1	NaN	NaN
E9PG08;Q9UGM5;Q9UGM5-2	FETUB	19566.7	NaN	19050.7	24536.8	20100.7	14372.4	51830.2	64854.1	23509.1	NaN	21100.3	14627.2	19117.1	26791.5	26120	35659.3	25137	50717.4	40880.1	26241.8	36334.5	27753	40748.5	NaN	20853.7	19861.4	18994.4	14730	11205.8	10719.2	NaN	17219	NaN	23774.6	6418.67	16239.5	64633.4	17934.3	NaN	22679.5	NaN	21651.5	16262.5	14832.2	26963.9	2	NaN	1
E9PG40;P05067	APP	39122.6	15753.9	19079.2	19663.7	29947.2	30784.3	28717.8	19973.7	112882	21337.7	20670.9	98708.1	26724.3	32663.1	30063.2	22089.2	22483.4	59537.5	56151.9	25196.6	25570.3	24430.7	32926.3	95454.4	23536.9	25912	18168.6	23755	24337.8	32026.8	33951.9	28788.7	343184	29325.5	23453.5	30386.9	39629.9	24712.5	30976.9	339284	275087	11368.7	32785.1	22749.1	149439	2	1	1
E9PGC5;Q15262-2;Q15262-3;Q15262-4;Q5TG12	PTPRK	20755.3	NaN	14563.5	22945.6	20988.9	20594.9	10466	NaN	NaN	NaN	NaN	NaN	NaN	NaN	NaN	9919.38	NaN	33815.7	13800.6	8898.85	10423.3	7608.03	NaN	NaN	11989.3	2472.59	12614.4	NaN	NaN	10807.8	NaN	8545.16	46075	25859.2	NaN	9171.99	NaN	NaN	NaN	9585.83	19644.4	NaN	22059.1	24234.2	NaN	1	NaN	1
E9PGC8;P78559;P78559-2	MAP1A	39050.4	118573	86465.7	NaN	NaN	73878.4	71653.2	206745	NaN	NaN	79940.7	22651.9	NaN	NaN	34425.9	99570.3	NaN	59482.8	39067.5	59791.8	40471.1	41682.6	NaN	NaN	NaN	68091.9	261377	NaN	NaN	121372	26008.1	79606	35003.5	25597.9	86489.9	90182.5	295488	NaN	38138.7	NaN	104045	330749	NaN	NaN	74801.9	3	1	2
E9PGP6;Q9UGJ0;Q9UGJ0-3	PRKAG2	NaN	10618.7	NaN	12405.9	12994.1	7536.84	5042.93	NaN	10644.6	7607.61	12864	5828.53	8992.72	NaN	11398.4	9223.85	10635.5	NaN	NaN	13619.7	NaN	NaN	9492.41	NaN	11871.6	22757	16759.3	NaN	NaN	NaN	NaN	19734.6	NaN	NaN	16888.3	NaN	NaN	19788.7	NaN	NaN	16517.6	11349.4	NaN	26867.4	NaN	NaN	1	NaN
E9PGQ0;Q96H78	SLC25A44	23109.9	19247.8	NaN	NaN	32656.7	21350.8	22334.4	17087.9	21717.7	17365.1	25642.1	23696.9	25632.6	35563.5	25485.6	21455.5	30059.4	NaN	NaN	30528.5	25817.3	21206.5	29075.3	20670.7	32659.1	27108.1	30355.1	22321.4	36707.2	25192.4	NaN	32535	NaN	19015.2	28893.8	17194.3	NaN	32416.5	26168.6	37928.6	27561.4	32109.6	28862.1	22523.3	22443.9	1	2	NaN
E9PGT1;Q15631	TSN	266578	221599	237138	235626	222715	308674	164274	201163	200928	270071	202115	190164	254940	203887	262076	228039	213459	354564	277232	214106	206012	197433	190316	195950	210980	252614	221021	178494	272566	205776	282726	223449	218005	272379	232449	256766	222169	233504	246073	207723	224699	213311	256644	216070	269188	3	3	3
E9PGT3;Q15418;Q15418-2;Q15418-4	RPS6KA1	92218.6	67118.6	53311.1	54333.2	73936.7	96283.1	34507.6	75336.2	201036	58464.9	22304.2	42306.2	37776.5	51310.6	47459.3	61153.8	15701.4	98899.9	78921.4	38392.2	57066.4	253972	22028.4	66778.5	55574.1	24913.5	33916.3	43680.3	78771	64834.5	87747.4	177818	30339.1	56839.4	62261.9	125634	130101	64539.2	66725.2	73618.9	66179.5	78784.7	85205	78118	68024.7	3	3	3
E9PGT6;Q99627;Q99627-2	COPS8	40503.1	95522.1	41631.2	49114.1	52077.4	72196.8	53118.5	53139.5	43074.7	61916.1	48269.7	61179.6	64118.3	49857.9	66732.4	59467.6	58510.1	68796.1	66202.9	38323.1	48960.5	61116.4	52590.3	57457.9	66493	58229.8	46230.2	59600.8	64569.2	68001.1	61999.8	72542.8	76206	73701.2	61521.9	79621.6	104364	76390.9	138465	71451.5	63399.2	68161.6	58834.7	65991.4	60110.7	3	3	2
E9PGZ1	CALD1	106259	101522	80309	69250.1	141261	116785	68093	140728	232025	142349	120385	89121.2	179128	123765	242226	124566	43447.9	66045.5	108705	75926.9	149407	136204	142048	173575	120479	113989	193025	118779	97671.8	120385	143383	97187.8	138311	109579	170775	83204.8	97967.7	90605.5	225144	136941	69796.5	113041	56639.1	57955.5	90710.8	2	3	3
E9PH64;Q9Y6M9	NDUFB9	264648	364458	299637	276037	349078	284905	229985	242971	281979	365199	333442	396438	242028	277459	299175	296773	294596	298785	344589	280254	312260	310452	226674	161054	303628	260829	260021	273927	222348	308172	364196	326831	337878	350200	338157	303295	141735	378132	263220	233487	375302	273698	387907	394403	364131	3	3	3
E9PHH9;Q9BUI4	POLR3C	28877.9	NaN	NaN	NaN	NaN	5778.84	NaN	3288.85	4311.57	NaN	16736.3	NaN	7762.32	NaN	2969.08	NaN	28450	7559.46	NaN	2263.08	NaN	NaN	4312.56	3644.7	NaN	NaN	3315.89	NaN	119717	NaN	NaN	NaN	NaN	NaN	NaN	NaN	4191.48	NaN	NaN	NaN	29307.2	NaN	48425.4	NaN	NaN	1	NaN	NaN
E9PHK0;P05452	CLEC3B	165297	40273.5	69146.5	126677	70952.5	110276	71152.2	135449	39742.2	78959.4	51952.1	79494.3	94071.6	43489.3	73336.5	127989	62946	246531	146237	88711.1	77283.1	80963.9	102521	64943.8	40463.3	105344	71345.1	61981.9	68861.1	61276	80950	105712	106709	112297	83092.2	99191.5	232783	75199.1	102600	99571.2	83672.4	44275.8	129096	70900.1	62061.4	3	2	3
E9PHR9;Q9NRQ2;Q9NRQ2-2	PLSCR4	56257.8	66420.4	49628.4	52758.5	29619.8	73266.2	30924.3	58427.3	54506.9	25301.1	51946.9	37973	NaN	NaN	36909.8	53546.7	39025.3	44627.4	61656.3	NaN	37771.9	NaN	30027	57947.1	31328.6	36340.3	85160.9	70501.4	35054.4	50861.2	49097.9	42327.5	50899.6	57118.7	36441.9	68404	NaN	NaN	58947.3	NaN	51460.7	39844.1	50401	34154.5	NaN	2	2	2
E9PHV5;P28290	SSFA2	45553.3	103190	35511.1	83431.6	86656.1	52503.8	46655.9	65953.4	105302	80263.9	89938.4	81642.4	85857.6	68067.5	64718.5	76193.5	85580.1	24896.6	37671.4	97162.2	49891.5	102792	55944	33106.4	83948.3	82543.2	46094.1	78732.8	71043.7	91203.8	36829.8	69585.4	75297.8	46395	64076.5	63355.3	42937	75962.5	37430.3	88804.2	91125	84888.1	31342.4	62412.6	74015.1	3	3	3
E9PI62;Q9BT17;U3KQ69	;MTG1;MTG1	26910.9	NaN	NaN	3437.29	NaN	15867.8	12446.8	22322.5	NaN	NaN	NaN	NaN	NaN	NaN	4157.02	NaN	9823.98	NaN	NaN	NaN	NaN	NaN	NaN	NaN	NaN	NaN	NaN	11847.6	NaN	13848.3	31590.8	11225.7	15072.8	NaN	NaN	11038.7	NaN	NaN	2969.98	NaN	NaN	NaN	2435.47	30856.4	NaN	1	NaN	NaN
E9PIE4	MTCH2	NaN	125339	118348	131232	151063	71728.7	166607	105323	127780	136100	154564	168980	169682	140298	168040	103198	178443	NaN	NaN	172547	151900	176127	167621	147920	184254	151804	150541	166865	174245	136688	151406	189465	206731	106693	185540	131389	NaN	160617	155492	199969	162897	188133	139261	149306	135826	NaN	1	1
E9PIK4;E9PIN5;E9PKN9;E9PKZ4;E9PMW4;E9PN66;E9PPM1;E9PQ46;E9PS55;O14683;U3KQ32	TP53I11	25913.5	11051	28297.4	22566.3	15944.6	45712.3	22336.9	23585.6	20412.5	13780.6	28575.2	27865.7	17718.5	22881.2	16681.3	34246.9	17284.3	73001.2	47181.8	25496.8	32252.6	14292.7	18896.9	22481	26801.5	19254	22973.4	20445.1	17973	16537.6	30652	21559	16578.8	34273.9	17590.4	22193.5	54046.8	25813.6	15383.9	21097.8	16535.4	NaN	27467	14383.5	25439.3	2	2	3
E9PIM6;E9PNQ8;P04216	THY1	737367	88457.9	192224	388303	59436	849340	153003	619138	200131	128474	171981	373692	189983	231177	269878	594194	136611	854434	233476	181797	236513	150909	147417	210179	228443	267883	579570	166351	178839	139790	234795	218323	176895	485614	130707	621023	657066	78775.4	171991	212390	82996.5	85276.4	324548	135634	325978	2	2	2
E9PIV9;E9PMI2;Q6BCY4;Q6BCY4-2	CYB5R2	100630	15800.9	57523.9	24547.1	29148.7	78464.5	6510.1	27067.2	11850.1	33390.6	35431.9	29574.5	28675	38178.1	22436.9	44521	30669	121304	114798	36862.2	18373.5	30578.2	23162.3	46687.2	48000.2	39085.1	96579.5	40508	61760.4	6659.12	35458.8	75113.8	28112.2	44473.4	44824.2	49085.8	104720	NaN	26058.8	11227.9	11932	26722.8	48847.7	15888.8	18387.6	3	3	3
E9PJF4;E9PMI6;J3KN38;P54105	CLNS1A	91765.8	230258	159047	156919	170738	63151.1	257150	54876.3	151777	118189	127370	117848	134764	189339	119346	109645	178039	94750.4	128859	132796	93381.7	104199	188233	94499.2	165049	94257.7	107146	113057	110023	121129	111704	103198	124591	88662.4	104826	115032	144161	176031	135189	121194	107276	113580	139275	114564	196430	1	2	1
E9PJH7;Q9H936	SLC25A22	270134	464382	282310	285985	374072	269375	341605	333364	286393	375617	348833	361009	384779	369504	369816	325793	359646	154785	229805	411835	355871	357494	320771	442299	394701	361353	330210	344940	423990	531314	308156	331530	379229	262430	458680	321581	205416	514367	445868	400025	491633	438279	516230	426140	329667	3	3	3
E9PJM3;Q9UK99;Q9UK99-2;Q9UK99-3	FBXO3	29838.9	69710.3	34333.7	26186.9	15104.1	30500.6	13866.5	20039.8	20513.7	23721	24643	20520.2	24302.7	26449.2	24847.8	26538.9	20822	44050.8	29835.6	28118.2	69307.4	21303.9	23057.9	NaN	22965.3	23579	25709.4	21488.4	NaN	NaN	NaN	NaN	NaN	22690.7	NaN	NaN	NaN	19913.1	NaN	NaN	NaN	NaN	34555.7	NaN	NaN	1	1	1
E9PJN0;O14734	ACOT8	53056.3	43315	77847.9	22408.8	34805.2	35734.5	54478.7	63710.4	50650.2	41891.3	43760.2	40455.6	40485.2	62129.8	36448.3	28001.5	43658.3	33898.5	71001.8	44110.5	70745.8	40553.3	57711.9	55439.6	44917.6	33571.4	54673.8	38797.6	41573.9	79757.4	83065.6	46746.4	34303.6	56315.9	38495.1	55380.6	76896.3	51850.7	45241.5	36407.7	66349.6	51098.2	48702.7	54305.7	46418.4	3	3	3
E9PJN1;O75676;O75676-2	RPS6KA4	40968.5	NaN	14861.9	33029	NaN	35688.6	20364.9	16186.4	NaN	8691.32	NaN	NaN	NaN	NaN	19236.6	NaN	17386.5	59093.8	52981.3	23739.7	17680.6	17046	22761.3	24466.7	36301.9	20723	19602.7	32301.2	16551.8	10029.1	15125.6	14250.1	NaN	21500	NaN	19720	57328	NaN	NaN	11739.2	NaN	NaN	24314.7	NaN	5780.58	1	NaN	1
E9PK67;E9PNI7;Q53GL7	PARP10	11825.9	16658.7	13034.6	14855.9	19161.6	24341.9	18832.8	16562	16081.1	17147.6	21036.8	15973.5	20056.9	16482.1	14180.7	20189.3	18795.6	20900.4	14026.6	21171	16595.4	16907	14232.3	NaN	19120.6	16060.8	13126.7	20312.7	20114.8	16272.7	18215.5	24796.6	17747	19328.2	14374.7	16321.8	NaN	23518.1	35870.8	13709.4	19282.2	14309.4	28844	24180.2	19474.7	2	3	2
E9PKC0;Q6IQ23;Q6IQ23-2	PLEKHA7	59430.2	58932.2	22211.5	26237	53010.7	31403.9	30507.1	25761.2	42056.9	30770.7	40883.1	63916.3	52593.7	56788.4	60686.7	49716.1	71563.4	92245.3	44308.9	72808.5	48497.3	61129.6	62883.2	39174	53876.1	40438	40999.8	66052.7	58079.5	43690.5	31120.2	56835.9	67344.3	58320	52781.4	45118	287861	45850.5	35883.1	68754.6	69077.6	55696.5	13243.5	73987.7	31726.7	3	3	3
E9PKF3	ACAT1	394063	150082	231917	94572.8	132042	97325.4	139711	290283	227922	213631	213465	202575	125424	81759.7	173254	115797	140228	174274	169316	98095.1	172673	192395	100281	96602	227643	143815	300904	215792	130495	159637	197160	103231	89130.2	147410	106446	176473	283047	125167	195207	173028	123341	295657	92029.1	100057	163511	2	2	2
E9PKF6;H7BXH2;Q5H9R7;Q5H9R7-2;Q5H9R7-5;Q5H9R7-6	PPP6R3	32336.3	18466.5	27364.1	24852.3	45010.8	61252.5	28159.2	40456.5	53648	23055.1	29942.4	28826.9	26163.5	20627.9	31099.5	39737.9	22193.2	55019.5	34972.2	33484.6	29107.3	33349.7	31546	29535.4	33430.1	29497.5	29502.8	30335.1	32075	29619.7	30688.2	31872.1	41442.9	33842.7	32021.3	26753.1	32213.6	29104.8	34701.2	31552.8	26951.5	24745.8	18462.6	27129.8	26368.4	3	3	3
E9PKG1;H7C2I1;Q99873;Q99873-2;Q99873-3;Q99873-4	PRMT1	113410	83619.6	110705	89937.5	87960	120250	57965.6	83921.8	99701.7	68705.5	76048.9	85071.8	83435.4	73575.5	79734.7	79316.9	85052.6	148230	129468	89392.8	94974.5	73744.8	76263.7	79204.8	76200.5	72987.7	75606.3	77480.7	76166.3	100501	126105	82824	73432.7	123765	68702.5	92521.9	132241	77184.3	63681.9	69967.7	72755.1	87069.1	103367	80409.2	83917.3	3	3	3
E9PKK4;G3V1A9;P42695	NCAPD3	228370	203994	219110	405496	284192	319441	272786	513527	649482	NaN	348242	189615	383172	393049	183553	NaN	NaN	1.45549e+06	NaN	NaN	NaN	NaN	NaN	NaN	NaN	NaN	NaN	NaN	163184	167229	310787	333597	NaN	NaN	NaN	27917	1113652	366393	NaN	NaN	431524	416915	183706	377577	523647	1	1	1
E9PKP7;P17480;P17480-2	UBTF	99191.8	77049.8	89363.9	83032.4	69332.6	119510	42643.6	56333.7	48856.3	73328.6	50549.5	90447.9	66292.9	67467.4	77514	88157.9	64817.9	192867	151320	83532.9	78286.6	70013.1	75090.5	74596.6	77513.8	77004.6	74104.4	79374.5	58542.7	74910	81862.4	74371.3	76728.9	94475.3	66782	83734.7	143945	60010.5	77739.6	59727.6	80990.9	70494.6	102348	74351.7	67077.7	3	3	3
E9PKS9;E9PQE8;Q9Y296;Q9Y296-2	TRAPPC4	61564.9	46244.6	45055	35155.2	28645.7	48037.1	32714.2	41092.2	34804.2	43247.2	33177.4	38949	29670.7	23699.1	22695.8	30098.6	38184.8	61204.2	49905.6	68093.9	51163.2	44206.2	34659.9	29330.2	55858.5	43955.1	39339.3	38735.3	44403	42342.1	43811.4	32491	47103	43137.4	47422.7	36288	41123.5	45679	59415.2	36449	35895.7	45185.2	67157.1	26018	40391.3	2	2	3
E9PKT9;O96033	MOCS2	109186	136973	97555.2	131793	114582	69748.2	176814	101122	120726	157451	168517	130704	161060	150408	155708	145971	154242	126392	96259.7	156238	114175	116466	162744	71926.4	140223	143809	99897.6	130184	136939	128334	119913	142369	158225	105788	168645	132919	117410	125438	136578	201070	153916	129265	98486.7	175842	137353	1	3	1
E9PL57	NEDD8-MDP1	404981	396205	803979	614551	365924	813024	272120	373672	428581	492698	365780	389356	114816	362323	278043	757867	493379	1.14726e+06	1.1316e+06	306511	618784	368909	382017	198714	287087	691070	207166	458609	567467	365578	447543	250003	519004	989825	111971	662565	982750	439240	139536	272187	461682	655293	276216	763642	846973	1	2	2
E9PL71	EEF1D	24861.2	32925.9	27685	21107.3	34409.1	NaN	27634.8	19107.9	20518.5	28678.8	19106.9	24648	18758.1	18897.5	18454.6	24630.6	29261	35695.7	31927.2	19703.9	21336.8	23246.4	20548.1	18318.6	21669	15632.6	15414.8	16304.5	18047.6	NaN	24839.7	18063.6	16555.7	14804.4	NaN	16708.9	NaN	23774.8	30220.9	17590.4	14466.1	9056.53	16958.2	10722.9	NaN	1	1	1
E9PLE4;E9PS47;Q9BVG9	PTDSS2	18324.2	NaN	31074	NaN	NaN	NaN	NaN	NaN	NaN	NaN	5658.99	NaN	5441.15	NaN	NaN	NaN	NaN	NaN	NaN	NaN	12574.8	NaN	7166.51	NaN	NaN	NaN	7477.46	NaN	NaN	12644.5	20098.7	NaN	NaN	12541	NaN	NaN	NaN	11943.4	NaN	NaN	NaN	8539.84	10490.9	NaN	NaN	1	NaN	1
E9PLJ2;Q5VUV5;Q9BZP6;Q9BZP6-2;Q9BZP6-3	CHIA	64586.5	67173.5	40209.7	NaN	NaN	NaN	59630.4	NaN	NaN	61103.2	62694.1	53672.3	NaN	64297.8	39268.7	NaN	NaN	37073.2	57174.7	44408.2	NaN	56366.5	NaN	NaN	57078.2	58891.6	NaN	NaN	72579.5	70283.7	66811.4	63644.3	72825.2	61083.2	80162.2	73682.8	56849.5	73772.8	57749.5	96047.8	79959.7	80923.1	NaN	96949.9	73992.5	1	1	1
E9PLK3;P55786	NPEPPS	263803	208789	244974	248127	211113	281650	176223	231597	179811	222215	185957	214689	201513	195791	218080	274886	195247	449784	324366	211873	191822	177311	222151	202302	185973	237760	211105	204320	228884	221115	255003	236133	260634	315305	249560	241234	395565	222099	192598	237193	251735	211921	306181	251580	244357	3	3	3
E9PLL6;P46776	RPL27A	2322790	2.25789e+06	2.35766e+06	2.20133e+06	1.97256e+06	2.10938e+06	2.30132e+06	2.34167e+06	2.37691e+06	1.92229e+06	2.56621e+06	2.55972e+06	2.18967e+06	2.73561e+06	2420375	2.05858e+06	2.41538e+06	2.37951e+06	2.55552e+06	2.21517e+06	2482122	2.26968e+06	2349284	2129950	2.36604e+06	2.15152e+06	2246564	1.6076e+06	2.1454e+06	2522477	2.50186e+06	2.17926e+06	2126764	2.40708e+06	1.90404e+06	2317912	2.03825e+06	1.94037e+06	1.85505e+06	2.28792e+06	1.99799e+06	2.26305e+06	2.20642e+06	2.02506e+06	2.28027e+06	3	3	3
E9PLS9;O76062	TM7SF2	129108	213335	222770	189820	306876	108676	253331	266138	298774	227471	205821	183087	260184	211572	210525	163259	266205	73391.5	95051.2	198964	173402	280782	193182	151221	224795	436941	177654	206443	180759	162727	91602.1	188926	411078	98763.1	194388	312962	67110.2	296982	284889	281883	283425	384705	240261	271988	300979	2	2	2
E9PLY5	MACF1	NaN	NaN	NaN	NaN	NaN	NaN	NaN	24488.8	NaN	NaN	NaN	NaN	NaN	NaN	NaN	NaN	NaN	36190.2	23232.6	NaN	NaN	11244.5	NaN	NaN	NaN	NaN	NaN	NaN	NaN	NaN	NaN	NaN	NaN	NaN	NaN	NaN	NaN	NaN	NaN	NaN	NaN	NaN	NaN	NaN	NaN	NaN	NaN	NaN
E9PM75;Q9NTG7	SIRT3	38841.4	84337.6	55773.1	79957.5	100602	61994.7	92996.7	74806.3	65666.4	93740.2	89872.5	71673.4	40924.7	81483.2	88352.2	76313.1	74423	48267.5	48641.5	84931.9	77233	87695.3	82969.1	62711.2	88119.9	94881	73590.1	83620.1	84822	83855.9	62065.6	79795	74782.5	42464	98309.9	80531.9	27782.7	77236.6	108777	101746	87971.2	78305.2	86137.5	95404.3	75796	3	3	3
E9PM90;E9PQR7;Q9UK41;Q9UK41-2	VPS28	44975.7	45925.6	51270.9	14421.4	976321	42042.1	34504.1	29883.2	30458.3	43910.2	25161.5	27114.9	25299.6	20766.9	23107.9	26009.5	26618.8	52935.7	42410.3	27401.3	34198	28928.9	26951.9	40506.4	25220.4	27120.7	31756.1	21845.1	48222.6	44598.4	68201.3	36373.1	30585.5	57330.2	31446.3	53594.9	72177.4	36891.5	24268.2	35399.9	41463.8	39377.8	48046.9	26769.7	46492.8	2	2	2
E9PMB9;Q16798	ME3	NaN	NaN	18669.7	NaN	NaN	16134.8	11595.4	NaN	NaN	9477.56	NaN	NaN	NaN	NaN	15981.1	NaN	NaN	21653.7	12327.1	NaN	NaN	NaN	NaN	NaN	NaN	NaN	8134.83	NaN	NaN	NaN	NaN	NaN	NaN	8956.33	NaN	NaN	NaN	NaN	NaN	NaN	NaN	NaN	NaN	NaN	NaN	NaN	NaN	1
E9PMC9;Q7Z589;Q7Z589-2;Q7Z589-4;Q7Z589-5;Q7Z589-7	EMSY	1.89324e+06	2119094	2227066	2.36861e+06	2.23189e+06	1.48674e+06	1.97801e+06	1.83517e+06	2.38904e+06	1.91896e+06	2.21635e+06	1.92397e+06	1.85443e+06	2.01806e+06	1.86202e+06	2.02025e+06	2248569	792907	943280	1.09079e+06	1.75107e+06	2.08883e+06	2175381	782094	2193474	2.09769e+06	1.95702e+06	2.17226e+06	1.76268e+06	1823412	1.87133e+06	2.00832e+06	2.02063e+06	1.90955e+06	1.58825e+06	1.81629e+06	994657	1.76293e+06	747044	1.84662e+06	1.99752e+06	1.88831e+06	1.50193e+06	1.09084e+06	1.90938e+06	1	1	1
E9PMQ6;Q00613;Q00613-2	HSF1	19389.3	9812.55	16791.4	19889.9	10518.2	10414.2	8006.2	10229.5	NaN	13450.6	NaN	16396.9	3918.61	NaN	8704.2	13527.7	NaN	22246.6	31356.6	18872.3	16507.3	13042	14057.9	NaN	15723.8	NaN	NaN	NaN	NaN	13892.8	9791.94	6488.47	NaN	9059.57	NaN	13424.2	27541.4	9224.1	NaN	14002	16534.6	11536.9	14772.7	11222.5	11712	2	1	2
E9PMR4;P48509	CD151	109716	48797.4	61875.3	41545.7	41496.6	81111	37414.9	51677	30455.9	49730.7	39451.3	49555.1	42052.4	46721.7	37639.2	43600.2	43309.7	80428.2	90147.9	43187.2	65554.7	46088.5	29796.9	58714	35175.4	36766.5	59222.3	83951.4	66099.9	46273.7	77086.8	54847.8	NaN	95686.7	54268.5	59858.7	106296	NaN	66950	40567.7	25402.7	60942.5	69192.7	49681.5	57438	1	1	2
E9PMS6	LMO7	206165	149313	191308	159868	159465	226106	149215	166043	199916	147885	180969	176988	190137	148089	160530	141893	182609	219954	176078	159893	179114	198782	177301	156103	178950	150735	156764	161934	161237	181671	159854	149308	156598	148936	169853	159719	241791	169421	164428	185741	156851	163689	121823	76946.8	178091	3	3	3
E9PMV2	HLA-DQA1	94133	39790.9	141222	59030.7	26958.5	76143.5	60065.6	67272.7	144815	106818	112396	195229	81747.3	48109.7	149849	91610.2	63808.8	194720	36762.4	45713.5	119533	50212.6	69403.5	69290.3	34709.8	80951.1	59643.3	66613.8	62163.1	118815	98632.1	84069	56154.7	81872.9	168357	172106	267532	73084.1	148892	89346.1	55809.5	221112	112823	47616.9	84790.7	2	1	3
E9PN17;O75964	ATP5L	1.55624e+06	1.57809e+06	1.56358e+06	1.72413e+06	1.58384e+06	1.31063e+06	1.55388e+06	1.3524e+06	1.41821e+06	1.29916e+06	1.66188e+06	1.75535e+06	1.50048e+06	1.89863e+06	1.42892e+06	1.4095e+06	1744347	1.08589e+06	1397764	1603186	1.5889e+06	1.53745e+06	1.6466e+06	1.68793e+06	1.59102e+06	1.48584e+06	1.6266e+06	1.62352e+06	1.48889e+06	1.49539e+06	1.63567e+06	1.64478e+06	1.51765e+06	1.89659e+06	1.45701e+06	1.41819e+06	1.62286e+06	1.67155e+06	1.26605e+06	1.73655e+06	1.72214e+06	2.04246e+06	1934955	1.65739e+06	1406143	3	3	3
E9PN89	HSPA8	NaN	NaN	NaN	NaN	NaN	NaN	NaN	NaN	NaN	36067.2	23592.4	NaN	NaN	NaN	NaN	15636.8	38001	NaN	NaN	30661	NaN	27573.7	24280.6	NaN	29380	25204.7	32598.7	29960.7	31224.2	28308.8	41527.6	NaN	NaN	31817.9	33226.6	40182.2	NaN	27404.4	NaN	NaN	22415.1	40414.7	NaN	31653.4	30626.1	NaN	NaN	NaN
E9PNK6;E9PPQ1;J3KNE7;Q16890;Q16890-5	TPD52L1	52202.4	79539.9	53027.9	52708.4	59380.8	36701.2	52082.3	54374	54265.4	44770.5	53072.6	43280.1	62939.1	52393.7	44006.2	57475.2	71878.3	41714.6	38505.1	60753.2	87332.4	45031.9	56946	57857.4	52943.5	50128.2	54331.6	39527.9	92184.5	74030	63707.6	61497	57515.6	58681.5	70294	47084.9	65370.7	105333	102399	56242.6	64157	74919.4	40875.8	59507.2	66648.4	3	3	3
E9PNP3;Q9H7C9	AAMDC	99810.8	145586	96394.3	135201	123826	96683.5	104725	53724.1	127851	110182	132437	141205	76649.4	73212.5	118338	149186	96757.6	134600	106425	69911.4	95829.3	69484.5	106570	97578.6	118400	173300	17258.1	124383	130940	54558.9	69320.1	115251	143608	93891.2	134571	126609	113883	22291.3	105541	71721	129131	75706.2	96242	144078	149822	3	3	3
E9PNW4;E9PR17;P13987	CD59	988028	355840	866161	589179	272320	1.19936e+06	361433	641014	295877	346984	317758	492438	336974	348720	370118	766518	310133	2.19458e+06	1.9544e+06	341411	495462	299307	420908	733305	322229	463369	502996	406340	362568	488430	705562	378668	314308	1.0366e+06	382894	485765	1447239	295222	342983	371207	262985	251660	700313	285371	415544	1	1	1
E9PP49;P25067	COL8A2	137092	NaN	199782	67637.8	NaN	120377	NaN	74863	NaN	NaN	10732.6	49479.5	40226.6	NaN	19128.9	48262.4	NaN	274840	171328	17065.8	26412.4	NaN	32962.1	107019	NaN	22186.1	87797.8	NaN	NaN	18056.8	NaN	20001.5	NaN	86592.4	10374.4	123031	250528	65460.8	NaN	NaN	NaN	22618.4	38588.3	NaN	27415.5	2	NaN	1
E9PPM8;Q9Y315	DERA	50626.3	63974	74427	100391	102319	65864.3	67460.7	63716	83649.8	94005.7	106879	109065	96112	118111	114023	122203	112287	106339	75678.9	90635.2	109330	86875.4	70545.6	82749.4	103056	107791	102352	86965.6	104426	71777	94673.2	88263.3	97393.5	91267.6	74100.8	82499.7	47441.4	56522.4	81162.6	89697.7	85161.9	87473	45378.6	89490.1	74976.7	3	3	3
E9PQ57	RAE1	2929403	1.78724e+06	442079	3.19416e+06	663562	3.41086e+06	2.95197e+06	3.50497e+06	2804047	NaN	3.3521e+06	3383262	2.76007e+06	NaN	3.80327e+06	866013	1.37362e+06	4.08451e+06	4.61233e+06	3640998	NaN	3543765	3.03514e+06	3.13136e+06	3.7285e+06	532140	NaN	NaN	3.22941e+06	2102616	2350118	3.30642e+06	2982201	223148	2558815	391934	4759496	578262	2.13176e+06	2.6284e+06	NaN	NaN	302881	1057641	2.06274e+06	1	1	1
E9PQC4;Q9BZD4	NUF2	196726	177406	219640	200162	238046	321849	NaN	NaN	254441	206539	193396	125389	220298	238093	237365	215579	207075	324205	305821	234584	NaN	119252	242997	230563	124324	217550	183356	NaN	421728	246789	218613	220996	207254	222961	194531	523663	676209	202527	191871	210437	513935	428862	543785	225260	196256	1	1	1
E9PQT8;O43189-2	PHF1	20913.3	NaN	17480.8	NaN	8691.76	23002.8	NaN	NaN	NaN	NaN	9500.24	NaN	6609.29	NaN	NaN	NaN	NaN	40242.4	26187.8	NaN	NaN	NaN	NaN	15758.1	NaN	NaN	9065.39	NaN	NaN	NaN	NaN	NaN	NaN	NaN	NaN	NaN	NaN	NaN	NaN	NaN	NaN	NaN	14741.2	NaN	NaN	1	NaN	1
E9PQW1;Q5EG05;Q5EG05-2	CARD16	35765.6	NaN	31063.5	31021.9	15965.2	35709.7	19515.8	18861.5	12979.5	20700.1	21535.5	NaN	22047.1	22808.1	26603.9	19643.8	14305.1	47713	41709.7	24776.5	12833.5	16314.3	14259.8	NaN	20343.7	25579.5	25992.2	NaN	19453	32693.9	45024.3	21923.8	28152.5	35223.4	NaN	39059.6	50068.6	20719.3	NaN	NaN	NaN	15621.8	58102.3	12776.2	23254.1	1	NaN	1
E9PR30;P62861	FAU	539856	1149825	587349	795445	956113	857088	758909	428150	1.78047e+06	396331	1.10774e+06	1.06143e+06	1375438	1.45091e+06	1.31748e+06	551559	1.45134e+06	609247	555783	958592	1016895	548612	1.30335e+06	1838444	1.05998e+06	823200	348950	600962	602507	966263	1092658	1.13048e+06	528858	1.03669e+06	899055	778843	420891	1.00734e+06	1.47088e+06	1.05327e+06	1.00009e+06	696916	884787	552306	1.43744e+06	1	1	1
E9PR44;P02511	CRYAB	244406	87247.2	186373	145799	50828.4	207200	40310.5	150320	36214.1	53213	65198.6	107135	80057.1	43617.7	52699.7	527641	108728	460363	358638	60630.8	82594.6	40138.6	130712	175090	30501.6	78630.2	50348.8	111042	49521.2	155838	122886	81928.5	96823.6	200534	65749.1	126906	524211	54630.4	83355.1	105307	85011.6	56953.2	193068	78094.5	153504	3	3	3
E9PR76;E9PSH4;Q9H063	MAF1	NaN	9836.59	NaN	11149	12646.3	18826.9	NaN	NaN	NaN	NaN	NaN	NaN	9224.95	12387	12018	16844.4	NaN	33400.7	NaN	NaN	NaN	NaN	15121.4	NaN	NaN	11982.6	NaN	13669.1	NaN	NaN	NaN	NaN	NaN	NaN	NaN	13938.4	NaN	NaN	NaN	10864.6	NaN	7343.43	11712.5	13143.8	14253.8	NaN	1	NaN
E9PRI9;Q9BZE2	PUS3	5656.32	14182.2	NaN	6597.44	8700.98	NaN	NaN	NaN	8949.38	10982.5	11519.2	13325.9	9775.65	13596	9410.16	NaN	9379.75	10059.5	4719.27	10460.7	NaN	12051.9	8423	NaN	9226.53	9307.76	NaN	10274.1	12846	6374.24	7471.61	8190.76	11989.8	NaN	9085.45	9589.89	NaN	8755.57	NaN	9101.01	6139.29	6637.67	NaN	12102.9	8265.22	1	2	NaN
E9PRU1;H0YET5;O95967	EFEMP2	131472	NaN	76917.5	40427.7	NaN	122565	NaN	49877.9	20743.9	NaN	NaN	18546	11779.5	NaN	NaN	35737.3	NaN	216364	106728	NaN	NaN	8326.29	NaN	52453.4	NaN	17802.1	47723.4	NaN	12933.6	13807.3	70315.2	16793.1	NaN	65852	NaN	35931.6	156047	NaN	NaN	NaN	NaN	NaN	64847.4	NaN	NaN	3	NaN	3
E9PS17;Q96KG9;Q96KG9-2;Q96KG9-3	SCYL1	71515.3	107420	75714	80672	101966	81938.5	93818.5	82840.6	109634	88065.4	82687.2	85257.2	93504	65221.6	85770.4	58588.1	110175	59176.1	66248.3	88619.9	100385	54037.8	83237.9	83104.7	87654.9	72761	73410.1	102272	88149.6	165772	86782.7	78917.8	76647.4	87333.8	83709	86879.9	72157.2	86954.9	92351.6	68269.3	92074.5	89682.7	79561.2	84487.2	79697.5	3	3	3
E9PS44;Q01628	IFITM3	1.24464e+06	241339	599007	358631	135467	523033	196546	423942	564272	300626	185868	216881	138029	182568	240779	303135	186464	903681	1561263	183931	266080	172247	229249	523283	197348	243077	508180	440778	139317	281585	760155	237135	172339	538916	284125	266577	1.39032e+06	235821	182139	226605	174087	179041	411945	152986	195525	2	2	2
E9PSH8;P07766	CD3E	12187.7	NaN	14994.8	29623.4	NaN	6671.18	NaN	NaN	1868.03	NaN	NaN	7203.44	56796.4	NaN	NaN	NaN	NaN	28512.2	19399.6	NaN	125035	99252.2	NaN	NaN	NaN	NaN	NaN	NaN	NaN	NaN	NaN	NaN	NaN	10732.3	NaN	NaN	27896.8	NaN	NaN	NaN	NaN	NaN	19315.8	184953	NaN	2	NaN	2
E9PSI1		132930	93698.1	126975	152445	136734	170851	192042	244749	205700	140542	148492	82543.7	149860	123750	173958	157887	361361	176472	162166	139476	207981	164919	189229	179839	137883	106547	134899	122164	119463	64136.6	151702	158299	124742	76907.4	135910	176555	402195	156743	135894	313958	343276	368655	73583.9	370075	386695	3	3	3
F1DAL9;P10589	NR2F1	34336.1	201384	23590.1	NaN	NaN	NaN	611071	NaN	120462	NaN	24280.4	NaN	386670	1435113	24209.7	965020	431158	620747	314458	1.72568e+06	NaN	291094	1.7686e+06	149398	1.82883e+06	1.25642e+06	2.16199e+06	NaN	NaN	NaN	110165	140277	NaN	142773	NaN	254243	NaN	NaN	1581309	NaN	12813	251237	164948	399455	NaN	1	2	1
F2Z2U4;Q9Y4A5;Q9Y4A5-2	TRRAP	NaN	423603	93281.5	115467	171136	54126.7	117838	63689	43932.6	285676	160457	100545	127289	135342	130117	243689	96379.2	52898.2	49122.3	69058.4	209317	104978	73637.1	77010	303107	150534	77699.1	103780	478968	79051	NaN	189134	572748	18122.1	392525	207659	NaN	129432	377594	481720	142519	NaN	83200.3	408016	315415	NaN	1	2
F2Z2X4;Q9C0E2	XPO4	NaN	10646.3	NaN	NaN	11931.2	18612.7	11995.9	NaN	13794.1	7170.96	13916.1	14411.3	12160.6	13391.9	10208.9	12971	13746.5	17340.6	17125.9	13510	10780.9	NaN	9415.24	16450.9	11918.1	12781	8152.67	11058.6	NaN	NaN	14548.7	11934.6	NaN	12694.4	NaN	NaN	NaN	NaN	NaN	NaN	NaN	NaN	13939.3	NaN	9865.57	NaN	2	NaN
F2Z388;P42766	RPL35	1.34508e+06	1.24439e+06	1.31665e+06	1.26119e+06	1.41244e+06	1.26612e+06	1.26798e+06	1.19682e+06	1.55574e+06	1.4193e+06	1.44189e+06	1.39714e+06	1.54512e+06	1.45954e+06	1.46135e+06	1.0164e+06	1.452e+06	1087983	1.12666e+06	1.37422e+06	1.63419e+06	1.57958e+06	1.48114e+06	1.44794e+06	1.6262e+06	1.3753e+06	1.34086e+06	1.40714e+06	1.51961e+06	1.12818e+06	1.59956e+06	1.32953e+06	1.3474e+06	1.63597e+06	1.58299e+06	1.48883e+06	1.21396e+06	933409	1331129	1.38131e+06	1.26845e+06	1.58456e+06	1.38862e+06	1.31554e+06	1.57702e+06	2	2	2
F5GWN1;J3KRP6;J3KT74;J3QQM2;J3QQW2;J3QS72;Q15532;Q15532-2;X6R3J2	SS18	NaN	NaN	46766.5	NaN	NaN	44286	NaN	23927.4	35502.8	NaN	25975.5	26644.5	21530.2	19908.2	NaN	42409.9	21158.5	104170	65312.4	NaN	30282.1	NaN	NaN	16158.3	26484.5	31302.1	NaN	NaN	NaN	NaN	31011.7	NaN	NaN	33613.8	NaN	NaN	NaN	NaN	NaN	NaN	NaN	29253.5	43354.1	NaN	NaN	NaN	NaN	1
F5GWT4;Q9H4A3;Q9H4A3-2;Q9H4A3-5;Q9H4A3-6;Q9H4A3-7	WNK1	28472.2	34648	45412.2	17167.5	31018.2	44392.2	35563.5	41756.8	30966.6	21226	16010.7	40103.3	20739	27230.4	41732.5	35929.6	24750.2	44122.3	55384.2	19372.1	22950	31736.7	23706.1	23612.2	38330.4	44521.1	43419.6	33855.7	20190.3	37296.7	59091.9	37395.8	43374.1	53290.2	33515.3	41581.8	49880.2	25327.4	19823.6	21122.3	15833.1	23656.1	37869.1	21039.1	38784.3	3	3	3
F5GX77;Q9UI30	TRMT112	50494.5	64180.1	219859	41729.4	54923.5	219702	59997	69519.5	40033.8	38702.8	36888.6	81101.8	33168.4	66543.9	30374	77119.3	31798.5	117661	89186.1	84799.1	27556.4	69249.5	63704.6	71298.9	92508.9	80009.4	36004	34339.4	63708.3	52827.3	61570.1	67722.2	31207	68939.3	42887.7	60235	86479.9	54729	38514.8	56919	50389.1	45914.1	69099.1	67523.7	32699.8	3	3	3
F5GXC5;H3BUJ1;Q8TB96	ITFG1	NaN	4090.13	NaN	8275.01	4749.65	11250.1	9043.08	9646.82	NaN	NaN	8226.26	NaN	4917.28	NaN	4599.88	NaN	4022.16	7703.77	10624.5	NaN	6305.23	NaN	NaN	9200.92	5684.5	NaN	6349.21	NaN	10449.2	NaN	7859.51	NaN	7996.98	12331.6	8707.76	9036.74	9409.24	NaN	8653.46	8494.19	NaN	7868.63	6743.3	NaN	NaN	NaN	1	NaN
F5GXJ1;F5H5N1;O75251;O75251-2	NDUFS7	128019	153601	135846	95382.1	200187	133925	120666	126371	144372	207174	166756	172233	136566	143890	148377	135835	207439	120536	171652	162554	172648	166820	142686	125351	196582	136175	197243	176668	145707	178509	214482	176900	199695	188761	201088	155458	124828	197046	230408	195861	201445	192734	204992	172772	178656	3	3	3
F5GXW5;Q99622	C12orf57	48621.4	24666.4	47746	26100.8	18905.6	53812.7	27288.5	24532.1	19456.1	12459.9	NaN	NaN	19607.7	20667.5	15180.4	27717.8	15616.2	73913.1	33779	20147.6	26554.6	21197.4	22908.1	24842.7	23886.9	23298.6	20099.5	23269	21542.8	29555	27946.6	24460.6	23290.3	34931	NaN	NaN	NaN	16381.5	6869.81	26274	19637.9	17767.8	29235.1	17021.3	27058	1	1	1
F5GXX5;P61803	DAD1	578539	1.00039e+06	799776	444682	568238	593313	531943	518152	669658	684778	536362	324554	530904	524048	676209	264867	471610	415409	419260	346868	672364	431803	388358	544142	448456	333486	463054	362319	456871	992900	918334	377241	405285	760588	697950	522156	408729	631522	564526	311018	511873	611413	635588	761157	530225	3	3	3
F5GY03;P09486	SPARC	101521	55647.4	93369.2	63750.2	40364.1	114651	42110.5	75485.7	58034.8	44694.5	37633.9	66024.1	29472.8	33932.4	39648.2	51721	50787.6	153080	75365.1	55404.1	55133.7	55748	54497.5	34006.1	42671.4	40882	43330	61500.3	52228.1	60795.7	141124	42692.7	52035.8	142293	47783.2	81385.6	162064	38407.4	72895.5	39939.6	31232.6	31039.6	64165.5	43576.2	56539.8	1	1	2
F5GY80;F5H7G1;P07358	C8B	78252.1	97354.4	61385.2	113075	65069.2	108700	122816	91215.5	77218.7	80317.4	57220.4	85378.4	80850.7	117014	61060.8	113388	43246.3	178193	75576.7	49289.4	76557.6	59940	94338.4	78147.4	81381.6	47535.7	66228.1	64541.1	49324.6	66640	56835.3	59379.6	101653	68372.7	87669.2	70008.7	239605	95365.9	79174.5	95291.4	61490.4	45828.7	36120.6	78963.6	89732.7	3	3	3
F5GYJ5;Q9NX18	SDHAF2	NaN	23438.1	13198.4	20744.6	22805.1	NaN	NaN	NaN	NaN	29867.6	NaN	NaN	NaN	NaN	NaN	NaN	NaN	NaN	NaN	NaN	NaN	NaN	11835.3	NaN	NaN	NaN	NaN	12114.1	17366	NaN	25999.4	31312.7	NaN	11244.7	20985.1	21970.3	NaN	20735.6	NaN	20342.6	32228.6	29439.7	30478.1	26775.9	25115.2	NaN	2	1
F5GYQ1;P61421	ATP6V0D1	110563	84377.1	113237	91838	83909.1	107261	105551	105761	98298.8	80692.4	94299.8	108058	103350	113243	98579.6	87220	88373.7	128246	132425	98245.2	114947	91037.5	91652.5	125298	103784	84816.8	127772	99366.3	82466	137548	172470	101321	102299	104680	98371.2	111523	169621	81618	101944	111530	101259	109453	125052	116695	120410	3	3	3
F5GYV5;F8WCT1;Q66PJ3-2	ARL6IP4	29655.6	54247.2	49705.3	42156	46762	41992.7	55444.7	37366.1	25371.8	30708.8	62017.5	34229.4	55019.3	49129.4	26549.8	24960.3	78581.5	66046.4	36662.5	62423.9	49333.8	39291.1	61584.3	41768.4	47770.9	57048.1	23081.8	50181.1	47386.8	59614	42735.9	46340.3	54561.9	37449.8	25682.3	46879.1	62515.2	46488.5	26739.2	50827.8	32898.8	52342.6	47874.3	46781.6	52284.6	2	3	3
F5GYY5;F5H324;P51690	ARSE	127380	174024	53456.5	19499.3	109471	111959	105859	133923	174804	120679	153311	88285.9	143153	76519.4	82417.5	113581	177914	46631.7	55896.4	178052	78541.9	93278.6	226823	68323.6	59940.3	102384	57713.5	165169	103785	123497	101651	137163	130404	83786.6	134126	146432	67795.2	175949	126242	105538	127174	203818	65378.4	98291.1	196500	3	3	3
F5GZ00;Q96RR4;Q96RR4-2;Q96RR4-3;Q96RR4-4;Q96RR4-5;Q96RR4-6;Q96RR4-7	CAMKK2	19648.4	24171.4	16154.6	19442.8	21470.1	42116.1	NaN	28535.5	30249.1	25460.9	22893.9	14437.9	20494.8	18951.9	18194.3	21844.5	16304.8	38454.8	24490	15631.2	14386.7	17404.9	15920.4	28932	23596	17392.9	23093.4	20591.8	31972.3	31338.9	NaN	NaN	10934.5	27027.5	17169	16123.2	133075	NaN	10638.4	19186.8	22939.1	NaN	71688.3	26624.4	20089	3	1	2
F5GZ97;H0YGN0;Q9Y3C0	WASHC3	77348	62878.4	NaN	75637.2	79243.2	124789	67082	74860.1	54954.6	NaN	59381.2	63791.5	44774.1	60240.2	47543.8	21883	48618	91317.6	89259.6	29763.4	60201.8	182042	55483.5	58340.8	51628.3	73602.9	50455.4	55081.2	NaN	54004.6	78550.7	NaN	NaN	NaN	58239	92021.6	NaN	78049.5	115253	76508.5	82417.8	20728.5	55723.6	NaN	92798.9	2	3	NaN
F5GZB4;H7BZ41	LOXHD1	NaN	85694.8	50359.9	NaN	NaN	59885.6	NaN	85804.2	57051	426742	72848.1	91911.8	57527.8	33097.6	38334.3	NaN	67838	NaN	49906	63297.2	48795.1	49885.5	NaN	NaN	98404.1	NaN	38876.8	64498.6	51294.6	NaN	73161.8	NaN	52853	54195.3	61619.7	60702.1	66672.6	NaN	44777.6	58139.4	86738.7	56765.4	NaN	38301.1	90549.7	NaN	1	1
F5GZG1	RAP1B	NaN	NaN	NaN	NaN	NaN	61020.6	26958.8	NaN	21899.2	NaN	NaN	24305.9	39518.1	NaN	31992.6	27029.2	37237.8	NaN	15397.9	29112.9	37389.9	21579.9	NaN	23840.3	28411.4	29993.6	18938.8	27037.7	NaN	NaN	NaN	NaN	NaN	NaN	NaN	NaN	NaN	NaN	NaN	NaN	NaN	NaN	NaN	NaN	NaN	NaN	NaN	NaN
F5GZK2;Q96P44;Q96P44-3	COL21A1	106921	14429.3	149249	76897	NaN	28342.8	NaN	39595.4	NaN	NaN	21087.8	53677.7	46606.9	NaN	28043	120775	33890.2	42739.3	135131	51462.2	NaN	NaN	26547.9	68322.9	NaN	27076.8	NaN	45222.4	NaN	25028.3	NaN	55081.4	NaN	72522.4	NaN	NaN	240221	NaN	NaN	NaN	NaN	37037.1	56503.2	NaN	NaN	2	1	2
F5GZK9;Q8IZD4;Q8IZD4-2	DCP1B	19575.2	12012.3	13826	NaN	NaN	13685.2	NaN	NaN	NaN	NaN	NaN	NaN	NaN	48276.3	NaN	NaN	NaN	34081.5	21372.1	6965.12	NaN	NaN	11230.4	NaN	14265.2	NaN	9741.81	14944.6	NaN	14836.4	10306.6	NaN	13804.7	15768.4	NaN	12959.2	NaN	NaN	NaN	NaN	NaN	6821.33	NaN	NaN	NaN	1	2	3
F5GZS6;P08195	SLC3A2	46498.8	55896.4	41989.4	48589.7	31739.4	37110.7	39144.9	39332.8	61566.6	62473	33093.6	35685.6	32333	33464.8	36603.8	26983.6	42526.1	47457.6	55554.6	35614.7	39157	42871.1	36055.9	26688.2	37350.1	33069.2	32384.4	48757.5	36640.9	59290.1	65812.4	47693.6	43220.7	46376.2	67970.1	39605	101339	70141.6	48623.4	55576.2	56305	37860.9	37897.1	54611.9	49490	3	3	3
F5H065;F5H2G5;Q9BQI9;Q9BQI9-2	NRIP2	24691.8	NaN	11495.9	15528.3	NaN	NaN	NaN	21031.8	NaN	NaN	10438.7	14971.9	NaN	NaN	8525.38	34012.1	NaN	43957.3	13776.1	NaN	11260.3	NaN	10121.6	NaN	NaN	NaN	13536.4	NaN	NaN	NaN	NaN	NaN	5319.6	NaN	NaN	15729.7	62922.5	NaN	NaN	8520.89	NaN	NaN	21184.8	NaN	4574.9	1	NaN	3
F5H0C4;Q9BRP4;Q9BRP4-2	PAAF1	NaN	NaN	17502.5	10607.7	15923.7	21701.4	19561.9	22518	16767.5	30638.8	16591.8	NaN	9039.08	12022	18773.8	14952.4	17623.2	30098.3	13716.5	NaN	13652.9	12909.5	12161.1	8772.11	15015	17083.1	10451.2	15518.3	17081.9	9863.46	11641.9	8821.15	NaN	8725.69	14471.4	10065.4	5375.52	7405.03	15409.3	9526.59	8177.42	NaN	16320.8	16593.8	11003.2	NaN	NaN	2
F5H0U5;Q9NZD2	GLTP	69544	32363.2	73320.5	65089.7	41258.2	80809.7	51765.6	48095.2	41303.4	60125.5	43962.3	55088	32399.3	50625.1	62382.5	60816.6	41161.8	96999.7	76137.8	58683.7	89184.6	53267.5	47586	56429.3	47433.9	67313.3	55574.2	98777.7	47084	66565.4	53303.6	35752.1	34087.4	46562.2	49303.3	39395.8	87060.8	42138.8	40924.1	41550.4	25749.4	44585.4	61547.6	45578.5	35377.7	3	3	3
F5H136	TCP1	NaN	NaN	35624.6	44951.7	33515.3	30517.8	NaN	33765.7	40874.7	NaN	37421.6	38928.5	44801.8	39429.9	37119.9	36058.7	43647.2	38786.5	23851.2	44780.5	NaN	39681.5	35486.2	35073.9	39052.7	37968.5	35917.4	31286.6	43774.1	38417	35559.4	40763.5	38722.6	33916.6	30471.5	42011.2	40023.9	37101	19876	30705.9	40346.9	35960.6	41587.8	45586.7	NaN	NaN	NaN	1
F5H170;Q8WW22;Q8WW22-2;Q8WW22-3	DNAJA4	71903.5	69020.4	109602	88344.7	102667	82334.7	102455	82825.1	113774	96560.2	87178.6	77553.3	82823.9	129830	87660	89312.1	103316	82286.7	84488.2	98630.5	106215	103804	110694	67611.7	120247	70688.8	86834.4	126506	84601.6	61512.4	89588.4	92991.2	98568	82179.2	113555	78299.6	94449.1	96110.9	161154	103349	97407.3	95527.5	95915.4	99682.5	95381.6	1	1	1
F5H199;F5H7C4;Q8IXL7-2	MSRB3	NaN	NaN	12434.1	NaN	NaN	23583.5	NaN	28728.3	NaN	NaN	NaN	NaN	NaN	NaN	NaN	11287.1	NaN	18870.5	13547.5	NaN	NaN	NaN	NaN	NaN	NaN	NaN	NaN	NaN	NaN	NaN	NaN	NaN	NaN	NaN	NaN	NaN	27842.4	NaN	NaN	NaN	NaN	NaN	4592.83	NaN	NaN	NaN	NaN	1
F5H1D6;Q07864	POLE	152285	339200	199998	306089	396329	130265	333986	351177	321044	324858	358134	345013	380310	341703	258108	314129	334560	45816.8	77350	330557	323544	427406	407738	NaN	NaN	280083	81932.8	249516	490280	437344	106753	321670	368060	133157	459350	323116	NaN	287655	381750	499401	522068	575260	138068	405438	491115	1	1	1
F5H1M8;Q96MG8;Q96MG8-2	PCMTD1	67951	100690	72052.8	103030	45772.9	74344.6	33764.9	66795.8	64606	71792.8	67317.8	75003.2	47701	63948.4	78507.2	57821.4	98092.4	90065.6	66867	93857.4	NaN	59204.1	40355.4	47176.7	90585	114359	54903.4	99391.3	40800.4	54772.5	42566.3	53884	114887	74318.9	94115.3	70451	66922.1	101273	50616.2	100500	85083.7	95764.6	77664.6	66220.3	82265.3	1	1	1
F5H1S9;G8JLB3;Q9Y606;Q9Y606-2	PUS1	16042.7	34469.9	34263.3	33689.1	32844.4	43677.8	31708	27326.9	34127	35431.3	35160.8	30025.9	28119.2	33522.3	32581.9	30897	24012.2	48855.3	39273.7	119543	29187.8	28440.6	33421.3	27244.2	33189.8	30536.4	28360.2	29150.5	38661.1	33533.4	42808.3	37530.6	21728	26156.9	19758.3	38059.2	34236.9	29185	8747.32	34611.9	20950.4	33039.7	34742.3	35227.1	21915.9	3	3	3
F5H1Z6;Q9Y365	STARD10	246879	439107	311360	448483	537784	352371	461888	355582	452209	515093	601251	467597	549062	492426	537306	489696	495918	310575	376725	499897	472673	631896	609367	257594	504692	514083	499750	449392	643243	445825	277317	537898	707644	399866	521028	503089	238948	536324	445178	511105	714155	525876	425209	535742	506152	3	3	3
F5H2F4	MTHFD1	NaN	NaN	727168	NaN	NaN	NaN	NaN	NaN	NaN	NaN	NaN	NaN	NaN	NaN	821831	1.08563e+06	NaN	NaN	NaN	1.15553e+06	971150	1.00497e+06	NaN	NaN	NaN	NaN	NaN	1.06837e+06	1.03388e+06	NaN	609156	NaN	NaN	NaN	NaN	970393	5285.78	NaN	NaN	NaN	1.349e+06	NaN	NaN	1.41175e+06	NaN	NaN	NaN	1
F5H2X7;H0Y5D5;Q5SYW2;Q9BTG3;Q9ULV3;Q9ULV3-2;Q9ULV3-5	CIZ1	NaN	1584.49	3987.82	NaN	NaN	5508.52	NaN	NaN	NaN	1362.35	NaN	NaN	NaN	NaN	NaN	NaN	NaN	6098.25	5282.77	1697.44	NaN	NaN	NaN	3676.14	NaN	NaN	NaN	NaN	NaN	NaN	NaN	NaN	NaN	NaN	NaN	NaN	NaN	NaN	NaN	NaN	NaN	NaN	NaN	NaN	NaN	NaN	2	2
F5H345;P08397;P08397-2	HMBS	254709	140227	67508.4	69979.8	80266.8	73832.8	84239.3	107078	92011	181791	76664.4	79197.6	85770.1	87833.9	75565.7	79583.4	30397.8	83426.9	93472.1	42874.8	82647	84024.9	108706	135002	101346	110734	115275	36436.8	215611	236598	84251	46396.5	239377	128643	206586	157844	308126	162578	458273	213662	276575	246384	116118	293986	144202	3	3	3
F5H442;Q99816	TSG101	55939.5	39396.7	68018.9	43022.7	36154.9	53989.2	39156	51066.9	48792.4	39447.8	44586.9	44727.4	40798.2	26077	78075	38433.7	94833.3	83163.1	64925.5	62473.9	43252.3	39365.4	86447.2	40340.9	37620.4	38517.3	41013.3	40600.6	48061.4	30735.1	67840.7	42363.3	35598.7	62126.1	44559.8	48811.9	102692	20874	29551	40091	51950.5	47019.6	61530.4	44989.3	70404.7	3	3	3
F5H5D3;Q9BQE3	TUBA1C	NaN	NaN	31002	NaN	NaN	NaN	NaN	20161	NaN	75389.8	41684.1	35866.7	40305.3	NaN	NaN	19863.8	31732.8	NaN	NaN	NaN	38152.7	11752.7	NaN	NaN	32029.8	11258.2	36389.9	36923.7	NaN	NaN	19931.4	105305	NaN	NaN	NaN	NaN	NaN	NaN	NaN	81105.2	NaN	10304.5	NaN	NaN	89667.9	NaN	NaN	1
F5H5I6;H0Y8R1;H0YAK1;Q12849	GRSF1	60950.4	64516.3	41550.2	47342	53089.6	48560.2	53774.6	80263.6	91676.8	39631.9	57914.3	71820.4	75176.4	51774.8	89358.1	65764.5	36814.3	77301.7	69771.7	53227.1	50777.4	43938.1	50016	47393.2	51462.6	79777.8	62573.8	46535.2	63300.1	69496.6	81779.5	43043.7	66947.6	64565.7	50272.4	63760	9714.41	49860.5	35514.4	75851.6	67367.3	58173.9	61461.7	48525.3	64561.8	3	3	3
F5H5P2;P12694	;BCKDHA	93901.8	181033	116330	163726	173101	106013	119729	100309	94221	141336	196021	195329	129780	139682	105844	144734	173856	74686.3	93590.4	126623	125718	149650	137282	116485	121946	115188	94479	149074	134050	156938	96395.9	172552	281716	219509	157178	119835	211728	150870	171918	226451	251349	128997	90562.1	157728	171047	3	3	3
F5H5P4;P15498;Q96D37	VAV1	28184.6	29376.2	27306.1	41383.6	9142.14	24657.8	40713.3	23977	15470.3	NaN	11448.3	17208.7	12102.3	28674.4	33272.7	20267.8	11457.7	43834.1	32926	15306	35778.2	12317.7	15158.1	21157.7	31836.4	32963.6	21271.3	19768.8	12906.2	23807.5	34845.7	19256.8	NaN	17887.9	21461	19910.5	34078.2	15531.5	27783.7	17731.6	17000	8507.39	21081.9	14829.9	14870.1	2	2	3
F5H5R8;P18440	NAT1	21970.3	72505.1	12206.2	21448.6	28323.7	56249.8	NaN	NaN	NaN	NaN	22724.7	NaN	NaN	NaN	6331.06	NaN	26193.8	NaN	NaN	27231	27134.6	15480.4	NaN	28728.7	21437.7	36529.2	16951.5	17436.8	29405.8	NaN	NaN	NaN	24221.4	NaN	12526.1	14924.9	NaN	53797.8	12303.1	NaN	14912.1	NaN	20729.9	NaN	9263.92	2	1	1
F5H6B6;F5H8A0;Q86TN4;Q86TN4-2;Q86TN4-3;Q86TN4-4	TRPT1	NaN	NaN	NaN	20000.1	11452.8	NaN	NaN	NaN	23363.4	NaN	NaN	NaN	NaN	NaN	19013	22242.2	NaN	NaN	NaN	NaN	11474.2	12412.9	18669.4	NaN	18912.9	16474.6	NaN	22683.1	NaN	NaN	NaN	NaN	NaN	NaN	NaN	NaN	NaN	NaN	NaN	NaN	NaN	NaN	NaN	NaN	NaN	NaN	NaN	NaN
F5H6I7	ATL3	245491	250431	213712	252907	219829	275741	234686	303925	249792	230976	NaN	253565	236571	270222	249109	232448	240785	351455	247585	237189	264670	306110	237302	280842	255606	201596	175946	220683	257660	228289	274412	252087	211705	198120	213498	210891	243226	192356	179621	238366	210126	261703	202512	209081	226464	1	1	1
F5H702;Q96GC5;Q96GC5-3	MRPL48	21010.8	15259.2	18762.7	17275.3	16563.1	18105.1	17853.9	22260.5	18178.8	17262.7	13462.9	18206.4	16374.8	32550.8	31101.2	16116	18553.3	18173.8	20533.1	15053.7	18025.2	18509.6	11665.4	27419.7	19306.1	10296.6	34561.6	16050.7	24955.4	21944.7	23967.6	19524.9	22548.7	19540.6	20676.9	17283.9	18070.4	13716.9	37503.6	12753.9	NaN	16553.4	22656.2	28491.1	13058	2	3	1
F5H7D6;H0YKN8;H0YKT5;H0YL70;H0YNT2;Q04726;Q04726-2;Q04726-3;Q04726-4;Q04726-5;Q04726-6;Q04726-7	TLE3	26700.5	7446.07	22601.8	21326.9	NaN	22655.5	NaN	14993.8	NaN	10930.2	9062.14	11961.9	22260.9	12203.6	22077.5	16431	NaN	45862.1	33376.9	7316.63	13606.9	14411.7	16199.9	17442.6	13355.9	15669.7	19560.6	NaN	16424.8	17747.7	110088	9020.35	7508.07	34187.6	12762.9	24051.3	40078.3	NaN	8767.11	15350.2	6540.16	NaN	NaN	8319.3	NaN	2	1	2
F5H8D7;P18887	XRCC1	49695.5	64485.8	31354.2	29437.2	89708	44197.5	81199.6	83836.5	89871.2	33465.8	100386	74803.5	91422.1	250907	22350.8	277156	69967	79457.8	70691.9	42075	37932.9	31156.6	32033.5	43843.2	43732.2	32554.6	47127.8	89408.4	40403.2	25575.2	166166	44830.3	54512.7	47403.2	50495.1	44301.8	49963	44006	372315	54990.1	28407.6	35781.3	76406.6	43993.3	47592.5	3	3	3
F5H8F7;Q9UBL3;Q9UBL3-2;Q9UBL3-3	ASH2L	22860.5	24245.1	34261.8	37415.4	20731.8	50346.9	21293.1	NaN	23647.5	27582.4	28568.4	24382.2	27482.7	20857	19879.4	44212.6	29782.4	72613.6	45103.9	37572.1	31020.6	30652.9	24709.7	17716	28581.8	14916.8	14275.6	23220.6	29819.2	33779	19256.9	25014.7	23562.6	42388.4	17073.2	28874.8	44510.2	23575	37751.3	22066.8	32414.3	22425.9	37862.7	23603.1	26797.7	3	3	3
F5H8H2;Q03426	MVK	94319.3	183780	78861.1	275495	294835	162429	170730	247257	179182	306999	264098	263571	287714	331321	190225	223207	180825	112789	58575.4	310543	175345	318476	343959	83296.6	326644	431314	314769	176978	301908	152744	66337.6	314710	473893	176912	304735	320489	95571.7	323715	99162.6	368344	181338	372603	153886	213331	295836	3	3	3
F6RY50;Q96FS4	SIPA1	191718	131627	163629	31270.7	167087	207406	142201	180609	189725	173039	285075	232911	152227	251036	153454	40107.3	173128	280195	243719	170282	166998	254536	155458	134338	174660	155374	243018	454745	132293	105977	174937	158652	157235	183272	147553	174027	308644	133556	136302	161994	163234	170506	172510	426260	22773.6	3	3	3
F6S8M0;H7C3P4;P15586;P15586-2	GNS	172476	106517	105101	102766	108401	161239	76966.1	169608	132401	98204	117946	110725	99216.5	137901	121830	99413.1	114029	173787	228295	122835	128676	121930	95553.7	105063	131633	103855	111935	113636	92600.7	185999	205611	109572	77863.8	221848	101457	117268	405659	110589	80933.6	69060.5	99146.5	112836	137139	109155	129272	3	3	3
F6SF04;H0Y3C5;J3KPD6;P08631;P08631-2;P08631-3;P08631-4	HCK	23520.5	26408.3	31684	39569.4	31994.2	31666.3	31716	39524	18717.8	22891.1	20592.7	21553.9	18718.5	33632.7	48524.4	NaN	NaN	48799.6	54082.9	14828.1	26560.7	21245	NaN	32358.2	NaN	38846.5	30044	40684.3	26966.9	51133.5	67899.2	NaN	35696.2	31402.3	41998.6	46149.8	43275.2	31663.4	45947.9	27010.7	NaN	18686.2	15458.3	31481.7	NaN	2	2	1
F6SFZ6;Q99571;Q99571-2;Q99571-3	P2RX4	NaN	28375	NaN	NaN	4631.09	NaN	6449.86	NaN	NaN	NaN	NaN	NaN	NaN	NaN	NaN	20059.9	NaN	35248.3	NaN	NaN	NaN	NaN	NaN	235616	NaN	NaN	NaN	NaN	NaN	32327.9	14057	NaN	NaN	35485	NaN	NaN	NaN	NaN	NaN	NaN	NaN	20347.7	11762.6	23527.9	33559.7	NaN	2	NaN
F6T1Q0;Q6L8Q7;Q6L8Q7-2	PDE12	84438	86762.8	75860.2	88947.2	94049.1	73087.2	90584.8	84439.4	84602.7	71760	97200.1	84726.1	76169.5	85648.4	80258.8	88612.4	95478.4	85800.2	86958.9	102451	83360.2	86558.7	95217.6	79122.7	95616.5	103813	86651.8	90602.3	94832.4	79055.1	112948	94773.2	105007	86830.9	88324.2	96929.4	99181.6	89259.4	45852.6	106910	98899.3	97999.9	95131.5	105005	102687	3	3	3
F6TB26;Q5SZR4;Q9Y2W6	TDRKH	NaN	NaN	NaN	NaN	NaN	13816.4	24600.6	NaN	9548.73	NaN	NaN	26567.3	21494.6	NaN	23709.6	NaN	NaN	19848.8	NaN	22535.9	16641.3	28926.7	NaN	8562.51	16912.1	28393.5	NaN	NaN	NaN	NaN	NaN	NaN	NaN	NaN	12014	NaN	NaN	NaN	34425.9	37973.8	12280.9	NaN	NaN	NaN	NaN	NaN	NaN	NaN
F6U236;Q9BY11	PACSIN1	34885.2	48109	NaN	53157.3	NaN	73477	NaN	23602.8	112294	NaN	46993.4	30780.4	NaN	NaN	7172.74	32991.9	43818.4	34040.2	NaN	NaN	NaN	NaN	20030.1	31321.1	NaN	28757.4	NaN	NaN	NaN	53036	54327.3	NaN	NaN	25806.4	15599.4	23687.9	21637.1	25482.3	15715	NaN	NaN	45649.2	30143.4	21979.5	42451.8	1	1	NaN
[truncated: 5,382 more rows]
[truncated: 42 more columns]

## Sheet: Tab2
PG.ProteinAccessions	PG.Genes	Valid values	Valid values Cirrhosis	Valid values Control	Valid values NASH	[1] 20190726_QE10_nLC0_LiNi_SA_45cm_Atlas_LiverTissue_A1_20190728214237.htrms.PG.Quantity	[2] 20190726_QE10_nLC0_LiNi_SA_45cm_Atlas_LiverTissue_A2_20190728235150.htrms.PG.Quantity	[3] 20190726_QE10_nLC0_LiNi_SA_45cm_Atlas_LiverTissue_A3_20190729202553.htrms.PG.Quantity	[4] 20190726_QE10_nLC0_LiNi_SA_45cm_Atlas_LiverTissue_A4_20190729223222.htrms.PG.Quantity	[5] 20190726_QE10_nLC0_LiNi_SA_45cm_Atlas_LiverTissue_A5_20190730003859.htrms.PG.Quantity	[6] 20190726_QE10_nLC0_LiNi_SA_45cm_Atlas_LiverTissue_A6.htrms.PG.Quantity	[7] 20190726_QE10_nLC0_LiNi_SA_45cm_Atlas_LiverTissue_A7.htrms.PG.Quantity	[8] 20190726_QE10_nLC0_LiNi_SA_45cm_Atlas_LiverTissue_A8.htrms.PG.Quantity	[9] 20190726_QE10_nLC0_LiNi_SA_45cm_Atlas_LiverTissue_A9_20190730090645.htrms.PG.Quantity	[10] 20190726_QE10_nLC0_LiNi_SA_45cm_Atlas_LiverTissue_A10.htrms.PG.Quantity	[11] 20190726_QE10_nLC0_LiNi_SA_45cm_Atlas_LiverTissue_A11.htrms.PG.Quantity	[12] 20190726_QE10_nLC0_LiNi_SA_45cm_Atlas_LiverTissue_A12.htrms.PG.Quantity	[13] 20190726_QE10_nLC0_LiNi_SA_45cm_Atlas_LiverTissue_B1.htrms.PG.Quantity	[14] 20190726_QE10_nLC0_LiNi_SA_45cm_Atlas_LiverTissue_B2.htrms.PG.Quantity	[15] 20190726_QE10_nLC0_LiNi_SA_45cm_Atlas_LiverTissue_B3.htrms.PG.Quantity	[16] 20190726_QE10_nLC0_LiNi_SA_45cm_Atlas_LiverTissue_B4.htrms.PG.Quantity	[17] 20190726_QE10_nLC0_LiNi_SA_45cm_Atlas_LiverTissue_B5.htrms.PG.Quantity	[18] 20190726_QE10_nLC0_LiNi_SA_45cm_Atlas_LiverTissue_B6.htrms.PG.Quantity	[19] 20190726_QE10_nLC0_LiNi_SA_45cm_Atlas_LiverTissue_B7.htrms.PG.Quantity	[20] 20190726_QE10_nLC0_LiNi_SA_45cm_Atlas_LiverTissue_B8.htrms.PG.Quantity	[21] 20190726_QE10_nLC0_LiNi_SA_45cm_Atlas_LiverTissue_B9.htrms.PG.Quantity	[22] 20190726_QE10_nLC0_LiNi_SA_45cm_Atlas_LiverTissue_B10.htrms.PG.Quantity	[23] 20190726_QE10_nLC0_LiNi_SA_45cm_Atlas_LiverTissue_B11.htrms.PG.Quantity	[24] 20190726_QE10_nLC0_LiNi_SA_45cm_Atlas_LiverTissue_B12.htrms.PG.Quantity	[25] 20190726_QE10_nLC0_LiNi_SA_45cm_Atlas_LiverTissue_C1.htrms.PG.Quantity	[26] 20190726_QE10_nLC0_LiNi_SA_45cm_Atlas_LiverTissue_C2.htrms.PG.Quantity	[27] 20190726_QE10_nLC0_LiNi_SA_45cm_Atlas_LiverTissue_C3.htrms.PG.Quantity	[28] 20190726_QE10_nLC0_LiNi_SA_45cm_Atlas_LiverTissue_C4.htrms.PG.Quantity	[29] 20190726_QE10_nLC0_LiNi_SA_45cm_Atlas_LiverTissue_C5.htrms.PG.Quantity	[30] 20190726_QE10_nLC0_LiNi_SA_45cm_Atlas_LiverTissue_C6.htrms.PG.Quantity	[31] 20190726_QE10_nLC0_LiNi_SA_45cm_Atlas_LiverTissue_C7.htrms.PG.Quantity	[32] 20190726_QE10_nLC0_LiNi_SA_45cm_Atlas_LiverTissue_C8.htrms.PG.Quantity	[33] 20190726_QE10_nLC0_LiNi_SA_45cm_Atlas_LiverTissue_C9.htrms.PG.Quantity	[34] 20190726_QE10_nLC0_LiNi_SA_45cm_Atlas_LiverTissue_C10.htrms.PG.Quantity	[35] 20190726_QE10_nLC0_LiNi_SA_45cm_Atlas_LiverTissue_C11.htrms.PG.Quantity	[36] 20190726_QE10_nLC0_LiNi_SA_45cm_Atlas_LiverTissue_C12.htrms.PG.Quantity	[37] 20190726_QE10_nLC0_LiNi_SA_45cm_Atlas_LiverTissue_D1.htrms.PG.Quantity	[38] 20190726_QE10_nLC0_LiNi_SA_45cm_Atlas_LiverTissue_D2.htrms.PG.Quantity	[39] 20190726_QE10_nLC0_LiNi_SA_45cm_Atlas_LiverTissue_D3.htrms.PG.Quantity	[40] 20190726_QE10_nLC0_LiNi_SA_45cm_Atlas_LiverTissue_D4.htrms.PG.Quantity	[41] 20190726_QE10_nLC0_LiNi_SA_45cm_Atlas_LiverTissue_D5.htrms.PG.Quantity	[42] 20190726_QE10_nLC0_LiNi_SA_45cm_Atlas_LiverTissue_D6.htrms.PG.Quantity	[43] 20190726_QE10_nLC0_LiNi_SA_45cm_Atlas_LiverTissue_D7_20190802141229.htrms.PG.Quantity	[44] 20190726_QE10_nLC0_LiNi_SA_45cm_Atlas_LiverTissue_D8_20190802162100.htrms.PG.Quantity
[truncated: 5,843 more rows]
[truncated: 46 more columns]

[truncated: 5 more sheets: Tab3, Tab4, Tab5, Tab6, Tab7]
