# Supplementary material for: Dynamic human liver proteome atlas reveals functional insights into disease pathways
Source: Mol Syst Biol. 2022 May 17;18(5):e10947. doi: 10.15252/msb.202210947 (PMC9112488; doi:10.15252/msb.202210947)
Supplement: Supplementary file 8 — Table EV1 [file MSB-18-e10947-s005.xlsx]

## Sheet: Description
Table EV1: Characteristics of the donors from whom primary liver cells were isolated. Related to Figures 1, 3, 4, 5, 6, EV1, EV2, EV3, EV4, EV5, EV6.

## Sheet: Table EV1
Donor ID	Age	Gender	Ethnicity	Height	Weight	BMI	Cause of death	Cigarette use	Heavy alcohol use (2+ drinks/day)	In drug use	Positive toxicology	Serology	Regular medications	Past medical history	Steatosis grade	Inflammation score	Fibrosis score	NAFLD activity score	Other notes
HL160034	57	F	African American	67	101.9	35.2	Cardiac arrest/Anoxia	No	No	No	No	EBV+ andCMV+	Not reported	Sarcoidosis, GERD, Hypertension, hyperlipidemia, depression	0 of 3	0-1 of 4	0 of 4	0 of 8	Focal plasmacytic infiltrate with rare necrosis.
HL170051	64	M	Caucasian	70	118	37.2	Cardiac arrest/Anoxia	No	No	No	EtOH <9mg/DL	EBV+ andCMV+	Unknown for depression and acid reflux	Orchidectomy of a cancerous testicle (2002)	0 of 3	1 of 4	0 of 4	1 of 8	Minimal portal inflammation
HL170063	59	F	Caucasian	60	63.6	27.4	ICH/Stroke	No	No	No	No	EBV+	None listed	Hyperlipidemia	0 of 3	0 of 4	0 of 4	0 of 8	A little ischemic looking, maybe due to drug injury but minimal.
