# Supplementary material for: Dynamic human liver proteome atlas reveals functional insights into disease pathways
Source: Mol Syst Biol. 2022 May 17;18(5):e10947. doi: 10.15252/msb.202210947 (PMC9112488; doi:10.15252/msb.202210947)
Supplement: Supplementary file 9 — Table EV2 [file MSB-18-e10947-s010.xlsx]

## Sheet: Description
Table EV2. Estimated protein copy number per cell of the oxidative phosphorylation complexes I-V. Related to Figure 4.

## Sheet: Table EV2
Protein ID	Liver	HepA	PorV	hHEP	hLSEC	hKC	hHSC	Gene name	Complex	Protein name
E9PN17	8.67191e+06	2.66245e+06	2.57293e+06	1.64971e+07	5.55063e+06	1.86136e+06	1.40639e+07	ATP5L	ATPase	ATP synthase subunit g
H0YI37					15513.3			ATP5B	ATPase	ATP synthase subunit beta, mitochondrial
P06576	2.07324e+07	8.184e+06	1.22644e+07	2.64834e+07	1.02776e+07	4.9087e+06	2.3637e+07	ATP5B	ATPase	ATP synthase subunit beta, mitochondrial
O75947	9.13836e+06	2.33296e+06	3.49574e+06	1.24419e+07	3.79874e+06	1.52261e+06	4.77886e+06	ATP5H	ATPase	ATP synthase subunit d
P00846	472327			327302				MT-ATP6	ATPase	ATP synthase subunit 6
P03928	957319	156125	347969	1.59475e+06	726669	180526	1.24163e+06	MT-ATP8	ATPase	ATP synthase subunit 8
P24539	5.1047e+06	1.36289e+06	2.36153e+06	4.33599e+06	2.24014e+06	1.44721e+06	4.5815e+06	ATP5F1	ATPase	ATP synthase subunit b
P25705	2.1145e+07	7.54352e+06	9.75433e+06	2.29191e+07	9.66449e+06	4.78449e+06	1.88304e+07	ATP5A1	ATPase	ATP synthase subunit alpha, mitochondrial
P30049	5.39719e+06	1.91144e+06	3.56524e+06	3.7046e+06	1.7906e+06	832314	3.3705e+06	ATP5D	ATPase	ATP synthase F1 subunit delta
P36542	2.99451e+06	548717	750568	5.33741e+06	1.41196e+06	703399	4.084e+06	ATP5C1	ATPase	ATP synthase subunit gamma, mitochondrial
P48047	4.78762e+06	1.6687e+06	1.97129e+06	1.24765e+07	2.94985e+06	1.30392e+06	7.34709e+06	ATP5O	ATPase	ATP synthase subunit O
P56134-3	445146							ATP5J2	ATPase	ATP synthase subunit f
P56134-3	445146							ATP5J2	ATPase	ATP synthase-coupling factor 6
P56385	3.63537e+06	1.12887e+06	1.00212e+06	1.27775e+07	4.38068e+06	954898	4.07992e+06	ATP5I	ATPase	ATP synthase subunit e
Q96IX5	3.08841e+06	970815	985722	7.65255e+06	4.63585e+06	1.03074e+06	2.6774e+06	USMG5	ATPase	ATP synthase membrane subunit DAPIT
Q99766	230652	82454.8	71743.6	179175	16985.9	48001.9	52959	ATP5S	ATPase	ATP synthase subunit s
Q9UII2	868869	147925	277431	1.6194e+06	22107.2	64235.6	531331	ATPIF1	ATPase	ATPase inhibitor
A0A087WXC5	997071	277203	432592	847176	705867	290346	831064	NDUFA10	Complex1	NADH dehydrogenase [ubiquinone] 1 alpha subcomplex subunit 10, mitochondrial
A0A0C4DGS0	1.33486e+06	573872	842194	1.75273e+06	946001	633103	1.30015e+06	NDUFA6	Complex1	NADH dehydrogenase [ubiquinone] 1 alpha subcomplex subunit 6
E7EPT4	2.15744e+06	905971	1.83564e+06	2.08846e+06	993892	419757	1.58141e+06	NDUFV2	Complex1	NADH dehydrogenase [ubiquinone] flavoprotein 2, mitochondrial
G3V0I5	758398	255567	642827	1.53173e+06	414584	133938	771295	NDUFV1	Complex1	NADH dehydrogenase [ubiquinone] flavoprotein 1, mitochondrial
H0Y886	481384	220933	492875	269020	358802	109167	427448	NDUFB5	Complex1	NADH dehydrogenase [ubiquinone] 1 beta subcomplex subunit 5, mitochondrial
H3BPJ9	1.97287e+06	591341	1.33963e+06	1.65775e+06	1.54099e+06	680220	2.33254e+06	NDUFB10	Complex1	NADH dehydrogenase [ubiquinone] 1 beta subcomplex subunit 10
H7C5B8					16140.2			NDUFB2	Complex1	NADH dehydrogenase [ubiquinone] 1 beta subcomplex subunit 2, mitochondrial
I3L505	212741		172758	101392		16533.5		NDUFAB1	Complex1	Acyl carrier protein, mitochondrial
O14561	1.12351e+06	379261	611563	2.47316e+06	795630	647721	866649	NDUFAB1	Complex1	Acyl carrier protein, mitochondrial
O00217	825410	233974	417145	886147	571925	175462	375350	NDUFS8	Complex1	NADH dehydrogenase [ubiquinone] iron-sulfur protein 8, mitochondrial
O00483	9.59154e+06	1.09015e+06	3.19467e+06	7.0736e+06	5.35635e+06	1.7781e+06	4.96916e+06	NDUFA4	Complex1	Cytochrome c oxidase subunit NDUFA4
O15239		63407.1	54226	136786			85149.5	NDUFA1	Complex1	NADH dehydrogenase [ubiquinone] 1 alpha subcomplex subunit 1
O43181	681694	198997	497435	431279	444918	219816	1.1207e+06	NDUFS4	Complex1	NADH dehydrogenase [ubiquinone] iron-sulfur protein 4, mitochondrial
O43676	1.00138e+06	135327	847722	1.71511e+06	884191	600781	929966	NDUFB3	Complex1	NADH dehydrogenase [ubiquinone] 1 beta subcomplex subunit 3
O43677	232642	52729.6	118404				128235	NDUFC1	Complex1	NADH dehydrogenase [ubiquinone] 1 subunit C1, mitochondrial
O43678	1.29763e+06	681339	1.03961e+06	2.16751e+06	1.3131e+06	607747	1.49925e+06	NDUFA2	Complex1	NADH dehydrogenase [ubiquinone] 1 alpha subcomplex subunit 2
O43920	582489	437978	734009	2.34037e+06	702892	172192	1.54403e+06	NDUFS5	Complex1	NADH dehydrogenase [ubiquinone] iron-sulfur protein 5
O75251	193182	120110	285562	127706	151745	75774.6	106801	NDUFS7	Complex1	NADH dehydrogenase [ubiquinone] iron-sulfur protein 7, mitochondrial
O75306	944745	334797	789574	1.82674e+06	867417	355269	1.5591e+06	NDUFS2	Complex1	NADH dehydrogenase [ubiquinone] iron-sulfur protein 2, mitochondrial
O75380	1.92527e+06	671377	1.47067e+06	1.18066e+06	995704	301774	913584	NDUFS6	Complex1	NADH dehydrogenase [ubiquinone] iron-sulfur protein 6, mitochondrial
O75438	828286	322119	957763	2.66021e+06	1.36046e+06	312236	1.1576e+06	NDUFB1	Complex1	NADH dehydrogenase [ubiquinone] 1 beta subcomplex subunit 1
O75489	1.61406e+06	569763	940331	3.33988e+06	1.15687e+06	491896	2.29174e+06	NDUFS3	Complex1	NADH dehydrogenase [ubiquinone] iron-sulfur protein 3, mitochondrial
O95139	638842	134277	335935	503660	281302	372399	993077	NDUFB6	Complex1	NADH dehydrogenase [ubiquinone] 1 beta subcomplex subunit 6
Q6FGG4	899532	350681	684612	1.84387e+06	806853	151793	545657	NDUFA3	Complex1	NADH dehydrogenase [ubiquinone] 1 alpha subcomplex subunit 3
O95168-2	1.08869e+06	405290	1.06548e+06	1.07492e+06	385243	275016	765754	NDUFB4	Complex1	NADH dehydrogenase [ubiquinone] 1 beta subcomplex subunit 4
O95169-3	358266	74529.7	285480	214162	202339	127110	137507	NDUFB8	Complex1	NADH dehydrogenase [ubiquinone] 1 beta subcomplex subunit 8, mitochondrial
O95182	1.47904e+06	410556	976127	1.03098e+06	808912	284887	1.0726e+06	NDUFA7	Complex1	ADH dehydrogenase [ubiquinone] 1 alpha subcomplex subunit 7
O95298	740078	296799	495016	713130	804925	247021	514036	NDUFC2	Complex1	NADH dehydrogenase [ubiquinone] 1 subunit C2
P03886	56343	22819.6	26400.3	215228	95029.3	39419.5	104030	MT-ND1	Complex1	NADH-ubiquinone oxidoreductase chain 1
P03891				17983.2				MT-ND2	Complex1	NADH-ubiquinone oxidoreductase chain 2
P03897	98294.6							MT-ND3	Complex1	NADH-ubiquinone oxidoreductase chain 3
P03905	59827.5	22921.1	44374	51232.3	34491.7	18295.6	83044.4	MT-ND4	Complex1	NADH-ubiquinone oxidoreductase chain 4
P03915	33047.9	30886	41683.3	139371	29865.5	15243.5	79774.6	MT-ND5	Complex1	NADH-ubiquinone oxidoreductase chain 5
P03923					23874.1			MT-ND6	Complex1	NADH-ubiquinone oxidoreductase chain 6
P17568	446768	125742	220147	174206	231979	197057	198365	NDUFB7	Complex1	NADH dehydrogenase [ubiquinone] 1 beta subcomplex subunit 7
P28331	1.39502e+06	489263	991111	2.13411e+06	1.09741e+06	386917	1.40826e+06	NDUFS1	Complex1	NADH-ubiquinone oxidoreductase 75 kDa subunit, mitochondrial
P51970	1.43618e+06	434555	1.16712e+06	1.85128e+06	826073	207387	1.17907e+06	NDUFA8	Complex1	NADH dehydrogenase [ubiquinone] 1 alpha subcomplex subunit 8
P56181	358649	214539	322134	205907	140795	57133.3	165182	NDUFV3	Complex1	NADH dehydrogenase [ubiquinone] flavoprotein 3, mitochondrial
P56181-2	483838	312615	528995	259388	450148	123943	1.11287e+06	NDUFV3	Complex1	NADH dehydrogenase [ubiquinone] flavoprotein 3, mitochondrial
Q16718	1.61396e+06	590400	1.53056e+06	2.62131e+06	2.89567e+06	677799	1.97227e+06	NDUFA5	Complex1	NADH dehydrogenase [ubiquinone] 1 alpha subcomplex subunit 5
Q16795	1.0897e+06	484596	886575	2.35012e+06	1.07763e+06	317903	1.33242e+06	NDUFA9	Complex1	NADH dehydrogenase [ubiquinone] 1 alpha subcomplex subunit 9, mitochondrial
Q86Y39	293036	116145	175633	963501	275320	158240	303942	NDUFA11	Complex1	NADH dehydrogenase [ubiquinone] 1 alpha subcomplex subunit 11
Q9NX14	614456	211783	469194	780135	638879	108353	333637	NDUFB11	Complex1	NADH dehydrogenase [ubiquinone] 1 beta subcomplex subunit 11, mitochondrial
Q9P0J0	1.89615e+06	631954	1.18068e+06	2.63502e+06	1.85826e+06	364741	2.38797e+06	NDUFA13	Complex1	NADH dehydrogenase [ubiquinone] 1 alpha subcomplex subunit 13
Q9UI09	774222	295619	465972	1.12271e+06	391283	157431	665681	NDUFA12	Complex1	NADH dehydrogenase [ubiquinone] 1 alpha subcomplex subunit 12
Q9Y6M9	805006	335301	564526	1.43585e+06	695506	364756	643787	NDUFB9	Complex1	NADH dehydrogenase [ubiquinone] 1 beta subcomplex subunit 9
A0A087WXX8	84931.2							SDHB	Complex2	Succinate dehydrogenase [ubiquinone] iron-sulfur subunit, mitochondrial
P21912	4.09811e+06	707708	1.25007e+06	6.60444e+06	746507	1.1542e+06	1.62233e+06	SDHB	Complex2	Succinate dehydrogenase [ubiquinone] iron-sulfur subunit, mitochondrial
O14521-2	530490	37555.1	160184	374747	36164.4		109097	SDHD	Complex2	Succinate dehydrogenase [ubiquinone] cytochrome b small subunit, mitochondrial
P31040	4.75862e+06	823614	1.41099e+06	6.96818e+06	1.41617e+06	847406	1.75231e+06	SDHA	Complex2	Succinate dehydrogenase [ubiquinone] flavoprotein subunit, mitochondrial
Q99643-5	531997	145651	213579	1.81083e+06	220716	39619.1	296697	SDHC	Complex2	Succinate dehydrogenase cytochrome b560 subunit, mitochondrial
E5RHG9	165812					57950.6		UQCRB	Complex3	Cytochrome b-c1 complex subunit 7
P14927	4.3204e+06	1.16385e+06	1.97397e+06	4.79438e+06	1.91412e+06	610680	954392	UQCRB	Complex3	Cytochrome b-c1 complex subunit 7
O14949	2.04438e+06	1.32082e+06	1.75611e+06	6.23033e+06	1.89668e+06	620947	2.87148e+06	UQCRQ	Complex3	Cytochrome b-c1 complex subunit 8
O14957							182767	UQCR11	Complex3	Cytochrome b-c1 complex subunit 10
P00156	115408	34241.8	84532.6	271970	27721.1	75210.4	49984.5	MT-CYB	Complex3	Cytochrome b
P07919	1.10423e+06	419940	856451	880693	235872	272736	713056	UQCRH	Complex3	Cytochrome b-c1 complex subunit 6, mitochondrial
P08574	1.61789e+06	508602	846950	1.58337e+06	630960	287167	649438	CYC1	Complex3	Cytochrome c1, heme protein, mitochondrial
P22695	4.45046e+06	1.48375e+06	2.62163e+06	9.139e+06	3.19659e+06	1.40823e+06	3.60399e+06	UQCRC2	Complex3	Cytochrome b-c1 complex subunit 2, mitochondrial
P31930	3.63619e+06	1.11991e+06	1.71582e+06	4.69148e+06	2.14289e+06	965519	2.44072e+06	UQCRC1	Complex3	Cytochrome b-c1 complex subunit 1, mitochondrial
P47985	3.31656e+06	1.07825e+06	2.07152e+06	3.91923e+06	2.14209e+06	934518	2.25268e+06	UQCRFS1	Complex3	Cytochrome b-c1 complex subunit Rieske, mitochondrial
Q9UDW1	2.71871e+06	754625	867787	2.91371e+06	863008	919541	1.34084e+06	UQCR10	Complex3	Cytochrome b-c1 complex subunit 9
H0UI06	1.81963e+06	256836	39091.7	7.03475e+06	3.09255e+06	1.75178e+06	1.75516e+06	COX7A2	Complex4	Cytochrome c oxidase subunit 7A2, mitochondrial
O00483	9.59154e+06	1.09015e+06	3.19467e+06	7.0736e+06	5.35635e+06	1.7781e+06	4.96916e+06	NDUFA4	Complex4	Cytochrome c oxidase subunit NDUFA4
P00395	18233.7	34823.2	33612.5	64990.7	71413.1	4824.34	79895.5	MT-CO1	Complex4	Cytochrome c oxidase subunit 1
P00403	5.31323e+06	1.61416e+06	2.39016e+06	1.06047e+07	4.07684e+06	1.65964e+06	1.99408e+06	MT-CO2	Complex4	Cytochrome c oxidase subunit 2
P00414	542487	106700	152725	395182	225847	125811	149157	MT-CO3	Complex4	Cytochrome c oxidase subunit 3
P09669	5.55583e+06	1.09668e+06	2.19637e+06	1.11189e+07	5.65395e+06	1.40468e+06	3.12526e+06	COX6C	Complex4	Cytochrome c oxidase subunit 6C
U3KQK5	234528	52141	101270	260281	348439	130427	202390	COX8A	Complex4	Cytochrome c oxidase subunit 8A, mitochondrial
P10606	8.01163e+06	2.17359e+06	3.7943e+06	7.81381e+06	5.91292e+06	2.88181e+06	4.40004e+06	COX5B	Complex4	Cytochrome c oxidase subunit 5B, mitochondrial
P12074	471993	137792	169789	1.913e+06	90826.5		262498	COX6A1	Complex4	Cytochrome c oxidase subunit 6A1, mitochondrial
P13073	7.88939e+06	1.74226e+06	3.51175e+06	1.1447e+07	5.546e+06	2.73426e+06	4.25682e+06	COX4I1	Complex4	Cytochrome c oxidase subunit 4 isoform 1, mitochondrial
P14854	4.93129e+06	636383	1.80224e+06	2.25248e+06	3.04195e+06	911084	2.01086e+06	COX6B1	Complex4	Cytochrome c oxidase subunit 6B1
P15954	3.46849e+06	493024	1.05304e+06	7.00753e+06	633129	654891	1.8718e+06	COX7C	Complex4	Cytochrome c oxidase subunit 7C, mitochondrial
P20674	8.14022e+06	2.07626e+06	3.82048e+06	8.16093e+06	5.31774e+06	1.82031e+06	4.12792e+06	COX5A	Complex4	Cytochrome c oxidase subunit 5A, mitochondrial
P24311	1.34269e+06	618926	879400	1.86918e+06	1.33624e+06	613029	666442	COX7B	Complex4	Cytochrome c oxidase subunit 7B, mitochondrial
