# Supplementary material for: Dynamic human liver proteome atlas reveals functional insights into disease pathways
Source: Mol Syst Biol. 2022 May 17;18(5):e10947. doi: 10.15252/msb.202210947 (PMC9112488; doi:10.15252/msb.202210947)
Supplement: Supplementary file 10 — Table EV3 [file MSB-18-e10947-s006.xlsx]

## Sheet: Description
Table EV3. Estimated protein copy number per cell of liver disease associated cytokines and proteins carrying known SNPs that predispose or protect against liver disease. Related to Figure 6.

## Sheet: Table EV3
Protein ID	Gene name	Liver	hHEP	hLSEC	hKC	hHSC
B4DY26	TGFBR1	8801.44	5920.33	5704.25	5749	151640
O43294	TGFB1I1	518670	30403.5	114475	5850.9	653801
P01137	TGFB1	27367.3	13868.8	27759.7	24214	96406.8
P09619	PDGFRB	685553	227721	761631	180456	1.86859e+06
P16234	PDGFRA	110322	17886	76046.1	17359.6	293893
P37173-2	TGFBR2	165884	43053.1	254501	48905.4	493623
P61812	TGFB2	24801.4	11950.2	7873.49	9416.85	38310.5
Q14397	GCKR	340422	133926	13682	5122.22	15728.7
Q15582	TGFBI	3.38623e+06	131283	191167	106046	669768
Q7Z5P4	HSD17B13	4.72032e+06	9.18055e+06	10259.4	712244	77902.8
Q8WUH2	TGFBRAP1	19020.3	5951.29	9475.89	11497.8	32620.5
Q96N66	MBOAT7	76669.2	45403.8	407077	51124.3	1.14523e+06
Q9NRA1	PDGFC	6670.09				4667.43
Q9NST1-2	PNPLA3	7615.61	21438			4705.14
