# Supplementary material for: Dynamic human liver proteome atlas reveals functional insights into disease pathways
Source: Mol Syst Biol. 2022 May 17;18(5):e10947. doi: 10.15252/msb.202210947 (PMC9112488; doi:10.15252/msb.202210947)
Supplement: Supplementary file 11 — Table EV4 [file MSB-18-e10947-s013.xlsx]

## Sheet: Description
Table EV4. LFQ intensity and estimated protein copy number per cell of 'cell-type specific' proteins. Related to Figure 4.

## Sheet: Table EV4
Protein ID	Gene name	Protein name	Donor 1 [LFQ Intensity]	Donor 2 [LFQ Intensity]	Donor 3 [LFQ Intensity]	Donor 1 [Protein copy number]	Donor 2 [Protein copy number]	Donor 3 [Protein copy number]	Cell type
P55196-1	MLLT4	Afadin	1101.83	1263.04	9756.64	25770000	26199000	158740000	hHEP
Q9H2G2	SLK	STE20-like serine/threonine-protein kinase	1652.48	2119.42	1511.39	26823000	30511000	17066000	hHEP
F5H3M2	KIFC3	Kinesin-like protein	4213.24	2899.57	4316.06	39000000	23804000	27792000	hHEP
J3KN34	PTPN3	Tyrosine-protein phosphatase non-receptor type	4824.55	4236.64	7119.55	52313000	40742000	53702000	hHEP
F5H369	PIK3C2G	Phosphatidylinositol 4-phosphate 3-kinase C2 domain-containing subunit gamma	5430.04	4724.9	4349.8	105430000	81362000	58751000	hHEP
P30531	SLC6A1	Sodium- and chloride-dependent GABA transporter 1	5625.67	6310.21	9834.67	42924000	42701000	52200000	hHEP
Q8N3R3-4	TCAIM	T-cell activation inhibitor, mitochondrial	6687.83	10112.1	13588.1	31400000	42107000	44380000	hHEP
O00634	NTN3	Netrin-3	7217.31	8944.59	7657.33	50464000	55467000	37245000	hHEP
E7EVL8	CYP4A11	Cytochrome P450 4A11	8214.13	36696.3	36084.8	55508000	219930000	169630000	hHEP
A0A087WWM6	PRODH	Proline dehydrogenase 1, mitochondrial	10507.1	6333.53	70480.6	81311000	43469000	379420000	hHEP
Q9UGM5-2	FETUB	Fetuin-B	10632.1	5429.06	36083.2	45746000	20717000	108000000	hHEP
O94875-11	SORBS2	Sorbin and SH3 domain-containing protein 2	14517.4	7161.86	28419	222270000	97249000	302680000	hHEP
A6NI79	CCDC69	Coiled-coil domain-containing protein 69	14816.5	5065.3	8035.1	58648000	17782000	22125000	hHEP
Q5TCH4	CYP4A22	Cytochrome P450 4A22	15349.7	30602.9	36653	103450000	182920000	171840000	hHEP
Q9BYG5	PARD6B	Partitioning defective 6 homolog beta	15392.5	41599.7	21637.7	72110000	172840000	70515000	hHEP
Q9BUZ4	TRAF4	TNF receptor-associated factor 4	18869.5	9016.39	8062.56	114930000	48705000	34161000	hHEP
H7C1V3	MLXIPL	Carbohydrate-responsive element-binding protein	24508.3	28769.9	25814.5	74381000	77438000	54500000	hHEP
A0A0G2JQ42	PRB2	Basic salivary proline-rich protein 2	25103.2	48122.4	38445.1	50691000	86182000	54004000	hHEP
Q96D05	C10orf35	Uncharacterized protein C10orf35	29731.4	24096.7	28691	44773000	32183000	30056000	hHEP
Q13103	SPP2	Secreted phosphoprotein 24	34791.3	56847.3	62817.9	96320000	139580000	120980000	hHEP
Q8NCR9	CLRN3	Clarin-3	48318.9	116326	69100.4	139180000	297170000	138460000	hHEP
H3BR10	SMLR1	Small leucine-rich protein 1	64294.9	182127	470524	90050000	226230000	458430000	hHEP
P09525-2	ANXA4	Annexin A4	74429.3	81724.4	61797.1	229130000	223130000	132340000	hHEP
H0YL77	H0YL77	Uncharacterized protein	86799.8	45664.2	145331	305050000	142330000	355300000	hHEP
Q9BQQ7	RTP3	Receptor-transporting protein 3	89698.5	26219.2	71847	275810000	71501000	153680000	hHEP
Q96AE7-2	TTC17	Tetratricopeptide repeat protein 17	2106.07	7300.53	4296.64	14827000	21136000	15674000	hHSC
A0A140LJL2	DOS	Protein Dos	2317.72	28370.7	4990.47	11391000	57340000	12709000	hHSC
Q9NWB7	IFT57	Intraflagellar transport protein 57 homolog	3400.05	10956.9	19566.2	10823000	14343000	32273000	hHSC
P54289-5	CACNA2D1	Voltage-dependent calcium channel subunit alpha-2/delta-1	3559.96	25123	25276.7	28254000	81996000	103950000	hHSC
O75385	ULK1	Serine/threonine-protein kinase ULK1	3683.07	11143.5	6268.05	26889000	33456000	23712000	hHSC
P58397	ADAMTS12	A disintegrin and metalloproteinase with thrombospondin motifs 12	3779.15	11015	5692.46	43523000	52167000	33970000	hHSC
P81274	GPSM2	G-protein-signaling modulator 2	5212.32	4423.26	5851.55	25901000	9038900	15067000	hHSC
S4R400	FOCAD	Focadhesin	5737.63	9070.98	19482.3	50718000	32974000	89236000	hHSC
Q13976	PRKG1	cGMP-dependent protein kinase 1	7848.99	36766	32892.6	38852000	74840000	84366000	hHSC
Q7L4E1	FAM73B	Protein FAM73B	9104.28	36244.4	21230.8	38672000	63311000	46729000	hHSC
F5H385	SLC39A3	Zinc transporter ZIP3	9286.53	78632.9	65800.8	20806000	72448000	76390000	hHSC
O60930	RNASEH1	Ribonuclease H1	10251.6	30405.8	17354.4	21307000	25988000	18690000	hHSC
O15374-4	SLC16A4	Monocarboxylate transporter 5	10633	20545.5	36523.6	29187000	23192000	51949000	hHSC
Q8TF66	LRRC15	Leucine-rich repeat-containing protein 15	10642.7	23790.5	49309	44403000	40818000	106600000	hHSC
O95050-2	INMT	Indolethylamine N-methyltransferase	10685.8	28415.1	21805.5	19972000	21840000	21118000	hHSC
E9PQ70	PAMR1	Inactive serine protease PAMR1	11840.9	17763.5	13169.4	57362000	35388000	33058000	hHSC
Q8WU20	FRS2	Fibroblast growth factor receptor substrate 2	13067.2	20537.4	18778.4	48304000	31220000	35969000	hHSC
F8VV59	NAP1L1	Nucleosome assembly protein 1-like 1	13957.9	45877.3	30180.6	34406000	46505000	38549000	hHSC
B7Z589	SLC6A9	Transporter	14066.9	96711.6	68412	53214000	150450000	134100000	hHSC
Q01085	TIAL1	Nucleolysin TIAR	14653.9	33538.7	13312.9	39505000	37182000	18597000	hHSC
O14682	ENC1	Ectoderm-neural cortex protein 1	16081.2	52967.8	26229.5	68932000	93369000	58259000	hHSC
B0YJ81	HACD1	Very-long-chain (3R)-3-hydroxyacyl-CoA dehydratase 1	18641.2	104358	84283.3	39134000	90094000	91684000	hHSC
Q9H7X7	IFT22	Intraflagellar transport protein 22 homolog	20650.4	91241.6	89745.4	27889000	50674000	62804000	hHSC
Q8NCG5	CHST4	Carbohydrate sulfotransferase 4	27858.5	95023.2	55637	81501000	114320000	84341000	hHSC
K4DIA9	SLC39A13	Zinc transporter ZIP13	28766.3	27199.5	39613.5	48324000	18790000	34482000	hHSC
Q6P2P2-2	PRMT9	Putative protein arginine N-methyltransferase 9	29898.6	46384.7	65349.8	158640000	101210000	179670000	hHSC
Q9P121-3	NTM	Neurotrimin	31186.2	72789.3	70283	70720000	67879000	82585000	hHSC
Q08629	SPOCK1	Testican-1	33735	102768	42889.4	107420000	134570000	70766000	hHSC
Q16619	CTF1	Cardiotrophin-1	40135.5	53250.9	83834.2	55224000	30131000	59771000	hHSC
E7ET40	PLAU	Urokinase-type plasminogen activator	45288.3	54859.4	9264.81	137750000	68619000	14602000	hHSC
Q3ZCM7	TUBB8	Tubulin beta-8 chain	70220	526193	1.14312e+06	226560000	698160000	1911100000	hHSC
F5H4Z8	THBS3	Thrombospondin-3	124773	246129	103214	835070000	677410000	357940000	hHSC
O43677	NDUFC1	NADH dehydrogenase [ubiquinone] 1 subunit C1, mitochondrial	128235	121825	143745	72600000	28363000	42169000	hHSC
Q6ZS11	RINL	Ras and Rab interactor-like protein	1390.99	3663.64	2324.57	16510000	24571000	28653000	hKC
O00587	MFNG	Beta-1,3-N-acetylglucosaminyltransferase manic fringe	2099.07	2676.45	1938.53	14439000	10403000	13848000	hKC
B9EGE7	ZNF507	Zinc finger protein 507	2109.05	4177.21	3553.11	42611000	47688000	74550000	hKC
H0YMP8	ATP8B4	Phospholipid-transporting ATPase	3025.59	4220.1	6312.92	47115000	37133000	102090000	hKC
K7EKM5	TREM1	Triggering receptor expressed on myeloid cells 1	3675.36	6463.45	3362.56	19825000	19700000	18836000	hKC
P30679	GNA15	Guanine nucleotide-binding protein subunit alpha-15	4703.93	4984.91	2910.53	38941000	23318000	25022000	hKC
Q96H15-2	TIMD4	T-cell immunoglobulin and mucin domain-containing protein 4	5025.36	22290.7	37659.8	36797000	92227000	286370000	hKC
Q6ZS72	C19orf35	Putative uncharacterized protein C19orf35	5800.09	6200.13	7087.3	55665000	33623000	70637000	hKC
Q8N292	GAPT	Protein GAPT	6007.71	10244.1	5625.19	20414000	19669000	19850000	hKC
Q86VB7	CD163	Scavenger receptor cysteine-rich type 1 protein M130	6301.58	12258.5	26628.7	150210000	165110000	659180000	hKC
Q9NS28	RGS18	Regulator of G-protein signaling 18	6404.65	9241	4492.68	33566000	27366000	24452000	hKC
O96017	CHEK2	Serine/threonine-protein kinase Chk2	6475.02	17016.6	6200.31	74944000	111290000	74527000	hKC
C9JST2	LILRB4	Leukocyte immunoglobulin-like receptor subfamily B member 4	6566.28	8776.7	12392.9	55158000	41659000	108110000	hKC
P49279	SLC11A1	Natural resistance-associated macrophage protein 1	6568.1	15011.8	15827.5	74721000	96499000	186990000	hKC
P20333	TNFRSF1B	Tumor necrosis factor receptor superfamily member 1B	6862.93	14926.3	4463.62	62973000	77390000	42534000	hKC
Q8NET5	NFAM1	NFAT activation molecule 1	7112.69	22674.1	14371.1	40119000	72266000	84180000	hKC
P21675-10	TAF1	Transcription initiation factor TFIID subunit 1	7785.81	35001.4	19520.9	258050000	655500000	671900000	hKC
A8MZH0	LILRA2	Leukocyte immunoglobulin-like receptor subfamily A member 2	8128.58	19492.6	4168.36	77158000	104550000	41090000	hKC
Q9BPV8-2	P2RY13	P2Y purinoceptor 13	8541.77	17390.7	10782.3	62339000	71716000	81720000	hKC
Q7KZJ0	RAD51C	DNA repair protein RAD51 homolog 3	8594.53	24121.7	8643.18	24001000	38063000	25066000	hKC
A0A087WVM2	CD177	CD177 antigen	8805.72	35718.7	26539.1	77604000	177870000	242890000	hKC
J3KS52	CD300LF	CMRF35-like molecule 1	8829.61	15511.3	7966.1	56702000	56285000	53126000	hKC
A0A087X1K6	KLF13	Krueppel-like factor 13	9607.63	8791.64	3417.19	57003000	29474000	21055000	hKC
Q71F23	CENPU	Centromere protein U	9695.32	15153.3	8263.96	87544000	77314000	77492000	hKC
Q9UMR7	CLEC4A	C-type lectin domain family 4 member A	9882.2	31400.4	8790.32	51660000	92752000	47721000	hKC
E7EMB8	PTPN18	Tyrosine-protein phosphatase non-receptor type 18	10439.7	10473.6	7410.45	56334000	31935000	41527000	hKC
A8MVS5	HIDE1	Protein HIDE1	10715.1	14762	9488.37	50397000	39232000	46345000	hKC
P31785-2	IL2RG	Cytokine receptor common subunit gamma	11131.4	44820.8	10313.9	42488000	96668000	40883000	hKC
J3KPA1	CRISP3	Cysteine-rich secretory protein 3	11673.4	202483	14791.2	68705000	673390000	90406000	hKC
Q9GZY6	LAT2	Linker for activation of T-cells family member 2	13248.1	28828	12112.8	66834000	82176000	63459000	hKC
Q9NUU6	FAM105A	Inactive ubiquitin thioesterase FAM105A	16083.5	75769.7	23772.1	128950000	343260000	197930000	hKC
Q8NEQ5-2	C1orf162	Transmembrane protein C1orf162	16549.2	23705.4	30788.7	44253000	35818000	85499000	hKC
P20061	TCN1	Transcobalamin-1	16557.4	81465.5	36491.8	151660000	421640000	347120000	hKC
A6NI73-2	LILRA5	Leukocyte immunoglobulin-like receptor subfamily A member 5	18441.8	13943	27727.6	110510000	47211000	172550000	hKC
P17947	SPI1	Transcription factor PU.1	20055.5	52824.8	8036.4	118450000	176290000	49291000	hKC
Q9UIB8-3	CD84	SLAM family member 5	21857.9	87801.6	51220.6	153130000	347570000	372650000	hKC
A0A1B0GW41	ING5	Inhibitor of growth protein 5	22748	36666.4	33991.1	122280000	111370000	189750000	hKC
F5GZH1	OLR1	Oxidized low-density lipoprotein receptor 1	22837.9	22786.6	37553.7	80549000	45412000	137550000	hKC
A0A1B0GV05	RAP1GAP2	Rap1 GTPase-activating protein 2	24477.7	5926.28	12989.4	396180000	54199000	218330000	hKC
A0A087WZE9	HMGN3	High mobility group nucleosome-binding domain-containing protein 3	27495	55429.8	36726.4	72911000	83056000	101140000	hKC
J3KQ52	GZMB	Granzyme B	38461.8	4071.17	49162.2	193060000	11547000	256270000	hKC
E5RGS9	CHRAC1	Chromatin accessibility complex protein 1	42946	34351.7	41496.5	51118000	23104000	51294000	hKC
P56202	CTSW	Cathepsin W	51479	43423.1	234980	412000000	196370000	1953000000	hKC
P31995	FCGR2C	Low affinity immunoglobulin gamma Fc region receptor II-c	62398.9	121536	66283.6	421830000	464250000	465340000	hKC
O75594	PGLYRP1	Peptidoglycan recognition protein 1	66246.4	305704	154955	273540000	713260000	664460000	hKC
P01742	P01742	Ig heavy chain V-I region EU	101241	137601	71242.7	243520000	187020000	177960000	hKC
Q8IUE6	HIST2H2AB	Histone H2A type 2-B	236669	320361	1.81806e+06	629350000	481370000	5020700000	hKC
Q01664	TFAP4	Transcription factor AP-4	6682.7	7138.82	10200.7	43271000	25707000	38546000	hLSEC
Q99500	S1PR3	Sphingosine 1-phosphate receptor 3	8618.47	11459	17212.9	60885000	45020000	70964000	hLSEC
Q5BJH7-2	YIF1B	Protein YIF1B	12044.3	10244.7	10250.1	62781000	29698000	31180000	hLSEC
A6NHL2-2	TUBAL3	Tubulin alpha chain-like 3	41827.7	144897	127450	318340000	613290000	566070000	hLSEC
