# Supplementary material for: Dynamic human liver proteome atlas reveals functional insights into disease pathways
Source: Mol Syst Biol. 2022 May 17;18(5):e10947. doi: 10.15252/msb.202210947 (PMC9112488; doi:10.15252/msb.202210947)
Supplement: Supplementary file 12 — Table EV5 [file MSB-18-e10947-s016.xlsx]

## Sheet: Description
Table EV5: Pearson correlation coefficients between unchracterized protein H0YL77 and all other proteins

## Sheet: Table EV5
Protein A	Protein B	Method	Tail	Sample size	Correlation coefficient r	CI95%	r2	Adjusted r2	p-value	BF10	Power
H0YL77	Q9GZY8-2	pearson	two-sided	6	0.994	[0.94 1. ]	0.987	0.979	5.94717e-05	121.532	0.999
H0YL77	Q14534	pearson	two-sided	6	0.983	[0.84 1. ]	0.966	0.943	0.000448626	40.587	0.99
H0YL77	Q9NPA8-2	pearson	two-sided	6	0.982	[0.84 1. ]	0.963	0.939	0.000506767	37.92	0.988
H0YL77	Q9Y251-3	pearson	two-sided	6	0.979	[0.82 1. ]	0.958	0.931	0.000655363	32.826	0.984
H0YL77	Q96AQ6	pearson	two-sided	6	0.976	[0.79 1. ]	0.952	0.92	0.000870127	27.964	0.978
H0YL77	Q6P9B9	pearson	two-sided	6	0.975	[0.79 1. ]	0.951	0.919	0.00090561	27.336	0.978
H0YL77	P51148	pearson	two-sided	6	0.97	[0.74 1. ]	0.941	0.901	0.00134676	21.779	0.966
H0YL77	Q9UM13	pearson	two-sided	6	0.969	[0.74 1. ]	0.939	0.898	0.00142028	21.122	0.965
H0YL77	Q9Y241	pearson	two-sided	6	0.969	[0.74 1. ]	0.939	0.899	0.0014015	21.285	0.965
H0YL77	Q9BQB6	pearson	two-sided	6	0.966	[0.71 1. ]	0.932	0.887	0.00175425	18.689	0.957
H0YL77	Q5JS37	pearson	two-sided	6	0.966	[0.72 1. ]	0.933	0.889	0.00171136	18.96	0.958
H0YL77	Q96QU8-2	pearson	two-sided	6	0.964	[0.7 1. ]	0.93	0.883	0.00188193	17.94	0.954
H0YL77	P62851	pearson	two-sided	6	0.964	[0.7 1. ]	0.93	0.883	0.00188529	17.922	0.953
H0YL77	A0A0A0MR51	pearson	two-sided	6	0.964	[0.7 1. ]	0.929	0.882	0.00191968	17.734	0.953
H0YL77	Q96KR6	pearson	two-sided	6	0.96	[0.67 1. ]	0.922	0.871	0.0023248	15.854	0.944
H0YL77	Q9Y399	pearson	two-sided	6	0.96	[0.67 1. ]	0.922	0.87	0.00233344	15.819	0.943
H0YL77	A0A0B4J294	pearson	two-sided	6	0.959	[0.66 1. ]	0.919	0.865	0.00254529	15.031	0.939
H0YL77	Q9H3K2	pearson	two-sided	6	0.957	[0.65 1. ]	0.915	0.859	0.0027615	14.325	0.934
H0YL77	Q9Y3A6	pearson	two-sided	6	0.953	[0.63 1. ]	0.909	0.848	0.00320036	13.127	0.925
H0YL77	E7EQR8	pearson	two-sided	6	0.952	[0.62 0.99]	0.906	0.844	0.00340976	12.642	0.921
H0YL77	Q8WUD6	pearson	two-sided	6	0.948	[0.59 0.99]	0.899	0.832	0.0039291	11.616	0.911
H0YL77	Q96EE3	pearson	two-sided	6	0.947	[0.59 0.99]	0.897	0.828	0.0041298	11.275	0.908
H0YL77	Q15043-2	pearson	two-sided	6	0.947	[0.59 0.99]	0.897	0.829	0.00409471	11.333	0.908
H0YL77	Q9BYD2	pearson	two-sided	6	0.947	[0.59 0.99]	0.897	0.829	0.00409697	11.329	0.908
H0YL77	P50613	pearson	two-sided	6	0.946	[0.58 0.99]	0.896	0.826	0.0042202	11.129	0.906
H0YL77	Q96K37	pearson	two-sided	6	0.946	[0.58 0.99]	0.895	0.825	0.0042878	11.024	0.905
H0YL77	Q8TBP6	pearson	two-sided	6	0.944	[0.57 0.99]	0.892	0.82	0.00456161	10.622	0.9
H0YL77	Q96RP9	pearson	two-sided	6	0.943	[0.56 0.99]	0.888	0.814	0.00485209	10.234	0.895
H0YL77	Q7KZN9-2	pearson	two-sided	6	0.942	[0.56 0.99]	0.888	0.814	0.00486804	10.214	0.895
H0YL77	Q9Y5M8	pearson	two-sided	6	0.941	[0.54 0.99]	0.885	0.808	0.00520316	9.812	0.889
H0YL77	A0A0G2JPP5	pearson	two-sided	6	0.938	[0.53 0.99]	0.879	0.798	0.00573631	9.249	0.88
H0YL77	Q9H4K7	pearson	two-sided	6	0.937	[0.52 0.99]	0.877	0.796	0.00589255	9.1	0.878
H0YL77	P43007	pearson	two-sided	6	0.937	[0.53 0.99]	0.879	0.798	0.00574689	9.239	0.88
H0YL77	Q9BZF1	pearson	two-sided	6	0.935	[0.51 0.99]	0.875	0.791	0.00615409	8.863	0.874
H0YL77	O43752	pearson	two-sided	6	0.935	[0.51 0.99]	0.875	0.791	0.00616099	8.857	0.874
H0YL77	O95714	pearson	two-sided	6	0.933	[0.5 0.99]	0.871	0.785	0.00650975	8.565	0.868
H0YL77	Q68E01-2	pearson	two-sided	6	0.932	[0.5 0.99]	0.869	0.782	0.00674072	8.385	0.865
H0YL77	Q9UGP8	pearson	two-sided	6	0.931	[0.49 0.99]	0.867	0.778	0.00699844	8.195	0.861
H0YL77	O75907	pearson	two-sided	6	0.924	[0.45 0.99]	0.853	0.755	0.0085179	7.266	0.84
H0YL77	Q5BJD5	pearson	two-sided	6	0.924	[0.45 0.99]	0.854	0.757	0.00836034	7.35	0.842
H0YL77	P33908	pearson	two-sided	6	0.924	[0.45 0.99]	0.854	0.757	0.00836649	7.347	0.842
H0YL77	P81605	pearson	two-sided	6	0.923	[0.44 0.99]	0.852	0.753	0.00865758	7.194	0.838
H0YL77	O95140	pearson	two-sided	6	0.922	[0.44 0.99]	0.851	0.751	0.00879764	7.123	0.837
H0YL77	O95159	pearson	two-sided	6	0.922	[0.44 0.99]	0.851	0.751	0.00883073	7.107	0.836
H0YL77	Q8N5G2	pearson	two-sided	6	0.922	[0.44 0.99]	0.85	0.75	0.00890225	7.072	0.835
H0YL77	P20339-2	pearson	two-sided	6	0.922	[0.44 0.99]	0.849	0.749	0.00898502	7.031	0.834
H0YL77	P48449	pearson	two-sided	6	0.921	[0.43 0.99]	0.848	0.746	0.00917733	6.94	0.832
H0YL77	H0Y621	pearson	two-sided	6	0.92	[0.43 0.99]	0.846	0.743	0.00940632	6.836	0.829
H0YL77	Q9H0X4	pearson	two-sided	6	0.92	[0.43 0.99]	0.846	0.743	0.00941227	6.833	0.829
H0YL77	P35218	pearson	two-sided	6	0.918	[0.42 0.99]	0.842	0.737	0.00991326	6.618	0.823
H0YL77	F5GXX5	pearson	two-sided	6	0.918	[0.42 0.99]	0.842	0.737	0.00986325	6.638	0.823
H0YL77	O60725	pearson	two-sided	6	0.918	[0.41 0.99]	0.842	0.736	0.00992744	6.612	0.822
H0YL77	Q9Y487	pearson	two-sided	6	0.917	[0.41 0.99]	0.84	0.733	0.0101625	6.517	0.819
H0YL77	O15155	pearson	two-sided	6	0.916	[0.41 0.99]	0.84	0.733	0.0101962	6.504	0.819
H0YL77	Q9P2X0	pearson	two-sided	6	0.915	[0.4 0.99]	0.837	0.728	0.0105836	6.355	0.814
H0YL77	Q9BSL1	pearson	two-sided	6	0.915	[0.4 0.99]	0.837	0.729	0.0105333	6.374	0.815
H0YL77	Q96NB2	pearson	two-sided	6	0.912	[0.39 0.99]	0.832	0.72	0.0112507	6.119	0.807
H0YL77	P07225	pearson	two-sided	6	0.912	[0.39 0.99]	0.832	0.72	0.0112328	6.125	0.807
H0YL77	Q9BVQ7	pearson	two-sided	6	0.912	[0.39 0.99]	0.832	0.72	0.0112173	6.13	0.807
H0YL77	O43615	pearson	two-sided	6	0.91	[0.38 0.99]	0.829	0.715	0.0116727	5.981	0.802
H0YL77	B7ZAQ6-2	pearson	two-sided	6	0.91	[0.38 0.99]	0.829	0.715	0.0116925	5.975	0.802
H0YL77	Q9BX95	pearson	two-sided	6	0.91	[0.38 0.99]	0.828	0.713	0.0117939	5.943	0.801
H0YL77	Q9UKX2	pearson	two-sided	6	0.909	[0.37 0.99]	0.827	0.711	0.0120009	5.879	0.798
H0YL77	Q9H5Q4	pearson	two-sided	6	0.909	[0.37 0.99]	0.827	0.712	0.0119533	5.893	0.799
H0YL77	Q9UNU6	pearson	two-sided	6	0.909	[0.37 0.99]	0.827	0.711	0.012013	5.875	0.798
H0YL77	S4R3N1	pearson	two-sided	6	0.909	[0.37 0.99]	0.825	0.709	0.0121716	5.827	0.796
H0YL77	J3QRS3	pearson	two-sided	6	0.909	[0.37 0.99]	0.827	0.711	0.0120079	5.877	0.798
H0YL77	Q9P1Y5	pearson	two-sided	6	0.907	[0.36 0.99]	0.823	0.706	0.0124694	5.74	0.793
H0YL77	E7ET49	pearson	two-sided	6	0.906	[0.36 0.99]	0.821	0.702	0.0127944	5.649	0.79
H0YL77	Q9NV96	pearson	two-sided	6	0.906	[0.36 0.99]	0.821	0.702	0.0128072	5.646	0.79
H0YL77	P05976	pearson	two-sided	6	0.905	[0.35 0.99]	0.82	0.7	0.012986	5.597	0.788
H0YL77	Q96BH1	pearson	two-sided	6	0.904	[0.35 0.99]	0.817	0.695	0.0134305	5.481	0.783
H0YL77	P67812	pearson	two-sided	6	0.904	[0.35 0.99]	0.817	0.694	0.0134871	5.467	0.783
H0YL77	Q92968	pearson	two-sided	6	0.904	[0.35 0.99]	0.817	0.695	0.0133929	5.491	0.784
H0YL77	Q8IW35	pearson	two-sided	6	0.903	[0.34 0.99]	0.815	0.692	0.0136463	5.427	0.781
H0YL77	O75251	pearson	two-sided	6	0.902	[0.34 0.99]	0.814	0.69	0.0138379	5.38	0.779
H0YL77	Q8IUR7	pearson	two-sided	6	0.901	[0.33 0.99]	0.812	0.687	0.0141177	5.313	0.776
H0YL77	J3KNL6	pearson	two-sided	6	0.9	[0.33 0.99]	0.809	0.682	0.0145813	5.207	0.772
H0YL77	Q9Y694-2	pearson	two-sided	6	0.899	[0.32 0.99]	0.809	0.681	0.014691	5.182	0.771
H0YL77	Q9UBS4	pearson	two-sided	6	0.898	[0.32 0.99]	0.807	0.678	0.0149953	5.116	0.768
H0YL77	Q7Z4Q2	pearson	two-sided	6	0.896	[0.31 0.99]	0.802	0.67	0.0158043	4.951	0.76
H0YL77	Q9UQ53-2	pearson	two-sided	6	0.896	[0.31 0.99]	0.802	0.67	0.0157861	4.954	0.76
H0YL77	Q4G0X4	pearson	two-sided	6	0.894	[0.3 0.99]	0.8	0.666	0.016179	4.879	0.756
H0YL77	Q9Y679-2	pearson	two-sided	6	0.893	[0.3 0.99]	0.798	0.663	0.016522	4.815	0.753
H0YL77	B8ZZV9	pearson	two-sided	6	0.893	[0.3 0.99]	0.797	0.662	0.0165882	4.803	0.753
H0YL77	Q99653	pearson	two-sided	6	0.893	[0.29 0.99]	0.797	0.661	0.0166858	4.785	0.752
H0YL77	Q9H4B0	pearson	two-sided	6	0.892	[0.29 0.99]	0.795	0.659	0.0169439	4.739	0.749
H0YL77	F2Z388	pearson	two-sided	6	0.891	[0.29 0.99]	0.794	0.657	0.0171559	4.702	0.748
H0YL77	Q4ZIN3-2	pearson	two-sided	6	0.891	[0.29 0.99]	0.794	0.656	0.0171759	4.699	0.747
H0YL77	P42677	pearson	two-sided	6	0.89	[0.28 0.99]	0.793	0.654	0.017414	4.658	0.745
H0YL77	H7C1E4	pearson	two-sided	6	0.89	[0.28 0.99]	0.792	0.653	0.0175779	4.631	0.744
H0YL77	Q9NRR5	pearson	two-sided	6	0.89	[0.28 0.99]	0.791	0.652	0.017599	4.628	0.744
H0YL77	Q9NZL4	pearson	two-sided	6	0.89	[0.28 0.99]	0.791	0.652	0.0176032	4.627	0.744
H0YL77	Q99674	pearson	two-sided	6	0.889	[0.28 0.99]	0.79	0.649	0.0179385	4.572	0.741
H0YL77	Q9NRS6	pearson	two-sided	6	0.889	[0.28 0.99]	0.791	0.651	0.0177465	4.603	0.742
H0YL77	Q86T03	pearson	two-sided	6	0.889	[0.28 0.99]	0.79	0.651	0.0177887	4.596	0.742
H0YL77	Q9Y3D9	pearson	two-sided	6	0.888	[0.27 0.99]	0.788	0.646	0.0182481	4.523	0.738
H0YL77	P40616-2	pearson	two-sided	6	0.888	[0.27 0.99]	0.788	0.647	0.0182222	4.527	0.738
H0YL77	Q9Y4L1	pearson	two-sided	6	0.888	[0.27 0.99]	0.789	0.648	0.0180261	4.558	0.74
H0YL77	Q9H845	pearson	two-sided	6	0.887	[0.27 0.99]	0.786	0.644	0.0185063	4.483	0.736
H0YL77	H7C0D5	pearson	two-sided	6	0.887	[0.27 0.99]	0.786	0.644	0.018551	4.477	0.736
H0YL77	Q02539	pearson	two-sided	6	0.886	[0.26 0.99]	0.784	0.641	0.0188642	4.43	0.733
H0YL77	Q92673	pearson	two-sided	6	0.885	[0.26 0.99]	0.783	0.638	0.0191991	4.381	0.73
H0YL77	P31689	pearson	two-sided	6	0.885	[0.26 0.99]	0.784	0.64	0.0189606	4.416	0.732
H0YL77	Q9P015	pearson	two-sided	6	0.884	[0.26 0.99]	0.782	0.636	0.0193646	4.357	0.729
H0YL77	Q96AE7	pearson	two-sided	6	0.883	[0.25 0.99]	0.78	0.633	0.0196599	4.316	0.726
H0YL77	Q14693	pearson	two-sided	6	0.883	[0.25 0.99]	0.78	0.634	0.0195994	4.324	0.727
H0YL77	E9PE63	pearson	two-sided	6	0.881	[0.24 0.99]	0.776	0.627	0.020399	4.217	0.72
H0YL77	Q10469	pearson	two-sided	6	0.88	[0.24 0.99]	0.774	0.623	0.0208759	4.155	0.717
H0YL77	O00186	pearson	two-sided	6	0.88	[0.24 0.99]	0.775	0.625	0.0206304	4.187	0.719
H0YL77	Q8NFH3	pearson	two-sided	6	0.88	[0.24 0.99]	0.774	0.623	0.0208954	4.153	0.717
H0YL77	Q86UK7-2	pearson	two-sided	6	0.879	[0.24 0.99]	0.773	0.621	0.0210451	4.134	0.715
H0YL77	Q9NRP0	pearson	two-sided	6	0.877	[0.23 0.99]	0.77	0.616	0.0216174	4.065	0.711
H0YL77	Q5JP53	pearson	two-sided	6	0.877	[0.23 0.99]	0.769	0.615	0.0218104	4.042	0.709
H0YL77	Q9NRK6	pearson	two-sided	6	0.877	[0.23 0.99]	0.768	0.614	0.0219141	4.03	0.709
H0YL77	Q8TD22	pearson	two-sided	6	0.877	[0.23 0.99]	0.769	0.615	0.0217649	4.047	0.71
H0YL77	Q86XR7-2	pearson	two-sided	6	0.877	[0.23 0.99]	0.77	0.617	0.0215942	4.068	0.711
H0YL77	Q86YQ8	pearson	two-sided	6	0.876	[0.22 0.99]	0.768	0.614	0.0219502	4.026	0.708
H0YL77	Q6NUM9	pearson	two-sided	6	0.875	[0.22 0.99]	0.766	0.61	0.0224376	3.97	0.705
H0YL77	Q16539	pearson	two-sided	6	0.875	[0.22 0.99]	0.766	0.61	0.0224073	3.974	0.705
H0YL77	H3BU86	pearson	two-sided	6	0.875	[0.22 0.99]	0.766	0.609	0.0224515	3.969	0.705
H0YL77	G3XAP6	pearson	two-sided	6	0.875	[0.22 0.99]	0.765	0.608	0.0226134	3.951	0.703
H0YL77	A0A1B0GW05	pearson	two-sided	6	0.874	[0.21 0.99]	0.763	0.606	0.0229058	3.919	0.701
H0YL77	O95832	pearson	two-sided	6	0.873	[0.21 0.99]	0.762	0.603	0.0232129	3.886	0.699
H0YL77	Q9Y624	pearson	two-sided	6	0.873	[0.21 0.99]	0.761	0.602	0.023329	3.874	0.698
H0YL77	A0A0J9YXF2	pearson	two-sided	6	0.872	[0.21 0.99]	0.761	0.601	0.0234531	3.861	0.697
H0YL77	Q08379	pearson	two-sided	6	0.871	[0.2 0.99]	0.758	0.597	0.0239271	3.812	0.694
H0YL77	Q6Y1H2	pearson	two-sided	6	0.871	[0.2 0.99]	0.759	0.599	0.0237227	3.833	0.695
H0YL77	Q9H0U6	pearson	two-sided	6	0.869	[0.19 0.99]	0.755	0.591	0.0247324	3.733	0.688
H0YL77	O00487	pearson	two-sided	6	0.869	[0.19 0.99]	0.755	0.592	0.0246663	3.739	0.689
H0YL77	Q99996-2	pearson	two-sided	6	0.868	[0.19 0.99]	0.754	0.59	0.0248061	3.726	0.688
H0YL77	O95168-2	pearson	two-sided	6	0.868	[0.19 0.99]	0.753	0.588	0.0250983	3.698	0.686
H0YL77	Q96E39	pearson	two-sided	6	0.867	[0.19 0.99]	0.752	0.586	0.0253197	3.678	0.684
H0YL77	Q9P0I2	pearson	two-sided	6	0.867	[0.19 0.99]	0.751	0.586	0.0254183	3.669	0.684
H0YL77	P49641-1	pearson	two-sided	6	0.866	[0.18 0.99]	0.75	0.583	0.0257352	3.64	0.681
H0YL77	Q7Z7K0	pearson	two-sided	6	0.865	[0.18 0.99]	0.748	0.579	0.0262376	3.595	0.678
H0YL77	E9PAM4	pearson	two-sided	6	0.865	[0.18 0.99]	0.748	0.58	0.0261741	3.601	0.678
H0YL77	P33897	pearson	two-sided	6	0.865	[0.18 0.99]	0.748	0.58	0.0261737	3.601	0.678
H0YL77	Q9BXJ7	pearson	two-sided	6	0.865	[0.18 0.99]	0.749	0.582	0.0259464	3.621	0.68
H0YL77	A0A0C4DFL7	pearson	two-sided	6	0.865	[0.18 0.99]	0.748	0.58	0.0261749	3.601	0.678
H0YL77	Q13608	pearson	two-sided	6	0.864	[0.18 0.98]	0.747	0.579	0.0263315	3.587	0.677
H0YL77	O43676	pearson	two-sided	6	0.864	[0.18 0.98]	0.746	0.577	0.0264885	3.574	0.676
H0YL77	P24311	pearson	two-sided	6	0.864	[0.18 0.98]	0.746	0.577	0.026534	3.57	0.676
H0YL77	Q9Y2Q5	pearson	two-sided	6	0.863	[0.17 0.98]	0.745	0.575	0.0267943	3.548	0.674
H0YL77	Q8N3E9	pearson	two-sided	6	0.863	[0.17 0.98]	0.744	0.573	0.0270242	3.529	0.673
H0YL77	Q9GZU7-2	pearson	two-sided	6	0.863	[0.17 0.98]	0.744	0.574	0.0269867	3.532	0.673
H0YL77	Q9UGR2-2	pearson	two-sided	6	0.862	[0.17 0.98]	0.744	0.573	0.0270664	3.525	0.673
H0YL77	Q9NV66	pearson	two-sided	6	0.862	[0.17 0.98]	0.744	0.573	0.0271206	3.521	0.672
H0YL77	Q53GQ0	pearson	two-sided	6	0.861	[0.16 0.98]	0.741	0.568	0.0277931	3.466	0.668
H0YL77	Q9NWW5-2	pearson	two-sided	6	0.861	[0.16 0.98]	0.741	0.569	0.0276113	3.481	0.669
H0YL77	Q9Y6N5	pearson	two-sided	6	0.861	[0.16 0.98]	0.741	0.569	0.027652	3.478	0.669
H0YL77	J3QRG6	pearson	two-sided	6	0.86	[0.16 0.98]	0.739	0.565	0.0281464	3.439	0.666
H0YL77	A0A087WU02	pearson	two-sided	6	0.86	[0.16 0.98]	0.739	0.565	0.0281577	3.438	0.666
H0YL77	P32780	pearson	two-sided	6	0.859	[0.16 0.98]	0.738	0.563	0.0283892	3.42	0.664
H0YL77	Q8IVS2	pearson	two-sided	6	0.858	[0.15 0.98]	0.735	0.559	0.0289939	3.374	0.66
H0YL77	O95298	pearson	two-sided	6	0.857	[0.15 0.98]	0.735	0.559	0.0290502	3.37	0.66
H0YL77	Q92542-2	pearson	two-sided	6	0.857	[0.15 0.98]	0.735	0.558	0.0291332	3.364	0.659
H0YL77	A0A087WYN9	pearson	two-sided	6	0.857	[0.15 0.98]	0.734	0.557	0.0292837	3.353	0.659
H0YL77	A0A0C4DFN1	pearson	two-sided	6	0.856	[0.14 0.98]	0.732	0.553	0.029773	3.318	0.656
H0YL77	P33260	pearson	two-sided	6	0.855	[0.14 0.98]	0.732	0.553	0.0298534	3.312	0.655
H0YL77	P41247	pearson	two-sided	6	0.855	[0.14 0.98]	0.732	0.553	0.0298296	3.314	0.655
H0YL77	O00400	pearson	two-sided	6	0.854	[0.14 0.98]	0.729	0.548	0.0304968	3.267	0.651
H0YL77	Q15738	pearson	two-sided	6	0.854	[0.14 0.98]	0.729	0.549	0.0303869	3.275	0.652
H0YL77	Q8NBF6	pearson	two-sided	6	0.854	[0.14 0.98]	0.729	0.548	0.0304816	3.268	0.651
H0YL77	Q6YHK3	pearson	two-sided	6	0.854	[0.14 0.98]	0.729	0.549	0.0304615	3.27	0.651
H0YL77	O43809	pearson	two-sided	6	0.853	[0.13 0.98]	0.727	0.545	0.0310137	3.233	0.648
H0YL77	Q96A33	pearson	two-sided	6	0.853	[0.13 0.98]	0.728	0.546	0.0307932	3.247	0.649
H0YL77	O60447	pearson	two-sided	6	0.852	[0.13 0.98]	0.726	0.543	0.0312095	3.22	0.647
H0YL77	Q86Y07	pearson	two-sided	6	0.852	[0.13 0.98]	0.725	0.542	0.0314086	3.207	0.646
H0YL77	P46977	pearson	two-sided	6	0.851	[0.13 0.98]	0.724	0.541	0.031592	3.195	0.645
H0YL77	Q68DH5	pearson	two-sided	6	0.85	[0.12 0.98]	0.722	0.537	0.0320813	3.164	0.642
H0YL77	E7ET55	pearson	two-sided	6	0.85	[0.12 0.98]	0.723	0.538	0.0319482	3.172	0.643
H0YL77	A0A087WXV4	pearson	two-sided	6	0.849	[0.12 0.98]	0.721	0.536	0.0323432	3.147	0.64
H0YL77	Q6R327	pearson	two-sided	6	0.848	[0.12 0.98]	0.719	0.532	0.0329289	3.112	0.637
H0YL77	H7BZJ3	pearson	two-sided	6	0.848	[0.12 0.98]	0.719	0.532	0.0328186	3.118	0.638
H0YL77	P56937-3	pearson	two-sided	6	0.848	[0.12 0.98]	0.719	0.532	0.0328483	3.116	0.638
H0YL77	Q3ZCQ8	pearson	two-sided	6	0.848	[0.12 0.98]	0.719	0.531	0.0329932	3.108	0.637
H0YL77	Q93063	pearson	two-sided	6	0.847	[0.11 0.98]	0.718	0.53	0.0331291	3.1	0.636
H0YL77	Q13217	pearson	two-sided	6	0.847	[0.11 0.98]	0.717	0.528	0.033454	3.08	0.634
H0YL77	Q9BYV7-4	pearson	two-sided	6	0.846	[0.11 0.98]	0.716	0.527	0.0335649	3.074	0.634
H0YL77	Q9ULC5	pearson	two-sided	6	0.846	[0.11 0.98]	0.715	0.525	0.0339166	3.053	0.632
H0YL77	Q16611	pearson	two-sided	6	0.846	[0.11 0.98]	0.716	0.527	0.0336027	3.072	0.633
H0YL77	Q9C0E8-2	pearson	two-sided	6	0.845	[0.11 0.98]	0.715	0.524	0.034052	3.046	0.631
H0YL77	C9JJ19	pearson	two-sided	6	0.843	[0.1 0.98]	0.711	0.518	0.0349708	2.994	0.626
H0YL77	Q2TBE0	pearson	two-sided	6	0.843	[0.1 0.98]	0.711	0.519	0.034883	2.999	0.626
H0YL77	P03905	pearson	two-sided	6	0.843	[0.1 0.98]	0.71	0.517	0.0352073	2.981	0.625
H0YL77	Q96CS3	pearson	two-sided	6	0.842	[0.1 0.98]	0.71	0.516	0.0353119	2.976	0.624
H0YL77	Q9Y6M5	pearson	two-sided	6	0.841	[0.09 0.98]	0.707	0.511	0.0360442	2.937	0.62
H0YL77	Q5VIR6-4	pearson	two-sided	6	0.841	[0.09 0.98]	0.708	0.513	0.0358337	2.948	0.621
H0YL77	O94929-3	pearson	two-sided	6	0.841	[0.09 0.98]	0.708	0.514	0.0356938	2.955	0.622
H0YL77	Q9Y291	pearson	two-sided	6	0.841	[0.09 0.98]	0.707	0.511	0.0360541	2.937	0.62
H0YL77	Q14165	pearson	two-sided	6	0.841	[0.09 0.98]	0.707	0.511	0.0360483	2.937	0.62
H0YL77	B0QYF8	pearson	two-sided	6	0.84	[0.09 0.98]	0.706	0.511	0.0361626	2.931	0.619
H0YL77	A6NIH7	pearson	two-sided	6	0.839	[0.09 0.98]	0.704	0.507	0.0366516	2.906	0.617
H0YL77	Q86YS6	pearson	two-sided	6	0.839	[0.08 0.98]	0.703	0.505	0.037013	2.888	0.615
H0YL77	P22413	pearson	two-sided	6	0.839	[0.09 0.98]	0.704	0.507	0.036684	2.904	0.617
H0YL77	V9HW75	pearson	two-sided	6	0.838	[0.08 0.98]	0.703	0.505	0.0371017	2.883	0.615
H0YL77	Q9Y2G8	pearson	two-sided	6	0.838	[0.08 0.98]	0.702	0.504	0.0372618	2.875	0.614
H0YL77	Q8TBA6	pearson	two-sided	6	0.838	[0.08 0.98]	0.702	0.504	0.0372719	2.875	0.614
H0YL77	P19440	pearson	two-sided	6	0.837	[0.08 0.98]	0.7	0.501	0.0377142	2.853	0.611
H0YL77	Q9HDC9	pearson	two-sided	6	0.837	[0.08 0.98]	0.7	0.5	0.0378513	2.847	0.611
H0YL77	A0A0C4DGS0	pearson	two-sided	6	0.837	[0.08 0.98]	0.701	0.502	0.0374794	2.865	0.613
H0YL77	Q8NEW0	pearson	two-sided	6	0.836	[0.08 0.98]	0.699	0.498	0.0380869	2.835	0.61
H0YL77	Q8TEQ8	pearson	two-sided	6	0.836	[0.08 0.98]	0.699	0.499	0.0380765	2.836	0.61
H0YL77	P49411	pearson	two-sided	6	0.836	[0.08 0.98]	0.698	0.497	0.0382723	2.827	0.609
H0YL77	Q8NI35	pearson	two-sided	6	0.836	[0.08 0.98]	0.699	0.499	0.0379984	2.84	0.61
H0YL77	A0A096LNX8	pearson	two-sided	6	0.835	[0.07 0.98]	0.697	0.496	0.0385519	2.814	0.607
H0YL77	Q92997-2	pearson	two-sided	6	0.835	[0.07 0.98]	0.697	0.495	0.0387069	2.806	0.606
H0YL77	Q16718	pearson	two-sided	6	0.834	[0.07 0.98]	0.696	0.494	0.0388674	2.799	0.606
H0YL77	Q8TCT9-2	pearson	two-sided	6	0.834	[0.07 0.98]	0.696	0.493	0.0389407	2.796	0.605
H0YL77	Q96KA5-2	pearson	two-sided	6	0.834	[0.07 0.98]	0.695	0.492	0.0392262	2.783	0.604
H0YL77	Q5T3F8	pearson	two-sided	6	0.834	[0.07 0.98]	0.696	0.493	0.0390063	2.793	0.605
H0YL77	Q9NYK5	pearson	two-sided	6	0.833	[0.07 0.98]	0.694	0.49	0.03954	2.768	0.602
H0YL77	Q8IXI2-3	pearson	two-sided	6	0.833	[0.07 0.98]	0.694	0.49	0.0394071	2.774	0.603
H0YL77	Q8IXI1	pearson	two-sided	6	0.833	[0.07 0.98]	0.694	0.489	0.0395705	2.767	0.602
H0YL77	Q5NDL2	pearson	two-sided	6	0.832	[0.06 0.98]	0.692	0.487	0.0400174	2.747	0.6
H0YL77	P01019	pearson	two-sided	6	0.832	[0.06 0.98]	0.692	0.486	0.0400798	2.744	0.6
H0YL77	G5E9W7	pearson	two-sided	6	0.831	[0.06 0.98]	0.69	0.483	0.0405827	2.723	0.597
H0YL77	Q9BQE4	pearson	two-sided	6	0.83	[0.06 0.98]	0.69	0.483	0.0406842	2.718	0.597
H0YL77	Q8N766-2	pearson	two-sided	6	0.829	[0.05 0.98]	0.688	0.48	0.0411545	2.698	0.595
H0YL77	P82663	pearson	two-sided	6	0.829	[0.05 0.98]	0.687	0.479	0.0413508	2.69	0.594
H0YL77	Q8N2K0	pearson	two-sided	6	0.828	[0.05 0.98]	0.685	0.476	0.0418682	2.669	0.591
H0YL77	P11021	pearson	two-sided	6	0.828	[0.05 0.98]	0.685	0.476	0.041891	2.668	0.591
H0YL77	O95864	pearson	two-sided	6	0.826	[0.04 0.98]	0.682	0.469	0.0430022	2.624	0.586
H0YL77	Q8N5K1	pearson	two-sided	6	0.826	[0.04 0.98]	0.683	0.471	0.0426365	2.638	0.588
H0YL77	Q9Y277	pearson	two-sided	6	0.825	[0.04 0.98]	0.68	0.467	0.0433823	2.609	0.584
H0YL77	Q9H3N1	pearson	two-sided	6	0.824	[0.04 0.98]	0.679	0.465	0.043711	2.596	0.583
H0YL77	Q9UMX3	pearson	two-sided	6	0.823	[0.03 0.98]	0.677	0.462	0.0441979	2.578	0.581
H0YL77	O75489	pearson	two-sided	6	0.822	[0.03 0.98]	0.675	0.458	0.0449216	2.551	0.577
H0YL77	O00763	pearson	two-sided	6	0.821	[0.03 0.98]	0.675	0.458	0.0449894	2.549	0.577
H0YL77	Q9NRZ7-2	pearson	two-sided	6	0.821	[0.03 0.98]	0.674	0.457	0.0451501	2.543	0.576
H0YL77	Q92600	pearson	two-sided	6	0.821	[0.03 0.98]	0.674	0.457	0.045171	2.542	0.576
H0YL77	O95486	pearson	two-sided	6	0.82	[0.02 0.98]	0.672	0.453	0.0458585	2.518	0.573
H0YL77	B4DR61	pearson	two-sided	6	0.819	[0.02 0.98]	0.67	0.451	0.0462694	2.503	0.571
H0YL77	Q9NRW7	pearson	two-sided	6	0.819	[0.02 0.98]	0.671	0.451	0.0461562	2.507	0.572
H0YL77	P34059	pearson	two-sided	6	0.818	[0.02 0.98]	0.668	0.447	0.0469059	2.482	0.569
H0YL77	Q9Y4K0	pearson	two-sided	6	0.817	[0.02 0.98]	0.668	0.447	0.0469415	2.48	0.569
H0YL77	H3BPJ9	pearson	two-sided	6	0.817	[0.02 0.98]	0.668	0.447	0.0469512	2.48	0.569
H0YL77	P51572	pearson	two-sided	6	0.816	[0.01 0.98]	0.666	0.444	0.0474783	2.462	0.566
H0YL77	O14681	pearson	two-sided	6	0.816	[0.01 0.98]	0.666	0.444	0.0475427	2.46	0.566
H0YL77	Q969I3	pearson	two-sided	6	0.816	[0.01 0.98]	0.665	0.442	0.0477876	2.452	0.565
H0YL77	P06732	pearson	two-sided	6	0.815	[0.01 0.98]	0.665	0.441	0.0480591	2.443	0.564
H0YL77	P23284	pearson	two-sided	6	0.814	[0.01 0.98]	0.663	0.438	0.0485698	2.427	0.562
H0YL77	Q8TB72-3	pearson	two-sided	6	0.814	[0.01 0.98]	0.663	0.438	0.0485255	2.428	0.562
H0YL77	P30049	pearson	two-sided	6	0.813	[0. 0.98]	0.661	0.434	0.0493267	2.403	0.559
H0YL77	Q969V3-2	pearson	two-sided	6	0.813	[0. 0.98]	0.661	0.435	0.0491645	2.408	0.559
H0YL77	P36542	pearson	two-sided	6	0.813	[0. 0.98]	0.661	0.435	0.049192	2.407	0.559
H0YL77	J3QS48	pearson	two-sided	6	0.813	[0. 0.98]	0.661	0.435	0.0491313	2.409	0.559
H0YL77	O14495	pearson	two-sided	6	0.812	[0. 0.98]	0.66	0.434	0.049452	2.399	0.558
H0YL77	Q969S9-3	pearson	two-sided	6	0.812	[0. 0.98]	0.66	0.433	0.0495051	2.397	0.558
H0YL77	Q99624	pearson	two-sided	6	0.812	[0. 0.98]	0.66	0.434	0.0494558	2.399	0.558
H0YL77	Q9NUT2-5	pearson	two-sided	6	0.812	[0. 0.98]	0.66	0.433	0.0494739	2.398	0.558
H0YL77	Q8NFQ8	pearson	two-sided	6	0.812	[0. 0.98]	0.66	0.433	0.049569	2.395	0.558
H0YL77	Q9NTJ5	pearson	two-sided	6	0.811	[-0. 0.98]	0.658	0.431	0.049983	2.383	0.556
H0YL77	O75306	pearson	two-sided	6	0.81	[-0. 0.98]	0.656	0.427	0.0507001	2.361	0.553
H0YL77	Q9H2B4	pearson	two-sided	6	0.81	[-0.01 0.98]	0.656	0.426	0.0508855	2.355	0.552
H0YL77	A0A0C4DGS1	pearson	two-sided	6	0.81	[-0. 0.98]	0.656	0.427	0.0507556	2.359	0.553
H0YL77	A0A087WXB8	pearson	two-sided	6	0.809	[-0.01 0.98]	0.654	0.423	0.0514013	2.34	0.55
H0YL77	Q9UJJ9	pearson	two-sided	6	0.808	[-0.01 0.98]	0.654	0.423	0.0515026	2.337	0.55
H0YL77	O00203-3	pearson	two-sided	6	0.807	[-0.01 0.98]	0.651	0.418	0.0524419	2.31	0.546
H0YL77	P14923	pearson	two-sided	6	0.807	[-0.01 0.98]	0.652	0.42	0.0520298	2.322	0.548
H0YL77	Q9NV88-2	pearson	two-sided	6	0.807	[-0.01 0.98]	0.652	0.42	0.0521289	2.319	0.547
H0YL77	Q9BUB7	pearson	two-sided	6	0.806	[-0.02 0.98]	0.649	0.416	0.0528805	2.298	0.545
H0YL77	Q9UI30	pearson	two-sided	6	0.805	[-0.02 0.98]	0.647	0.412	0.0535093	2.281	0.542
H0YL77	Q969Q5	pearson	two-sided	6	0.804	[-0.02 0.98]	0.647	0.412	0.0536072	2.278	0.542
H0YL77	A0A087WYF7	pearson	two-sided	6	0.804	[-0.02 0.98]	0.646	0.41	0.0539477	2.269	0.54
H0YL77	P50416	pearson	two-sided	6	0.803	[-0.03 0.98]	0.644	0.407	0.0545249	2.253	0.538
H0YL77	Q9NVJ2	pearson	two-sided	6	0.803	[-0.03 0.98]	0.645	0.408	0.0544916	2.254	0.538
H0YL77	Q14642	pearson	two-sided	6	0.803	[-0.02 0.98]	0.645	0.409	0.0542536	2.261	0.539
H0YL77	P15144	pearson	two-sided	6	0.802	[-0.03 0.98]	0.644	0.406	0.0547301	2.248	0.538
H0YL77	Q9Y6M9	pearson	two-sided	6	0.801	[-0.03 0.98]	0.642	0.403	0.0553745	2.231	0.535
H0YL77	O15127	pearson	two-sided	6	0.8	[-0.03 0.98]	0.64	0.4	0.0559968	2.215	0.533
H0YL77	P03886	pearson	two-sided	6	0.8	[-0.03 0.98]	0.64	0.401	0.0558377	2.219	0.533
H0YL77	Q9BVC6	pearson	two-sided	6	0.8	[-0.03 0.98]	0.64	0.399	0.0561387	2.212	0.532
H0YL77	Q8N201	pearson	two-sided	6	0.798	[-0.04 0.98]	0.636	0.394	0.0572623	2.184	0.528
H0YL77	P51809	pearson	two-sided	6	0.798	[-0.04 0.98]	0.637	0.395	0.0569457	2.192	0.529
H0YL77	Q8WUY1	pearson	two-sided	6	0.798	[-0.04 0.98]	0.637	0.396	0.056879	2.193	0.53
H0YL77	Q05048	pearson	two-sided	6	0.798	[-0.04 0.98]	0.636	0.393	0.0573441	2.182	0.528
H0YL77	Q8IZH2-2	pearson	two-sided	6	0.798	[-0.04 0.98]	0.637	0.396	0.0568529	2.194	0.53
H0YL77	O75340	pearson	two-sided	6	0.798	[-0.04 0.98]	0.638	0.396	0.0568392	2.194	0.53
H0YL77	Q96TC7	pearson	two-sided	6	0.797	[-0.04 0.98]	0.636	0.393	0.0575127	2.178	0.527
H0YL77	Q9UIQ6	pearson	two-sided	6	0.795	[-0.05 0.98]	0.632	0.386	0.0588539	2.146	0.523
H0YL77	Q86XL3	pearson	two-sided	6	0.795	[-0.05 0.98]	0.632	0.386	0.0588406	2.146	0.523
H0YL77	P20340-2	pearson	two-sided	6	0.794	[-0.05 0.98]	0.63	0.383	0.0595283	2.13	0.52
H0YL77	Q9H7F0	pearson	two-sided	6	0.794	[-0.05 0.98]	0.63	0.384	0.0593199	2.135	0.521
H0YL77	A0A0A0MRK6	pearson	two-sided	6	0.794	[-0.05 0.98]	0.631	0.384	0.0592102	2.137	0.521
H0YL77	A0A0G2JP44	pearson	two-sided	6	0.793	[-0.05 0.98]	0.629	0.381	0.0599569	2.12	0.519
H0YL77	P01112	pearson	two-sided	6	0.793	[-0.05 0.98]	0.628	0.381	0.0599703	2.12	0.519
H0YL77	Q13045	pearson	two-sided	6	0.793	[-0.05 0.98]	0.629	0.381	0.0598465	2.123	0.519
H0YL77	Q9NYL4	pearson	two-sided	6	0.793	[-0.05 0.98]	0.63	0.383	0.0596069	2.128	0.52
H0YL77	Q86US8	pearson	two-sided	6	0.793	[-0.05 0.98]	0.629	0.382	0.0597152	2.126	0.52
H0YL77	Q9UJF2-2	pearson	two-sided	6	0.792	[-0.05 0.98]	0.627	0.379	0.060404	2.11	0.517
H0YL77	H0UI06	pearson	two-sided	6	0.791	[-0.06 0.98]	0.626	0.377	0.0607622	2.102	0.516
H0YL77	Q9BUN8	pearson	two-sided	6	0.791	[-0.06 0.98]	0.626	0.376	0.0610023	2.097	0.515
H0YL77	O43678	pearson	two-sided	6	0.791	[-0.06 0.98]	0.625	0.375	0.0612344	2.092	0.514
H0YL77	Q9Y375	pearson	two-sided	6	0.79	[-0.06 0.98]	0.624	0.373	0.0615822	2.084	0.513
H0YL77	Q8IZE3-2	pearson	two-sided	6	0.79	[-0.06 0.98]	0.625	0.375	0.0612605	2.091	0.514
H0YL77	P78406	pearson	two-sided	6	0.79	[-0.06 0.98]	0.625	0.375	0.0612556	2.091	0.514
H0YL77	O95881	pearson	two-sided	6	0.79	[-0.06 0.98]	0.624	0.373	0.0615577	2.085	0.513
H0YL77	Q9NQ94	pearson	two-sided	6	0.79	[-0.06 0.98]	0.623	0.372	0.061801	2.08	0.512
H0YL77	Q9H497	pearson	two-sided	6	0.79	[-0.06 0.98]	0.625	0.374	0.0613251	2.09	0.514
H0YL77	Q99943	pearson	two-sided	6	0.788	[-0.06 0.98]	0.621	0.369	0.0625527	2.064	0.51
H0YL77	E9PC47	pearson	two-sided	6	0.788	[-0.06 0.98]	0.621	0.369	0.0625221	2.064	0.51
H0YL77	Q96IX5	pearson	two-sided	6	0.788	[-0.06 0.98]	0.621	0.369	0.0624738	2.065	0.51
H0YL77	Q99442	pearson	two-sided	6	0.788	[-0.07 0.98]	0.621	0.368	0.0626994	2.06	0.509
H0YL77	Q9UK23-2	pearson	two-sided	6	0.787	[-0.07 0.98]	0.619	0.365	0.063407	2.046	0.507
H0YL77	Q9P0J0	pearson	two-sided	6	0.787	[-0.07 0.98]	0.62	0.366	0.0631095	2.052	0.508
H0YL77	Q9H0T7	pearson	two-sided	6	0.786	[-0.07 0.98]	0.618	0.364	0.0635398	2.043	0.507
H0YL77	Q8TC12	pearson	two-sided	6	0.786	[-0.07 0.98]	0.618	0.363	0.0636879	2.04	0.506
H0YL77	Q9BW60	pearson	two-sided	6	0.785	[-0.07 0.98]	0.617	0.362	0.0641127	2.031	0.505
H0YL77	J3KN34	pearson	two-sided	6	0.783	[-0.08 0.97]	0.613	0.355	0.0656035	2.002	0.5
H0YL77	B0YIW2	pearson	two-sided	6	0.783	[-0.08 0.97]	0.613	0.355	0.0655881	2.002	0.5
H0YL77	Q8ND90	pearson	two-sided	6	0.782	[-0.08 0.97]	0.612	0.353	0.0660987	1.992	0.498
H0YL77	P16383	pearson	two-sided	6	0.782	[-0.08 0.97]	0.611	0.352	0.0662102	1.99	0.498
H0YL77	P82912-2	pearson	two-sided	6	0.782	[-0.08 0.97]	0.611	0.351	0.0663826	1.986	0.497
H0YL77	Q9BYD3	pearson	two-sided	6	0.782	[-0.08 0.97]	0.611	0.352	0.0662108	1.99	0.498
H0YL77	P61020	pearson	two-sided	6	0.782	[-0.08 0.97]	0.611	0.352	0.0662489	1.989	0.498
H0YL77	Q969M1	pearson	two-sided	6	0.782	[-0.08 0.97]	0.612	0.353	0.0660786	1.992	0.498
H0YL77	Q9UJX6	pearson	two-sided	6	0.782	[-0.08 0.97]	0.611	0.351	0.0663551	1.987	0.498
H0YL77	Q86SF2	pearson	two-sided	6	0.781	[-0.08 0.97]	0.61	0.35	0.0665658	1.983	0.497
H0YL77	A0A1W2PR06	pearson	two-sided	6	0.78	[-0.08 0.97]	0.609	0.349	0.0670105	1.975	0.496
H0YL77	Q4KMQ1	pearson	two-sided	6	0.78	[-0.09 0.97]	0.609	0.348	0.0670997	1.973	0.495
H0YL77	P11177-2	pearson	two-sided	6	0.779	[-0.09 0.97]	0.606	0.344	0.0680369	1.955	0.492
H0YL77	E9PF19	pearson	two-sided	6	0.778	[-0.09 0.97]	0.605	0.341	0.0686422	1.944	0.49
H0YL77	Q9NZB8-7	pearson	two-sided	6	0.778	[-0.09 0.97]	0.605	0.342	0.068405	1.949	0.491
H0YL77	Q969M7-2	pearson	two-sided	6	0.778	[-0.09 0.97]	0.606	0.343	0.0682315	1.952	0.492
H0YL77	Q9NUV7	pearson	two-sided	6	0.778	[-0.09 0.97]	0.605	0.342	0.0686005	1.945	0.491
H0YL77	P29373	pearson	two-sided	6	0.778	[-0.09 0.97]	0.605	0.342	0.0684189	1.948	0.491
H0YL77	Q9UJY1	pearson	two-sided	6	0.778	[-0.09 0.97]	0.605	0.342	0.0684026	1.949	0.491
H0YL77	Q8NBN7	pearson	two-sided	6	0.778	[-0.09 0.97]	0.606	0.343	0.0683005	1.951	0.492
H0YL77	Q9UBM7	pearson	two-sided	6	0.778	[-0.09 0.97]	0.606	0.343	0.0683542	1.95	0.491
H0YL77	O15245	pearson	two-sided	6	0.778	[-0.09 0.97]	0.605	0.342	0.0685511	1.946	0.491
H0YL77	Q9Y276	pearson	two-sided	6	0.777	[-0.09 0.97]	0.603	0.339	0.0691882	1.934	0.489
H0YL77	O75052-3	pearson	two-sided	6	0.777	[-0.09 0.97]	0.604	0.34	0.0688822	1.94	0.49
H0YL77	Q00G26	pearson	two-sided	6	0.777	[-0.09 0.97]	0.604	0.34	0.0689604	1.939	0.489
H0YL77	F5GYQ1	pearson	two-sided	6	0.777	[-0.09 0.97]	0.603	0.339	0.0691464	1.935	0.489
H0YL77	F5H8L4	pearson	two-sided	6	0.776	[-0.1 0.97]	0.603	0.338	0.0694487	1.93	0.488
H0YL77	P21912	pearson	two-sided	6	0.776	[-0.09 0.97]	0.603	0.338	0.0693568	1.931	0.488
H0YL77	Q9NNX6-6	pearson	two-sided	6	0.776	[-0.1 0.97]	0.602	0.337	0.0696606	1.926	0.487
H0YL77	A0A0A0MSK6	pearson	two-sided	6	0.776	[-0.1 0.97]	0.602	0.337	0.0696642	1.926	0.487
H0YL77	E9PMB9	pearson	two-sided	6	0.775	[-0.1 0.97]	0.6	0.333	0.0705308	1.911	0.485
H0YL77	Q9NPL8	pearson	two-sided	6	0.775	[-0.1 0.97]	0.6	0.334	0.0704239	1.913	0.485
H0YL77	Q9UQ90	pearson	two-sided	6	0.775	[-0.1 0.97]	0.6	0.334	0.0703469	1.914	0.485
H0YL77	Q9UJX2	pearson	two-sided	6	0.774	[-0.1 0.97]	0.598	0.331	0.0711011	1.901	0.483
H0YL77	Q6ZUJ8	pearson	two-sided	6	0.774	[-0.1 0.97]	0.599	0.332	0.0708308	1.906	0.484
H0YL77	B4DLN1	pearson	two-sided	6	0.774	[-0.1 0.97]	0.599	0.332	0.0707102	1.908	0.484
H0YL77	Q9UH92-2	pearson	two-sided	6	0.774	[-0.1 0.97]	0.6	0.333	0.0706082	1.909	0.485
H0YL77	A0A024R3W6	pearson	two-sided	6	0.773	[-0.1 0.97]	0.598	0.329	0.071424	1.895	0.482
H0YL77	P38435	pearson	two-sided	6	0.773	[-0.1 0.97]	0.598	0.33	0.0713242	1.897	0.482
H0YL77	Q12841-2	pearson	two-sided	6	0.773	[-0.1 0.97]	0.598	0.33	0.0711826	1.9	0.483
H0YL77	P28330	pearson	two-sided	6	0.772	[-0.11 0.97]	0.596	0.326	0.0721751	1.883	0.48
H0YL77	O00264	pearson	two-sided	6	0.772	[-0.11 0.97]	0.595	0.325	0.0723491	1.88	0.479
H0YL77	A0A087WXU0	pearson	two-sided	6	0.772	[-0.11 0.97]	0.595	0.326	0.0722539	1.882	0.48
H0YL77	Q9HBR0	pearson	two-sided	6	0.771	[-0.11 0.97]	0.594	0.323	0.0728527	1.872	0.478
H0YL77	O60476	pearson	two-sided	6	0.771	[-0.11 0.97]	0.594	0.323	0.0729069	1.871	0.478
H0YL77	Q12769	pearson	two-sided	6	0.77	[-0.11 0.97]	0.593	0.322	0.073186	1.866	0.477
H0YL77	Q9BVK6	pearson	two-sided	6	0.769	[-0.11 0.97]	0.591	0.319	0.0738733	1.855	0.475
H0YL77	E7ENE7	pearson	two-sided	6	0.769	[-0.11 0.97]	0.592	0.32	0.0736988	1.858	0.475
H0YL77	Q96QE5	pearson	two-sided	6	0.769	[-0.11 0.97]	0.591	0.318	0.0741286	1.851	0.474
H0YL77	Q8NBQ5	pearson	two-sided	6	0.769	[-0.11 0.97]	0.592	0.32	0.0737289	1.857	0.475
H0YL77	Q9Y4W6	pearson	two-sided	6	0.769	[-0.11 0.97]	0.592	0.319	0.0737906	1.856	0.475
H0YL77	P05023-4	pearson	two-sided	6	0.768	[-0.12 0.97]	0.59	0.317	0.0743709	1.847	0.474
H0YL77	A0A0A0MR05	pearson	two-sided	6	0.768	[-0.12 0.97]	0.59	0.317	0.0744558	1.846	0.473
H0YL77	Q9H5V8	pearson	two-sided	6	0.768	[-0.12 0.97]	0.589	0.316	0.0746463	1.843	0.473
H0YL77	Q9Y385	pearson	two-sided	6	0.768	[-0.11 0.97]	0.59	0.317	0.0743266	1.848	0.474
H0YL77	E9PN17	pearson	two-sided	6	0.767	[-0.12 0.97]	0.588	0.313	0.0753977	1.831	0.471
H0YL77	P52848	pearson	two-sided	6	0.766	[-0.12 0.97]	0.586	0.311	0.0758755	1.824	0.469
H0YL77	Q04721	pearson	two-sided	6	0.765	[-0.12 0.97]	0.585	0.309	0.0763912	1.816	0.468
H0YL77	Q93050-1	pearson	two-sided	6	0.764	[-0.13 0.97]	0.583	0.305	0.0771681	1.804	0.466
H0YL77	U3KPU7	pearson	two-sided	6	0.764	[-0.13 0.97]	0.583	0.306	0.0770992	1.805	0.466
H0YL77	A8MX75	pearson	two-sided	6	0.764	[-0.13 0.97]	0.583	0.306	0.0770869	1.805	0.466
H0YL77	Q9BUQ8	pearson	two-sided	6	0.763	[-0.13 0.97]	0.582	0.303	0.077782	1.795	0.464
H0YL77	O43264	pearson	two-sided	6	0.762	[-0.13 0.97]	0.58	0.3	0.0783826	1.786	0.462
H0YL77	Q7Z7G8-2	pearson	two-sided	6	0.762	[-0.13 0.97]	0.58	0.3	0.078459	1.785	0.462
H0YL77	Q96HS1	pearson	two-sided	6	0.762	[-0.13 0.97]	0.581	0.302	0.078011	1.791	0.463
H0YL77	P18859	pearson	two-sided	6	0.762	[-0.13 0.97]	0.581	0.302	0.0779202	1.793	0.464
H0YL77	Q9NRQ2	pearson	two-sided	6	0.762	[-0.13 0.97]	0.58	0.3	0.0785326	1.784	0.462
H0YL77	P08590	pearson	two-sided	6	0.762	[-0.13 0.97]	0.581	0.301	0.0782771	1.788	0.463
H0YL77	P11940	pearson	two-sided	6	0.761	[-0.13 0.97]	0.579	0.299	0.0787003	1.781	0.462
H0YL77	Q9NP58-4	pearson	two-sided	6	0.76	[-0.13 0.97]	0.578	0.297	0.0791768	1.775	0.46
H0YL77	Q9NVH0	pearson	two-sided	6	0.76	[-0.13 0.97]	0.578	0.296	0.0794963	1.77	0.459
H0YL77	A0A087WU53	pearson	two-sided	6	0.76	[-0.14 0.97]	0.577	0.295	0.0797334	1.767	0.459
H0YL77	Q9NZJ7-2	pearson	two-sided	6	0.759	[-0.14 0.97]	0.577	0.294	0.0798655	1.765	0.458
H0YL77	P62699	pearson	two-sided	6	0.759	[-0.14 0.97]	0.577	0.295	0.0798276	1.765	0.459
H0YL77	Q9P035	pearson	two-sided	6	0.759	[-0.14 0.97]	0.576	0.293	0.0803549	1.758	0.457
H0YL77	Q96EY1	pearson	two-sided	6	0.759	[-0.14 0.97]	0.576	0.293	0.0802575	1.759	0.457
H0YL77	Q86W42	pearson	two-sided	6	0.759	[-0.14 0.97]	0.576	0.293	0.0801971	1.76	0.458
H0YL77	Q96PC5	pearson	two-sided	6	0.759	[-0.14 0.97]	0.577	0.295	0.0798592	1.765	0.458
H0YL77	Q8TEW8	pearson	two-sided	6	0.758	[-0.14 0.97]	0.574	0.29	0.0810449	1.748	0.455
H0YL77	Q6P4A7	pearson	two-sided	6	0.758	[-0.14 0.97]	0.575	0.292	0.0804987	1.756	0.457
H0YL77	P19021-5	pearson	two-sided	6	0.758	[-0.14 0.97]	0.575	0.291	0.0807252	1.753	0.456
H0YL77	O75695	pearson	two-sided	6	0.758	[-0.14 0.97]	0.575	0.291	0.0806378	1.754	0.456
H0YL77	Q96D53	pearson	two-sided	6	0.758	[-0.14 0.97]	0.575	0.291	0.0806734	1.753	0.456
H0YL77	P17706-2	pearson	two-sided	6	0.757	[-0.14 0.97]	0.573	0.288	0.0816137	1.74	0.454
H0YL77	Q13501	pearson	two-sided	6	0.756	[-0.14 0.97]	0.571	0.286	0.0820748	1.734	0.453
H0YL77	Q6UWH4	pearson	two-sided	6	0.756	[-0.14 0.97]	0.571	0.285	0.0822803	1.731	0.452
H0YL77	Q9H173	pearson	two-sided	6	0.756	[-0.14 0.97]	0.571	0.285	0.082167	1.733	0.452
H0YL77	P62745	pearson	two-sided	6	0.756	[-0.14 0.97]	0.571	0.285	0.0823049	1.731	0.452
H0YL77	Q7Z388	pearson	two-sided	6	0.755	[-0.15 0.97]	0.569	0.282	0.0829776	1.722	0.45
H0YL77	Q9BZQ6-2	pearson	two-sided	6	0.755	[-0.15 0.97]	0.57	0.283	0.082778	1.725	0.451
H0YL77	Q5T5P2	pearson	two-sided	6	0.755	[-0.15 0.97]	0.57	0.284	0.0825724	1.728	0.451
H0YL77	Q6PML9	pearson	two-sided	6	0.754	[-0.15 0.97]	0.568	0.28	0.0834362	1.716	0.449
H0YL77	Q9UL01	pearson	two-sided	6	0.754	[-0.15 0.97]	0.568	0.28	0.083498	1.715	0.449
H0YL77	Q7L1W4	pearson	two-sided	6	0.754	[-0.15 0.97]	0.568	0.28	0.0835682	1.714	0.449
H0YL77	Q10471	pearson	two-sided	6	0.753	[-0.15 0.97]	0.568	0.279	0.0837637	1.712	0.448
H0YL77	O15013-7	pearson	two-sided	6	0.752	[-0.15 0.97]	0.566	0.277	0.084445	1.703	0.447
H0YL77	Q9UJZ1	pearson	two-sided	6	0.752	[-0.15 0.97]	0.565	0.275	0.0847645	1.699	0.446
H0YL77	Q8IV20	pearson	two-sided	6	0.752	[-0.15 0.97]	0.566	0.276	0.0845114	1.702	0.446
H0YL77	Q9Y289	pearson	two-sided	6	0.751	[-0.15 0.97]	0.564	0.274	0.0850706	1.695	0.445
H0YL77	B5MDE0	pearson	two-sided	6	0.75	[-0.16 0.97]	0.563	0.271	0.0858559	1.685	0.443
H0YL77	P01116-2	pearson	two-sided	6	0.75	[-0.16 0.97]	0.562	0.27	0.0860964	1.682	0.442
H0YL77	Q9BRX8-2	pearson	two-sided	6	0.749	[-0.16 0.97]	0.561	0.269	0.0865473	1.676	0.441
H0YL77	Q9NX57	pearson	two-sided	6	0.749	[-0.16 0.97]	0.562	0.269	0.0863526	1.679	0.442
H0YL77	Q6PKC3-2	pearson	two-sided	6	0.749	[-0.16 0.97]	0.561	0.268	0.0867947	1.673	0.441
H0YL77	Q9BQK8	pearson	two-sided	6	0.749	[-0.16 0.97]	0.561	0.269	0.0864945	1.677	0.441
H0YL77	A0A0A0MTS7	pearson	two-sided	6	0.748	[-0.16 0.97]	0.56	0.267	0.087031	1.67	0.44
H0YL77	Q8IY26	pearson	two-sided	6	0.748	[-0.16 0.97]	0.56	0.267	0.0870604	1.67	0.44
H0YL77	Q86YT6	pearson	two-sided	6	0.748	[-0.16 0.97]	0.559	0.265	0.0874566	1.665	0.439
H0YL77	Q11201	pearson	two-sided	6	0.747	[-0.16 0.97]	0.558	0.264	0.0877863	1.661	0.438
H0YL77	P17152	pearson	two-sided	6	0.746	[-0.17 0.97]	0.557	0.262	0.0883556	1.654	0.437
H0YL77	Q9Y5Y5	pearson	two-sided	6	0.745	[-0.17 0.97]	0.554	0.257	0.0895517	1.64	0.434
H0YL77	Q9HBH1	pearson	two-sided	6	0.745	[-0.17 0.97]	0.555	0.258	0.0894588	1.641	0.434
H0YL77	Q9Y2H6-2	pearson	two-sided	6	0.744	[-0.17 0.97]	0.553	0.255	0.090094	1.634	0.433
H0YL77	P04264	pearson	two-sided	6	0.744	[-0.17 0.97]	0.553	0.256	0.0899616	1.636	0.433
H0YL77	O95139	pearson	two-sided	6	0.744	[-0.17 0.97]	0.554	0.256	0.0897809	1.638	0.433
H0YL77	G3V1P3	pearson	two-sided	6	0.744	[-0.17 0.97]	0.554	0.257	0.0896513	1.639	0.434
H0YL77	P28799	pearson	two-sided	6	0.741	[-0.18 0.97]	0.548	0.247	0.0922641	1.609	0.428
H0YL77	O95292	pearson	two-sided	6	0.741	[-0.18 0.97]	0.549	0.248	0.0919593	1.613	0.428
H0YL77	P00167-2	pearson	two-sided	6	0.74	[-0.18 0.97]	0.548	0.247	0.0923701	1.608	0.427
H0YL77	O60704	pearson	two-sided	6	0.74	[-0.18 0.97]	0.548	0.247	0.0923103	1.609	0.428
H0YL77	O75317	pearson	two-sided	6	0.739	[-0.18 0.97]	0.545	0.242	0.093613	1.595	0.425
H0YL77	P06681	pearson	two-sided	6	0.739	[-0.18 0.97]	0.546	0.243	0.0933734	1.597	0.425
H0YL77	G3V1Y8	pearson	two-sided	6	0.738	[-0.18 0.97]	0.545	0.242	0.0937786	1.593	0.424
H0YL77	Q9BTU6	pearson	two-sided	6	0.737	[-0.19 0.97]	0.543	0.239	0.0945365	1.585	0.422
H0YL77	Q92692	pearson	two-sided	6	0.737	[-0.19 0.97]	0.543	0.238	0.09494	1.58	0.422
H0YL77	Q96DC8	pearson	two-sided	6	0.736	[-0.19 0.97]	0.541	0.235	0.0956627	1.573	0.42
H0YL77	Q9UHR4	pearson	two-sided	6	0.736	[-0.19 0.97]	0.542	0.237	0.0951458	1.578	0.421
H0YL77	Q96RL7	pearson	two-sided	6	0.735	[-0.19 0.97]	0.541	0.234	0.0958501	1.571	0.419
H0YL77	O75531	pearson	two-sided	6	0.734	[-0.19 0.97]	0.539	0.232	0.096652	1.562	0.418
H0YL77	Q96EX1	pearson	two-sided	6	0.734	[-0.19 0.97]	0.538	0.231	0.0968774	1.56	0.417
H0YL77	P61586	pearson	two-sided	6	0.734	[-0.19 0.97]	0.538	0.231	0.0968647	1.56	0.417
H0YL77	O14656	pearson	two-sided	6	0.734	[-0.19 0.97]	0.539	0.232	0.0965725	1.563	0.418
H0YL77	P38646	pearson	two-sided	6	0.734	[-0.19 0.97]	0.539	0.232	0.0965638	1.563	0.418
H0YL77	Q9NZ43	pearson	two-sided	6	0.733	[-0.19 0.97]	0.537	0.228	0.0975904	1.553	0.416
H0YL77	Q9BQQ7	pearson	two-sided	6	0.733	[-0.19 0.97]	0.538	0.23	0.0970951	1.558	0.417
H0YL77	O43157-2	pearson	two-sided	6	0.732	[-0.2 0.97]	0.536	0.227	0.0979718	1.549	0.415
H0YL77	P10809	pearson	two-sided	6	0.732	[-0.2 0.97]	0.536	0.227	0.0979902	1.549	0.415
H0YL77	Q96EY7	pearson	two-sided	6	0.732	[-0.2 0.97]	0.536	0.227	0.0980662	1.548	0.415
H0YL77	H0Y886	pearson	two-sided	6	0.731	[-0.2 0.97]	0.535	0.225	0.0985183	1.544	0.414
H0YL77	Q12981	pearson	two-sided	6	0.731	[-0.2 0.97]	0.535	0.225	0.0985126	1.544	0.414
H0YL77	A0A087X1I8	pearson	two-sided	6	0.73	[-0.2 0.97]	0.533	0.221	0.0996576	1.532	0.411
H0YL77	O14523	pearson	two-sided	6	0.73	[-0.2 0.97]	0.532	0.22	0.0998404	1.531	0.411
H0YL77	I3L0N3	pearson	two-sided	6	0.73	[-0.2 0.97]	0.532	0.221	0.0997058	1.532	0.411
H0YL77	Q5T160	pearson	two-sided	6	0.73	[-0.2 0.97]	0.533	0.222	0.0994374	1.535	0.412
H0YL77	Q8WWI5-3	pearson	two-sided	6	0.73	[-0.2 0.97]	0.534	0.223	0.0991913	1.537	0.412
H0YL77	Q96JQ2	pearson	two-sided	6	0.729	[-0.2 0.97]	0.531	0.218	0.100466	1.525	0.409
H0YL77	P10606	pearson	two-sided	6	0.729	[-0.2 0.97]	0.531	0.218	0.100525	1.524	0.409
H0YL77	P51589	pearson	two-sided	6	0.729	[-0.2 0.97]	0.532	0.219	0.100124	1.528	0.41
H0YL77	Q93079	pearson	two-sided	6	0.728	[-0.2 0.97]	0.53	0.217	0.100832	1.521	0.409
H0YL77	Q13480-2	pearson	two-sided	6	0.728	[-0.2 0.97]	0.531	0.218	0.10058	1.523	0.409
H0YL77	Q5VT66	pearson	two-sided	6	0.728	[-0.2 0.97]	0.529	0.216	0.101186	1.518	0.408
H0YL77	A0A1W2PNY8	pearson	two-sided	6	0.727	[-0.21 0.97]	0.528	0.213	0.101924	1.511	0.406
H0YL77	J3KPT4	pearson	two-sided	6	0.727	[-0.21 0.97]	0.529	0.214	0.101627	1.513	0.407
H0YL77	Q9ULS5	pearson	two-sided	6	0.726	[-0.21 0.97]	0.527	0.211	0.102581	1.504	0.405
H0YL77	Q5BJF2	pearson	two-sided	6	0.726	[-0.21 0.97]	0.527	0.212	0.102124	1.509	0.406
H0YL77	Q92604	pearson	two-sided	6	0.725	[-0.21 0.97]	0.526	0.209	0.103061	1.5	0.404
H0YL77	B7ZKQ9	pearson	two-sided	6	0.725	[-0.21 0.97]	0.526	0.209	0.103077	1.5	0.404
H0YL77	Q9NTN9	pearson	two-sided	6	0.725	[-0.21 0.97]	0.526	0.21	0.102791	1.502	0.404
H0YL77	Q9HAN9	pearson	two-sided	6	0.724	[-0.21 0.97]	0.524	0.207	0.103861	1.493	0.402
H0YL77	Q8NET6	pearson	two-sided	6	0.724	[-0.21 0.97]	0.525	0.208	0.10352	1.496	0.403
H0YL77	Q8IWB9	pearson	two-sided	6	0.724	[-0.21 0.97]	0.525	0.208	0.103518	1.496	0.403
H0YL77	Q9BV44	pearson	two-sided	6	0.724	[-0.21 0.97]	0.524	0.206	0.103959	1.492	0.402
H0YL77	P80108	pearson	two-sided	6	0.723	[-0.21 0.97]	0.522	0.204	0.10459	1.486	0.401
H0YL77	Q9NVH1-3	pearson	two-sided	6	0.723	[-0.21 0.97]	0.523	0.204	0.104578	1.486	0.401
H0YL77	Q9NRX2	pearson	two-sided	6	0.723	[-0.21 0.97]	0.523	0.205	0.104414	1.488	0.401
H0YL77	Q6PJI9	pearson	two-sided	6	0.723	[-0.21 0.97]	0.523	0.204	0.104487	1.487	0.401
H0YL77	P24539	pearson	two-sided	6	0.723	[-0.21 0.97]	0.523	0.205	0.104384	1.488	0.401
H0YL77	A6NH11	pearson	two-sided	6	0.722	[-0.22 0.97]	0.521	0.201	0.105449	1.478	0.399
H0YL77	Q7Z3V4	pearson	two-sided	6	0.722	[-0.22 0.97]	0.522	0.203	0.105036	1.482	0.4
H0YL77	Q969I6	pearson	two-sided	6	0.722	[-0.22 0.97]	0.521	0.202	0.105252	1.48	0.399
H0YL77	Q8IZQ1-2	pearson	two-sided	6	0.722	[-0.22 0.97]	0.521	0.201	0.105489	1.478	0.399
H0YL77	Q7Z4N8	pearson	two-sided	6	0.721	[-0.22 0.97]	0.52	0.199	0.10603	1.473	0.398
H0YL77	Q9BST9	pearson	two-sided	6	0.721	[-0.22 0.97]	0.52	0.201	0.105617	1.477	0.399
H0YL77	Q7Z5G4	pearson	two-sided	6	0.721	[-0.22 0.97]	0.519	0.199	0.106237	1.471	0.397
H0YL77	Q9NX24	pearson	two-sided	6	0.721	[-0.22 0.97]	0.521	0.201	0.105573	1.477	0.399
H0YL77	Q9HD20	pearson	two-sided	6	0.721	[-0.22 0.97]	0.52	0.201	0.105632	1.477	0.399
H0YL77	Q96J01	pearson	two-sided	6	0.721	[-0.22 0.97]	0.52	0.2	0.105782	1.475	0.398
H0YL77	Q9UGK3	pearson	two-sided	6	0.72	[-0.22 0.97]	0.519	0.198	0.106285	1.471	0.397
H0YL77	Q9P0S9	pearson	two-sided	6	0.72	[-0.22 0.97]	0.519	0.198	0.106314	1.471	0.397
H0YL77	O14925	pearson	two-sided	6	0.72	[-0.22 0.97]	0.519	0.198	0.106371	1.47	0.397
H0YL77	Q02818	pearson	two-sided	6	0.719	[-0.22 0.97]	0.517	0.194	0.107546	1.46	0.395
H0YL77	J3KPS0	pearson	two-sided	6	0.719	[-0.22 0.97]	0.517	0.195	0.107185	1.463	0.396
H0YL77	P0DJI8	pearson	two-sided	6	0.718	[-0.22 0.97]	0.515	0.192	0.108196	1.454	0.394
H0YL77	Q6NXT6	pearson	two-sided	6	0.718	[-0.22 0.97]	0.516	0.193	0.108025	1.456	0.394
H0YL77	Q08431	pearson	two-sided	6	0.718	[-0.22 0.97]	0.516	0.193	0.107847	1.457	0.394
H0YL77	E7EPD9	pearson	two-sided	6	0.717	[-0.23 0.97]	0.514	0.191	0.10869	1.45	0.393
H0YL77	P05026-2	pearson	two-sided	6	0.717	[-0.23 0.97]	0.514	0.19	0.108723	1.45	0.392
H0YL77	O75051	pearson	two-sided	6	0.717	[-0.23 0.97]	0.514	0.19	0.108896	1.448	0.392
H0YL77	X6R700	pearson	two-sided	6	0.717	[-0.23 0.97]	0.515	0.191	0.10856	1.451	0.393
H0YL77	O94966-7	pearson	two-sided	6	0.716	[-0.23 0.97]	0.513	0.189	0.109201	1.446	0.392
H0YL77	P47985	pearson	two-sided	6	0.716	[-0.23 0.97]	0.513	0.188	0.109324	1.445	0.391
H0YL77	Q9HCL2	pearson	two-sided	6	0.716	[-0.23 0.97]	0.513	0.188	0.109307	1.445	0.391
H0YL77	V9GYS0	pearson	two-sided	6	0.716	[-0.23 0.97]	0.513	0.188	0.109342	1.445	0.391
H0YL77	Q99623	pearson	two-sided	6	0.716	[-0.23 0.97]	0.513	0.188	0.109573	1.443	0.391
H0YL77	Q9BTX7	pearson	two-sided	6	0.715	[-0.23 0.97]	0.511	0.185	0.110265	1.437	0.389
H0YL77	Q09013-12	pearson	two-sided	6	0.715	[-0.23 0.97]	0.512	0.186	0.109958	1.44	0.39
H0YL77	Q01814	pearson	two-sided	6	0.714	[-0.23 0.97]	0.51	0.183	0.110895	1.432	0.388
H0YL77	Q8NDZ4	pearson	two-sided	6	0.714	[-0.23 0.97]	0.51	0.183	0.111002	1.431	0.388
H0YL77	O60716-5	pearson	two-sided	6	0.714	[-0.23 0.97]	0.509	0.182	0.111164	1.43	0.388
H0YL77	P15907	pearson	two-sided	6	0.714	[-0.23 0.97]	0.509	0.182	0.111293	1.429	0.387
H0YL77	Q15006	pearson	two-sided	6	0.714	[-0.23 0.97]	0.509	0.182	0.111158	1.43	0.388
H0YL77	Q9H9A5	pearson	two-sided	6	0.713	[-0.23 0.97]	0.508	0.18	0.111977	1.423	0.386
H0YL77	M0QYN0	pearson	two-sided	6	0.713	[-0.23 0.97]	0.508	0.18	0.111972	1.423	0.386
H0YL77	Q99959-2	pearson	two-sided	6	0.713	[-0.23 0.97]	0.509	0.182	0.111449	1.427	0.387
H0YL77	Q99766	pearson	two-sided	6	0.713	[-0.23 0.97]	0.509	0.182	0.111442	1.427	0.387
H0YL77	Q92805	pearson	two-sided	6	0.713	[-0.23 0.97]	0.508	0.18	0.112051	1.423	0.386
H0YL77	Q9Y2Q0-3	pearson	two-sided	6	0.712	[-0.24 0.97]	0.507	0.178	0.11243	1.419	0.385
H0YL77	K7ESP4	pearson	two-sided	6	0.712	[-0.24 0.97]	0.506	0.177	0.112788	1.417	0.385
H0YL77	S5FZ81	pearson	two-sided	6	0.712	[-0.24 0.97]	0.507	0.178	0.112549	1.419	0.385
H0YL77	Q9H936	pearson	two-sided	6	0.712	[-0.24 0.97]	0.507	0.179	0.112346	1.42	0.385
H0YL77	Q49AH0	pearson	two-sided	6	0.711	[-0.24 0.97]	0.506	0.176	0.113113	1.414	0.384
H0YL77	Q9HCE6-3	pearson	two-sided	6	0.711	[-0.24 0.97]	0.505	0.175	0.113446	1.411	0.383
H0YL77	Q7Z3D6-2	pearson	two-sided	6	0.711	[-0.24 0.97]	0.506	0.177	0.112999	1.415	0.384
H0YL77	Q9H9B4	pearson	two-sided	6	0.711	[-0.24 0.97]	0.506	0.176	0.113054	1.415	0.384
H0YL77	Q9H9P8	pearson	two-sided	6	0.711	[-0.24 0.97]	0.505	0.175	0.11357	1.41	0.383
H0YL77	P04843	pearson	two-sided	6	0.711	[-0.24 0.97]	0.506	0.177	0.113003	1.415	0.384
H0YL77	Q16891-2	pearson	two-sided	6	0.71	[-0.24 0.97]	0.504	0.173	0.114117	1.406	0.382
H0YL77	P51159	pearson	two-sided	6	0.709	[-0.24 0.97]	0.503	0.172	0.114345	1.404	0.382
H0YL77	Q9NP71-3	pearson	two-sided	6	0.709	[-0.24 0.97]	0.503	0.171	0.114673	1.402	0.381
H0YL77	O43933	pearson	two-sided	6	0.708	[-0.24 0.96]	0.501	0.168	0.11578	1.393	0.379
H0YL77	Q15139	pearson	two-sided	6	0.708	[-0.24 0.97]	0.501	0.168	0.115715	1.394	0.379
H0YL77	E7ERH1	pearson	two-sided	6	0.708	[-0.24 0.97]	0.502	0.169	0.115297	1.397	0.38
H0YL77	Q13423	pearson	two-sided	6	0.707	[-0.24 0.96]	0.5	0.167	0.115857	1.393	0.379
H0YL77	Q8TCJ2	pearson	two-sided	6	0.707	[-0.25 0.96]	0.5	0.166	0.116192	1.39	0.378
H0YL77	Q9Y2X7	pearson	two-sided	6	0.706	[-0.25 0.96]	0.499	0.165	0.116765	1.386	0.377
H0YL77	Q12767	pearson	two-sided	6	0.705	[-0.25 0.96]	0.497	0.162	0.117629	1.379	0.376
H0YL77	C9J494	pearson	two-sided	6	0.705	[-0.25 0.96]	0.498	0.163	0.117443	1.381	0.376
H0YL77	J3KMZ7	pearson	two-sided	6	0.705	[-0.25 0.96]	0.498	0.163	0.117413	1.381	0.376
H0YL77	O15228	pearson	two-sided	6	0.705	[-0.25 0.96]	0.496	0.161	0.118033	1.376	0.375
H0YL77	P25705	pearson	two-sided	6	0.704	[-0.25 0.96]	0.496	0.159	0.118512	1.373	0.374
H0YL77	Q6ZNB7	pearson	two-sided	6	0.703	[-0.25 0.96]	0.495	0.158	0.118948	1.37	0.373
H0YL77	P00533	pearson	two-sided	6	0.703	[-0.25 0.96]	0.494	0.157	0.119219	1.368	0.373
H0YL77	Q96JE7	pearson	two-sided	6	0.703	[-0.25 0.96]	0.494	0.156	0.119436	1.366	0.372
H0YL77	Q9Y303	pearson	two-sided	6	0.702	[-0.25 0.96]	0.493	0.155	0.119828	1.363	0.372
H0YL77	P18428	pearson	two-sided	6	0.702	[-0.25 0.96]	0.493	0.154	0.120124	1.361	0.371
H0YL77	Q99650	pearson	two-sided	6	0.701	[-0.26 0.96]	0.491	0.152	0.120998	1.355	0.37
H0YL77	O95571	pearson	two-sided	6	0.701	[-0.26 0.96]	0.492	0.153	0.12043	1.359	0.371
H0YL77	Q92743	pearson	two-sided	6	0.701	[-0.26 0.96]	0.491	0.152	0.120952	1.355	0.37
H0YL77	O75027	pearson	two-sided	6	0.701	[-0.26 0.96]	0.491	0.152	0.120912	1.356	0.37
H0YL77	Q96QD9	pearson	two-sided	6	0.7	[-0.26 0.96]	0.49	0.15	0.12144	1.352	0.369
H0YL77	Q9BS26	pearson	two-sided	6	0.699	[-0.26 0.96]	0.489	0.149	0.121921	1.349	0.368
H0YL77	P22792	pearson	two-sided	6	0.699	[-0.26 0.96]	0.488	0.147	0.122456	1.345	0.367
H0YL77	Q5TCQ9-4	pearson	two-sided	6	0.697	[-0.26 0.96]	0.486	0.144	0.123632	1.337	0.365
H0YL77	Q16795	pearson	two-sided	6	0.697	[-0.26 0.96]	0.485	0.142	0.12418	1.333	0.364
H0YL77	Q8N5V2	pearson	two-sided	6	0.696	[-0.27 0.96]	0.484	0.141	0.124581	1.33	0.363
H0YL77	Q15388	pearson	two-sided	6	0.696	[-0.27 0.96]	0.484	0.14	0.124643	1.33	0.363
H0YL77	Q96FZ7	pearson	two-sided	6	0.696	[-0.27 0.96]	0.484	0.14	0.124848	1.329	0.363
H0YL77	Q8TCG2	pearson	two-sided	6	0.696	[-0.27 0.96]	0.485	0.141	0.124376	1.332	0.364
H0YL77	P06576	pearson	two-sided	6	0.695	[-0.27 0.96]	0.483	0.138	0.125569	1.324	0.362
H0YL77	A0A286YFA9	pearson	two-sided	6	0.695	[-0.27 0.96]	0.482	0.137	0.125708	1.323	0.361
H0YL77	P45985	pearson	two-sided	6	0.695	[-0.27 0.96]	0.483	0.138	0.125544	1.324	0.362
H0YL77	P53007	pearson	two-sided	6	0.694	[-0.27 0.96]	0.482	0.136	0.126078	1.32	0.361
H0YL77	Q9UNH6	pearson	two-sided	6	0.694	[-0.27 0.96]	0.482	0.137	0.1259	1.322	0.361
H0YL77	P55084	pearson	two-sided	6	0.694	[-0.27 0.96]	0.481	0.136	0.126272	1.319	0.361
H0YL77	Q15147-4	pearson	two-sided	6	0.694	[-0.27 0.96]	0.481	0.135	0.126472	1.318	0.36
H0YL77	Q4G176	pearson	two-sided	6	0.693	[-0.27 0.96]	0.48	0.133	0.127258	1.313	0.359
H0YL77	O43181	pearson	two-sided	6	0.693	[-0.27 0.96]	0.48	0.134	0.126968	1.315	0.359
H0YL77	Q9NX40	pearson	two-sided	6	0.691	[-0.27 0.96]	0.478	0.13	0.128133	1.307	0.357
H0YL77	P16615	pearson	two-sided	6	0.691	[-0.27 0.96]	0.477	0.129	0.12859	1.304	0.357
H0YL77	Q99569-2	pearson	two-sided	6	0.691	[-0.27 0.96]	0.477	0.129	0.128681	1.304	0.356
H0YL77	F6XHT0	pearson	two-sided	6	0.691	[-0.28 0.96]	0.477	0.128	0.128755	1.303	0.356
H0YL77	O75477	pearson	two-sided	6	0.691	[-0.28 0.96]	0.477	0.128	0.128727	1.303	0.356
H0YL77	Q8N183	pearson	two-sided	6	0.691	[-0.28 0.96]	0.477	0.128	0.128725	1.303	0.356
H0YL77	P07093-2	pearson	two-sided	6	0.691	[-0.27 0.96]	0.478	0.13	0.128305	1.306	0.357
H0YL77	Q9UJX5	pearson	two-sided	6	0.691	[-0.27 0.96]	0.478	0.129	0.12839	1.305	0.357
H0YL77	Q7Z5P4	pearson	two-sided	6	0.691	[-0.27 0.96]	0.477	0.129	0.128503	1.305	0.357
H0YL77	Q9BUP3-3	pearson	two-sided	6	0.69	[-0.28 0.96]	0.476	0.126	0.129586	1.298	0.355
H0YL77	Q495G5	pearson	two-sided	6	0.689	[-0.28 0.96]	0.475	0.125	0.129913	1.296	0.354
H0YL77	A2RRP1	pearson	two-sided	6	0.689	[-0.28 0.96]	0.475	0.125	0.129732	1.297	0.355
H0YL77	P27658	pearson	two-sided	6	0.689	[-0.28 0.96]	0.475	0.124	0.130105	1.295	0.354
H0YL77	P61011	pearson	two-sided	6	0.689	[-0.28 0.96]	0.475	0.125	0.129754	1.297	0.355
H0YL77	Q96G23	pearson	two-sided	6	0.688	[-0.28 0.96]	0.473	0.122	0.131	1.289	0.353
H0YL77	O60240	pearson	two-sided	6	0.687	[-0.28 0.96]	0.471	0.119	0.131964	1.283	0.351
H0YL77	R4GMU1	pearson	two-sided	6	0.687	[-0.28 0.96]	0.471	0.119	0.131983	1.283	0.351
H0YL77	Q9NXD2	pearson	two-sided	6	0.687	[-0.28 0.96]	0.472	0.12	0.131555	1.286	0.352
H0YL77	Q96ER9	pearson	two-sided	6	0.687	[-0.28 0.96]	0.472	0.12	0.131664	1.285	0.352
H0YL77	Q6P1Q0-2	pearson	two-sided	6	0.687	[-0.28 0.96]	0.472	0.12	0.131638	1.285	0.352
H0YL77	Q08554-2	pearson	two-sided	6	0.687	[-0.28 0.96]	0.472	0.121	0.131423	1.286	0.352
H0YL77	Q14244	pearson	two-sided	6	0.686	[-0.28 0.96]	0.47	0.117	0.132528	1.28	0.35
H0YL77	Q9NPG4	pearson	two-sided	6	0.686	[-0.28 0.96]	0.471	0.118	0.132213	1.282	0.351
H0YL77	Q8IWE2	pearson	two-sided	6	0.686	[-0.28 0.96]	0.471	0.118	0.13228	1.281	0.351
H0YL77	Q15084-3	pearson	two-sided	6	0.686	[-0.28 0.96]	0.47	0.117	0.132743	1.278	0.35
H0YL77	Q96RT1-5	pearson	two-sided	6	0.685	[-0.29 0.96]	0.469	0.115	0.133437	1.274	0.349
H0YL77	Q13085	pearson	two-sided	6	0.685	[-0.28 0.96]	0.469	0.115	0.133207	1.276	0.349
H0YL77	Q9Y2U8	pearson	two-sided	6	0.685	[-0.28 0.96]	0.47	0.116	0.132844	1.278	0.35
H0YL77	P43005	pearson	two-sided	6	0.684	[-0.29 0.96]	0.468	0.113	0.134192	1.27	0.348
H0YL77	P10586-2	pearson	two-sided	6	0.684	[-0.29 0.96]	0.468	0.113	0.133939	1.271	0.348
H0YL77	Q86V87	pearson	two-sided	6	0.683	[-0.29 0.96]	0.467	0.111	0.134729	1.266	0.347
H0YL77	Q6FI13	pearson	two-sided	6	0.683	[-0.29 0.96]	0.466	0.111	0.134809	1.266	0.347
H0YL77	Q9UP95	pearson	two-sided	6	0.683	[-0.29 0.96]	0.466	0.11	0.134923	1.265	0.346
H0YL77	Q9NZC7	pearson	two-sided	6	0.682	[-0.29 0.96]	0.465	0.109	0.135574	1.262	0.345
H0YL77	O00483	pearson	two-sided	6	0.682	[-0.29 0.96]	0.465	0.109	0.135504	1.262	0.346
H0YL77	Q7Z412	pearson	two-sided	6	0.682	[-0.29 0.96]	0.466	0.109	0.135314	1.263	0.346
H0YL77	P01008	pearson	two-sided	6	0.682	[-0.29 0.96]	0.465	0.108	0.135959	1.259	0.345
H0YL77	H0Y7P7	pearson	two-sided	6	0.682	[-0.29 0.96]	0.465	0.109	0.135444	1.262	0.346
H0YL77	P57088	pearson	two-sided	6	0.681	[-0.29 0.96]	0.464	0.106	0.136359	1.257	0.344
H0YL77	P83111	pearson	two-sided	6	0.681	[-0.29 0.96]	0.464	0.106	0.136425	1.257	0.344
H0YL77	A0A1W2PPP5	pearson	two-sided	6	0.68	[-0.29 0.96]	0.463	0.105	0.136903	1.254	0.343
H0YL77	Q8NHH9-5	pearson	two-sided	6	0.68	[-0.29 0.96]	0.463	0.104	0.137105	1.253	0.343
H0YL77	P37268	pearson	two-sided	6	0.68	[-0.29 0.96]	0.463	0.104	0.137142	1.252	0.343
H0YL77	P09661	pearson	two-sided	6	0.68	[-0.29 0.96]	0.463	0.105	0.136865	1.254	0.343
H0YL77	Q96GM8	pearson	two-sided	6	0.679	[-0.3 0.96]	0.461	0.101	0.138205	1.246	0.341
H0YL77	B4DJL6	pearson	two-sided	6	0.679	[-0.29 0.96]	0.461	0.102	0.13785	1.248	0.342
H0YL77	D6REX3	pearson	two-sided	6	0.679	[-0.3 0.96]	0.461	0.102	0.138014	1.247	0.342
H0YL77	P27169	pearson	two-sided	6	0.677	[-0.3 0.96]	0.458	0.097	0.139768	1.238	0.339
H0YL77	E9PM19	pearson	two-sided	6	0.677	[-0.3 0.96]	0.458	0.097	0.139803	1.237	0.339
H0YL77	Q8IY95-2	pearson	two-sided	6	0.676	[-0.3 0.96]	0.456	0.094	0.140848	1.232	0.337
H0YL77	B5MCR8	pearson	two-sided	6	0.675	[-0.3 0.96]	0.455	0.092	0.141518	1.228	0.336
H0YL77	O43166-3	pearson	two-sided	6	0.675	[-0.3 0.96]	0.455	0.092	0.141437	1.229	0.336
H0YL77	F5H702	pearson	two-sided	6	0.674	[-0.3 0.96]	0.454	0.09	0.142143	1.225	0.335
H0YL77	P11279	pearson	two-sided	6	0.674	[-0.3 0.96]	0.454	0.09	0.14209	1.225	0.335
H0YL77	Q8WU79	pearson	two-sided	6	0.674	[-0.3 0.96]	0.454	0.089	0.142473	1.223	0.335
H0YL77	A0A087WXC5	pearson	two-sided	6	0.674	[-0.3 0.96]	0.454	0.091	0.142066	1.225	0.336
H0YL77	Q15643	pearson	two-sided	6	0.674	[-0.3 0.96]	0.454	0.09	0.142089	1.225	0.335
H0YL77	Q86YT5-2	pearson	two-sided	6	0.674	[-0.3 0.96]	0.454	0.089	0.142495	1.223	0.335
H0YL77	P48047	pearson	two-sided	6	0.673	[-0.3 0.96]	0.453	0.089	0.142727	1.222	0.335
H0YL77	O75387	pearson	two-sided	6	0.673	[-0.31 0.96]	0.453	0.088	0.142954	1.22	0.334
H0YL77	Q9NVT9	pearson	two-sided	6	0.673	[-0.31 0.96]	0.452	0.087	0.14329	1.219	0.334
H0YL77	Q9H5X1	pearson	two-sided	6	0.672	[-0.31 0.96]	0.451	0.086	0.143788	1.216	0.333
H0YL77	Q92575	pearson	two-sided	6	0.672	[-0.31 0.96]	0.451	0.086	0.143821	1.216	0.333
H0YL77	O95202	pearson	two-sided	6	0.671	[-0.31 0.96]	0.45	0.084	0.144569	1.212	0.332
H0YL77	Q9Y3D3	pearson	two-sided	6	0.671	[-0.31 0.96]	0.451	0.084	0.144319	1.213	0.332
H0YL77	Q15392	pearson	two-sided	6	0.671	[-0.31 0.96]	0.451	0.084	0.144278	1.213	0.332
H0YL77	Q9Y6L6	pearson	two-sided	6	0.671	[-0.31 0.96]	0.45	0.083	0.144887	1.21	0.331
H0YL77	P09669	pearson	two-sided	6	0.67	[-0.31 0.96]	0.448	0.081	0.145633	1.206	0.33
H0YL77	P07237	pearson	two-sided	6	0.67	[-0.31 0.96]	0.449	0.082	0.14505	1.209	0.331
H0YL77	Q9C037-2	pearson	two-sided	6	0.67	[-0.31 0.96]	0.448	0.08	0.145762	1.206	0.33
H0YL77	Q96DA6	pearson	two-sided	6	0.67	[-0.31 0.96]	0.448	0.08	0.145758	1.206	0.33
H0YL77	H3BSW0	pearson	two-sided	6	0.67	[-0.31 0.96]	0.449	0.082	0.145172	1.209	0.331
H0YL77	K7EPS8	pearson	two-sided	6	0.669	[-0.31 0.96]	0.447	0.079	0.146353	1.203	0.329
H0YL77	P28331	pearson	two-sided	6	0.669	[-0.31 0.96]	0.447	0.078	0.146619	1.201	0.329
H0YL77	Q75QN2-2	pearson	two-sided	6	0.668	[-0.31 0.96]	0.446	0.076	0.147312	1.198	0.328
H0YL77	Q7LBR1	pearson	two-sided	6	0.668	[-0.31 0.96]	0.446	0.077	0.147174	1.198	0.328
H0YL77	H0YKC9	pearson	two-sided	6	0.668	[-0.31 0.96]	0.447	0.078	0.146783	1.2	0.329
H0YL77	Q9Y5W7-3	pearson	two-sided	6	0.668	[-0.31 0.96]	0.447	0.078	0.146806	1.2	0.329
H0YL77	Q9UH62	pearson	two-sided	6	0.667	[-0.31 0.96]	0.445	0.076	0.147554	1.196	0.328
H0YL77	Q9NW68	pearson	two-sided	6	0.667	[-0.31 0.96]	0.446	0.076	0.147486	1.197	0.328
H0YL77	Q9NRG9	pearson	two-sided	6	0.666	[-0.32 0.96]	0.443	0.071	0.149121	1.189	0.325
H0YL77	O95721	pearson	two-sided	6	0.666	[-0.32 0.96]	0.444	0.073	0.148523	1.192	0.326
H0YL77	Q96AG4	pearson	two-sided	6	0.665	[-0.32 0.96]	0.442	0.07	0.149613	1.186	0.325
H0YL77	E7ERI8	pearson	two-sided	6	0.663	[-0.32 0.96]	0.439	0.065	0.151414	1.177	0.322
H0YL77	P30101	pearson	two-sided	6	0.663	[-0.32 0.96]	0.44	0.066	0.151047	1.179	0.323
H0YL77	Q9UI09	pearson	two-sided	6	0.663	[-0.32 0.96]	0.44	0.066	0.151209	1.178	0.322
H0YL77	Q9BQC6	pearson	two-sided	6	0.661	[-0.32 0.96]	0.437	0.062	0.152631	1.171	0.32
H0YL77	Q53GT1	pearson	two-sided	6	0.661	[-0.33 0.96]	0.436	0.061	0.15318	1.169	0.32
H0YL77	Q9BSE5	pearson	two-sided	6	0.661	[-0.33 0.96]	0.436	0.061	0.15318	1.169	0.32
H0YL77	H3BMQ0	pearson	two-sided	6	0.661	[-0.32 0.96]	0.438	0.063	0.152494	1.172	0.321
H0YL77	O96005	pearson	two-sided	6	0.661	[-0.32 0.96]	0.437	0.062	0.152605	1.172	0.32
H0YL77	P02763	pearson	two-sided	6	0.66	[-0.33 0.96]	0.436	0.06	0.153435	1.168	0.319
H0YL77	P08240	pearson	two-sided	6	0.66	[-0.33 0.96]	0.435	0.058	0.15413	1.164	0.318
H0YL77	O94887	pearson	two-sided	6	0.66	[-0.33 0.96]	0.435	0.059	0.154043	1.165	0.318
H0YL77	A0A088AWN2	pearson	two-sided	6	0.66	[-0.33 0.96]	0.436	0.06	0.153592	1.167	0.319
H0YL77	Q969F9	pearson	two-sided	6	0.659	[-0.33 0.96]	0.434	0.057	0.154495	1.163	0.318
H0YL77	U3KQK5	pearson	two-sided	6	0.659	[-0.33 0.96]	0.434	0.057	0.154629	1.162	0.318
H0YL77	Q8TAD4	pearson	two-sided	6	0.659	[-0.33 0.96]	0.434	0.057	0.154619	1.162	0.318
H0YL77	Q8N138-4	pearson	two-sided	6	0.658	[-0.33 0.96]	0.432	0.054	0.155763	1.157	0.316
H0YL77	P15954	pearson	two-sided	6	0.658	[-0.33 0.96]	0.433	0.054	0.155622	1.157	0.316
H0YL77	Q8TEM1	pearson	two-sided	6	0.658	[-0.33 0.96]	0.433	0.055	0.155415	1.158	0.317
H0YL77	Q9HD45	pearson	two-sided	6	0.657	[-0.33 0.96]	0.431	0.052	0.156456	1.154	0.315
H0YL77	P68431	pearson	two-sided	6	0.657	[-0.33 0.96]	0.431	0.052	0.156458	1.154	0.315
H0YL77	P14927	pearson	two-sided	6	0.657	[-0.33 0.96]	0.432	0.053	0.156369	1.154	0.315
H0YL77	A4D1E9	pearson	two-sided	6	0.655	[-0.33 0.96]	0.429	0.048	0.15823	1.146	0.313
H0YL77	Q9NQS3	pearson	two-sided	6	0.655	[-0.33 0.96]	0.43	0.049	0.157674	1.148	0.314
H0YL77	Q9P227	pearson	two-sided	6	0.655	[-0.33 0.96]	0.43	0.049	0.157676	1.148	0.314
H0YL77	Q658P3-2	pearson	two-sided	6	0.654	[-0.34 0.96]	0.427	0.045	0.159201	1.141	0.312
H0YL77	P07602	pearson	two-sided	6	0.653	[-0.34 0.96]	0.427	0.045	0.159447	1.14	0.311
H0YL77	P49257	pearson	two-sided	6	0.653	[-0.34 0.96]	0.427	0.045	0.159348	1.141	0.311
H0YL77	Q8NCS4	pearson	two-sided	6	0.652	[-0.34 0.96]	0.425	0.042	0.160324	1.136	0.31
H0YL77	Q9Y5C1	pearson	two-sided	6	0.652	[-0.34 0.96]	0.426	0.043	0.160185	1.137	0.31
H0YL77	Q6ZXV5-2	pearson	two-sided	6	0.652	[-0.34 0.96]	0.425	0.041	0.160977	1.133	0.309
H0YL77	Q9BQ70	pearson	two-sided	6	0.651	[-0.34 0.96]	0.423	0.039	0.161751	1.13	0.308
H0YL77	Q6NW34-2	pearson	two-sided	6	0.651	[-0.34 0.96]	0.423	0.039	0.161795	1.13	0.308
H0YL77	K7EKI8	pearson	two-sided	6	0.65	[-0.34 0.96]	0.423	0.038	0.162202	1.128	0.308
H0YL77	Q9H1K4	pearson	two-sided	6	0.65	[-0.34 0.96]	0.423	0.038	0.161979	1.129	0.308
H0YL77	O15120	pearson	two-sided	6	0.65	[-0.34 0.96]	0.423	0.039	0.161892	1.129	0.308
H0YL77	P02741	pearson	two-sided	6	0.649	[-0.34 0.96]	0.422	0.036	0.162845	1.125	0.307
H0YL77	E9PDF6	pearson	two-sided	6	0.648	[-0.35 0.96]	0.419	0.032	0.164401	1.119	0.305
H0YL77	Q9Y6C9	pearson	two-sided	6	0.648	[-0.34 0.96]	0.42	0.033	0.163964	1.121	0.305
H0YL77	Q9UID3	pearson	two-sided	6	0.648	[-0.34 0.96]	0.42	0.034	0.163809	1.121	0.306
H0YL77	Q16563-2	pearson	two-sided	6	0.648	[-0.35 0.96]	0.419	0.032	0.164394	1.119	0.305
H0YL77	Q15526-2	pearson	two-sided	6	0.647	[-0.35 0.96]	0.419	0.032	0.164489	1.118	0.305
H0YL77	P10515	pearson	two-sided	6	0.647	[-0.35 0.96]	0.419	0.032	0.164544	1.118	0.305
H0YL77	O94985	pearson	two-sided	6	0.647	[-0.35 0.96]	0.419	0.031	0.164818	1.117	0.304
H0YL77	A0A0C4DFT3	pearson	two-sided	6	0.647	[-0.35 0.96]	0.419	0.032	0.164536	1.118	0.305
H0YL77	Q8TER5	pearson	two-sided	6	0.647	[-0.35 0.96]	0.418	0.03	0.165192	1.115	0.304
H0YL77	A0A0C4DGJ8	pearson	two-sided	6	0.646	[-0.35 0.96]	0.417	0.029	0.165886	1.113	0.303
H0YL77	E9PL24	pearson	two-sided	6	0.646	[-0.35 0.96]	0.418	0.03	0.165415	1.114	0.304
H0YL77	O75110	pearson	two-sided	6	0.646	[-0.35 0.96]	0.417	0.028	0.165969	1.112	0.303
H0YL77	Q9NZQ3-3	pearson	two-sided	6	0.646	[-0.35 0.96]	0.417	0.028	0.166095	1.112	0.303
H0YL77	O14657	pearson	two-sided	6	0.646	[-0.35 0.96]	0.417	0.029	0.165718	1.113	0.303
H0YL77	O14678	pearson	two-sided	6	0.646	[-0.35 0.96]	0.418	0.03	0.165457	1.114	0.304
H0YL77	Q96BQ5	pearson	two-sided	6	0.645	[-0.35 0.96]	0.416	0.026	0.167023	1.108	0.302
H0YL77	Q9C0B7	pearson	two-sided	6	0.645	[-0.35 0.96]	0.416	0.026	0.166784	1.109	0.302
H0YL77	Q86TM6-2	pearson	two-sided	6	0.645	[-0.35 0.96]	0.416	0.026	0.167024	1.108	0.302
H0YL77	J9JIE6	pearson	two-sided	6	0.644	[-0.35 0.96]	0.415	0.025	0.167257	1.107	0.301
H0YL77	Q5T0D9	pearson	two-sided	6	0.644	[-0.35 0.96]	0.415	0.025	0.167166	1.107	0.301
H0YL77	Q9NX47	pearson	two-sided	6	0.644	[-0.35 0.96]	0.415	0.025	0.167172	1.107	0.301
H0YL77	Q5T1V6-2	pearson	two-sided	6	0.643	[-0.35 0.96]	0.413	0.022	0.168548	1.102	0.3
H0YL77	Q8N128	pearson	two-sided	6	0.642	[-0.35 0.96]	0.412	0.02	0.169426	1.098	0.299
H0YL77	Q9BSJ8-2	pearson	two-sided	6	0.642	[-0.35 0.96]	0.412	0.02	0.169428	1.098	0.299
H0YL77	Q6NSJ0	pearson	two-sided	6	0.641	[-0.36 0.96]	0.411	0.019	0.16992	1.096	0.298
H0YL77	P13667	pearson	two-sided	6	0.641	[-0.36 0.96]	0.411	0.018	0.170082	1.096	0.298
H0YL77	Q5TA45-3	pearson	two-sided	6	0.64	[-0.36 0.96]	0.409	0.015	0.17139	1.09	0.296
H0YL77	Q8WU76	pearson	two-sided	6	0.64	[-0.36 0.96]	0.41	0.016	0.17092	1.092	0.297
H0YL77	Q7Z434	pearson	two-sided	6	0.64	[-0.36 0.96]	0.409	0.015	0.171486	1.09	0.296
H0YL77	Q9NXE4-2	pearson	two-sided	6	0.639	[-0.36 0.96]	0.408	0.013	0.172139	1.087	0.295
H0YL77	Q96LW7-2	pearson	two-sided	6	0.639	[-0.36 0.96]	0.409	0.015	0.171527	1.09	0.296
H0YL77	Q6B0K9	pearson	two-sided	6	0.638	[-0.36 0.96]	0.407	0.012	0.172914	1.084	0.294
H0YL77	O60313-2	pearson	two-sided	6	0.638	[-0.36 0.96]	0.407	0.012	0.172584	1.086	0.295
H0YL77	Q8NI60	pearson	two-sided	6	0.637	[-0.36 0.95]	0.406	0.01	0.173437	1.082	0.294
H0YL77	O95833	pearson	two-sided	6	0.636	[-0.36 0.95]	0.405	0.008	0.174405	1.079	0.293
H0YL77	Q9UNW1	pearson	two-sided	6	0.636	[-0.36 0.95]	0.405	0.008	0.174335	1.079	0.293
H0YL77	Q9NYY8	pearson	two-sided	6	0.636	[-0.36 0.95]	0.405	0.008	0.17455	1.078	0.292
H0YL77	I3L448	pearson	two-sided	6	0.635	[-0.36 0.95]	0.403	0.005	0.175788	1.073	0.291
H0YL77	Q9Y3D6	pearson	two-sided	6	0.635	[-0.36 0.95]	0.404	0.006	0.175245	1.076	0.292
H0YL77	Q6P2E9	pearson	two-sided	6	0.635	[-0.36 0.95]	0.403	0.005	0.175888	1.073	0.291
H0YL77	P14625	pearson	two-sided	6	0.635	[-0.36 0.95]	0.403	0.005	0.175805	1.073	0.291
H0YL77	Q8IY17-3	pearson	two-sided	6	0.635	[-0.36 0.95]	0.404	0.006	0.175271	1.075	0.292
H0YL77	P51970	pearson	two-sided	6	0.634	[-0.37 0.95]	0.402	0.003	0.17668	1.07	0.29
H0YL77	O00165	pearson	two-sided	6	0.634	[-0.37 0.95]	0.402	0.004	0.176307	1.072	0.29
H0YL77	P00740	pearson	two-sided	6	0.634	[-0.37 0.95]	0.403	0.004	0.17602	1.073	0.291
H0YL77	Q9H061	pearson	two-sided	6	0.633	[-0.37 0.95]	0.401	0.001	0.177319	1.068	0.289
H0YL77	Q16706	pearson	two-sided	6	0.633	[-0.37 0.95]	0.4	0	0.177647	1.067	0.289
H0YL77	Q9H6K4	pearson	two-sided	6	0.633	[-0.37 0.95]	0.401	0.001	0.177313	1.068	0.289
H0YL77	E7EX44	pearson	two-sided	6	0.632	[-0.37 0.95]	0.399	-0.002	0.178627	1.063	0.288
H0YL77	Q9GZT6-2	pearson	two-sided	6	0.632	[-0.37 0.95]	0.4	-0.001	0.178086	1.065	0.288
H0YL77	P51689	pearson	two-sided	6	0.632	[-0.37 0.95]	0.4	0	0.177837	1.066	0.289
H0YL77	O75923-8	pearson	two-sided	6	0.631	[-0.37 0.95]	0.398	-0.004	0.179465	1.06	0.287
H0YL77	P06133	pearson	two-sided	6	0.63	[-0.37 0.95]	0.397	-0.004	0.179649	1.059	0.287
H0YL77	P00387-2	pearson	two-sided	6	0.63	[-0.37 0.95]	0.397	-0.004	0.179726	1.059	0.286
H0YL77	P51398-2	pearson	two-sided	6	0.63	[-0.37 0.95]	0.397	-0.006	0.180188	1.057	0.286
H0YL77	Q5VT52-3	pearson	two-sided	6	0.63	[-0.37 0.95]	0.396	-0.006	0.18032	1.057	0.286
H0YL77	Q9H1I8	pearson	two-sided	6	0.63	[-0.37 0.95]	0.397	-0.006	0.180303	1.057	0.286
H0YL77	Q99570	pearson	two-sided	6	0.629	[-0.37 0.95]	0.396	-0.007	0.180824	1.055	0.285
H0YL77	Q15120	pearson	two-sided	6	0.629	[-0.37 0.95]	0.395	-0.008	0.18106	1.054	0.285
H0YL77	Q9NW81-5	pearson	two-sided	6	0.629	[-0.37 0.95]	0.395	-0.008	0.181325	1.053	0.285
H0YL77	Q13190	pearson	two-sided	6	0.629	[-0.37 0.95]	0.396	-0.007	0.180927	1.055	0.285
H0YL77	Q8IXQ6-2	pearson	two-sided	6	0.628	[-0.37 0.95]	0.395	-0.009	0.181539	1.052	0.284
H0YL77	P27338	pearson	two-sided	6	0.628	[-0.37 0.95]	0.395	-0.009	0.181498	1.053	0.284
H0YL77	Q86XE5	pearson	two-sided	6	0.628	[-0.38 0.95]	0.394	-0.01	0.182262	1.05	0.284
H0YL77	P15924	pearson	two-sided	6	0.627	[-0.38 0.95]	0.393	-0.012	0.183065	1.047	0.283
H0YL77	P00403	pearson	two-sided	6	0.627	[-0.38 0.95]	0.393	-0.011	0.182512	1.049	0.283
H0YL77	G3V2W1	pearson	two-sided	6	0.627	[-0.38 0.95]	0.393	-0.012	0.18277	1.048	0.283
H0YL77	O14949	pearson	two-sided	6	0.627	[-0.38 0.95]	0.394	-0.011	0.182465	1.049	0.283
H0YL77	Q8IVM8	pearson	two-sided	6	0.626	[-0.38 0.95]	0.391	-0.014	0.183951	1.044	0.282
H0YL77	P48729	pearson	two-sided	6	0.626	[-0.38 0.95]	0.392	-0.014	0.183718	1.045	0.282
H0YL77	Q00325-2	pearson	two-sided	6	0.625	[-0.38 0.95]	0.391	-0.015	0.18417	1.043	0.281
H0YL77	Q8IWE4	pearson	two-sided	6	0.625	[-0.38 0.95]	0.391	-0.015	0.184298	1.043	0.281
H0YL77	P21397	pearson	two-sided	6	0.625	[-0.38 0.95]	0.391	-0.015	0.184221	1.043	0.281
H0YL77	Q9NX14	pearson	two-sided	6	0.625	[-0.38 0.95]	0.39	-0.017	0.185012	1.04	0.281
H0YL77	P36578	pearson	two-sided	6	0.624	[-0.38 0.95]	0.39	-0.017	0.185382	1.039	0.28
H0YL77	Q8NI22	pearson	two-sided	6	0.624	[-0.38 0.95]	0.39	-0.017	0.185173	1.04	0.28
H0YL77	Q9BRK3-3	pearson	two-sided	6	0.623	[-0.38 0.95]	0.388	-0.02	0.186515	1.035	0.279
H0YL77	Q6P1M0	pearson	two-sided	6	0.623	[-0.38 0.95]	0.388	-0.02	0.18665	1.035	0.279
H0YL77	P60059	pearson	two-sided	6	0.622	[-0.38 0.95]	0.387	-0.022	0.187533	1.032	0.278
H0YL77	Q8NBP0	pearson	two-sided	6	0.622	[-0.38 0.95]	0.387	-0.022	0.187315	1.033	0.278
H0YL77	Q9UDW1	pearson	two-sided	6	0.621	[-0.38 0.95]	0.386	-0.024	0.18823	1.029	0.277
H0YL77	Q15386	pearson	two-sided	6	0.62	[-0.39 0.95]	0.384	-0.026	0.189199	1.026	0.276
H0YL77	Q13948	pearson	two-sided	6	0.62	[-0.39 0.95]	0.385	-0.025	0.188815	1.027	0.276
H0YL77	Q709F0	pearson	two-sided	6	0.619	[-0.39 0.95]	0.383	-0.028	0.190072	1.023	0.275
H0YL77	O14548	pearson	two-sided	6	0.619	[-0.39 0.95]	0.383	-0.029	0.190496	1.022	0.275
H0YL77	Q9NP73-2	pearson	two-sided	6	0.619	[-0.39 0.95]	0.383	-0.028	0.190283	1.023	0.275
H0YL77	P42345	pearson	two-sided	6	0.619	[-0.39 0.95]	0.383	-0.028	0.190097	1.023	0.275
H0YL77	Q14318-2	pearson	two-sided	6	0.618	[-0.39 0.95]	0.382	-0.03	0.190751	1.021	0.274
H0YL77	Q9UHQ9	pearson	two-sided	6	0.618	[-0.39 0.95]	0.382	-0.03	0.191093	1.02	0.274
H0YL77	Q9NVA1-2	pearson	two-sided	6	0.618	[-0.39 0.95]	0.382	-0.03	0.191133	1.02	0.274
H0YL77	O95342	pearson	two-sided	6	0.618	[-0.39 0.95]	0.382	-0.03	0.190833	1.021	0.274
H0YL77	O75381-2	pearson	two-sided	6	0.617	[-0.39 0.95]	0.38	-0.033	0.192147	1.017	0.273
H0YL77	Q02978	pearson	two-sided	6	0.617	[-0.39 0.95]	0.381	-0.031	0.191544	1.019	0.273
H0YL77	Q9Y3L5	pearson	two-sided	6	0.617	[-0.39 0.95]	0.381	-0.032	0.191733	1.018	0.273
H0YL77	O43808	pearson	two-sided	6	0.617	[-0.39 0.95]	0.381	-0.032	0.191713	1.018	0.273
H0YL77	P30519	pearson	two-sided	6	0.616	[-0.39 0.95]	0.38	-0.034	0.192732	1.015	0.272
H0YL77	Q86U17	pearson	two-sided	6	0.616	[-0.39 0.95]	0.38	-0.034	0.192628	1.015	0.272
H0YL77	P12235	pearson	two-sided	6	0.616	[-0.39 0.95]	0.38	-0.033	0.192505	1.015	0.272
H0YL77	Q9P0B6	pearson	two-sided	6	0.616	[-0.39 0.95]	0.379	-0.035	0.193331	1.013	0.272
H0YL77	A0A087X165	pearson	two-sided	6	0.615	[-0.39 0.95]	0.379	-0.035	0.193415	1.013	0.272
H0YL77	Q6P4E1-5	pearson	two-sided	6	0.615	[-0.39 0.95]	0.379	-0.035	0.193421	1.013	0.272
H0YL77	P35221	pearson	two-sided	6	0.614	[-0.39 0.95]	0.376	-0.039	0.195135	1.007	0.27
H0YL77	O43819	pearson	two-sided	6	0.614	[-0.39 0.95]	0.377	-0.039	0.194948	1.008	0.27
H0YL77	A0A1B0GUZ7	pearson	two-sided	6	0.614	[-0.39 0.95]	0.377	-0.038	0.194503	1.009	0.27
H0YL77	O75629	pearson	two-sided	6	0.614	[-0.39 0.95]	0.378	-0.037	0.19429	1.01	0.271
H0YL77	A8MXZ4	pearson	two-sided	6	0.614	[-0.39 0.95]	0.377	-0.039	0.194891	1.008	0.27
H0YL77	P45877	pearson	two-sided	6	0.613	[-0.4 0.95]	0.375	-0.041	0.196031	1.004	0.269
H0YL77	Q6JQN1	pearson	two-sided	6	0.613	[-0.39 0.95]	0.376	-0.04	0.195427	1.006	0.269
H0YL77	Q8N6Y2	pearson	two-sided	6	0.613	[-0.4 0.95]	0.375	-0.041	0.196061	1.004	0.269
H0YL77	Q9H2W6	pearson	two-sided	6	0.613	[-0.4 0.95]	0.375	-0.041	0.19593	1.005	0.269
H0YL77	Q13478	pearson	two-sided	6	0.613	[-0.4 0.95]	0.375	-0.041	0.195962	1.005	0.269
H0YL77	Q9NUI1	pearson	two-sided	6	0.612	[-0.4 0.95]	0.374	-0.043	0.19665	1.002	0.268
H0YL77	P31040	pearson	two-sided	6	0.612	[-0.4 0.95]	0.374	-0.043	0.197072	1.001	0.268
H0YL77	Q9UIV1	pearson	two-sided	6	0.612	[-0.4 0.95]	0.374	-0.043	0.19676	1.002	0.268
H0YL77	P03915	pearson	two-sided	6	0.611	[-0.4 0.95]	0.373	-0.044	0.197546	1	0.267
H0YL77	Q86YH6	pearson	two-sided	6	0.61	[-0.4 0.95]	0.373	-0.046	0.198101	0.998	0.267
H0YL77	Q5QP56	pearson	two-sided	6	0.61	[-0.4 0.95]	0.372	-0.046	0.198327	0.997	0.266
H0YL77	Q70CQ3	pearson	two-sided	6	0.61	[-0.4 0.95]	0.372	-0.047	0.198947	0.995	0.266
H0YL77	Q6PI48	pearson	two-sided	6	0.61	[-0.4 0.95]	0.372	-0.047	0.198668	0.996	0.266
H0YL77	P28845	pearson	two-sided	6	0.609	[-0.4 0.95]	0.371	-0.048	0.199039	0.995	0.266
H0YL77	Q9Y3B7	pearson	two-sided	6	0.609	[-0.4 0.95]	0.371	-0.048	0.19902	0.995	0.266
H0YL77	Q8N612	pearson	two-sided	6	0.608	[-0.4 0.95]	0.37	-0.051	0.200464	0.991	0.264
H0YL77	Q7L1V2	pearson	two-sided	6	0.608	[-0.4 0.95]	0.37	-0.05	0.200222	0.991	0.265
H0YL77	O00116	pearson	two-sided	6	0.608	[-0.4 0.95]	0.369	-0.051	0.200647	0.99	0.264
H0YL77	Q9UBI1	pearson	two-sided	6	0.608	[-0.4 0.95]	0.369	-0.051	0.200518	0.991	0.264
H0YL77	O14828	pearson	two-sided	6	0.608	[-0.4 0.95]	0.37	-0.051	0.200481	0.991	0.264
H0YL77	Q9Y244	pearson	two-sided	6	0.607	[-0.4 0.95]	0.369	-0.052	0.201072	0.989	0.264
H0YL77	Q10570	pearson	two-sided	6	0.606	[-0.4 0.95]	0.367	-0.055	0.202407	0.985	0.262
H0YL77	Q5JRA6	pearson	two-sided	6	0.606	[-0.4 0.95]	0.367	-0.054	0.202084	0.986	0.263
H0YL77	P22695	pearson	two-sided	6	0.606	[-0.4 0.95]	0.367	-0.055	0.202296	0.985	0.262
H0YL77	B1ALM5	pearson	two-sided	6	0.605	[-0.41 0.95]	0.366	-0.057	0.203198	0.983	0.262
H0YL77	Q08477-2	pearson	two-sided	6	0.605	[-0.41 0.95]	0.366	-0.056	0.203156	0.983	0.262
H0YL77	Q99805	pearson	two-sided	6	0.604	[-0.41 0.95]	0.365	-0.058	0.203737	0.981	0.261
H0YL77	Q96DV4	pearson	two-sided	6	0.604	[-0.41 0.95]	0.364	-0.059	0.204462	0.979	0.26
H0YL77	P10114	pearson	two-sided	6	0.603	[-0.41 0.95]	0.363	-0.061	0.205455	0.976	0.259
H0YL77	E9PJ24	pearson	two-sided	6	0.603	[-0.41 0.95]	0.364	-0.06	0.204715	0.978	0.26
H0YL77	Q13586	pearson	two-sided	6	0.603	[-0.41 0.95]	0.364	-0.061	0.205067	0.977	0.26
H0YL77	O95487-2	pearson	two-sided	6	0.603	[-0.41 0.95]	0.363	-0.061	0.205401	0.976	0.259
H0YL77	Q12770	pearson	two-sided	6	0.603	[-0.41 0.95]	0.364	-0.061	0.20516	0.977	0.26
H0YL77	Q14746-2	pearson	two-sided	6	0.601	[-0.41 0.95]	0.361	-0.065	0.207338	0.971	0.258
H0YL77	Q9H6B4	pearson	two-sided	6	0.601	[-0.41 0.95]	0.361	-0.065	0.207287	0.971	0.258
H0YL77	Q2TAA5	pearson	two-sided	6	0.6	[-0.41 0.95]	0.36	-0.067	0.207995	0.969	0.257
H0YL77	Q68D91	pearson	two-sided	6	0.6	[-0.41 0.95]	0.36	-0.067	0.208384	0.968	0.257
H0YL77	Q9ULG6-5	pearson	two-sided	6	0.599	[-0.41 0.95]	0.359	-0.068	0.20879	0.967	0.256
H0YL77	O75396	pearson	two-sided	6	0.599	[-0.41 0.95]	0.359	-0.068	0.208484	0.968	0.256
H0YL77	J3KQ48	pearson	two-sided	6	0.598	[-0.41 0.95]	0.358	-0.07	0.20964	0.964	0.255
H0YL77	Q8NB49-3	pearson	two-sided	6	0.598	[-0.41 0.95]	0.358	-0.07	0.209713	0.964	0.255
H0YL77	Q8N6H7	pearson	two-sided	6	0.598	[-0.41 0.95]	0.358	-0.07	0.209836	0.964	0.255
H0YL77	Q9HA77	pearson	two-sided	6	0.597	[-0.42 0.95]	0.357	-0.072	0.210752	0.961	0.254
H0YL77	Q8IXL7-2	pearson	two-sided	6	0.597	[-0.42 0.95]	0.356	-0.073	0.210876	0.961	0.254
H0YL77	P36021	pearson	two-sided	6	0.596	[-0.42 0.95]	0.355	-0.075	0.212252	0.957	0.253
H0YL77	O95302	pearson	two-sided	6	0.596	[-0.42 0.95]	0.356	-0.074	0.211373	0.96	0.254
H0YL77	H3BN98	pearson	two-sided	6	0.595	[-0.42 0.95]	0.354	-0.076	0.212716	0.956	0.252
H0YL77	H0Y997	pearson	two-sided	6	0.595	[-0.42 0.95]	0.354	-0.077	0.213085	0.955	0.252
H0YL77	Q969X5-2	pearson	two-sided	6	0.594	[-0.42 0.95]	0.352	-0.079	0.214183	0.952	0.251
H0YL77	Q92539	pearson	two-sided	6	0.594	[-0.42 0.95]	0.352	-0.079	0.214131	0.952	0.251
H0YL77	Q9Y512	pearson	two-sided	6	0.594	[-0.42 0.95]	0.352	-0.079	0.214205	0.952	0.251
H0YL77	P22309	pearson	two-sided	6	0.593	[-0.42 0.95]	0.352	-0.081	0.214875	0.95	0.25
H0YL77	P22830	pearson	two-sided	6	0.593	[-0.42 0.95]	0.351	-0.081	0.21495	0.95	0.25
H0YL77	Q9UHN6	pearson	two-sided	6	0.593	[-0.42 0.95]	0.352	-0.08	0.21428	0.952	0.251
H0YL77	Q9BV23	pearson	two-sided	6	0.593	[-0.42 0.95]	0.352	-0.081	0.214788	0.95	0.251
H0YL77	Q9NV31	pearson	two-sided	6	0.592	[-0.42 0.95]	0.35	-0.083	0.215903	0.947	0.249
H0YL77	P05981	pearson	two-sided	6	0.592	[-0.42 0.95]	0.351	-0.082	0.215507	0.948	0.25
H0YL77	Q9UDR5	pearson	two-sided	6	0.591	[-0.42 0.95]	0.35	-0.084	0.21636	0.946	0.249
H0YL77	A0A0A0MR39	pearson	two-sided	6	0.591	[-0.42 0.95]	0.35	-0.084	0.216341	0.946	0.249
H0YL77	O43772	pearson	two-sided	6	0.591	[-0.42 0.95]	0.349	-0.085	0.216706	0.945	0.249
H0YL77	Q9H082	pearson	two-sided	6	0.591	[-0.42 0.95]	0.349	-0.084	0.216605	0.946	0.249
H0YL77	Q9Y2X0-2	pearson	two-sided	6	0.591	[-0.42 0.95]	0.349	-0.085	0.216713	0.945	0.249
H0YL77	Q9BQ95	pearson	two-sided	6	0.59	[-0.43 0.95]	0.348	-0.087	0.217957	0.942	0.248
H0YL77	P30837	pearson	two-sided	6	0.59	[-0.43 0.95]	0.348	-0.087	0.21802	0.942	0.248
H0YL77	Q08AE8-2	pearson	two-sided	6	0.59	[-0.43 0.95]	0.348	-0.087	0.217927	0.942	0.248
H0YL77	Q9Y3U8	pearson	two-sided	6	0.59	[-0.42 0.95]	0.348	-0.086	0.217492	0.943	0.248
H0YL77	O96011	pearson	two-sided	6	0.589	[-0.43 0.95]	0.347	-0.088	0.218302	0.941	0.247
H0YL77	Q9UJS0	pearson	two-sided	6	0.589	[-0.43 0.95]	0.347	-0.089	0.218868	0.94	0.247
H0YL77	Q9UJ14	pearson	two-sided	6	0.588	[-0.43 0.95]	0.346	-0.091	0.219753	0.937	0.246
H0YL77	Q8TDM6-4	pearson	two-sided	6	0.588	[-0.43 0.95]	0.346	-0.09	0.219282	0.939	0.246
H0YL77	P20813	pearson	two-sided	6	0.588	[-0.43 0.95]	0.346	-0.09	0.219612	0.938	0.246
H0YL77	Q6DD88	pearson	two-sided	6	0.588	[-0.43 0.95]	0.345	-0.091	0.219959	0.937	0.246
H0YL77	A6NDB9	pearson	two-sided	6	0.587	[-0.43 0.95]	0.345	-0.091	0.220145	0.936	0.246
H0YL77	O75380	pearson	two-sided	6	0.587	[-0.43 0.95]	0.344	-0.093	0.220808	0.935	0.245
H0YL77	Q0PNE2	pearson	two-sided	6	0.587	[-0.43 0.95]	0.345	-0.091	0.220172	0.936	0.246
H0YL77	Q96II8	pearson	two-sided	6	0.587	[-0.43 0.95]	0.344	-0.093	0.2211	0.934	0.245
H0YL77	Q13614	pearson	two-sided	6	0.587	[-0.43 0.95]	0.344	-0.093	0.220861	0.935	0.245
H0YL77	Q6Y288	pearson	two-sided	6	0.586	[-0.43 0.95]	0.344	-0.094	0.221218	0.934	0.245
H0YL77	P07306	pearson	two-sided	6	0.586	[-0.43 0.95]	0.344	-0.094	0.221463	0.933	0.244
H0YL77	O76027	pearson	two-sided	6	0.585	[-0.43 0.95]	0.342	-0.097	0.223007	0.929	0.243
H0YL77	P05388	pearson	two-sided	6	0.585	[-0.43 0.95]	0.342	-0.096	0.222489	0.93	0.244
H0YL77	E7EPT4	pearson	two-sided	6	0.585	[-0.43 0.95]	0.342	-0.096	0.22265	0.93	0.243
H0YL77	Q7Z406-6	pearson	two-sided	6	0.585	[-0.43 0.95]	0.343	-0.096	0.222295	0.931	0.244
H0YL77	Q9UL03-3	pearson	two-sided	6	0.585	[-0.43 0.95]	0.342	-0.096	0.222613	0.93	0.243
H0YL77	G3V325	pearson	two-sided	6	0.584	[-0.43 0.95]	0.341	-0.098	0.223423	0.928	0.243
H0YL77	Q10472	pearson	two-sided	6	0.584	[-0.43 0.95]	0.341	-0.099	0.223881	0.927	0.242
H0YL77	O75182-2	pearson	two-sided	6	0.583	[-0.43 0.95]	0.34	-0.099	0.224141	0.926	0.242
H0YL77	P11233	pearson	two-sided	6	0.583	[-0.43 0.95]	0.34	-0.099	0.224087	0.927	0.242
H0YL77	P58215	pearson	two-sided	6	0.583	[-0.43 0.95]	0.34	-0.101	0.224778	0.925	0.242
H0YL77	Q96HE7	pearson	two-sided	6	0.582	[-0.44 0.95]	0.338	-0.103	0.225997	0.922	0.24
H0YL77	Q8WXF7-2	pearson	two-sided	6	0.581	[-0.44 0.95]	0.338	-0.104	0.226291	0.921	0.24
H0YL77	P78346	pearson	two-sided	6	0.58	[-0.44 0.95]	0.337	-0.105	0.227265	0.919	0.239
H0YL77	O43913	pearson	two-sided	6	0.58	[-0.44 0.95]	0.336	-0.106	0.227774	0.918	0.239
H0YL77	A0A087WZR0	pearson	two-sided	6	0.579	[-0.44 0.95]	0.336	-0.107	0.22819	0.917	0.239
H0YL77	Q6P1X6	pearson	two-sided	6	0.579	[-0.44 0.95]	0.335	-0.108	0.228571	0.916	0.238
H0YL77	B4E2Q0	pearson	two-sided	6	0.579	[-0.44 0.95]	0.336	-0.107	0.228208	0.916	0.239
H0YL77	P47712	pearson	two-sided	6	0.579	[-0.44 0.95]	0.335	-0.108	0.22861	0.916	0.238
H0YL77	Q16134	pearson	two-sided	6	0.579	[-0.44 0.95]	0.336	-0.107	0.228082	0.917	0.239
H0YL77	Q9H553	pearson	two-sided	6	0.578	[-0.44 0.95]	0.334	-0.11	0.229604	0.913	0.237
H0YL77	Q8IYB5-3	pearson	two-sided	6	0.578	[-0.44 0.95]	0.334	-0.111	0.229964	0.912	0.237
H0YL77	Q07954	pearson	two-sided	6	0.578	[-0.44 0.95]	0.334	-0.111	0.229985	0.912	0.237
H0YL77	Q9BQA9-2	pearson	two-sided	6	0.578	[-0.44 0.95]	0.334	-0.11	0.229455	0.914	0.238
H0YL77	J3QRT5	pearson	two-sided	6	0.577	[-0.44 0.95]	0.333	-0.112	0.230504	0.911	0.237
H0YL77	Q9Y2R0	pearson	two-sided	6	0.576	[-0.44 0.95]	0.332	-0.113	0.231239	0.909	0.236
H0YL77	Q9H078-2	pearson	two-sided	6	0.576	[-0.44 0.95]	0.331	-0.115	0.232048	0.907	0.235
H0YL77	Q9UBB9	pearson	two-sided	6	0.576	[-0.44 0.95]	0.332	-0.113	0.231243	0.909	0.236
H0YL77	Q9UBK8-2	pearson	two-sided	6	0.576	[-0.44 0.95]	0.332	-0.114	0.231734	0.908	0.236
H0YL77	P18084	pearson	two-sided	6	0.576	[-0.44 0.95]	0.331	-0.115	0.232037	0.907	0.235
H0YL77	Q13438	pearson	two-sided	6	0.575	[-0.44 0.95]	0.33	-0.116	0.232752	0.906	0.235
H0YL77	P51648	pearson	two-sided	6	0.574	[-0.45 0.95]	0.329	-0.118	0.233861	0.903	0.234
H0YL77	Q86VD7	pearson	two-sided	6	0.572	[-0.45 0.94]	0.328	-0.121	0.235175	0.9	0.233
H0YL77	Q96JB6	pearson	two-sided	6	0.572	[-0.45 0.94]	0.327	-0.121	0.235341	0.9	0.233
H0YL77	Q13057	pearson	two-sided	6	0.572	[-0.45 0.94]	0.327	-0.121	0.235647	0.899	0.232
H0YL77	Q9H1X3	pearson	two-sided	6	0.571	[-0.45 0.94]	0.326	-0.123	0.236349	0.898	0.232
H0YL77	A0A0B4J2G4	pearson	two-sided	6	0.571	[-0.45 0.94]	0.325	-0.124	0.23709	0.896	0.231
H0YL77	O95255	pearson	two-sided	6	0.571	[-0.45 0.94]	0.326	-0.123	0.236641	0.897	0.232
H0YL77	Q9Y4X1	pearson	two-sided	6	0.571	[-0.45 0.94]	0.326	-0.123	0.236473	0.897	0.232
H0YL77	Q15166	pearson	two-sided	6	0.571	[-0.45 0.94]	0.326	-0.123	0.23642	0.897	0.232
H0YL77	Q13162	pearson	two-sided	6	0.569	[-0.45 0.94]	0.324	-0.127	0.238534	0.893	0.23
H0YL77	G3V5N8	pearson	two-sided	6	0.569	[-0.45 0.94]	0.324	-0.126	0.238107	0.894	0.23
H0YL77	Q86WA8	pearson	two-sided	6	0.569	[-0.45 0.94]	0.323	-0.128	0.238948	0.892	0.23
H0YL77	Q9UM54-6	pearson	two-sided	6	0.568	[-0.45 0.94]	0.323	-0.128	0.239182	0.891	0.229
H0YL77	P55769	pearson	two-sided	6	0.566	[-0.45 0.94]	0.32	-0.133	0.241644	0.886	0.227
H0YL77	P30533	pearson	two-sided	6	0.566	[-0.45 0.94]	0.321	-0.132	0.241201	0.887	0.228
H0YL77	Q5THJ4-2	pearson	two-sided	6	0.566	[-0.45 0.94]	0.32	-0.133	0.241786	0.886	0.227
H0YL77	P11274	pearson	two-sided	6	0.565	[-0.46 0.94]	0.319	-0.135	0.242648	0.884	0.227
H0YL77	Q13724	pearson	two-sided	6	0.565	[-0.46 0.94]	0.319	-0.135	0.242843	0.883	0.227
H0YL77	O00217	pearson	two-sided	6	0.565	[-0.46 0.94]	0.32	-0.134	0.242412	0.884	0.227
H0YL77	Q8IYB8	pearson	two-sided	6	0.564	[-0.46 0.94]	0.319	-0.136	0.243289	0.882	0.226
H0YL77	Q96CU9	pearson	two-sided	6	0.564	[-0.46 0.94]	0.318	-0.137	0.243809	0.881	0.226
H0YL77	O00461	pearson	two-sided	6	0.563	[-0.46 0.94]	0.316	-0.139	0.245163	0.878	0.225
H0YL77	P11117	pearson	two-sided	6	0.563	[-0.46 0.94]	0.317	-0.138	0.244483	0.88	0.225
H0YL77	Q9BWH2	pearson	two-sided	6	0.563	[-0.46 0.94]	0.317	-0.138	0.244252	0.88	0.225
H0YL77	B1AKL4	pearson	two-sided	6	0.562	[-0.46 0.94]	0.316	-0.139	0.245258	0.878	0.225
H0YL77	Q9BVV7	pearson	two-sided	6	0.56	[-0.46 0.94]	0.314	-0.144	0.247629	0.873	0.223
H0YL77	Q0VGL1	pearson	two-sided	6	0.56	[-0.46 0.94]	0.314	-0.143	0.247436	0.874	0.223
H0YL77	Q9BU61	pearson	two-sided	6	0.56	[-0.46 0.94]	0.313	-0.145	0.24816	0.872	0.222
H0YL77	A0A0C4DGQ8	pearson	two-sided	6	0.56	[-0.46 0.94]	0.313	-0.144	0.248059	0.872	0.222
H0YL77	E7EVB6	pearson	two-sided	6	0.56	[-0.46 0.94]	0.313	-0.144	0.247921	0.873	0.223
H0YL77	O14936-3	pearson	two-sided	6	0.559	[-0.46 0.94]	0.313	-0.145	0.248493	0.871	0.222
H0YL77	P30530	pearson	two-sided	6	0.559	[-0.46 0.94]	0.312	-0.147	0.24922	0.87	0.222
H0YL77	Q96AG3	pearson	two-sided	6	0.559	[-0.46 0.94]	0.312	-0.147	0.249342	0.87	0.221
H0YL77	H0YC42	pearson	two-sided	6	0.559	[-0.46 0.94]	0.312	-0.147	0.249305	0.87	0.221
H0YL77	Q9H3U5	pearson	two-sided	6	0.558	[-0.46 0.94]	0.312	-0.147	0.249439	0.87	0.221
H0YL77	O14734	pearson	two-sided	6	0.557	[-0.46 0.94]	0.31	-0.15	0.250862	0.867	0.22
H0YL77	O43741	pearson	two-sided	6	0.557	[-0.46 0.94]	0.31	-0.15	0.251262	0.866	0.22
H0YL77	Q86YB8	pearson	two-sided	6	0.557	[-0.46 0.94]	0.311	-0.149	0.250581	0.867	0.221
H0YL77	Q12905	pearson	two-sided	6	0.557	[-0.46 0.94]	0.31	-0.15	0.250906	0.867	0.22
H0YL77	Q17RC7	pearson	two-sided	6	0.557	[-0.46 0.94]	0.31	-0.15	0.251003	0.866	0.22
H0YL77	Q16822	pearson	two-sided	6	0.557	[-0.46 0.94]	0.31	-0.149	0.250719	0.867	0.22
H0YL77	Q9H2J7	pearson	two-sided	6	0.557	[-0.46 0.94]	0.31	-0.15	0.250879	0.867	0.22
H0YL77	O43447	pearson	two-sided	6	0.556	[-0.47 0.94]	0.31	-0.151	0.251567	0.865	0.22
H0YL77	Q9Y673	pearson	two-sided	6	0.555	[-0.47 0.94]	0.308	-0.153	0.252539	0.863	0.219
H0YL77	P62829	pearson	two-sided	6	0.555	[-0.47 0.94]	0.308	-0.153	0.252568	0.863	0.219
H0YL77	P08910	pearson	two-sided	6	0.555	[-0.47 0.94]	0.308	-0.153	0.252726	0.863	0.219
H0YL77	O60656	pearson	two-sided	6	0.555	[-0.47 0.94]	0.308	-0.153	0.253038	0.862	0.219
H0YL77	M0R2B7	pearson	two-sided	6	0.555	[-0.47 0.94]	0.308	-0.154	0.253116	0.862	0.219
H0YL77	P48775	pearson	two-sided	6	0.555	[-0.47 0.94]	0.308	-0.153	0.252798	0.863	0.219
H0YL77	O43150	pearson	two-sided	6	0.555	[-0.47 0.94]	0.308	-0.153	0.252602	0.863	0.219
H0YL77	Q6IC98	pearson	two-sided	6	0.555	[-0.47 0.94]	0.308	-0.154	0.253122	0.862	0.219
H0YL77	P56181	pearson	two-sided	6	0.555	[-0.47 0.94]	0.308	-0.154	0.25344	0.861	0.218
H0YL77	Q9H0V1	pearson	two-sided	6	0.554	[-0.47 0.94]	0.307	-0.154	0.25364	0.861	0.218
H0YL77	P13073	pearson	two-sided	6	0.554	[-0.47 0.94]	0.307	-0.155	0.253744	0.861	0.218
H0YL77	A0A0A0MQX1	pearson	two-sided	6	0.554	[-0.47 0.94]	0.307	-0.155	0.253658	0.861	0.218
H0YL77	Q9NS93	pearson	two-sided	6	0.554	[-0.47 0.94]	0.307	-0.155	0.253671	0.861	0.218
H0YL77	Q8N697	pearson	two-sided	6	0.554	[-0.47 0.94]	0.307	-0.155	0.253989	0.86	0.218
H0YL77	Q9Y6Y8	pearson	two-sided	6	0.553	[-0.47 0.94]	0.305	-0.158	0.255525	0.857	0.217
H0YL77	Q13370	pearson	two-sided	6	0.553	[-0.47 0.94]	0.306	-0.156	0.254756	0.859	0.217
H0YL77	Q05932-3	pearson	two-sided	6	0.553	[-0.47 0.94]	0.305	-0.158	0.255562	0.857	0.217
H0YL77	Q969M3	pearson	two-sided	6	0.553	[-0.47 0.94]	0.306	-0.156	0.254621	0.859	0.217
H0YL77	Q6NTF9	pearson	two-sided	6	0.551	[-0.47 0.94]	0.303	-0.161	0.257386	0.854	0.215
H0YL77	Q13595	pearson	two-sided	6	0.551	[-0.47 0.94]	0.304	-0.16	0.256846	0.855	0.216
H0YL77	P08684	pearson	two-sided	6	0.55	[-0.47 0.94]	0.303	-0.162	0.258065	0.852	0.215
H0YL77	H3BP77	pearson	two-sided	6	0.55	[-0.47 0.94]	0.303	-0.162	0.258001	0.852	0.215
H0YL77	H3BSM7	pearson	two-sided	6	0.549	[-0.47 0.94]	0.302	-0.163	0.258715	0.851	0.214
H0YL77	Q0VF96	pearson	two-sided	6	0.549	[-0.47 0.94]	0.301	-0.165	0.259421	0.85	0.214
H0YL77	P86791	pearson	two-sided	6	0.549	[-0.47 0.94]	0.301	-0.164	0.259242	0.85	0.214
H0YL77	O15173	pearson	two-sided	6	0.548	[-0.47 0.94]	0.3	-0.167	0.260497	0.848	0.213
H0YL77	Q6P996-4	pearson	two-sided	6	0.548	[-0.47 0.94]	0.3	-0.166	0.260139	0.848	0.213
H0YL77	O94875-12	pearson	two-sided	6	0.547	[-0.48 0.94]	0.299	-0.169	0.261674	0.846	0.212
H0YL77	Q12907	pearson	two-sided	6	0.547	[-0.48 0.94]	0.299	-0.168	0.261262	0.846	0.213
H0YL77	Q9HCG7	pearson	two-sided	6	0.547	[-0.48 0.94]	0.299	-0.168	0.261542	0.846	0.212
H0YL77	Q8IVH8-3	pearson	two-sided	6	0.547	[-0.48 0.94]	0.299	-0.168	0.261062	0.847	0.213
H0YL77	P08034	pearson	two-sided	6	0.547	[-0.48 0.94]	0.299	-0.168	0.261365	0.846	0.213
H0YL77	A0A087WZN1	pearson	two-sided	6	0.546	[-0.48 0.94]	0.298	-0.17	0.262368	0.844	0.212
H0YL77	P05141	pearson	two-sided	6	0.546	[-0.48 0.94]	0.298	-0.17	0.262618	0.844	0.212
H0YL77	Q15025-4	pearson	two-sided	6	0.546	[-0.48 0.94]	0.298	-0.17	0.262582	0.844	0.212
H0YL77	P04003	pearson	two-sided	6	0.546	[-0.48 0.94]	0.299	-0.169	0.261863	0.845	0.212
H0YL77	P35222	pearson	two-sided	6	0.546	[-0.48 0.94]	0.299	-0.169	0.26197	0.845	0.212
H0YL77	Q9Y5K5	pearson	two-sided	6	0.545	[-0.48 0.94]	0.297	-0.172	0.263489	0.842	0.211
H0YL77	Q9BT73	pearson	two-sided	6	0.545	[-0.48 0.94]	0.297	-0.172	0.263528	0.842	0.211
H0YL77	Q8NCA5-2	pearson	two-sided	6	0.545	[-0.48 0.94]	0.297	-0.172	0.263389	0.842	0.211
H0YL77	Q96A32	pearson	two-sided	6	0.545	[-0.48 0.94]	0.297	-0.171	0.263238	0.843	0.211
H0YL77	P20338	pearson	two-sided	6	0.544	[-0.48 0.94]	0.296	-0.173	0.26451	0.84	0.21
H0YL77	Q9NZW5	pearson	two-sided	6	0.544	[-0.48 0.94]	0.296	-0.173	0.264406	0.84	0.21
H0YL77	A0A087WYV9	pearson	two-sided	6	0.544	[-0.48 0.94]	0.296	-0.173	0.26421	0.841	0.21
H0YL77	Q8N1I0	pearson	two-sided	6	0.543	[-0.48 0.94]	0.295	-0.175	0.265199	0.839	0.21
H0YL77	Q96S66	pearson	two-sided	6	0.542	[-0.48 0.94]	0.294	-0.177	0.266745	0.836	0.209
H0YL77	Q3MIX3	pearson	two-sided	6	0.542	[-0.48 0.94]	0.294	-0.176	0.266111	0.837	0.209
H0YL77	P16435	pearson	two-sided	6	0.541	[-0.48 0.94]	0.292	-0.179	0.267999	0.834	0.208
H0YL77	Q9Y6R1	pearson	two-sided	6	0.541	[-0.48 0.94]	0.293	-0.179	0.267765	0.834	0.208
H0YL77	Q56VL3	pearson	two-sided	6	0.541	[-0.48 0.94]	0.292	-0.179	0.268013	0.834	0.208
H0YL77	P40939	pearson	two-sided	6	0.541	[-0.48 0.94]	0.293	-0.179	0.267754	0.834	0.208
H0YL77	P12883	pearson	two-sided	6	0.539	[-0.48 0.94]	0.29	-0.183	0.270093	0.83	0.206
H0YL77	O94874	pearson	two-sided	6	0.539	[-0.48 0.94]	0.291	-0.182	0.269626	0.831	0.207
H0YL77	Q14123	pearson	two-sided	6	0.539	[-0.48 0.94]	0.291	-0.182	0.269727	0.831	0.207
H0YL77	P53618	pearson	two-sided	6	0.539	[-0.48 0.94]	0.29	-0.183	0.270037	0.83	0.206
H0YL77	Q9NPD5	pearson	two-sided	6	0.538	[-0.49 0.94]	0.289	-0.185	0.271093	0.828	0.206
H0YL77	Q9BVA1	pearson	two-sided	6	0.538	[-0.49 0.94]	0.29	-0.184	0.270449	0.829	0.206
H0YL77	Q2M3G4	pearson	two-sided	6	0.538	[-0.49 0.94]	0.29	-0.184	0.270689	0.829	0.206
H0YL77	P09622	pearson	two-sided	6	0.538	[-0.49 0.94]	0.289	-0.185	0.27108	0.828	0.206
H0YL77	Q6ZWL3-2	pearson	two-sided	6	0.537	[-0.49 0.94]	0.288	-0.186	0.271964	0.827	0.205
H0YL77	Q96B45	pearson	two-sided	6	0.537	[-0.49 0.94]	0.288	-0.187	0.272274	0.826	0.205
H0YL77	Q02318	pearson	two-sided	6	0.537	[-0.49 0.94]	0.289	-0.185	0.271429	0.828	0.205
H0YL77	P50336	pearson	two-sided	6	0.537	[-0.49 0.94]	0.289	-0.185	0.271487	0.828	0.205
H0YL77	Q9BSH4	pearson	two-sided	6	0.537	[-0.49 0.94]	0.288	-0.186	0.271949	0.827	0.205
H0YL77	Q9BW92	pearson	two-sided	6	0.537	[-0.49 0.94]	0.288	-0.187	0.272283	0.826	0.205
H0YL77	Q5EBL8	pearson	two-sided	6	0.537	[-0.49 0.94]	0.288	-0.186	0.271919	0.827	0.205
H0YL77	Q7L3T8	pearson	two-sided	6	0.536	[-0.49 0.94]	0.287	-0.188	0.272867	0.825	0.204
H0YL77	Q8N5N7	pearson	two-sided	6	0.535	[-0.49 0.94]	0.286	-0.19	0.27404	0.823	0.204
H0YL77	Q6P1A2	pearson	two-sided	6	0.535	[-0.49 0.94]	0.286	-0.19	0.274511	0.822	0.203
H0YL77	Q9Y320	pearson	two-sided	6	0.534	[-0.49 0.94]	0.285	-0.191	0.275126	0.821	0.203
H0YL77	P26022	pearson	two-sided	6	0.534	[-0.49 0.94]	0.285	-0.192	0.275197	0.821	0.203
H0YL77	Q02878	pearson	two-sided	6	0.533	[-0.49 0.94]	0.284	-0.194	0.2765	0.819	0.202
H0YL77	P34897-3	pearson	two-sided	6	0.533	[-0.49 0.94]	0.285	-0.192	0.275701	0.82	0.203
H0YL77	Q9UQN3-2	pearson	two-sided	6	0.532	[-0.49 0.94]	0.283	-0.194	0.276929	0.818	0.202
H0YL77	E9PGQ0	pearson	two-sided	6	0.532	[-0.49 0.94]	0.283	-0.195	0.277082	0.818	0.202
H0YL77	Q00059	pearson	two-sided	6	0.531	[-0.49 0.94]	0.282	-0.196	0.277901	0.817	0.201
H0YL77	P20815	pearson	two-sided	6	0.531	[-0.49 0.94]	0.282	-0.196	0.27784	0.817	0.201
H0YL77	P62308	pearson	two-sided	6	0.531	[-0.49 0.94]	0.281	-0.198	0.278846	0.815	0.2
H0YL77	P05181	pearson	two-sided	6	0.531	[-0.49 0.94]	0.282	-0.197	0.278476	0.816	0.201
H0YL77	Q9UF12	pearson	two-sided	6	0.531	[-0.49 0.94]	0.282	-0.197	0.278497	0.816	0.201
H0YL77	Q86W92-2	pearson	two-sided	6	0.53	[-0.49 0.94]	0.28	-0.199	0.279903	0.813	0.2
H0YL77	Q99643-5	pearson	two-sided	6	0.53	[-0.49 0.94]	0.281	-0.198	0.279301	0.814	0.2
H0YL77	Q92614	pearson	two-sided	6	0.53	[-0.49 0.94]	0.281	-0.198	0.279319	0.814	0.2
H0YL77	Q9NQT8	pearson	two-sided	6	0.529	[-0.5 0.94]	0.28	-0.2	0.280641	0.812	0.199
H0YL77	Q9P266	pearson	two-sided	6	0.529	[-0.5 0.94]	0.28	-0.2	0.280437	0.812	0.199
H0YL77	K7EQL6	pearson	two-sided	6	0.529	[-0.49 0.94]	0.28	-0.2	0.280295	0.813	0.199
H0YL77	J3KN01	pearson	two-sided	6	0.529	[-0.5 0.94]	0.28	-0.201	0.280818	0.812	0.199
H0YL77	Q9NP80	pearson	two-sided	6	0.529	[-0.49 0.94]	0.28	-0.2	0.280366	0.812	0.199
H0YL77	Q5T5C0-2	pearson	two-sided	6	0.529	[-0.49 0.94]	0.28	-0.2	0.280274	0.813	0.2
H0YL77	Q96J02-2	pearson	two-sided	6	0.528	[-0.5 0.94]	0.279	-0.201	0.281139	0.811	0.199
H0YL77	Q9UI17	pearson	two-sided	6	0.527	[-0.5 0.94]	0.278	-0.203	0.282327	0.809	0.198
H0YL77	P62306	pearson	two-sided	6	0.527	[-0.5 0.94]	0.277	-0.205	0.283151	0.808	0.198
H0YL77	X6RLT1	pearson	two-sided	6	0.527	[-0.5 0.94]	0.278	-0.203	0.282502	0.809	0.198
H0YL77	Q86VX2-2	pearson	two-sided	6	0.526	[-0.5 0.94]	0.276	-0.206	0.284301	0.806	0.197
H0YL77	P21439-3	pearson	two-sided	6	0.526	[-0.5 0.94]	0.276	-0.206	0.284101	0.806	0.197
H0YL77	Q9UQ13-2	pearson	two-sided	6	0.525	[-0.5 0.94]	0.276	-0.207	0.284975	0.805	0.196
H0YL77	Q9ULR0	pearson	two-sided	6	0.524	[-0.5 0.94]	0.275	-0.208	0.285446	0.804	0.196
H0YL77	P31327	pearson	two-sided	6	0.523	[-0.5 0.94]	0.274	-0.211	0.286864	0.802	0.195
H0YL77	O95831	pearson	two-sided	6	0.523	[-0.5 0.94]	0.273	-0.211	0.28711	0.801	0.195
H0YL77	Q9BY50	pearson	two-sided	6	0.522	[-0.5 0.94]	0.273	-0.212	0.287791	0.8	0.195
H0YL77	Q9H0J9	pearson	two-sided	6	0.522	[-0.5 0.94]	0.272	-0.213	0.288647	0.799	0.194
H0YL77	Q8NBU5	pearson	two-sided	6	0.522	[-0.5 0.94]	0.273	-0.212	0.28787	0.8	0.195
H0YL77	P01031	pearson	two-sided	6	0.521	[-0.5 0.94]	0.272	-0.214	0.288742	0.799	0.194
H0YL77	Q9Y6B6	pearson	two-sided	6	0.521	[-0.5 0.94]	0.272	-0.214	0.289106	0.798	0.194
H0YL77	E7END6	pearson	two-sided	6	0.52	[-0.5 0.94]	0.271	-0.215	0.289854	0.797	0.193
H0YL77	Q9BT40-2	pearson	two-sided	6	0.52	[-0.5 0.94]	0.271	-0.215	0.289787	0.797	0.193
H0YL77	Q86Y39	pearson	two-sided	6	0.52	[-0.5 0.94]	0.271	-0.215	0.289836	0.797	0.193
H0YL77	O15438	pearson	two-sided	6	0.52	[-0.5 0.94]	0.271	-0.215	0.289924	0.797	0.193
H0YL77	Q9HBL7	pearson	two-sided	6	0.519	[-0.51 0.94]	0.27	-0.217	0.291099	0.795	0.193
H0YL77	Q99487	pearson	two-sided	6	0.519	[-0.51 0.94]	0.269	-0.219	0.291898	0.794	0.192
H0YL77	Q8N159	pearson	two-sided	6	0.519	[-0.51 0.94]	0.269	-0.218	0.291323	0.795	0.192
H0YL77	Q13049	pearson	two-sided	6	0.518	[-0.51 0.94]	0.268	-0.22	0.292684	0.793	0.192
H0YL77	P08559	pearson	two-sided	6	0.518	[-0.51 0.94]	0.269	-0.219	0.292243	0.793	0.192
H0YL77	O94808	pearson	two-sided	6	0.517	[-0.51 0.94]	0.267	-0.222	0.294137	0.79	0.191
H0YL77	Q12860	pearson	two-sided	6	0.517	[-0.51 0.94]	0.267	-0.222	0.29414	0.79	0.191
H0YL77	Q01831	pearson	two-sided	6	0.515	[-0.51 0.94]	0.265	-0.225	0.296098	0.787	0.189
H0YL77	O15020	pearson	two-sided	6	0.514	[-0.51 0.94]	0.264	-0.226	0.296742	0.787	0.189
H0YL77	Q8NFH8-4	pearson	two-sided	6	0.514	[-0.51 0.94]	0.264	-0.226	0.296826	0.786	0.189
H0YL77	Q8N2U9	pearson	two-sided	6	0.513	[-0.51 0.94]	0.263	-0.228	0.29796	0.785	0.188
H0YL77	Q14254	pearson	two-sided	6	0.513	[-0.51 0.94]	0.263	-0.229	0.298502	0.784	0.188
H0YL77	P63218	pearson	two-sided	6	0.512	[-0.51 0.94]	0.262	-0.229	0.298873	0.783	0.188
H0YL77	Q99683	pearson	two-sided	6	0.512	[-0.51 0.94]	0.262	-0.229	0.298726	0.784	0.188
H0YL77	Q92887	pearson	two-sided	6	0.511	[-0.51 0.93]	0.262	-0.231	0.299745	0.782	0.187
H0YL77	O60669	pearson	two-sided	6	0.51	[-0.51 0.93]	0.26	-0.234	0.301614	0.779	0.186
H0YL77	Q15393	pearson	two-sided	6	0.51	[-0.51 0.93]	0.26	-0.233	0.301019	0.78	0.187
H0YL77	P61009	pearson	two-sided	6	0.51	[-0.51 0.93]	0.26	-0.234	0.301638	0.779	0.186
H0YL77	O95049	pearson	two-sided	6	0.509	[-0.52 0.93]	0.259	-0.234	0.302156	0.779	0.186
H0YL77	P27144	pearson	two-sided	6	0.509	[-0.52 0.93]	0.259	-0.235	0.302229	0.778	0.186
H0YL77	P26368-2	pearson	two-sided	6	0.508	[-0.52 0.93]	0.258	-0.236	0.303101	0.777	0.185
H0YL77	Q6ZT12	pearson	two-sided	6	0.508	[-0.52 0.93]	0.258	-0.236	0.303385	0.777	0.185
H0YL77	Q96BY7	pearson	two-sided	6	0.508	[-0.52 0.93]	0.258	-0.237	0.303914	0.776	0.185
H0YL77	Q8NEZ2	pearson	two-sided	6	0.508	[-0.52 0.93]	0.258	-0.236	0.303163	0.777	0.185
H0YL77	Q8N1B4	pearson	two-sided	6	0.508	[-0.52 0.93]	0.258	-0.237	0.304025	0.776	0.185
H0YL77	Q9BTZ2	pearson	two-sided	6	0.508	[-0.52 0.93]	0.258	-0.237	0.304072	0.776	0.185
H0YL77	Q8NBM4	pearson	two-sided	6	0.507	[-0.52 0.93]	0.257	-0.239	0.305063	0.774	0.184
H0YL77	Q9UBU6	pearson	two-sided	6	0.507	[-0.52 0.93]	0.257	-0.239	0.30509	0.774	0.184
H0YL77	P17927	pearson	two-sided	6	0.507	[-0.52 0.93]	0.257	-0.238	0.304418	0.775	0.185
H0YL77	Q5QPK2	pearson	two-sided	6	0.507	[-0.52 0.93]	0.257	-0.238	0.304526	0.775	0.184
H0YL77	Q6UW02	pearson	two-sided	6	0.506	[-0.52 0.93]	0.256	-0.239	0.305365	0.774	0.184
H0YL77	Q86TW2-2	pearson	two-sided	6	0.506	[-0.52 0.93]	0.256	-0.241	0.306217	0.773	0.183
H0YL77	Q96JP5	pearson	two-sided	6	0.506	[-0.52 0.93]	0.256	-0.24	0.305697	0.773	0.184
H0YL77	Q9Y394	pearson	two-sided	6	0.506	[-0.52 0.93]	0.256	-0.239	0.305471	0.774	0.184
H0YL77	Q8N2H3	pearson	two-sided	6	0.505	[-0.52 0.93]	0.255	-0.241	0.306718	0.772	0.183
H0YL77	Q9NY12-2	pearson	two-sided	6	0.505	[-0.52 0.93]	0.255	-0.242	0.306905	0.772	0.183
H0YL77	P27105	pearson	two-sided	6	0.504	[-0.52 0.93]	0.254	-0.244	0.308438	0.77	0.182
H0YL77	Q16531	pearson	two-sided	6	0.504	[-0.52 0.93]	0.254	-0.243	0.308007	0.77	0.182
H0YL77	A0A286YEW8	pearson	two-sided	6	0.504	[-0.52 0.93]	0.254	-0.243	0.307687	0.771	0.183
H0YL77	Q9UQB8-2	pearson	two-sided	6	0.503	[-0.52 0.93]	0.253	-0.245	0.30896	0.769	0.182
H0YL77	Q6Q0C0	pearson	two-sided	6	0.503	[-0.52 0.93]	0.253	-0.245	0.30895	0.769	0.182
H0YL77	E9PHY8	pearson	two-sided	6	0.503	[-0.52 0.93]	0.253	-0.245	0.309391	0.768	0.182
H0YL77	Q8NFW8	pearson	two-sided	6	0.503	[-0.52 0.93]	0.253	-0.245	0.30907	0.769	0.182
H0YL77	P05387	pearson	two-sided	6	0.502	[-0.52 0.93]	0.252	-0.246	0.310111	0.767	0.181
H0YL77	Q2LD37-4	pearson	two-sided	6	0.502	[-0.52 0.93]	0.252	-0.246	0.310017	0.767	0.181
H0YL77	Q9BV94-2	pearson	two-sided	6	0.501	[-0.52 0.93]	0.251	-0.248	0.310875	0.766	0.181
H0YL77	Q9UQ03-2	pearson	two-sided	6	0.501	[-0.52 0.93]	0.251	-0.249	0.31193	0.765	0.18
H0YL77	A0A0D9SEJ5	pearson	two-sided	6	0.501	[-0.52 0.93]	0.251	-0.248	0.310839	0.766	0.181
H0YL77	P08709	pearson	two-sided	6	0.5	[-0.52 0.93]	0.25	-0.249	0.312117	0.764	0.18
H0YL77	O95873	pearson	two-sided	6	0.5	[-0.52 0.93]	0.25	-0.249	0.311971	0.765	0.18
H0YL77	O15229	pearson	two-sided	6	0.5	[-0.52 0.93]	0.25	-0.249	0.312139	0.764	0.18
H0YL77	Q06136	pearson	two-sided	6	0.5	[-0.52 0.93]	0.25	-0.25	0.312195	0.764	0.18
H0YL77	P10632	pearson	two-sided	6	0.5	[-0.52 0.93]	0.25	-0.25	0.312422	0.764	0.18
H0YL77	P00367	pearson	two-sided	6	0.5	[-0.52 0.93]	0.25	-0.25	0.312686	0.764	0.18
H0YL77	Q6ZV29-4	pearson	two-sided	6	0.5	[-0.52 0.93]	0.25	-0.249	0.311968	0.765	0.18
H0YL77	P61019	pearson	two-sided	6	0.499	[-0.53 0.93]	0.249	-0.252	0.314185	0.762	0.179
H0YL77	Q96AX1	pearson	two-sided	6	0.498	[-0.53 0.93]	0.248	-0.254	0.315053	0.76	0.178
H0YL77	O94826	pearson	two-sided	6	0.497	[-0.53 0.93]	0.247	-0.256	0.316434	0.759	0.178
H0YL77	Q7Z7E8	pearson	two-sided	6	0.497	[-0.53 0.93]	0.247	-0.255	0.316063	0.759	0.178
H0YL77	Q14392	pearson	two-sided	6	0.497	[-0.53 0.93]	0.247	-0.254	0.31545	0.76	0.178
H0YL77	P14780	pearson	two-sided	6	0.496	[-0.53 0.93]	0.246	-0.256	0.316756	0.758	0.177
H0YL77	A0A0C4DFU2	pearson	two-sided	6	0.496	[-0.53 0.93]	0.246	-0.257	0.317526	0.757	0.177
H0YL77	Q6UW63	pearson	two-sided	6	0.495	[-0.53 0.93]	0.245	-0.258	0.317864	0.757	0.177
H0YL77	Q8WV74	pearson	two-sided	6	0.495	[-0.53 0.93]	0.245	-0.259	0.31834	0.756	0.177
H0YL77	Q9UNX4	pearson	two-sided	6	0.495	[-0.53 0.93]	0.245	-0.258	0.318097	0.756	0.177
H0YL77	Q9BRR6-2	pearson	two-sided	6	0.495	[-0.53 0.93]	0.245	-0.258	0.317889	0.757	0.177
H0YL77	G3XAN4	pearson	two-sided	6	0.495	[-0.53 0.93]	0.245	-0.258	0.317852	0.757	0.177
H0YL77	Q86UT6	pearson	two-sided	6	0.494	[-0.53 0.93]	0.244	-0.26	0.319235	0.755	0.176
H0YL77	P68371	pearson	two-sided	6	0.494	[-0.53 0.93]	0.244	-0.261	0.319768	0.754	0.176
H0YL77	Q9NVR2	pearson	two-sided	6	0.494	[-0.53 0.93]	0.244	-0.26	0.319064	0.755	0.176
H0YL77	P62913-2	pearson	two-sided	6	0.494	[-0.53 0.93]	0.244	-0.26	0.319176	0.755	0.176
H0YL77	Q8NEY1-2	pearson	two-sided	6	0.493	[-0.53 0.93]	0.243	-0.262	0.320747	0.753	0.175
H0YL77	P50914	pearson	two-sided	6	0.493	[-0.53 0.93]	0.243	-0.261	0.319975	0.754	0.176
H0YL77	Q9BYD1	pearson	two-sided	6	0.493	[-0.53 0.93]	0.243	-0.262	0.320504	0.753	0.175
H0YL77	Q08830	pearson	two-sided	6	0.493	[-0.53 0.93]	0.243	-0.262	0.320753	0.753	0.175
H0YL77	Q9NX08	pearson	two-sided	6	0.493	[-0.53 0.93]	0.243	-0.262	0.320744	0.753	0.175
H0YL77	Q08999	pearson	two-sided	6	0.493	[-0.53 0.93]	0.244	-0.261	0.319884	0.754	0.176
H0YL77	F8W7Q4	pearson	two-sided	6	0.493	[-0.53 0.93]	0.243	-0.262	0.320734	0.753	0.175
H0YL77	Q3YBM2-2	pearson	two-sided	6	0.493	[-0.53 0.93]	0.243	-0.261	0.32007	0.754	0.176
H0YL77	Q96L35	pearson	two-sided	6	0.493	[-0.53 0.93]	0.243	-0.261	0.320338	0.753	0.175
H0YL77	O43325	pearson	two-sided	6	0.493	[-0.53 0.93]	0.243	-0.262	0.320757	0.753	0.175
H0YL77	Q96I24	pearson	two-sided	6	0.492	[-0.53 0.93]	0.242	-0.263	0.321322	0.752	0.175
H0YL77	Q9H1Y0	pearson	two-sided	6	0.492	[-0.53 0.93]	0.242	-0.263	0.321563	0.752	0.175
H0YL77	B1AH87	pearson	two-sided	6	0.492	[-0.53 0.93]	0.242	-0.263	0.321056	0.752	0.175
H0YL77	Q9H0R6	pearson	two-sided	6	0.492	[-0.53 0.93]	0.242	-0.263	0.321262	0.752	0.175
H0YL77	Q6NVY1	pearson	two-sided	6	0.49	[-0.53 0.93]	0.24	-0.266	0.323472	0.749	0.174
H0YL77	O15455	pearson	two-sided	6	0.49	[-0.53 0.93]	0.24	-0.266	0.323451	0.749	0.174
H0YL77	P62263	pearson	two-sided	6	0.489	[-0.53 0.93]	0.24	-0.267	0.324488	0.748	0.173
H0YL77	O43374	pearson	two-sided	6	0.487	[-0.54 0.93]	0.237	-0.271	0.326992	0.745	0.172
H0YL77	P78563-2	pearson	two-sided	6	0.487	[-0.54 0.93]	0.237	-0.272	0.327626	0.744	0.172
H0YL77	Q9Y4B6-2	pearson	two-sided	6	0.487	[-0.54 0.93]	0.237	-0.271	0.327286	0.744	0.172
H0YL77	Q6IA17	pearson	two-sided	6	0.487	[-0.54 0.93]	0.237	-0.271	0.327101	0.745	0.172
H0YL77	Q8WW59	pearson	two-sided	6	0.486	[-0.54 0.93]	0.236	-0.273	0.328723	0.743	0.171
H0YL77	O75955	pearson	two-sided	6	0.485	[-0.54 0.93]	0.235	-0.275	0.329679	0.742	0.17
H0YL77	Q8N370-2	pearson	two-sided	6	0.485	[-0.54 0.93]	0.235	-0.274	0.329442	0.742	0.171
H0YL77	Q9H2M9	pearson	two-sided	6	0.484	[-0.54 0.93]	0.234	-0.277	0.330964	0.74	0.17
H0YL77	P26572	pearson	two-sided	6	0.484	[-0.54 0.93]	0.234	-0.277	0.331	0.74	0.17
H0YL77	Q9Y619	pearson	two-sided	6	0.483	[-0.54 0.93]	0.234	-0.277	0.331458	0.739	0.17
H0YL77	Q6UX07	pearson	two-sided	6	0.483	[-0.54 0.93]	0.233	-0.278	0.33229	0.738	0.169
H0YL77	P23378	pearson	two-sided	6	0.483	[-0.54 0.93]	0.233	-0.278	0.331944	0.739	0.169
H0YL77	P85037	pearson	two-sided	6	0.482	[-0.54 0.93]	0.232	-0.279	0.332839	0.738	0.169
H0YL77	L0R6Q1	pearson	two-sided	6	0.482	[-0.54 0.93]	0.233	-0.279	0.332516	0.738	0.169
H0YL77	Q99808	pearson	two-sided	6	0.481	[-0.54 0.93]	0.231	-0.282	0.334479	0.736	0.168
H0YL77	Q5VWZ2	pearson	two-sided	6	0.48	[-0.54 0.93]	0.23	-0.283	0.335793	0.734	0.167
H0YL77	Q8WTW3	pearson	two-sided	6	0.48	[-0.54 0.93]	0.23	-0.283	0.33546	0.734	0.167
H0YL77	Q6Q788	pearson	two-sided	6	0.48	[-0.54 0.93]	0.23	-0.283	0.335196	0.735	0.168
H0YL77	A6NEL2	pearson	two-sided	6	0.479	[-0.54 0.93]	0.229	-0.285	0.336973	0.733	0.167
H0YL77	O75339	pearson	two-sided	6	0.479	[-0.54 0.93]	0.23	-0.284	0.336077	0.734	0.167
H0YL77	Q9NZJ5	pearson	two-sided	6	0.479	[-0.54 0.93]	0.229	-0.284	0.336603	0.733	0.167
H0YL77	Q9P2B2	pearson	two-sided	6	0.479	[-0.54 0.93]	0.229	-0.285	0.337013	0.733	0.167
H0YL77	O95071-2	pearson	two-sided	6	0.479	[-0.54 0.93]	0.23	-0.284	0.33627	0.733	0.167
H0YL77	Q5XXA6	pearson	two-sided	6	0.478	[-0.54 0.93]	0.229	-0.286	0.337505	0.732	0.166
H0YL77	P51798-2	pearson	two-sided	6	0.477	[-0.55 0.93]	0.228	-0.287	0.338631	0.731	0.166
H0YL77	J3QL56	pearson	two-sided	6	0.476	[-0.55 0.93]	0.227	-0.289	0.339958	0.729	0.165
H0YL77	Q12931	pearson	two-sided	6	0.475	[-0.55 0.93]	0.226	-0.29	0.340724	0.728	0.165
H0YL77	Q6UWP7-3	pearson	two-sided	6	0.475	[-0.55 0.93]	0.225	-0.291	0.341311	0.728	0.165
H0YL77	Q9UL26	pearson	two-sided	6	0.474	[-0.55 0.93]	0.225	-0.292	0.342111	0.727	0.164
H0YL77	P23786	pearson	two-sided	6	0.474	[-0.55 0.93]	0.225	-0.292	0.342433	0.726	0.164
H0YL77	O75600	pearson	two-sided	6	0.474	[-0.55 0.93]	0.224	-0.293	0.342736	0.726	0.164
H0YL77	Q5R3B4	pearson	two-sided	6	0.473	[-0.55 0.93]	0.224	-0.294	0.343397	0.725	0.163
H0YL77	P61962	pearson	two-sided	6	0.472	[-0.55 0.93]	0.223	-0.295	0.344451	0.724	0.163
H0YL77	P33121	pearson	two-sided	6	0.471	[-0.55 0.93]	0.222	-0.297	0.345595	0.723	0.162
H0YL77	Q9BWS9	pearson	two-sided	6	0.471	[-0.55 0.93]	0.222	-0.297	0.345815	0.722	0.162
H0YL77	Q14397	pearson	two-sided	6	0.471	[-0.55 0.93]	0.222	-0.297	0.346116	0.722	0.162
H0YL77	Q13310-3	pearson	two-sided	6	0.471	[-0.55 0.93]	0.222	-0.297	0.345604	0.723	0.162
H0YL77	Q6AWC2	pearson	two-sided	6	0.47	[-0.55 0.93]	0.221	-0.298	0.346743	0.721	0.162
H0YL77	P42685	pearson	two-sided	6	0.47	[-0.55 0.93]	0.221	-0.298	0.346725	0.721	0.162
H0YL77	Q9UKF6	pearson	two-sided	6	0.47	[-0.55 0.93]	0.221	-0.298	0.346328	0.722	0.162
H0YL77	C9JNE2	pearson	two-sided	6	0.47	[-0.55 0.93]	0.221	-0.299	0.347058	0.721	0.162
H0YL77	P46199	pearson	two-sided	6	0.47	[-0.55 0.93]	0.221	-0.298	0.346385	0.722	0.162
H0YL77	Q96D71-3	pearson	two-sided	6	0.469	[-0.55 0.93]	0.22	-0.299	0.347599	0.72	0.161
H0YL77	Q99735	pearson	two-sided	6	0.469	[-0.55 0.93]	0.22	-0.3	0.347674	0.72	0.161
H0YL77	O75881	pearson	two-sided	6	0.469	[-0.55 0.93]	0.22	-0.301	0.348528	0.719	0.161
H0YL77	Q9UKU7	pearson	two-sided	6	0.469	[-0.55 0.93]	0.22	-0.3	0.348113	0.72	0.161
H0YL77	Q93074-3	pearson	two-sided	6	0.468	[-0.55 0.93]	0.219	-0.302	0.349758	0.718	0.16
H0YL77	E9PGC0	pearson	two-sided	6	0.468	[-0.55 0.93]	0.219	-0.302	0.349445	0.718	0.161
H0YL77	P56962	pearson	two-sided	6	0.467	[-0.56 0.93]	0.218	-0.304	0.35089	0.717	0.16
H0YL77	P05783	pearson	two-sided	6	0.467	[-0.55 0.93]	0.219	-0.302	0.349868	0.718	0.16
H0YL77	B7Z2R7	pearson	two-sided	6	0.467	[-0.56 0.93]	0.218	-0.304	0.350675	0.717	0.16
H0YL77	Q9BSF4	pearson	two-sided	6	0.467	[-0.55 0.93]	0.218	-0.303	0.35026	0.717	0.16
H0YL77	O60244	pearson	two-sided	6	0.466	[-0.56 0.93]	0.217	-0.305	0.351655	0.716	0.159
H0YL77	B5MDU6	pearson	two-sided	6	0.466	[-0.56 0.93]	0.217	-0.305	0.35144	0.716	0.16
H0YL77	Q96SN8	pearson	two-sided	6	0.465	[-0.56 0.93]	0.216	-0.306	0.352757	0.715	0.159
H0YL77	P27824	pearson	two-sided	6	0.465	[-0.56 0.93]	0.216	-0.307	0.353292	0.714	0.159
H0YL77	Q9BZV2	pearson	two-sided	6	0.465	[-0.56 0.93]	0.216	-0.307	0.353245	0.714	0.159
H0YL77	Q8N4Q0	pearson	two-sided	6	0.464	[-0.56 0.93]	0.215	-0.308	0.353715	0.714	0.159
H0YL77	A0A0A0MTB8	pearson	two-sided	6	0.464	[-0.56 0.93]	0.215	-0.308	0.35416	0.713	0.158
H0YL77	A0A0U1RR20	pearson	two-sided	6	0.463	[-0.56 0.93]	0.214	-0.31	0.355512	0.712	0.158
H0YL77	Q15678	pearson	two-sided	6	0.463	[-0.56 0.93]	0.215	-0.309	0.354772	0.712	0.158
H0YL77	A0A1C7CYZ0	pearson	two-sided	6	0.463	[-0.56 0.93]	0.215	-0.309	0.354752	0.712	0.158
H0YL77	Q86UL3	pearson	two-sided	6	0.46	[-0.56 0.93]	0.212	-0.314	0.35839	0.708	0.156
H0YL77	O94855	pearson	two-sided	6	0.459	[-0.56 0.93]	0.211	-0.316	0.359987	0.707	0.156
H0YL77	Q9NYL5	pearson	two-sided	6	0.459	[-0.56 0.93]	0.21	-0.316	0.360248	0.707	0.155
H0YL77	E7ER45	pearson	two-sided	6	0.458	[-0.56 0.93]	0.209	-0.318	0.361571	0.705	0.155
H0YL77	P05155	pearson	two-sided	6	0.457	[-0.56 0.93]	0.209	-0.318	0.361888	0.705	0.155
H0YL77	O76074	pearson	two-sided	6	0.457	[-0.56 0.93]	0.209	-0.318	0.361789	0.705	0.155
H0YL77	P08183	pearson	two-sided	6	0.457	[-0.56 0.93]	0.209	-0.319	0.36224	0.704	0.155
H0YL77	Q8N386	pearson	two-sided	6	0.457	[-0.56 0.93]	0.209	-0.318	0.362052	0.705	0.155
H0YL77	Q9P0S3	pearson	two-sided	6	0.457	[-0.56 0.93]	0.209	-0.318	0.362118	0.705	0.155
H0YL77	P07099	pearson	two-sided	6	0.456	[-0.56 0.93]	0.208	-0.321	0.363944	0.703	0.154
H0YL77	O76062	pearson	two-sided	6	0.455	[-0.57 0.92]	0.207	-0.322	0.365029	0.702	0.153
H0YL77	P42892-3	pearson	two-sided	6	0.454	[-0.57 0.92]	0.206	-0.323	0.365724	0.701	0.153
H0YL77	P45880	pearson	two-sided	6	0.454	[-0.57 0.92]	0.206	-0.323	0.365853	0.701	0.153
H0YL77	A0A1B0GVI7	pearson	two-sided	6	0.454	[-0.57 0.92]	0.206	-0.323	0.365727	0.701	0.153
H0YL77	P42285	pearson	two-sided	6	0.453	[-0.57 0.92]	0.205	-0.325	0.367168	0.699	0.152
H0YL77	Q8TDQ4	pearson	two-sided	6	0.453	[-0.57 0.92]	0.205	-0.325	0.367505	0.699	0.152
H0YL77	Q8N5I4	pearson	two-sided	6	0.453	[-0.57 0.92]	0.205	-0.324	0.366732	0.7	0.152
H0YL77	P08519	pearson	two-sided	6	0.451	[-0.57 0.92]	0.203	-0.328	0.369707	0.697	0.151
H0YL77	Q9UHG3	pearson	two-sided	6	0.451	[-0.57 0.92]	0.203	-0.328	0.369305	0.697	0.151
H0YL77	A0A0U1RRM1	pearson	two-sided	6	0.451	[-0.57 0.92]	0.204	-0.327	0.368987	0.698	0.151
H0YL77	Q92759	pearson	two-sided	6	0.451	[-0.57 0.92]	0.204	-0.327	0.36916	0.697	0.151
H0YL77	Q4G148-2	pearson	two-sided	6	0.451	[-0.57 0.92]	0.203	-0.328	0.369572	0.697	0.151
H0YL77	Q8WY36-2	pearson	two-sided	6	0.451	[-0.57 0.92]	0.203	-0.328	0.369828	0.697	0.151
H0YL77	E9PDR0	pearson	two-sided	6	0.45	[-0.57 0.92]	0.202	-0.329	0.370602	0.696	0.151
H0YL77	Q9Y2S7	pearson	two-sided	6	0.45	[-0.57 0.92]	0.203	-0.329	0.370507	0.696	0.151
H0YL77	Q9Y314	pearson	two-sided	6	0.45	[-0.57 0.92]	0.203	-0.329	0.370382	0.696	0.151
H0YL77	O43299	pearson	two-sided	6	0.449	[-0.57 0.92]	0.201	-0.331	0.372242	0.694	0.15
H0YL77	Q6PHW0	pearson	two-sided	6	0.449	[-0.57 0.92]	0.202	-0.33	0.371422	0.695	0.15
H0YL77	Q86SQ0	pearson	two-sided	6	0.449	[-0.57 0.92]	0.202	-0.33	0.371533	0.695	0.15
H0YL77	O43169	pearson	two-sided	6	0.449	[-0.57 0.92]	0.202	-0.331	0.371668	0.695	0.15
H0YL77	Q8N0U8	pearson	two-sided	6	0.449	[-0.57 0.92]	0.201	-0.331	0.372198	0.694	0.15
H0YL77	P08574	pearson	two-sided	6	0.448	[-0.57 0.92]	0.201	-0.332	0.37245	0.694	0.15
H0YL77	Q96A29-2	pearson	two-sided	6	0.448	[-0.57 0.92]	0.201	-0.332	0.372779	0.694	0.15
H0YL77	Q8N3R9	pearson	two-sided	6	0.448	[-0.57 0.92]	0.201	-0.332	0.373022	0.693	0.15
H0YL77	Q5T440	pearson	two-sided	6	0.447	[-0.57 0.92]	0.2	-0.334	0.374169	0.692	0.149
H0YL77	Q86SK9-2	pearson	two-sided	6	0.447	[-0.57 0.92]	0.2	-0.333	0.373747	0.693	0.149
H0YL77	Q9NX00	pearson	two-sided	6	0.447	[-0.57 0.92]	0.2	-0.334	0.374527	0.692	0.149
H0YL77	Q9NXC5	pearson	two-sided	6	0.447	[-0.57 0.92]	0.199	-0.334	0.37472	0.692	0.149
H0YL77	P03928	pearson	two-sided	6	0.446	[-0.57 0.92]	0.198	-0.336	0.375943	0.691	0.148
H0YL77	P56181-2	pearson	two-sided	6	0.446	[-0.57 0.92]	0.199	-0.335	0.374852	0.692	0.149
H0YL77	Q9H7H0-2	pearson	two-sided	6	0.446	[-0.57 0.92]	0.199	-0.335	0.37517	0.691	0.149
H0YL77	O95985-3	pearson	two-sided	6	0.445	[-0.57 0.92]	0.198	-0.336	0.376067	0.691	0.148
H0YL77	Q8N5C1	pearson	two-sided	6	0.445	[-0.57 0.92]	0.198	-0.337	0.376467	0.69	0.148
H0YL77	Q9H0A8	pearson	two-sided	6	0.445	[-0.57 0.92]	0.198	-0.337	0.377149	0.689	0.148
H0YL77	Q5U8S2	pearson	two-sided	6	0.445	[-0.57 0.92]	0.198	-0.337	0.37657	0.69	0.148
H0YL77	P28288	pearson	two-sided	6	0.445	[-0.57 0.92]	0.198	-0.336	0.376208	0.69	0.148
H0YL77	P11509	pearson	two-sided	6	0.445	[-0.57 0.92]	0.198	-0.337	0.377023	0.69	0.148
H0YL77	A6NCS6	pearson	two-sided	6	0.444	[-0.57 0.92]	0.197	-0.338	0.377837	0.689	0.148
H0YL77	Q9Y4E6-2	pearson	two-sided	6	0.442	[-0.58 0.92]	0.196	-0.341	0.379776	0.687	0.147
H0YL77	Q9ULJ6	pearson	two-sided	6	0.442	[-0.58 0.92]	0.196	-0.34	0.379696	0.687	0.147
H0YL77	P21796	pearson	two-sided	6	0.442	[-0.58 0.92]	0.195	-0.341	0.380172	0.687	0.147
H0YL77	O75155-2	pearson	two-sided	6	0.441	[-0.58 0.92]	0.194	-0.343	0.381592	0.685	0.146
H0YL77	E9PGP6	pearson	two-sided	6	0.441	[-0.58 0.92]	0.194	-0.343	0.381613	0.685	0.146
H0YL77	A6NG10	pearson	two-sided	6	0.441	[-0.58 0.92]	0.195	-0.342	0.381047	0.686	0.146
H0YL77	P08473	pearson	two-sided	6	0.441	[-0.58 0.92]	0.194	-0.343	0.381701	0.685	0.146
H0YL77	O75208	pearson	two-sided	6	0.441	[-0.58 0.92]	0.195	-0.342	0.381353	0.685	0.146
H0YL77	Q13576	pearson	two-sided	6	0.441	[-0.58 0.92]	0.194	-0.343	0.381639	0.685	0.146
H0YL77	O43920	pearson	two-sided	6	0.44	[-0.58 0.92]	0.194	-0.344	0.382543	0.684	0.146
H0YL77	A0A0G2JJD3	pearson	two-sided	6	0.44	[-0.58 0.92]	0.194	-0.344	0.38272	0.684	0.146
H0YL77	Q9HAV7	pearson	two-sided	6	0.439	[-0.58 0.92]	0.193	-0.345	0.383704	0.683	0.145
H0YL77	Q9NPE2	pearson	two-sided	6	0.439	[-0.58 0.92]	0.193	-0.345	0.383602	0.683	0.145
H0YL77	O00560-2	pearson	two-sided	6	0.438	[-0.58 0.92]	0.192	-0.347	0.385477	0.682	0.144
H0YL77	A0A1W2PNR9	pearson	two-sided	6	0.437	[-0.58 0.92]	0.191	-0.349	0.386526	0.681	0.144
H0YL77	Q13136	pearson	two-sided	6	0.437	[-0.58 0.92]	0.191	-0.349	0.386349	0.681	0.144
H0YL77	P16260	pearson	two-sided	6	0.437	[-0.58 0.92]	0.191	-0.348	0.385771	0.681	0.144
H0YL77	Q7L592	pearson	two-sided	6	0.437	[-0.58 0.92]	0.191	-0.349	0.386524	0.681	0.144
H0YL77	Q9NW15	pearson	two-sided	6	0.437	[-0.58 0.92]	0.191	-0.349	0.386778	0.68	0.144
H0YL77	Q68CK6	pearson	two-sided	6	0.437	[-0.58 0.92]	0.191	-0.348	0.386134	0.681	0.144
H0YL77	P04792	pearson	two-sided	6	0.436	[-0.58 0.92]	0.19	-0.35	0.387367	0.68	0.144
H0YL77	Q96LZ7	pearson	two-sided	6	0.436	[-0.58 0.92]	0.19	-0.35	0.387636	0.68	0.143
H0YL77	P00414	pearson	two-sided	6	0.436	[-0.58 0.92]	0.19	-0.35	0.387255	0.68	0.144
H0YL77	Q6NUQ4	pearson	two-sided	6	0.436	[-0.58 0.92]	0.19	-0.35	0.387661	0.68	0.143
H0YL77	Q8N442	pearson	two-sided	6	0.435	[-0.58 0.92]	0.189	-0.351	0.388456	0.679	0.143
H0YL77	Q8WXH0	pearson	two-sided	6	0.434	[-0.58 0.92]	0.188	-0.353	0.389811	0.678	0.143
H0YL77	Q9NYU2-2	pearson	two-sided	6	0.434	[-0.58 0.92]	0.188	-0.353	0.389686	0.678	0.143
H0YL77	Q8N0Z8	pearson	two-sided	6	0.434	[-0.58 0.92]	0.189	-0.352	0.389602	0.678	0.143
H0YL77	Q9ULV0	pearson	two-sided	6	0.434	[-0.58 0.92]	0.188	-0.353	0.389678	0.678	0.143
H0YL77	P08185	pearson	two-sided	6	0.433	[-0.58 0.92]	0.187	-0.354	0.391309	0.676	0.142
H0YL77	O75128-2	pearson	two-sided	6	0.433	[-0.58 0.92]	0.187	-0.354	0.391119	0.676	0.142
H0YL77	Q6UVY6	pearson	two-sided	6	0.433	[-0.58 0.92]	0.187	-0.355	0.391435	0.676	0.142
H0YL77	Q96FL8	pearson	two-sided	6	0.433	[-0.58 0.92]	0.187	-0.355	0.391556	0.676	0.142
H0YL77	O00519	pearson	two-sided	6	0.433	[-0.58 0.92]	0.188	-0.354	0.390891	0.677	0.142
H0YL77	Q13671	pearson	two-sided	6	0.433	[-0.58 0.92]	0.188	-0.354	0.390684	0.677	0.142
H0YL77	Q8IZ81	pearson	two-sided	6	0.433	[-0.58 0.92]	0.188	-0.354	0.391059	0.676	0.142
H0YL77	O15258	pearson	two-sided	6	0.432	[-0.58 0.92]	0.187	-0.355	0.392061	0.676	0.142
H0YL77	Q92900-2	pearson	two-sided	6	0.432	[-0.58 0.92]	0.187	-0.356	0.392301	0.675	0.142
H0YL77	Q14118	pearson	two-sided	6	0.431	[-0.59 0.92]	0.186	-0.357	0.393329	0.674	0.141
H0YL77	O75787-2	pearson	two-sided	6	0.431	[-0.59 0.92]	0.186	-0.357	0.393634	0.674	0.141
H0YL77	Q5SNT2	pearson	two-sided	6	0.431	[-0.58 0.92]	0.186	-0.356	0.393044	0.675	0.141
H0YL77	Q6P4F2	pearson	two-sided	6	0.43	[-0.59 0.92]	0.185	-0.358	0.394657	0.673	0.141
H0YL77	Q5H8A4-2	pearson	two-sided	6	0.43	[-0.59 0.92]	0.185	-0.358	0.394746	0.673	0.141
H0YL77	O75438	pearson	two-sided	6	0.429	[-0.59 0.92]	0.184	-0.36	0.396451	0.672	0.14
H0YL77	Q8NC06-2	pearson	two-sided	6	0.429	[-0.59 0.92]	0.184	-0.359	0.395607	0.672	0.14
H0YL77	P05091	pearson	two-sided	6	0.429	[-0.59 0.92]	0.184	-0.36	0.395845	0.672	0.14
H0YL77	Q96AP7	pearson	two-sided	6	0.429	[-0.59 0.92]	0.184	-0.36	0.39628	0.672	0.14
H0YL77	A0A286YFF8	pearson	two-sided	6	0.428	[-0.59 0.92]	0.183	-0.361	0.397129	0.671	0.14
H0YL77	P02786	pearson	two-sided	6	0.428	[-0.59 0.92]	0.183	-0.362	0.397521	0.671	0.139
H0YL77	Q96QC0	pearson	two-sided	6	0.428	[-0.59 0.92]	0.183	-0.362	0.397544	0.671	0.139
H0YL77	O14966	pearson	two-sided	6	0.428	[-0.59 0.92]	0.183	-0.361	0.397067	0.671	0.14
H0YL77	Q9UKR5	pearson	two-sided	6	0.428	[-0.59 0.92]	0.183	-0.361	0.396829	0.671	0.14
H0YL77	P55265	pearson	two-sided	6	0.427	[-0.59 0.92]	0.182	-0.363	0.398331	0.67	0.139
H0YL77	O43681	pearson	two-sided	6	0.427	[-0.59 0.92]	0.182	-0.363	0.398985	0.669	0.139
H0YL77	Q96JK2-3	pearson	two-sided	6	0.427	[-0.59 0.92]	0.183	-0.362	0.398064	0.67	0.139
H0YL77	Q9Y6X5	pearson	two-sided	6	0.427	[-0.59 0.92]	0.183	-0.362	0.397966	0.67	0.139
H0YL77	Q96PU8-9	pearson	two-sided	6	0.426	[-0.59 0.92]	0.182	-0.364	0.399314	0.669	0.139
H0YL77	P00480	pearson	two-sided	6	0.426	[-0.59 0.92]	0.181	-0.365	0.400068	0.668	0.138
H0YL77	O75431	pearson	two-sided	6	0.426	[-0.59 0.92]	0.181	-0.364	0.399727	0.669	0.139
H0YL77	P49643	pearson	two-sided	6	0.426	[-0.59 0.92]	0.181	-0.365	0.400111	0.668	0.138
H0YL77	J3KN36	pearson	two-sided	6	0.426	[-0.59 0.92]	0.181	-0.364	0.399781	0.669	0.139
H0YL77	O60507	pearson	two-sided	6	0.426	[-0.59 0.92]	0.181	-0.365	0.400044	0.669	0.138
H0YL77	P40926	pearson	two-sided	6	0.426	[-0.59 0.92]	0.182	-0.364	0.399524	0.669	0.139
H0YL77	E5RHW4	pearson	two-sided	6	0.426	[-0.59 0.92]	0.181	-0.364	0.399784	0.669	0.139
H0YL77	Q5M7Z0	pearson	two-sided	6	0.425	[-0.59 0.92]	0.181	-0.365	0.400694	0.668	0.138
H0YL77	Q9BYN8	pearson	two-sided	6	0.425	[-0.59 0.92]	0.181	-0.365	0.400581	0.668	0.138
H0YL77	H7BXD5	pearson	two-sided	6	0.424	[-0.59 0.92]	0.18	-0.367	0.401762	0.667	0.138
H0YL77	P06276	pearson	two-sided	6	0.424	[-0.59 0.92]	0.18	-0.366	0.401611	0.667	0.138
H0YL77	A5YKK6	pearson	two-sided	6	0.423	[-0.59 0.92]	0.179	-0.369	0.403785	0.665	0.137
H0YL77	A3KMH1-3	pearson	two-sided	6	0.423	[-0.59 0.92]	0.179	-0.368	0.403124	0.666	0.137
H0YL77	P51946	pearson	two-sided	6	0.422	[-0.59 0.92]	0.178	-0.37	0.404913	0.664	0.137
H0YL77	Q8IWX8	pearson	two-sided	6	0.422	[-0.59 0.92]	0.178	-0.37	0.4051	0.664	0.137
H0YL77	P56589	pearson	two-sided	6	0.422	[-0.59 0.92]	0.178	-0.369	0.404115	0.665	0.137
H0YL77	H3BR10	pearson	two-sided	6	0.422	[-0.59 0.92]	0.178	-0.37	0.404461	0.665	0.137
H0YL77	P42356	pearson	two-sided	6	0.422	[-0.59 0.92]	0.178	-0.37	0.404988	0.664	0.137
H0YL77	Q02083-2	pearson	two-sided	6	0.421	[-0.59 0.92]	0.178	-0.371	0.405316	0.664	0.136
H0YL77	Q92734-4	pearson	two-sided	6	0.42	[-0.59 0.92]	0.176	-0.373	0.407505	0.662	0.136
H0YL77	Q96HR9-2	pearson	two-sided	6	0.42	[-0.59 0.92]	0.176	-0.373	0.4076	0.662	0.136
H0YL77	A0A024R6X1	pearson	two-sided	6	0.419	[-0.59 0.92]	0.176	-0.373	0.407711	0.662	0.136
H0YL77	Q8N2G8	pearson	two-sided	6	0.419	[-0.6 0.92]	0.175	-0.375	0.40884	0.661	0.135
H0YL77	Q9Y2C4	pearson	two-sided	6	0.419	[-0.6 0.92]	0.175	-0.375	0.408776	0.661	0.135
H0YL77	P17026	pearson	two-sided	6	0.419	[-0.59 0.92]	0.176	-0.374	0.408148	0.662	0.135
H0YL77	P14778	pearson	two-sided	6	0.419	[-0.59 0.92]	0.175	-0.374	0.408418	0.661	0.135
H0YL77	C9J406	pearson	two-sided	6	0.419	[-0.6 0.92]	0.175	-0.375	0.408723	0.661	0.135
H0YL77	Q96DZ1	pearson	two-sided	6	0.417	[-0.6 0.92]	0.174	-0.376	0.410252	0.66	0.135
H0YL77	Q9BZX2	pearson	two-sided	6	0.417	[-0.6 0.92]	0.174	-0.377	0.411062	0.659	0.134
H0YL77	P04839	pearson	two-sided	6	0.416	[-0.6 0.92]	0.173	-0.379	0.412473	0.658	0.134
H0YL77	E9PKC0	pearson	two-sided	6	0.416	[-0.6 0.92]	0.173	-0.379	0.412378	0.658	0.134
H0YL77	Q92667	pearson	two-sided	6	0.416	[-0.6 0.92]	0.173	-0.379	0.412432	0.658	0.134
H0YL77	Q9HBI6	pearson	two-sided	6	0.416	[-0.6 0.92]	0.173	-0.379	0.412251	0.658	0.134
H0YL77	Q7LDG7	pearson	two-sided	6	0.415	[-0.6 0.92]	0.172	-0.38	0.413251	0.657	0.133
H0YL77	O95169-3	pearson	two-sided	6	0.415	[-0.6 0.92]	0.173	-0.379	0.412651	0.658	0.134
H0YL77	P00742	pearson	two-sided	6	0.415	[-0.6 0.92]	0.173	-0.379	0.412761	0.658	0.134
H0YL77	Q7L0Y3	pearson	two-sided	6	0.415	[-0.6 0.92]	0.172	-0.38	0.41366	0.657	0.133
H0YL77	Q9UKE5-4	pearson	two-sided	6	0.414	[-0.6 0.92]	0.171	-0.382	0.415005	0.656	0.133
H0YL77	Q69YU5	pearson	two-sided	6	0.414	[-0.6 0.92]	0.172	-0.38	0.413977	0.657	0.133
H0YL77	Q7Z2W9	pearson	two-sided	6	0.414	[-0.6 0.92]	0.171	-0.381	0.414725	0.656	0.133
H0YL77	Q8WUJ3	pearson	two-sided	6	0.414	[-0.6 0.92]	0.171	-0.381	0.414872	0.656	0.133
H0YL77	Q14697-2	pearson	two-sided	6	0.413	[-0.6 0.92]	0.17	-0.383	0.416175	0.655	0.132
H0YL77	O75131	pearson	two-sided	6	0.413	[-0.6 0.92]	0.171	-0.382	0.415642	0.656	0.133
H0YL77	P17735	pearson	two-sided	6	0.413	[-0.6 0.92]	0.171	-0.382	0.415514	0.656	0.133
H0YL77	Q9NYL2	pearson	two-sided	6	0.413	[-0.6 0.92]	0.17	-0.383	0.415861	0.655	0.132
H0YL77	P20742	pearson	two-sided	6	0.413	[-0.6 0.92]	0.17	-0.383	0.415911	0.655	0.132
H0YL77	Q8TC07-2	pearson	two-sided	6	0.412	[-0.6 0.92]	0.17	-0.384	0.416794	0.655	0.132
H0YL77	Q96CN9	pearson	two-sided	6	0.412	[-0.6 0.92]	0.17	-0.383	0.416373	0.655	0.132
H0YL77	Q00872-2	pearson	two-sided	6	0.412	[-0.6 0.92]	0.17	-0.384	0.417014	0.654	0.132
H0YL77	O60603	pearson	two-sided	6	0.411	[-0.6 0.92]	0.169	-0.385	0.418228	0.653	0.132
H0YL77	Q13488	pearson	two-sided	6	0.411	[-0.6 0.92]	0.169	-0.386	0.418833	0.653	0.131
H0YL77	Q9UJC3-2	pearson	two-sided	6	0.411	[-0.6 0.92]	0.169	-0.384	0.417601	0.654	0.132
H0YL77	P55211-4	pearson	two-sided	6	0.411	[-0.6 0.92]	0.169	-0.385	0.418463	0.653	0.132
H0YL77	J3KQ45	pearson	two-sided	6	0.411	[-0.6 0.92]	0.169	-0.385	0.417771	0.654	0.132
H0YL77	O15260	pearson	two-sided	6	0.41	[-0.6 0.92]	0.168	-0.386	0.419139	0.653	0.131
H0YL77	Q6P2C8	pearson	two-sided	6	0.41	[-0.6 0.92]	0.168	-0.386	0.41911	0.653	0.131
H0YL77	Q86TI0	pearson	two-sided	6	0.41	[-0.6 0.92]	0.169	-0.386	0.418838	0.653	0.131
H0YL77	Q9H0V9	pearson	two-sided	6	0.409	[-0.6 0.92]	0.168	-0.387	0.420334	0.652	0.131
H0YL77	P08514	pearson	two-sided	6	0.409	[-0.6 0.92]	0.167	-0.388	0.420447	0.652	0.131
H0YL77	P12830	pearson	two-sided	6	0.409	[-0.6 0.92]	0.168	-0.387	0.420348	0.652	0.131
H0YL77	B4E0T2	pearson	two-sided	6	0.408	[-0.6 0.92]	0.167	-0.389	0.421489	0.651	0.13
H0YL77	M0QXF9	pearson	two-sided	6	0.408	[-0.6 0.92]	0.166	-0.39	0.422476	0.65	0.13
H0YL77	P20160	pearson	two-sided	6	0.408	[-0.6 0.92]	0.166	-0.39	0.422455	0.65	0.13
H0YL77	P00748	pearson	two-sided	6	0.407	[-0.6 0.92]	0.165	-0.391	0.423679	0.649	0.13
H0YL77	P10620	pearson	two-sided	6	0.407	[-0.6 0.92]	0.165	-0.391	0.423764	0.649	0.13
H0YL77	Q9NS69	pearson	two-sided	6	0.407	[-0.6 0.92]	0.165	-0.391	0.423782	0.649	0.13
H0YL77	Q15904	pearson	two-sided	6	0.406	[-0.6 0.92]	0.165	-0.392	0.424223	0.649	0.129
H0YL77	Q86X83	pearson	two-sided	6	0.406	[-0.6 0.92]	0.165	-0.392	0.424625	0.648	0.129
H0YL77	P22307	pearson	two-sided	6	0.406	[-0.6 0.92]	0.165	-0.392	0.42441	0.649	0.129
H0YL77	Q9ULQ1-3	pearson	two-sided	6	0.406	[-0.6 0.92]	0.165	-0.391	0.423993	0.649	0.13
H0YL77	O75400	pearson	two-sided	6	0.405	[-0.61 0.92]	0.164	-0.394	0.426145	0.647	0.129
H0YL77	Q8IXM3	pearson	two-sided	6	0.405	[-0.61 0.92]	0.164	-0.393	0.425649	0.648	0.129
H0YL77	Q8NFC6	pearson	two-sided	6	0.404	[-0.61 0.92]	0.163	-0.395	0.427345	0.646	0.128
H0YL77	Q5VW38-2	pearson	two-sided	6	0.404	[-0.61 0.92]	0.163	-0.394	0.426599	0.647	0.129
H0YL77	Q8NBX0	pearson	two-sided	6	0.403	[-0.61 0.92]	0.162	-0.396	0.428425	0.646	0.128
H0YL77	Q9UKL0	pearson	two-sided	6	0.403	[-0.61 0.92]	0.162	-0.397	0.428837	0.645	0.128
H0YL77	Q14145	pearson	two-sided	6	0.402	[-0.61 0.92]	0.162	-0.397	0.42946	0.645	0.128
H0YL77	P00519	pearson	two-sided	6	0.401	[-0.61 0.91]	0.161	-0.399	0.430836	0.644	0.127
H0YL77	A0A1B0GUA3	pearson	two-sided	6	0.401	[-0.61 0.91]	0.161	-0.399	0.430894	0.644	0.127
H0YL77	Q5SYE7	pearson	two-sided	6	0.4	[-0.61 0.91]	0.16	-0.4	0.432323	0.643	0.127
H0YL77	O75970-3	pearson	two-sided	6	0.4	[-0.61 0.91]	0.16	-0.4	0.432076	0.643	0.127
H0YL77	C9JA28	pearson	two-sided	6	0.399	[-0.61 0.91]	0.159	-0.401	0.433183	0.642	0.126
H0YL77	Q12797	pearson	two-sided	6	0.398	[-0.61 0.91]	0.158	-0.403	0.434533	0.641	0.126
H0YL77	Q9BZE1	pearson	two-sided	6	0.397	[-0.61 0.91]	0.158	-0.404	0.435905	0.64	0.125
H0YL77	Q6IAA8	pearson	two-sided	6	0.396	[-0.61 0.91]	0.156	-0.406	0.437585	0.639	0.125
H0YL77	Q5MNZ6	pearson	two-sided	6	0.396	[-0.61 0.91]	0.157	-0.405	0.436426	0.64	0.125
H0YL77	Q9NR77	pearson	two-sided	6	0.395	[-0.61 0.91]	0.156	-0.407	0.438572	0.638	0.124
H0YL77	Q9ULX7	pearson	two-sided	6	0.394	[-0.61 0.91]	0.156	-0.407	0.439138	0.638	0.124
H0YL77	P78329	pearson	two-sided	6	0.394	[-0.61 0.91]	0.155	-0.408	0.439732	0.637	0.124
H0YL77	Q96C24	pearson	two-sided	6	0.394	[-0.61 0.91]	0.155	-0.408	0.439446	0.637	0.124
H0YL77	Q9NS00	pearson	two-sided	6	0.394	[-0.61 0.91]	0.155	-0.408	0.439466	0.637	0.124
H0YL77	P46087	pearson	two-sided	6	0.394	[-0.61 0.91]	0.156	-0.407	0.439092	0.638	0.124
H0YL77	A0A087X1T7	pearson	two-sided	6	0.392	[-0.61 0.91]	0.154	-0.41	0.441576	0.636	0.123
H0YL77	O60331-4	pearson	two-sided	6	0.392	[-0.62 0.91]	0.153	-0.411	0.442422	0.635	0.123
H0YL77	O95278	pearson	two-sided	6	0.392	[-0.62 0.91]	0.153	-0.411	0.442525	0.635	0.123
H0YL77	D3YTB1	pearson	two-sided	6	0.392	[-0.62 0.91]	0.154	-0.41	0.441783	0.636	0.123
H0YL77	Q8TDY4-3	pearson	two-sided	6	0.391	[-0.62 0.91]	0.153	-0.411	0.442784	0.635	0.123
H0YL77	A0A024R5I4	pearson	two-sided	6	0.391	[-0.62 0.91]	0.153	-0.412	0.443164	0.635	0.123
H0YL77	Q96GW9	pearson	two-sided	6	0.391	[-0.62 0.91]	0.153	-0.412	0.443413	0.635	0.123
H0YL77	A0A0A0MTK8	pearson	two-sided	6	0.39	[-0.62 0.91]	0.152	-0.413	0.444782	0.634	0.122
H0YL77	Q6P3W7	pearson	two-sided	6	0.39	[-0.62 0.91]	0.152	-0.413	0.444705	0.634	0.122
H0YL77	Q92545	pearson	two-sided	6	0.39	[-0.62 0.91]	0.152	-0.413	0.444038	0.634	0.123
H0YL77	P08651-2	pearson	two-sided	6	0.39	[-0.62 0.91]	0.152	-0.413	0.444048	0.634	0.123
H0YL77	P63261	pearson	two-sided	6	0.389	[-0.62 0.91]	0.152	-0.414	0.445299	0.633	0.122
H0YL77	J3KMZ9	pearson	two-sided	6	0.389	[-0.62 0.91]	0.151	-0.414	0.445834	0.633	0.122
H0YL77	Q9Y221	pearson	two-sided	6	0.388	[-0.62 0.91]	0.15	-0.416	0.447628	0.632	0.121
H0YL77	Q99714	pearson	two-sided	6	0.388	[-0.62 0.91]	0.151	-0.415	0.446672	0.632	0.122
H0YL77	Q9HB90	pearson	two-sided	6	0.388	[-0.62 0.91]	0.151	-0.416	0.446989	0.632	0.122
H0YL77	P30405	pearson	two-sided	6	0.388	[-0.62 0.91]	0.15	-0.416	0.447606	0.632	0.121
H0YL77	Q9P032	pearson	two-sided	6	0.388	[-0.62 0.91]	0.15	-0.416	0.447805	0.632	0.121
H0YL77	Q9HCU5	pearson	two-sided	6	0.387	[-0.62 0.91]	0.15	-0.416	0.447879	0.631	0.121
H0YL77	Q9NUM4	pearson	two-sided	6	0.387	[-0.62 0.91]	0.15	-0.417	0.448841	0.631	0.121
H0YL77	Q99719	pearson	two-sided	6	0.386	[-0.62 0.91]	0.149	-0.418	0.449148	0.631	0.121
H0YL77	A0A1B0GTW1	pearson	two-sided	6	0.386	[-0.62 0.91]	0.149	-0.418	0.449811	0.63	0.121
H0YL77	Q5SWX8	pearson	two-sided	6	0.386	[-0.62 0.91]	0.149	-0.419	0.449943	0.63	0.121
H0YL77	Q14571	pearson	two-sided	6	0.385	[-0.62 0.91]	0.148	-0.42	0.451252	0.629	0.12
H0YL77	F8WJN3	pearson	two-sided	6	0.385	[-0.62 0.91]	0.149	-0.419	0.450507	0.63	0.12
H0YL77	A1L390	pearson	two-sided	6	0.384	[-0.62 0.91]	0.148	-0.421	0.451957	0.629	0.12
H0YL77	Q96S06	pearson	two-sided	6	0.383	[-0.62 0.91]	0.147	-0.422	0.453077	0.628	0.12
H0YL77	Q5VZ89	pearson	two-sided	6	0.383	[-0.62 0.91]	0.146	-0.423	0.454144	0.627	0.119
H0YL77	Q9H1A4	pearson	two-sided	6	0.383	[-0.62 0.91]	0.146	-0.423	0.454085	0.627	0.119
H0YL77	Q6DKI1	pearson	two-sided	6	0.382	[-0.62 0.91]	0.146	-0.424	0.45506	0.627	0.119
H0YL77	Q8N139	pearson	two-sided	6	0.381	[-0.62 0.91]	0.145	-0.425	0.456264	0.626	0.119
H0YL77	O95639-3	pearson	two-sided	6	0.381	[-0.62 0.91]	0.146	-0.424	0.455539	0.626	0.119
H0YL77	Q9H9F9	pearson	two-sided	6	0.381	[-0.62 0.91]	0.145	-0.424	0.455876	0.626	0.119
H0YL77	Q9H9S4	pearson	two-sided	6	0.38	[-0.62 0.91]	0.145	-0.426	0.457118	0.625	0.118
H0YL77	Q9NYQ3	pearson	two-sided	6	0.38	[-0.62 0.91]	0.144	-0.426	0.457457	0.625	0.118
H0YL77	Q9H9A6	pearson	two-sided	6	0.38	[-0.62 0.91]	0.145	-0.426	0.456958	0.625	0.118
H0YL77	I3L2C7	pearson	two-sided	6	0.379	[-0.63 0.91]	0.143	-0.428	0.459329	0.624	0.118
H0YL77	Q13530-2	pearson	two-sided	6	0.379	[-0.63 0.91]	0.143	-0.428	0.459291	0.624	0.118
H0YL77	Q8IUR0	pearson	two-sided	6	0.379	[-0.62 0.91]	0.144	-0.427	0.458244	0.624	0.118
H0YL77	Q86YV9	pearson	two-sided	6	0.379	[-0.62 0.91]	0.144	-0.427	0.458921	0.624	0.118
H0YL77	Q86VU5	pearson	two-sided	6	0.379	[-0.62 0.91]	0.143	-0.428	0.459019	0.624	0.118
H0YL77	Q9BRK5	pearson	two-sided	6	0.379	[-0.62 0.91]	0.144	-0.427	0.458694	0.624	0.118
H0YL77	Q8TBG4-2	pearson	two-sided	6	0.378	[-0.63 0.91]	0.143	-0.428	0.459956	0.623	0.117
H0YL77	Q9P2D3	pearson	two-sided	6	0.378	[-0.63 0.91]	0.143	-0.429	0.460566	0.623	0.117
H0YL77	Q9Y2J8	pearson	two-sided	6	0.377	[-0.63 0.91]	0.142	-0.429	0.46088	0.623	0.117
H0YL77	P54198	pearson	two-sided	6	0.377	[-0.63 0.91]	0.142	-0.43	0.461147	0.623	0.117
H0YL77	Q9HC36	pearson	two-sided	6	0.377	[-0.63 0.91]	0.142	-0.429	0.460805	0.623	0.117
H0YL77	Q969Z3	pearson	two-sided	6	0.376	[-0.63 0.91]	0.142	-0.43	0.461998	0.622	0.117
H0YL77	Q96HY7	pearson	two-sided	6	0.375	[-0.63 0.91]	0.14	-0.433	0.464367	0.62	0.116
H0YL77	A0A024RCR6	pearson	two-sided	6	0.375	[-0.63 0.91]	0.141	-0.432	0.464035	0.621	0.116
H0YL77	Q9H1E5	pearson	two-sided	6	0.374	[-0.63 0.91]	0.14	-0.434	0.465558	0.62	0.116
H0YL77	G3V2Q1	pearson	two-sided	6	0.374	[-0.63 0.91]	0.14	-0.433	0.465086	0.62	0.116
H0YL77	Q8N5A5-2	pearson	two-sided	6	0.374	[-0.63 0.91]	0.14	-0.434	0.465405	0.62	0.116
H0YL77	P35232	pearson	two-sided	6	0.373	[-0.63 0.91]	0.139	-0.435	0.466657	0.619	0.115
H0YL77	Q9P0J1	pearson	two-sided	6	0.373	[-0.63 0.91]	0.139	-0.434	0.466045	0.619	0.116
H0YL77	Q96SQ9	pearson	two-sided	6	0.373	[-0.63 0.91]	0.139	-0.435	0.466399	0.619	0.115
H0YL77	Q13322-2	pearson	two-sided	6	0.373	[-0.63 0.91]	0.139	-0.435	0.466369	0.619	0.116
H0YL77	A0A0B4J2F8	pearson	two-sided	6	0.373	[-0.63 0.91]	0.139	-0.435	0.466841	0.619	0.115
H0YL77	Q9NPJ3	pearson	two-sided	6	0.372	[-0.63 0.91]	0.138	-0.436	0.467886	0.618	0.115
H0YL77	Q7Z3B4-3	pearson	two-sided	6	0.372	[-0.63 0.91]	0.138	-0.437	0.468354	0.618	0.115
H0YL77	Q96KC8	pearson	two-sided	6	0.371	[-0.63 0.91]	0.137	-0.438	0.469652	0.617	0.115
H0YL77	P32942	pearson	two-sided	6	0.371	[-0.63 0.91]	0.138	-0.437	0.469102	0.617	0.115
H0YL77	O14672	pearson	two-sided	6	0.371	[-0.63 0.91]	0.137	-0.438	0.469518	0.617	0.115
H0YL77	O75452	pearson	two-sided	6	0.37	[-0.63 0.91]	0.137	-0.438	0.469926	0.617	0.114
H0YL77	Q07065	pearson	two-sided	6	0.369	[-0.63 0.91]	0.136	-0.439	0.471086	0.616	0.114
H0YL77	J3KPL8	pearson	two-sided	6	0.369	[-0.63 0.91]	0.136	-0.44	0.471451	0.616	0.114
H0YL77	P30084	pearson	two-sided	6	0.369	[-0.63 0.91]	0.136	-0.44	0.472005	0.616	0.114
H0YL77	Q8TB03	pearson	two-sided	6	0.369	[-0.63 0.91]	0.136	-0.44	0.471941	0.616	0.114
H0YL77	Q8NC60	pearson	two-sided	6	0.368	[-0.63 0.91]	0.135	-0.441	0.473361	0.615	0.113
H0YL77	P04844	pearson	two-sided	6	0.368	[-0.63 0.91]	0.136	-0.441	0.472751	0.615	0.114
H0YL77	Q9BXY0	pearson	two-sided	6	0.368	[-0.63 0.91]	0.135	-0.441	0.47335	0.615	0.113
H0YL77	Q16891-4	pearson	two-sided	6	0.368	[-0.63 0.91]	0.135	-0.441	0.473245	0.615	0.113
H0YL77	Q9UBT7-2	pearson	two-sided	6	0.367	[-0.63 0.91]	0.135	-0.442	0.474469	0.614	0.113
H0YL77	Q13772	pearson	two-sided	6	0.367	[-0.63 0.91]	0.135	-0.442	0.474109	0.614	0.113
H0YL77	A0A0A0MR66	pearson	two-sided	6	0.367	[-0.63 0.91]	0.135	-0.442	0.473792	0.615	0.113
H0YL77	O95363	pearson	two-sided	6	0.366	[-0.63 0.91]	0.134	-0.443	0.474905	0.614	0.113
H0YL77	Q9HBH5	pearson	two-sided	6	0.366	[-0.63 0.91]	0.134	-0.444	0.475899	0.613	0.113
H0YL77	Q9H9S5	pearson	two-sided	6	0.365	[-0.63 0.91]	0.133	-0.444	0.476679	0.613	0.112
H0YL77	P54619	pearson	two-sided	6	0.364	[-0.64 0.91]	0.132	-0.446	0.478567	0.612	0.112
H0YL77	P62304	pearson	two-sided	6	0.364	[-0.64 0.91]	0.132	-0.446	0.478293	0.612	0.112
H0YL77	Q2TAL8	pearson	two-sided	6	0.364	[-0.63 0.91]	0.133	-0.445	0.477497	0.612	0.112
H0YL77	P23508	pearson	two-sided	6	0.363	[-0.64 0.91]	0.132	-0.447	0.479464	0.611	0.112
H0YL77	Q8WVM8	pearson	two-sided	6	0.362	[-0.64 0.91]	0.131	-0.448	0.480517	0.61	0.111
H0YL77	Q14249	pearson	two-sided	6	0.362	[-0.64 0.91]	0.131	-0.449	0.481275	0.61	0.111
H0YL77	Q9NXH8	pearson	two-sided	6	0.361	[-0.64 0.91]	0.13	-0.449	0.481803	0.61	0.111
H0YL77	A0A0A0MRU5	pearson	two-sided	6	0.361	[-0.64 0.91]	0.13	-0.449	0.481942	0.61	0.111
H0YL77	H7BXI1	pearson	two-sided	6	0.36	[-0.64 0.91]	0.13	-0.451	0.483252	0.609	0.111
H0YL77	P62906	pearson	two-sided	6	0.36	[-0.64 0.91]	0.129	-0.451	0.483963	0.608	0.11
H0YL77	P11498	pearson	two-sided	6	0.36	[-0.64 0.91]	0.13	-0.451	0.483393	0.609	0.11
H0YL77	A8MXP9	pearson	two-sided	6	0.36	[-0.64 0.91]	0.13	-0.451	0.483456	0.609	0.11
H0YL77	F5H5P2	pearson	two-sided	6	0.36	[-0.64 0.91]	0.13	-0.451	0.483425	0.609	0.11
H0YL77	Q9NVM9	pearson	two-sided	6	0.359	[-0.64 0.91]	0.129	-0.452	0.484945	0.608	0.11
H0YL77	Q9H8H0	pearson	two-sided	6	0.358	[-0.64 0.91]	0.128	-0.453	0.486056	0.607	0.11
H0YL77	P33261	pearson	two-sided	6	0.358	[-0.64 0.91]	0.128	-0.453	0.486348	0.607	0.11
H0YL77	Q9Y6I9	pearson	two-sided	6	0.358	[-0.64 0.91]	0.128	-0.453	0.485858	0.607	0.11
H0YL77	Q9NQ79-3	pearson	two-sided	6	0.358	[-0.64 0.91]	0.128	-0.453	0.485475	0.607	0.11
H0YL77	Q9Y3I1	pearson	two-sided	6	0.357	[-0.64 0.91]	0.127	-0.455	0.487589	0.606	0.109
H0YL77	P05107	pearson	two-sided	6	0.357	[-0.64 0.91]	0.127	-0.454	0.487259	0.606	0.109
H0YL77	A0A0G2JQX1	pearson	two-sided	6	0.357	[-0.64 0.91]	0.127	-0.455	0.487782	0.606	0.109
H0YL77	Q9BU23-2	pearson	two-sided	6	0.356	[-0.64 0.91]	0.127	-0.455	0.488105	0.606	0.109
H0YL77	P37059	pearson	two-sided	6	0.356	[-0.64 0.91]	0.127	-0.456	0.488637	0.606	0.109
H0YL77	O75165	pearson	two-sided	6	0.356	[-0.64 0.91]	0.127	-0.455	0.488067	0.606	0.109
H0YL77	Q7Z7K6	pearson	two-sided	6	0.356	[-0.64 0.91]	0.127	-0.456	0.488857	0.605	0.109
H0YL77	Q96TA2-3	pearson	two-sided	6	0.356	[-0.64 0.91]	0.127	-0.455	0.487915	0.606	0.109
H0YL77	Q15427	pearson	two-sided	6	0.355	[-0.64 0.91]	0.126	-0.456	0.489533	0.605	0.109
H0YL77	Q13884	pearson	two-sided	6	0.355	[-0.64 0.91]	0.126	-0.456	0.48953	0.605	0.109
H0YL77	O94822	pearson	two-sided	6	0.355	[-0.64 0.91]	0.126	-0.457	0.490514	0.605	0.108
H0YL77	Q96E52	pearson	two-sided	6	0.355	[-0.64 0.91]	0.126	-0.457	0.490014	0.605	0.109
H0YL77	Q9Y5J7	pearson	two-sided	6	0.355	[-0.64 0.91]	0.126	-0.456	0.489432	0.605	0.109
H0YL77	E7ERK9	pearson	two-sided	6	0.354	[-0.64 0.91]	0.125	-0.458	0.490856	0.604	0.108
H0YL77	O14756	pearson	two-sided	6	0.354	[-0.64 0.91]	0.126	-0.457	0.490805	0.604	0.108
H0YL77	Q9HBM0	pearson	two-sided	6	0.353	[-0.64 0.91]	0.124	-0.459	0.492994	0.603	0.108
H0YL77	E9PHV5	pearson	two-sided	6	0.353	[-0.64 0.91]	0.124	-0.459	0.492746	0.603	0.108
H0YL77	Q15648	pearson	two-sided	6	0.353	[-0.64 0.91]	0.125	-0.459	0.492666	0.603	0.108
H0YL77	Q53GS7	pearson	two-sided	6	0.353	[-0.64 0.91]	0.125	-0.459	0.492564	0.603	0.108
H0YL77	Q9UHA4	pearson	two-sided	6	0.352	[-0.64 0.91]	0.124	-0.46	0.493159	0.603	0.108
H0YL77	P56385	pearson	two-sided	6	0.352	[-0.64 0.91]	0.124	-0.46	0.493773	0.603	0.108
H0YL77	Q12974	pearson	two-sided	6	0.352	[-0.64 0.91]	0.124	-0.46	0.493618	0.603	0.108
H0YL77	A0A0U1RRB6	pearson	two-sided	6	0.352	[-0.64 0.9 ]	0.124	-0.461	0.494203	0.602	0.107
H0YL77	Q2TAY7	pearson	two-sided	6	0.352	[-0.64 0.91]	0.124	-0.46	0.493182	0.603	0.108
H0YL77	Q9UI32	pearson	two-sided	6	0.351	[-0.64 0.9 ]	0.123	-0.461	0.49462	0.602	0.107
H0YL77	Q9UKI8-3	pearson	two-sided	6	0.351	[-0.64 0.9 ]	0.123	-0.462	0.495449	0.602	0.107
H0YL77	P49959	pearson	two-sided	6	0.35	[-0.64 0.9 ]	0.123	-0.462	0.496287	0.601	0.107
H0YL77	Q8WVC0	pearson	two-sided	6	0.35	[-0.64 0.9 ]	0.123	-0.462	0.495888	0.601	0.107
H0YL77	P51659	pearson	two-sided	6	0.35	[-0.64 0.9 ]	0.122	-0.463	0.496943	0.601	0.107
H0YL77	Q96PK6	pearson	two-sided	6	0.35	[-0.64 0.9 ]	0.122	-0.463	0.496605	0.601	0.107
H0YL77	Q9BZK7	pearson	two-sided	6	0.349	[-0.65 0.9 ]	0.122	-0.464	0.497602	0.601	0.107
H0YL77	Q8IWA0	pearson	two-sided	6	0.349	[-0.65 0.9 ]	0.122	-0.464	0.498131	0.6	0.106
H0YL77	P31930	pearson	two-sided	6	0.348	[-0.65 0.9 ]	0.121	-0.465	0.499265	0.6	0.106
H0YL77	P61106	pearson	two-sided	6	0.348	[-0.65 0.9 ]	0.121	-0.465	0.499483	0.599	0.106
H0YL77	Q96EL3	pearson	two-sided	6	0.348	[-0.65 0.9 ]	0.121	-0.465	0.499437	0.599	0.106
H0YL77	Q9NZP8	pearson	two-sided	6	0.348	[-0.65 0.9 ]	0.121	-0.465	0.499359	0.6	0.106
H0YL77	P08263	pearson	two-sided	6	0.347	[-0.65 0.9 ]	0.121	-0.466	0.499868	0.599	0.106
H0YL77	P63173	pearson	two-sided	6	0.347	[-0.65 0.9 ]	0.12	-0.466	0.500891	0.599	0.106
H0YL77	O60287	pearson	two-sided	6	0.347	[-0.65 0.9 ]	0.121	-0.465	0.499796	0.599	0.106
H0YL77	A0A1W2PPC6	pearson	two-sided	6	0.346	[-0.65 0.9 ]	0.119	-0.468	0.50233	0.598	0.105
H0YL77	E7EQB2	pearson	two-sided	6	0.346	[-0.65 0.9 ]	0.12	-0.467	0.5011	0.599	0.106
H0YL77	Q9NR09	pearson	two-sided	6	0.345	[-0.65 0.9 ]	0.119	-0.468	0.502999	0.598	0.105
H0YL77	P09327	pearson	two-sided	6	0.345	[-0.65 0.9 ]	0.119	-0.468	0.50323	0.597	0.105
H0YL77	Q8NB90	pearson	two-sided	6	0.345	[-0.65 0.9 ]	0.119	-0.469	0.503678	0.597	0.105
H0YL77	O14967	pearson	two-sided	6	0.344	[-0.65 0.9 ]	0.118	-0.469	0.50425	0.597	0.105
H0YL77	Q8TDN6	pearson	two-sided	6	0.344	[-0.65 0.9 ]	0.118	-0.47	0.504694	0.597	0.105
H0YL77	F6RP06	pearson	two-sided	6	0.344	[-0.65 0.9 ]	0.118	-0.47	0.504826	0.597	0.105
H0YL77	G3V0I5	pearson	two-sided	6	0.344	[-0.65 0.9 ]	0.118	-0.47	0.504972	0.596	0.105
H0YL77	O75683	pearson	two-sided	6	0.343	[-0.65 0.9 ]	0.118	-0.47	0.505447	0.596	0.104
H0YL77	Q9BSD7	pearson	two-sided	6	0.343	[-0.65 0.9 ]	0.118	-0.471	0.505937	0.596	0.104
H0YL77	Q49A26	pearson	two-sided	6	0.343	[-0.65 0.9 ]	0.118	-0.47	0.505326	0.596	0.104
H0YL77	O75356	pearson	two-sided	6	0.343	[-0.65 0.9 ]	0.118	-0.47	0.505482	0.596	0.104
H0YL77	O75063	pearson	two-sided	6	0.342	[-0.65 0.9 ]	0.117	-0.472	0.507153	0.595	0.104
H0YL77	Q96AB3	pearson	two-sided	6	0.342	[-0.65 0.9 ]	0.117	-0.472	0.506794	0.595	0.104
H0YL77	Q8N1W1-4	pearson	two-sided	6	0.342	[-0.65 0.9 ]	0.117	-0.472	0.507561	0.595	0.104
H0YL77	Q5T5U3	pearson	two-sided	6	0.341	[-0.65 0.9 ]	0.116	-0.473	0.508384	0.595	0.104
H0YL77	O43760	pearson	two-sided	6	0.341	[-0.65 0.9 ]	0.116	-0.473	0.508515	0.595	0.104
H0YL77	P0C7P0	pearson	two-sided	6	0.341	[-0.65 0.9 ]	0.116	-0.473	0.508818	0.594	0.104
H0YL77	P32856-3	pearson	two-sided	6	0.34	[-0.65 0.9 ]	0.116	-0.473	0.509066	0.594	0.103
H0YL77	E7EN73	pearson	two-sided	6	0.34	[-0.65 0.9 ]	0.115	-0.474	0.510126	0.594	0.103
H0YL77	Q8TF65	pearson	two-sided	6	0.34	[-0.65 0.9 ]	0.115	-0.474	0.510215	0.594	0.103
H0YL77	Q8N983-4	pearson	two-sided	6	0.34	[-0.65 0.9 ]	0.116	-0.474	0.509771	0.594	0.103
H0YL77	Q9NUQ7	pearson	two-sided	6	0.34	[-0.65 0.9 ]	0.116	-0.474	0.509802	0.594	0.103
H0YL77	P51149	pearson	two-sided	6	0.339	[-0.65 0.9 ]	0.115	-0.475	0.51076	0.593	0.103
H0YL77	P49638	pearson	two-sided	6	0.339	[-0.65 0.9 ]	0.115	-0.475	0.511198	0.593	0.103
H0YL77	P36957	pearson	two-sided	6	0.339	[-0.65 0.9 ]	0.115	-0.476	0.511564	0.593	0.103
H0YL77	E7ERD7	pearson	two-sided	6	0.339	[-0.65 0.9 ]	0.115	-0.475	0.51044	0.594	0.103
H0YL77	Q9Y2Z4	pearson	two-sided	6	0.339	[-0.65 0.9 ]	0.115	-0.476	0.511553	0.593	0.103
H0YL77	Q5TGL8	pearson	two-sided	6	0.338	[-0.65 0.9 ]	0.114	-0.477	0.512818	0.592	0.102
H0YL77	P38432	pearson	two-sided	6	0.337	[-0.65 0.9 ]	0.113	-0.478	0.514064	0.592	0.102
H0YL77	O95497	pearson	two-sided	6	0.337	[-0.65 0.9 ]	0.113	-0.478	0.514229	0.592	0.102
H0YL77	O94851-4	pearson	two-sided	6	0.337	[-0.65 0.9 ]	0.113	-0.478	0.514271	0.592	0.102
H0YL77	Q14789-2	pearson	two-sided	6	0.336	[-0.65 0.9 ]	0.113	-0.479	0.51543	0.591	0.102
H0YL77	P54646	pearson	two-sided	6	0.336	[-0.65 0.9 ]	0.113	-0.479	0.515143	0.591	0.102
H0YL77	Q16540	pearson	two-sided	6	0.336	[-0.65 0.9 ]	0.113	-0.479	0.515336	0.591	0.102
H0YL77	P08648	pearson	two-sided	6	0.335	[-0.65 0.9 ]	0.112	-0.479	0.516054	0.591	0.102
H0YL77	Q96KG9-2	pearson	two-sided	6	0.334	[-0.66 0.9 ]	0.111	-0.481	0.517747	0.59	0.101
H0YL77	O15031	pearson	two-sided	6	0.334	[-0.66 0.9 ]	0.111	-0.481	0.517835	0.59	0.101
H0YL77	A4D1U4	pearson	two-sided	6	0.333	[-0.66 0.9 ]	0.111	-0.482	0.518758	0.589	0.101
H0YL77	Q9UKM7	pearson	two-sided	6	0.333	[-0.66 0.9 ]	0.111	-0.482	0.518634	0.589	0.101
H0YL77	P22894	pearson	two-sided	6	0.333	[-0.66 0.9 ]	0.111	-0.482	0.518761	0.589	0.101
H0YL77	Q658Y4	pearson	two-sided	6	0.332	[-0.66 0.9 ]	0.11	-0.483	0.520656	0.588	0.101
H0YL77	Q6UXN9	pearson	two-sided	6	0.332	[-0.66 0.9 ]	0.11	-0.483	0.519913	0.589	0.101
H0YL77	Q9UM47	pearson	two-sided	6	0.332	[-0.66 0.9 ]	0.11	-0.483	0.520682	0.588	0.1
H0YL77	Q8NFV4	pearson	two-sided	6	0.331	[-0.66 0.9 ]	0.11	-0.484	0.520997	0.588	0.1
H0YL77	Q8NFH5-2	pearson	two-sided	6	0.331	[-0.66 0.9 ]	0.11	-0.484	0.521059	0.588	0.1
H0YL77	P07307	pearson	two-sided	6	0.33	[-0.66 0.9 ]	0.109	-0.485	0.522576	0.587	0.1
H0YL77	Q7Z460-4	pearson	two-sided	6	0.33	[-0.66 0.9 ]	0.109	-0.485	0.522708	0.587	0.1
H0YL77	Q8N8V2	pearson	two-sided	6	0.33	[-0.66 0.9 ]	0.109	-0.485	0.5231	0.587	0.1
H0YL77	P05164	pearson	two-sided	6	0.33	[-0.66 0.9 ]	0.109	-0.485	0.522829	0.587	0.1
H0YL77	O14561	pearson	two-sided	6	0.33	[-0.66 0.9 ]	0.109	-0.486	0.523635	0.587	0.1
H0YL77	S4R393	pearson	two-sided	6	0.33	[-0.66 0.9 ]	0.109	-0.486	0.523382	0.587	0.1
H0YL77	Q92783-2	pearson	two-sided	6	0.329	[-0.66 0.9 ]	0.108	-0.487	0.524625	0.586	0.1
H0YL77	Q8WV41	pearson	two-sided	6	0.329	[-0.66 0.9 ]	0.108	-0.486	0.523887	0.587	0.1
H0YL77	Q9NZ45	pearson	two-sided	6	0.329	[-0.66 0.9 ]	0.108	-0.487	0.524774	0.586	0.099
H0YL77	Q8N2F6-3	pearson	two-sided	6	0.328	[-0.66 0.9 ]	0.108	-0.487	0.525469	0.586	0.099
H0YL77	P54840	pearson	two-sided	6	0.328	[-0.66 0.9 ]	0.108	-0.487	0.525395	0.586	0.099
H0YL77	P82909	pearson	two-sided	6	0.328	[-0.66 0.9 ]	0.108	-0.487	0.525125	0.586	0.099
H0YL77	Q16698-2	pearson	two-sided	6	0.328	[-0.66 0.9 ]	0.107	-0.488	0.526126	0.586	0.099
H0YL77	Q96BY9	pearson	two-sided	6	0.327	[-0.66 0.9 ]	0.107	-0.489	0.527466	0.585	0.099
H0YL77	Q8IYQ7	pearson	two-sided	6	0.327	[-0.66 0.9 ]	0.107	-0.488	0.526837	0.585	0.099
H0YL77	Q03001	pearson	two-sided	6	0.327	[-0.66 0.9 ]	0.107	-0.488	0.526464	0.585	0.099
H0YL77	Q9NZJ4	pearson	two-sided	6	0.327	[-0.66 0.9 ]	0.107	-0.488	0.526326	0.585	0.099
H0YL77	K7EIN2	pearson	two-sided	6	0.325	[-0.66 0.9 ]	0.106	-0.49	0.529173	0.584	0.098
H0YL77	C9JME2	pearson	two-sided	6	0.325	[-0.66 0.9 ]	0.106	-0.49	0.529232	0.584	0.098
H0YL77	Q9Y3D2	pearson	two-sided	6	0.325	[-0.66 0.9 ]	0.106	-0.491	0.529647	0.584	0.098
H0YL77	Q99720	pearson	two-sided	6	0.324	[-0.66 0.9 ]	0.105	-0.492	0.531241	0.583	0.098
H0YL77	Q92503-3	pearson	two-sided	6	0.324	[-0.66 0.9 ]	0.105	-0.492	0.531336	0.583	0.098
H0YL77	P10398	pearson	two-sided	6	0.324	[-0.66 0.9 ]	0.105	-0.492	0.531668	0.583	0.098
H0YL77	Q53H12	pearson	two-sided	6	0.323	[-0.66 0.9 ]	0.105	-0.492	0.531944	0.583	0.098
H0YL77	Q9H9Y2	pearson	two-sided	6	0.323	[-0.66 0.9 ]	0.104	-0.493	0.532135	0.583	0.098
H0YL77	Q9UMS0-3	pearson	two-sided	6	0.323	[-0.66 0.9 ]	0.105	-0.492	0.531962	0.583	0.098
H0YL77	J3KQL8	pearson	two-sided	6	0.323	[-0.66 0.9 ]	0.105	-0.492	0.531837	0.583	0.098
H0YL77	Q02252-2	pearson	two-sided	6	0.323	[-0.66 0.9 ]	0.104	-0.493	0.532635	0.582	0.098
H0YL77	Q9UM07	pearson	two-sided	6	0.323	[-0.66 0.9 ]	0.104	-0.493	0.532254	0.583	0.098
H0YL77	P30048-2	pearson	two-sided	6	0.322	[-0.66 0.9 ]	0.104	-0.494	0.533432	0.582	0.097
H0YL77	Q9NZJ6	pearson	two-sided	6	0.322	[-0.66 0.9 ]	0.103	-0.494	0.53425	0.582	0.097
H0YL77	X6R8F3	pearson	two-sided	6	0.322	[-0.66 0.9 ]	0.103	-0.494	0.534301	0.582	0.097
H0YL77	Q8NE86-3	pearson	two-sided	6	0.321	[-0.66 0.9 ]	0.103	-0.495	0.534637	0.581	0.097
H0YL77	Q9Y6A9	pearson	two-sided	6	0.321	[-0.66 0.9 ]	0.103	-0.495	0.534949	0.581	0.097
H0YL77	Q8TEH3	pearson	two-sided	6	0.321	[-0.66 0.9 ]	0.103	-0.495	0.534847	0.581	0.097
H0YL77	Q8NFH4	pearson	two-sided	6	0.321	[-0.66 0.9 ]	0.103	-0.494	0.534476	0.581	0.097
H0YL77	Q14699	pearson	two-sided	6	0.321	[-0.66 0.9 ]	0.103	-0.495	0.534961	0.581	0.097
H0YL77	G5E933	pearson	two-sided	6	0.319	[-0.66 0.9 ]	0.102	-0.497	0.537143	0.58	0.097
H0YL77	Q8WY22	pearson	two-sided	6	0.319	[-0.66 0.9 ]	0.102	-0.497	0.537507	0.58	0.096
H0YL77	P51151	pearson	two-sided	6	0.319	[-0.66 0.9 ]	0.102	-0.497	0.53779	0.58	0.096
H0YL77	Q53F23	pearson	two-sided	6	0.318	[-0.67 0.9 ]	0.101	-0.499	0.539642	0.579	0.096
H0YL77	P07919	pearson	two-sided	6	0.318	[-0.67 0.9 ]	0.101	-0.499	0.539588	0.579	0.096
H0YL77	Q8N4V1	pearson	two-sided	6	0.318	[-0.67 0.9 ]	0.101	-0.498	0.538903	0.579	0.096
H0YL77	Q15035	pearson	two-sided	6	0.317	[-0.67 0.9 ]	0.101	-0.499	0.539955	0.579	0.096
H0YL77	Q8TBM8	pearson	two-sided	6	0.317	[-0.67 0.9 ]	0.101	-0.499	0.539914	0.579	0.096
H0YL77	Q8IY31	pearson	two-sided	6	0.317	[-0.67 0.9 ]	0.101	-0.499	0.539926	0.579	0.096
H0YL77	E7EV01	pearson	two-sided	6	0.317	[-0.67 0.9 ]	0.1	-0.5	0.540876	0.578	0.096
H0YL77	Q6UXT9	pearson	two-sided	6	0.316	[-0.67 0.9 ]	0.1	-0.5	0.54154	0.578	0.095
H0YL77	O95613	pearson	two-sided	6	0.316	[-0.67 0.9 ]	0.1	-0.5	0.54158	0.578	0.095
H0YL77	Q9BSH5	pearson	two-sided	6	0.316	[-0.67 0.9 ]	0.1	-0.5	0.542081	0.578	0.095
H0YL77	Q14520-2	pearson	two-sided	6	0.316	[-0.67 0.9 ]	0.1	-0.5	0.541176	0.578	0.096
H0YL77	Q13637	pearson	two-sided	6	0.315	[-0.67 0.9 ]	0.099	-0.502	0.543747	0.577	0.095
H0YL77	M0R0R3	pearson	two-sided	6	0.315	[-0.67 0.9 ]	0.099	-0.502	0.54356	0.577	0.095
H0YL77	P50570	pearson	two-sided	6	0.315	[-0.67 0.9 ]	0.099	-0.502	0.543522	0.577	0.095
H0YL77	B5MCF9	pearson	two-sided	6	0.315	[-0.67 0.9 ]	0.099	-0.501	0.543343	0.577	0.095
H0YL77	O43861-2	pearson	two-sided	6	0.314	[-0.67 0.9 ]	0.098	-0.503	0.545138	0.576	0.095
H0YL77	Q14573	pearson	two-sided	6	0.314	[-0.67 0.9 ]	0.099	-0.502	0.544445	0.577	0.095
H0YL77	Q7Z4R8	pearson	two-sided	6	0.313	[-0.67 0.9 ]	0.098	-0.503	0.545872	0.576	0.094
H0YL77	O94886	pearson	two-sided	6	0.313	[-0.67 0.9 ]	0.098	-0.503	0.545717	0.576	0.095
H0YL77	O15091	pearson	two-sided	6	0.313	[-0.67 0.9 ]	0.098	-0.504	0.546337	0.576	0.094
H0YL77	P43307	pearson	two-sided	6	0.313	[-0.67 0.9 ]	0.098	-0.503	0.545617	0.576	0.095
H0YL77	O00505	pearson	two-sided	6	0.313	[-0.67 0.9 ]	0.098	-0.503	0.545488	0.576	0.095
H0YL77	Q9NR31	pearson	two-sided	6	0.312	[-0.67 0.9 ]	0.098	-0.504	0.546575	0.576	0.094
H0YL77	Q460N5	pearson	two-sided	6	0.312	[-0.67 0.9 ]	0.098	-0.504	0.546725	0.576	0.094
H0YL77	G5E9W2	pearson	two-sided	6	0.312	[-0.67 0.9 ]	0.097	-0.504	0.546931	0.576	0.094
H0YL77	A6NKD9	pearson	two-sided	6	0.312	[-0.67 0.9 ]	0.098	-0.504	0.546687	0.576	0.094
H0YL77	P62879	pearson	two-sided	6	0.312	[-0.67 0.9 ]	0.097	-0.505	0.547809	0.575	0.094
H0YL77	Q5W111	pearson	two-sided	6	0.312	[-0.67 0.9 ]	0.098	-0.504	0.546791	0.576	0.094
H0YL77	Q9H1B7	pearson	two-sided	6	0.311	[-0.67 0.9 ]	0.097	-0.505	0.547867	0.575	0.094
H0YL77	Q14694	pearson	two-sided	6	0.311	[-0.67 0.9 ]	0.097	-0.506	0.548872	0.575	0.094
H0YL77	O95445	pearson	two-sided	6	0.311	[-0.67 0.9 ]	0.097	-0.506	0.548628	0.575	0.094
H0YL77	A0A1W2PS05	pearson	two-sided	6	0.31	[-0.67 0.9 ]	0.096	-0.506	0.549698	0.574	0.094
H0YL77	Q8N5Z0	pearson	two-sided	6	0.31	[-0.67 0.9 ]	0.096	-0.506	0.549285	0.575	0.094
H0YL77	P36537	pearson	two-sided	6	0.31	[-0.67 0.9 ]	0.096	-0.506	0.549876	0.574	0.094
H0YL77	Q9UBB5	pearson	two-sided	6	0.309	[-0.67 0.9 ]	0.095	-0.508	0.551254	0.574	0.093
H0YL77	Q9UBV2	pearson	two-sided	6	0.309	[-0.67 0.9 ]	0.096	-0.507	0.550854	0.574	0.093
H0YL77	Q9UBX3	pearson	two-sided	6	0.309	[-0.67 0.9 ]	0.095	-0.508	0.551608	0.574	0.093
H0YL77	Q92506	pearson	two-sided	6	0.309	[-0.67 0.9 ]	0.095	-0.508	0.551429	0.574	0.093
H0YL77	P82673	pearson	two-sided	6	0.309	[-0.67 0.9 ]	0.095	-0.508	0.551844	0.573	0.093
H0YL77	Q32MZ4-4	pearson	two-sided	6	0.308	[-0.67 0.9 ]	0.095	-0.509	0.552777	0.573	0.093
H0YL77	P01024	pearson	two-sided	6	0.308	[-0.67 0.9 ]	0.095	-0.508	0.552057	0.573	0.093
H0YL77	H0YIV9	pearson	two-sided	6	0.308	[-0.67 0.9 ]	0.095	-0.508	0.552077	0.573	0.093
H0YL77	Q15714	pearson	two-sided	6	0.307	[-0.67 0.9 ]	0.094	-0.51	0.554463	0.572	0.093
H0YL77	Q6UWU4	pearson	two-sided	6	0.307	[-0.67 0.9 ]	0.094	-0.51	0.5541	0.572	0.093
H0YL77	P02671-2	pearson	two-sided	6	0.307	[-0.67 0.9 ]	0.094	-0.509	0.553652	0.573	0.093
H0YL77	Q9H9Y6-3	pearson	two-sided	6	0.307	[-0.67 0.9 ]	0.094	-0.51	0.554388	0.572	0.093
H0YL77	P61604	pearson	two-sided	6	0.307	[-0.67 0.9 ]	0.094	-0.509	0.553627	0.573	0.093
H0YL77	P07357	pearson	two-sided	6	0.306	[-0.67 0.9 ]	0.093	-0.511	0.555909	0.572	0.092
H0YL77	A1L0T0	pearson	two-sided	6	0.306	[-0.67 0.9 ]	0.093	-0.511	0.55579	0.572	0.092
H0YL77	Q9BQG0	pearson	two-sided	6	0.306	[-0.67 0.9 ]	0.094	-0.51	0.554652	0.572	0.093
H0YL77	Q86Y82	pearson	two-sided	6	0.305	[-0.67 0.9 ]	0.093	-0.511	0.55618	0.572	0.092
H0YL77	Q92781	pearson	two-sided	6	0.305	[-0.67 0.89]	0.093	-0.512	0.55734	0.571	0.092
H0YL77	P62805	pearson	two-sided	6	0.305	[-0.67 0.9 ]	0.093	-0.512	0.55672	0.571	0.092
H0YL77	Q00978	pearson	two-sided	6	0.304	[-0.67 0.89]	0.092	-0.513	0.558159	0.571	0.092
H0YL77	A0A0A0MSK4	pearson	two-sided	6	0.304	[-0.67 0.89]	0.093	-0.512	0.557445	0.571	0.092
H0YL77	Q96HD1	pearson	two-sided	6	0.303	[-0.67 0.89]	0.092	-0.514	0.559944	0.57	0.091
H0YL77	Q9H9J2	pearson	two-sided	6	0.303	[-0.67 0.89]	0.092	-0.514	0.559994	0.57	0.091
H0YL77	Q96HW7	pearson	two-sided	6	0.303	[-0.67 0.89]	0.092	-0.514	0.55922	0.57	0.092
H0YL77	Q9UG63	pearson	two-sided	6	0.303	[-0.67 0.89]	0.092	-0.513	0.558745	0.57	0.092
H0YL77	Q15438-2	pearson	two-sided	6	0.302	[-0.67 0.89]	0.091	-0.514	0.560467	0.57	0.091
H0YL77	P55157	pearson	two-sided	6	0.302	[-0.68 0.89]	0.091	-0.515	0.561001	0.569	0.091
H0YL77	P21730	pearson	two-sided	6	0.302	[-0.67 0.89]	0.091	-0.514	0.56018	0.57	0.091
H0YL77	Q9UHW9-2	pearson	two-sided	6	0.301	[-0.68 0.89]	0.091	-0.516	0.562349	0.569	0.091
H0YL77	Q96IJ6	pearson	two-sided	6	0.301	[-0.68 0.89]	0.091	-0.516	0.562335	0.569	0.091
H0YL77	Q2UY09	pearson	two-sided	6	0.301	[-0.68 0.89]	0.09	-0.516	0.562373	0.569	0.091
H0YL77	Q8WTT2	pearson	two-sided	6	0.301	[-0.68 0.89]	0.091	-0.515	0.561903	0.569	0.091
H0YL77	Q8TCD1	pearson	two-sided	6	0.3	[-0.68 0.89]	0.09	-0.517	0.563443	0.568	0.091
H0YL77	Q96CM8-3	pearson	two-sided	6	0.3	[-0.68 0.89]	0.09	-0.517	0.56354	0.568	0.091
H0YL77	Q6KCM7	pearson	two-sided	6	0.3	[-0.68 0.89]	0.09	-0.516	0.563101	0.569	0.091
H0YL77	Q9Y3D8-2	pearson	two-sided	6	0.3	[-0.68 0.89]	0.09	-0.517	0.563575	0.568	0.091
H0YL77	Q96I51	pearson	two-sided	6	0.299	[-0.68 0.89]	0.089	-0.518	0.565438	0.568	0.09
H0YL77	Q9H8H3	pearson	two-sided	6	0.299	[-0.68 0.89]	0.089	-0.518	0.565163	0.568	0.09
H0YL77	Q9Y6D5	pearson	two-sided	6	0.298	[-0.68 0.89]	0.089	-0.519	0.566397	0.567	0.09
H0YL77	Q5T280	pearson	two-sided	6	0.298	[-0.68 0.89]	0.089	-0.519	0.566228	0.567	0.09
H0YL77	Q9H7E2-3	pearson	two-sided	6	0.297	[-0.68 0.89]	0.088	-0.52	0.567634	0.567	0.09
H0YL77	Q9NUP9	pearson	two-sided	6	0.297	[-0.68 0.89]	0.088	-0.52	0.567446	0.567	0.09
H0YL77	P19224	pearson	two-sided	6	0.297	[-0.68 0.89]	0.088	-0.519	0.567229	0.567	0.09
H0YL77	Q9Y4B5	pearson	two-sided	6	0.294	[-0.68 0.89]	0.086	-0.523	0.571935	0.565	0.089
H0YL77	Q9NSY0	pearson	two-sided	6	0.292	[-0.68 0.89]	0.085	-0.524	0.573942	0.564	0.088
H0YL77	Q13393	pearson	two-sided	6	0.292	[-0.68 0.89]	0.085	-0.524	0.574043	0.564	0.088
H0YL77	P50750	pearson	two-sided	6	0.292	[-0.68 0.89]	0.085	-0.525	0.574643	0.564	0.088
H0YL77	P46778	pearson	two-sided	6	0.292	[-0.68 0.89]	0.086	-0.524	0.573785	0.564	0.088
H0YL77	G3V203	pearson	two-sided	6	0.291	[-0.68 0.89]	0.085	-0.525	0.57557	0.563	0.088
H0YL77	Q7RTS9	pearson	two-sided	6	0.291	[-0.68 0.89]	0.085	-0.525	0.575399	0.563	0.088
H0YL77	U3KQ54	pearson	two-sided	6	0.289	[-0.68 0.89]	0.083	-0.528	0.578761	0.562	0.087
H0YL77	O60503	pearson	two-sided	6	0.289	[-0.68 0.89]	0.084	-0.527	0.578329	0.562	0.088
H0YL77	Q9BYK8	pearson	two-sided	6	0.289	[-0.68 0.89]	0.084	-0.527	0.577916	0.562	0.088
H0YL77	C9JQV3	pearson	two-sided	6	0.289	[-0.68 0.89]	0.083	-0.528	0.578711	0.562	0.087
H0YL77	O95249	pearson	two-sided	6	0.288	[-0.68 0.89]	0.083	-0.529	0.58008	0.562	0.087
H0YL77	P38117	pearson	two-sided	6	0.288	[-0.68 0.89]	0.083	-0.529	0.580483	0.561	0.087
H0YL77	Q92621	pearson	two-sided	6	0.288	[-0.68 0.89]	0.083	-0.528	0.579731	0.562	0.087
H0YL77	P15428	pearson	two-sided	6	0.288	[-0.68 0.89]	0.083	-0.529	0.580053	0.562	0.087
H0YL77	P30040	pearson	two-sided	6	0.287	[-0.68 0.89]	0.082	-0.53	0.581727	0.561	0.087
H0YL77	O75192	pearson	two-sided	6	0.287	[-0.68 0.89]	0.082	-0.53	0.581968	0.561	0.087
H0YL77	Q2TAZ0	pearson	two-sided	6	0.286	[-0.68 0.89]	0.082	-0.53	0.582271	0.561	0.087
H0YL77	Q9Y2Z9-3	pearson	two-sided	6	0.286	[-0.68 0.89]	0.082	-0.531	0.583249	0.56	0.087
H0YL77	Q5JWT2	pearson	two-sided	6	0.286	[-0.68 0.89]	0.082	-0.531	0.582994	0.56	0.087
H0YL77	P15291-2	pearson	two-sided	6	0.285	[-0.69 0.89]	0.081	-0.532	0.58476	0.56	0.086
H0YL77	P18583-5	pearson	two-sided	6	0.285	[-0.69 0.89]	0.081	-0.531	0.584373	0.56	0.086
H0YL77	Q5T9L3	pearson	two-sided	6	0.285	[-0.68 0.89]	0.081	-0.531	0.584008	0.56	0.086
H0YL77	Q96S52	pearson	two-sided	6	0.285	[-0.69 0.89]	0.081	-0.532	0.584504	0.56	0.086
H0YL77	Q9NRY4	pearson	two-sided	6	0.284	[-0.69 0.89]	0.081	-0.532	0.585794	0.559	0.086
H0YL77	Q9HA65-3	pearson	two-sided	6	0.283	[-0.69 0.89]	0.08	-0.534	0.587467	0.559	0.086
H0YL77	O95182	pearson	two-sided	6	0.283	[-0.69 0.89]	0.08	-0.533	0.587198	0.559	0.086
H0YL77	Q9BYV1	pearson	two-sided	6	0.282	[-0.69 0.89]	0.08	-0.534	0.588151	0.558	0.086
H0YL77	Q9H6Q4	pearson	two-sided	6	0.282	[-0.69 0.89]	0.079	-0.535	0.588788	0.558	0.085
H0YL77	G3XAK1	pearson	two-sided	6	0.281	[-0.69 0.89]	0.079	-0.535	0.589801	0.558	0.085
H0YL77	C9J2H1	pearson	two-sided	6	0.281	[-0.69 0.89]	0.079	-0.535	0.588985	0.558	0.085
H0YL77	Q96RE7	pearson	two-sided	6	0.28	[-0.69 0.89]	0.079	-0.536	0.590447	0.558	0.085
H0YL77	P0C0L4	pearson	two-sided	6	0.28	[-0.69 0.89]	0.078	-0.536	0.59102	0.557	0.085
H0YL77	E9PMI6	pearson	two-sided	6	0.28	[-0.69 0.89]	0.078	-0.536	0.591531	0.557	0.085
H0YL77	Q8IYS2	pearson	two-sided	6	0.28	[-0.69 0.89]	0.079	-0.536	0.590455	0.558	0.085
H0YL77	Q86WU2-2	pearson	two-sided	6	0.28	[-0.69 0.89]	0.079	-0.536	0.590676	0.557	0.085
H0YL77	Q13439-5	pearson	two-sided	6	0.28	[-0.69 0.89]	0.078	-0.536	0.590808	0.557	0.085
H0YL77	Q9UL12	pearson	two-sided	6	0.279	[-0.69 0.89]	0.078	-0.537	0.592361	0.557	0.085
H0YL77	P40692	pearson	two-sided	6	0.279	[-0.69 0.89]	0.078	-0.537	0.592182	0.557	0.085
H0YL77	P23527	pearson	two-sided	6	0.279	[-0.69 0.89]	0.078	-0.537	0.592944	0.557	0.085
H0YL77	P62166	pearson	two-sided	6	0.279	[-0.69 0.89]	0.078	-0.537	0.592067	0.557	0.085
H0YL77	A0A0G2JNW7	pearson	two-sided	6	0.279	[-0.69 0.89]	0.078	-0.537	0.59218	0.557	0.085
H0YL77	Q5SZR4	pearson	two-sided	6	0.278	[-0.69 0.89]	0.078	-0.537	0.593157	0.557	0.085
H0YL77	P02750	pearson	two-sided	6	0.278	[-0.69 0.89]	0.077	-0.538	0.593237	0.556	0.085
H0YL77	Q8N5J2	pearson	two-sided	6	0.277	[-0.69 0.89]	0.077	-0.538	0.594464	0.556	0.084
H0YL77	Q8N684-2	pearson	two-sided	6	0.277	[-0.69 0.89]	0.077	-0.539	0.595216	0.556	0.084
H0YL77	P55899	pearson	two-sided	6	0.276	[-0.69 0.89]	0.076	-0.54	0.597054	0.555	0.084
H0YL77	P52758	pearson	two-sided	6	0.276	[-0.69 0.89]	0.076	-0.54	0.597191	0.555	0.084
H0YL77	P62736	pearson	two-sided	6	0.276	[-0.69 0.89]	0.076	-0.539	0.595872	0.555	0.084
H0YL77	P00738	pearson	two-sided	6	0.276	[-0.69 0.89]	0.076	-0.539	0.596079	0.555	0.084
H0YL77	P08571	pearson	two-sided	6	0.276	[-0.69 0.89]	0.076	-0.54	0.596253	0.555	0.084
H0YL77	Q8TDW0	pearson	two-sided	6	0.275	[-0.69 0.89]	0.076	-0.54	0.597502	0.555	0.084
H0YL77	Q68CP9-3	pearson	two-sided	6	0.275	[-0.69 0.89]	0.075	-0.541	0.598391	0.555	0.084
H0YL77	Q2TB90	pearson	two-sided	6	0.275	[-0.69 0.89]	0.075	-0.541	0.598391	0.555	0.084
H0YL77	P11678	pearson	two-sided	6	0.274	[-0.69 0.89]	0.075	-0.542	0.599408	0.554	0.083
H0YL77	Q5VV89	pearson	two-sided	6	0.274	[-0.69 0.89]	0.075	-0.541	0.598801	0.554	0.084
H0YL77	P21589	pearson	two-sided	6	0.272	[-0.69 0.89]	0.074	-0.543	0.601936	0.553	0.083
H0YL77	Q9UKV5	pearson	two-sided	6	0.27	[-0.69 0.89]	0.073	-0.545	0.604535	0.552	0.082
H0YL77	P09871	pearson	two-sided	6	0.269	[-0.69 0.89]	0.072	-0.546	0.606067	0.552	0.082
H0YL77	Q92917	pearson	two-sided	6	0.268	[-0.69 0.89]	0.072	-0.547	0.607124	0.551	0.082
H0YL77	Q8IZV5	pearson	two-sided	6	0.268	[-0.69 0.89]	0.072	-0.547	0.607821	0.551	0.082
H0YL77	Q9Y697	pearson	two-sided	6	0.268	[-0.69 0.89]	0.072	-0.547	0.607645	0.551	0.082
H0YL77	Q8NF37	pearson	two-sided	6	0.268	[-0.69 0.89]	0.072	-0.547	0.607661	0.551	0.082
H0YL77	Q15796-2	pearson	two-sided	6	0.268	[-0.69 0.89]	0.072	-0.547	0.607771	0.551	0.082
H0YL77	P62316	pearson	two-sided	6	0.268	[-0.69 0.89]	0.072	-0.547	0.607319	0.551	0.082
H0YL77	Q9NXX6	pearson	two-sided	6	0.267	[-0.7 0.89]	0.071	-0.548	0.609484	0.551	0.082
H0YL77	A1A4S6	pearson	two-sided	6	0.266	[-0.7 0.89]	0.071	-0.548	0.60979	0.55	0.082
H0YL77	Q8ND30	pearson	two-sided	6	0.266	[-0.7 0.89]	0.071	-0.549	0.610143	0.55	0.081
H0YL77	P24158	pearson	two-sided	6	0.266	[-0.7 0.89]	0.071	-0.549	0.610338	0.55	0.081
H0YL77	Q9BV10	pearson	two-sided	6	0.266	[-0.7 0.89]	0.071	-0.549	0.610162	0.55	0.081
H0YL77	O60884	pearson	two-sided	6	0.266	[-0.7 0.89]	0.071	-0.548	0.609933	0.55	0.081
H0YL77	P61006	pearson	two-sided	6	0.266	[-0.7 0.89]	0.071	-0.548	0.609889	0.55	0.082
H0YL77	Q8IZD4	pearson	two-sided	6	0.265	[-0.7 0.89]	0.07	-0.55	0.612243	0.55	0.081
H0YL77	P54920	pearson	two-sided	6	0.265	[-0.7 0.89]	0.07	-0.55	0.612455	0.55	0.081
H0YL77	Q6NUQ1	pearson	two-sided	6	0.264	[-0.7 0.89]	0.07	-0.55	0.612613	0.549	0.081
H0YL77	F8VWL3	pearson	two-sided	6	0.264	[-0.7 0.89]	0.07	-0.551	0.61364	0.549	0.081
H0YL77	J3QTA6	pearson	two-sided	6	0.263	[-0.7 0.89]	0.069	-0.551	0.614606	0.549	0.081
H0YL77	Q9HB21	pearson	two-sided	6	0.263	[-0.7 0.89]	0.069	-0.551	0.614573	0.549	0.081
H0YL77	Q00613-2	pearson	two-sided	6	0.262	[-0.7 0.89]	0.068	-0.553	0.616577	0.548	0.08
H0YL77	P21953	pearson	two-sided	6	0.262	[-0.7 0.89]	0.069	-0.552	0.615573	0.548	0.08
H0YL77	Q96LJ7	pearson	two-sided	6	0.262	[-0.7 0.89]	0.069	-0.552	0.615689	0.548	0.08
H0YL77	Q9H6S0	pearson	two-sided	6	0.261	[-0.7 0.88]	0.068	-0.553	0.617975	0.548	0.08
H0YL77	Q8NC42	pearson	two-sided	6	0.261	[-0.7 0.89]	0.068	-0.553	0.617532	0.548	0.08
H0YL77	Q9BZ29-4	pearson	two-sided	6	0.261	[-0.7 0.89]	0.068	-0.553	0.617477	0.548	0.08
H0YL77	P00156	pearson	two-sided	6	0.261	[-0.7 0.89]	0.068	-0.553	0.616937	0.548	0.08
H0YL77	O95470	pearson	two-sided	6	0.261	[-0.7 0.88]	0.068	-0.553	0.617911	0.548	0.08
H0YL77	A0A0J9YYF7	pearson	two-sided	6	0.261	[-0.7 0.89]	0.068	-0.553	0.617624	0.548	0.08
H0YL77	P48651	pearson	two-sided	6	0.26	[-0.7 0.88]	0.068	-0.554	0.618238	0.548	0.08
H0YL77	Q5HYK3	pearson	two-sided	6	0.26	[-0.7 0.88]	0.068	-0.554	0.618185	0.548	0.08
H0YL77	P42704	pearson	two-sided	6	0.259	[-0.7 0.88]	0.067	-0.555	0.620847	0.547	0.08
H0YL77	P52294	pearson	two-sided	6	0.258	[-0.7 0.88]	0.066	-0.556	0.622273	0.546	0.079
H0YL77	Q9BWJ5	pearson	two-sided	6	0.258	[-0.7 0.88]	0.067	-0.555	0.621193	0.547	0.08
H0YL77	Q92947	pearson	two-sided	6	0.257	[-0.7 0.88]	0.066	-0.557	0.623069	0.546	0.079
H0YL77	J3QLS3	pearson	two-sided	6	0.257	[-0.7 0.88]	0.066	-0.556	0.622326	0.546	0.079
H0YL77	P43251-4	pearson	two-sided	6	0.256	[-0.7 0.88]	0.066	-0.557	0.623854	0.546	0.079
H0YL77	Q9NVX2	pearson	two-sided	6	0.256	[-0.7 0.88]	0.066	-0.557	0.624141	0.546	0.079
H0YL77	Q9NQE9	pearson	two-sided	6	0.256	[-0.7 0.88]	0.066	-0.557	0.62392	0.546	0.079
H0YL77	Q02338	pearson	two-sided	6	0.256	[-0.7 0.88]	0.066	-0.557	0.623853	0.546	0.079
H0YL77	Q8TAG9	pearson	two-sided	6	0.256	[-0.7 0.88]	0.065	-0.558	0.624574	0.545	0.079
H0YL77	Q04656-5	pearson	two-sided	6	0.255	[-0.7 0.88]	0.065	-0.558	0.625604	0.545	0.079
H0YL77	P11182	pearson	two-sided	6	0.255	[-0.7 0.88]	0.065	-0.559	0.626437	0.545	0.079
H0YL77	A0A0C4DFN3	pearson	two-sided	6	0.254	[-0.7 0.88]	0.065	-0.559	0.627029	0.545	0.079
H0YL77	O15042-2	pearson	two-sided	6	0.254	[-0.7 0.88]	0.064	-0.559	0.627337	0.545	0.078
H0YL77	Q9H583	pearson	two-sided	6	0.254	[-0.7 0.88]	0.065	-0.559	0.626962	0.545	0.079
H0YL77	Q9BV40	pearson	two-sided	6	0.254	[-0.7 0.88]	0.065	-0.559	0.626529	0.545	0.079
H0YL77	P35575	pearson	two-sided	6	0.253	[-0.7 0.88]	0.064	-0.56	0.628449	0.544	0.078
H0YL77	O75718	pearson	two-sided	6	0.253	[-0.7 0.88]	0.064	-0.56	0.627936	0.544	0.078
H0YL77	O15160	pearson	two-sided	6	0.253	[-0.7 0.88]	0.064	-0.56	0.628883	0.544	0.078
H0YL77	S4R3Q9	pearson	two-sided	6	0.253	[-0.7 0.88]	0.064	-0.56	0.627915	0.544	0.078
H0YL77	Q15800	pearson	two-sided	6	0.253	[-0.7 0.88]	0.064	-0.56	0.628085	0.544	0.078
H0YL77	A0A1W2PS43	pearson	two-sided	6	0.253	[-0.7 0.88]	0.064	-0.56	0.628938	0.544	0.078
H0YL77	Q8TED1	pearson	two-sided	6	0.253	[-0.7 0.88]	0.064	-0.56	0.62876	0.544	0.078
H0YL77	Q9NUL7	pearson	two-sided	6	0.252	[-0.7 0.88]	0.064	-0.56	0.629389	0.544	0.078
H0YL77	Q8TBQ9	pearson	two-sided	6	0.252	[-0.7 0.88]	0.064	-0.561	0.629957	0.544	0.078
H0YL77	P45983-3	pearson	two-sided	6	0.252	[-0.7 0.88]	0.064	-0.561	0.629809	0.544	0.078
H0YL77	Q6PI78	pearson	two-sided	6	0.252	[-0.7 0.88]	0.063	-0.561	0.630271	0.544	0.078
H0YL77	Q8NCE2-2	pearson	two-sided	6	0.251	[-0.7 0.88]	0.063	-0.562	0.631684	0.543	0.078
H0YL77	O43159	pearson	two-sided	6	0.25	[-0.7 0.88]	0.062	-0.563	0.632912	0.543	0.078
H0YL77	Q96SK2-2	pearson	two-sided	6	0.25	[-0.7 0.88]	0.062	-0.563	0.632876	0.543	0.078
H0YL77	P61964	pearson	two-sided	6	0.25	[-0.7 0.88]	0.062	-0.563	0.633099	0.543	0.078
H0YL77	Q9NUQ2	pearson	two-sided	6	0.25	[-0.7 0.88]	0.063	-0.562	0.632493	0.543	0.078
H0YL77	Q9BQI9-2	pearson	two-sided	6	0.249	[-0.7 0.88]	0.062	-0.563	0.633703	0.542	0.077
H0YL77	Q7Z2W4	pearson	two-sided	6	0.248	[-0.71 0.88]	0.061	-0.565	0.63625	0.542	0.077
H0YL77	Q6ZRV2	pearson	two-sided	6	0.247	[-0.71 0.88]	0.061	-0.565	0.637244	0.541	0.077
H0YL77	P36551	pearson	two-sided	6	0.247	[-0.71 0.88]	0.061	-0.565	0.637398	0.541	0.077
H0YL77	Q5JWF2	pearson	two-sided	6	0.247	[-0.71 0.88]	0.061	-0.565	0.636468	0.542	0.077
H0YL77	Q9HCG8	pearson	two-sided	6	0.247	[-0.71 0.88]	0.061	-0.565	0.637508	0.541	0.077
H0YL77	P00439	pearson	two-sided	6	0.246	[-0.71 0.88]	0.06	-0.566	0.638741	0.541	0.077
H0YL77	P35249	pearson	two-sided	6	0.246	[-0.71 0.88]	0.061	-0.565	0.637908	0.541	0.077
H0YL77	Q8NHQ8-2	pearson	two-sided	6	0.246	[-0.71 0.88]	0.06	-0.566	0.638896	0.541	0.077
H0YL77	Q15125	pearson	two-sided	6	0.245	[-0.71 0.88]	0.06	-0.567	0.640338	0.54	0.076
H0YL77	Q92870	pearson	two-sided	6	0.245	[-0.71 0.88]	0.06	-0.567	0.639781	0.541	0.076
H0YL77	Q96T66-2	pearson	two-sided	6	0.245	[-0.71 0.88]	0.06	-0.567	0.63992	0.541	0.076
H0YL77	O15111	pearson	two-sided	6	0.244	[-0.71 0.88]	0.06	-0.567	0.640761	0.54	0.076
H0YL77	A0A0R4J2G3	pearson	two-sided	6	0.244	[-0.71 0.88]	0.059	-0.568	0.641532	0.54	0.076
H0YL77	B3KY94	pearson	two-sided	6	0.244	[-0.71 0.88]	0.06	-0.567	0.641219	0.54	0.076
H0YL77	O60306	pearson	two-sided	6	0.243	[-0.71 0.88]	0.059	-0.568	0.642445	0.54	0.076
H0YL77	P51571	pearson	two-sided	6	0.243	[-0.71 0.88]	0.059	-0.568	0.642994	0.54	0.076
H0YL77	Q6UWM9	pearson	two-sided	6	0.242	[-0.71 0.88]	0.059	-0.569	0.643635	0.539	0.076
H0YL77	Q9Y287	pearson	two-sided	6	0.242	[-0.71 0.88]	0.058	-0.569	0.64479	0.539	0.076
H0YL77	Q9H0M0-3	pearson	two-sided	6	0.242	[-0.71 0.88]	0.059	-0.569	0.643947	0.539	0.076
H0YL77	O75694-2	pearson	two-sided	6	0.242	[-0.71 0.88]	0.058	-0.569	0.64465	0.539	0.076
H0YL77	Q14728	pearson	two-sided	6	0.24	[-0.71 0.88]	0.058	-0.57	0.64621	0.539	0.075
H0YL77	Q8WWN8	pearson	two-sided	6	0.24	[-0.71 0.88]	0.058	-0.571	0.646678	0.538	0.075
H0YL77	Q13740-2	pearson	two-sided	6	0.24	[-0.71 0.88]	0.058	-0.57	0.646463	0.539	0.075
H0YL77	Q9BUL8	pearson	two-sided	6	0.239	[-0.71 0.88]	0.057	-0.572	0.648865	0.538	0.075
H0YL77	P49755	pearson	two-sided	6	0.237	[-0.71 0.88]	0.056	-0.573	0.650578	0.537	0.075
H0YL77	Q68DK2	pearson	two-sided	6	0.236	[-0.71 0.88]	0.056	-0.574	0.652172	0.537	0.074
H0YL77	Q8N5M9	pearson	two-sided	6	0.236	[-0.71 0.88]	0.056	-0.573	0.651903	0.537	0.075
H0YL77	Q96IF1	pearson	two-sided	6	0.235	[-0.71 0.88]	0.055	-0.574	0.653621	0.536	0.074
H0YL77	Q9P2M7	pearson	two-sided	6	0.235	[-0.71 0.88]	0.055	-0.575	0.65397	0.536	0.074
H0YL77	Q9NXN4-2	pearson	two-sided	6	0.235	[-0.71 0.88]	0.055	-0.574	0.653386	0.536	0.074
H0YL77	K7EPJ5	pearson	two-sided	6	0.235	[-0.71 0.88]	0.055	-0.575	0.654411	0.536	0.074
H0YL77	E9PI68	pearson	two-sided	6	0.235	[-0.71 0.88]	0.055	-0.575	0.653854	0.536	0.074
H0YL77	Q9NUB1-2	pearson	two-sided	6	0.235	[-0.71 0.88]	0.055	-0.575	0.653818	0.536	0.074
H0YL77	B4DJV2	pearson	two-sided	6	0.234	[-0.71 0.88]	0.055	-0.575	0.65537	0.536	0.074
H0YL77	Q9Y3A4	pearson	two-sided	6	0.234	[-0.71 0.88]	0.055	-0.576	0.655914	0.536	0.074
H0YL77	Q9GZT3-2	pearson	two-sided	6	0.234	[-0.71 0.88]	0.055	-0.576	0.655672	0.536	0.074
H0YL77	E9PNK6	pearson	two-sided	6	0.234	[-0.71 0.88]	0.055	-0.575	0.654958	0.536	0.074
H0YL77	O43504	pearson	two-sided	6	0.233	[-0.71 0.88]	0.054	-0.576	0.656799	0.535	0.074
H0YL77	Q6P1K8	pearson	two-sided	6	0.232	[-0.71 0.88]	0.054	-0.577	0.657555	0.535	0.074
H0YL77	Q13952-3	pearson	two-sided	6	0.231	[-0.71 0.88]	0.053	-0.578	0.659304	0.535	0.073
H0YL77	H7C1U8	pearson	two-sided	6	0.231	[-0.71 0.88]	0.053	-0.578	0.659969	0.535	0.073
H0YL77	Q8WUW1	pearson	two-sided	6	0.231	[-0.71 0.88]	0.053	-0.578	0.659603	0.535	0.073
H0YL77	E7EVX8	pearson	two-sided	6	0.23	[-0.72 0.88]	0.053	-0.579	0.661184	0.534	0.073
H0YL77	Q9UHX1-6	pearson	two-sided	6	0.229	[-0.72 0.88]	0.053	-0.579	0.661873	0.534	0.073
H0YL77	F5GYH1	pearson	two-sided	6	0.229	[-0.72 0.88]	0.052	-0.579	0.662451	0.534	0.073
H0YL77	A0A0C4DFM1	pearson	two-sided	6	0.229	[-0.72 0.88]	0.052	-0.579	0.66236	0.534	0.073
H0YL77	Q08AH3	pearson	two-sided	6	0.229	[-0.72 0.88]	0.053	-0.579	0.661837	0.534	0.073
H0YL77	Q9UN70	pearson	two-sided	6	0.229	[-0.72 0.88]	0.052	-0.579	0.662735	0.534	0.073
H0YL77	Q92552	pearson	two-sided	6	0.228	[-0.72 0.88]	0.052	-0.58	0.664495	0.533	0.073
H0YL77	O95453-2	pearson	two-sided	6	0.228	[-0.72 0.88]	0.052	-0.58	0.663703	0.534	0.073
H0YL77	O76031	pearson	two-sided	6	0.227	[-0.72 0.88]	0.052	-0.58	0.664695	0.533	0.073
H0YL77	P32004-3	pearson	two-sided	6	0.226	[-0.72 0.88]	0.051	-0.581	0.666586	0.533	0.072
H0YL77	Q96T58	pearson	two-sided	6	0.226	[-0.72 0.88]	0.051	-0.581	0.666302	0.533	0.072
H0YL77	P49748	pearson	two-sided	6	0.225	[-0.72 0.88]	0.051	-0.582	0.668182	0.532	0.072
H0YL77	Q9HBW9	pearson	two-sided	6	0.225	[-0.72 0.88]	0.05	-0.583	0.668739	0.532	0.072
H0YL77	K7EKE6	pearson	two-sided	6	0.225	[-0.72 0.88]	0.051	-0.582	0.66859	0.532	0.072
H0YL77	Q6NT55	pearson	two-sided	6	0.223	[-0.72 0.88]	0.05	-0.584	0.671596	0.531	0.072
H0YL77	O95347	pearson	two-sided	6	0.223	[-0.72 0.88]	0.05	-0.584	0.670704	0.532	0.072
H0YL77	Q9BVS5	pearson	two-sided	6	0.223	[-0.72 0.88]	0.05	-0.584	0.670809	0.532	0.072
H0YL77	P16219	pearson	two-sided	6	0.222	[-0.72 0.88]	0.049	-0.584	0.672053	0.531	0.072
H0YL77	P11215	pearson	two-sided	6	0.222	[-0.72 0.88]	0.049	-0.584	0.671837	0.531	0.072
H0YL77	P16662	pearson	two-sided	6	0.222	[-0.72 0.88]	0.049	-0.584	0.672021	0.531	0.072
H0YL77	P62873	pearson	two-sided	6	0.222	[-0.72 0.88]	0.049	-0.585	0.672662	0.531	0.071
H0YL77	Q5T2W1	pearson	two-sided	6	0.22	[-0.72 0.88]	0.048	-0.586	0.675773	0.53	0.071
H0YL77	Q9UFN0	pearson	two-sided	6	0.22	[-0.72 0.88]	0.048	-0.586	0.675514	0.53	0.071
H0YL77	Q8IXJ6	pearson	two-sided	6	0.22	[-0.72 0.88]	0.048	-0.586	0.675097	0.53	0.071
H0YL77	Q7Z4F1	pearson	two-sided	6	0.219	[-0.72 0.88]	0.048	-0.586	0.676289	0.53	0.071
H0YL77	P68104	pearson	two-sided	6	0.219	[-0.72 0.87]	0.048	-0.587	0.67712	0.53	0.071
H0YL77	Q9Y2P5	pearson	two-sided	6	0.219	[-0.72 0.87]	0.048	-0.587	0.677022	0.53	0.071
H0YL77	F8VW41	pearson	two-sided	6	0.218	[-0.72 0.87]	0.048	-0.587	0.677925	0.53	0.071
H0YL77	Q96JB5	pearson	two-sided	6	0.217	[-0.72 0.87]	0.047	-0.588	0.680117	0.529	0.07
H0YL77	P22760	pearson	two-sided	6	0.217	[-0.72 0.87]	0.047	-0.588	0.679759	0.529	0.07
H0YL77	Q96F25	pearson	two-sided	6	0.217	[-0.72 0.87]	0.047	-0.588	0.679606	0.529	0.071
H0YL77	P19447	pearson	two-sided	6	0.216	[-0.72 0.87]	0.047	-0.589	0.68067	0.529	0.07
H0YL77	P09471-2	pearson	two-sided	6	0.216	[-0.72 0.87]	0.047	-0.589	0.680572	0.529	0.07
H0YL77	Q9GZS1-2	pearson	two-sided	6	0.216	[-0.72 0.87]	0.047	-0.589	0.681329	0.529	0.07
H0YL77	Q8WVM0	pearson	two-sided	6	0.216	[-0.72 0.87]	0.047	-0.589	0.680754	0.529	0.07
H0YL77	J3KPF9	pearson	two-sided	6	0.216	[-0.72 0.87]	0.047	-0.589	0.681296	0.529	0.07
H0YL77	Q9UHE5	pearson	two-sided	6	0.216	[-0.72 0.87]	0.047	-0.589	0.681217	0.529	0.07
H0YL77	Q9HCC0	pearson	two-sided	6	0.215	[-0.72 0.87]	0.046	-0.59	0.682303	0.528	0.07
H0YL77	Q9Y5Q9	pearson	two-sided	6	0.215	[-0.72 0.87]	0.046	-0.589	0.682011	0.529	0.07
H0YL77	Q99567	pearson	two-sided	6	0.215	[-0.72 0.87]	0.046	-0.589	0.682092	0.529	0.07
H0YL77	Q2PPJ7	pearson	two-sided	6	0.215	[-0.72 0.87]	0.046	-0.59	0.683159	0.528	0.07
H0YL77	O75439	pearson	two-sided	6	0.214	[-0.72 0.87]	0.046	-0.59	0.68417	0.528	0.07
H0YL77	Q71RC2	pearson	two-sided	6	0.213	[-0.72 0.87]	0.046	-0.591	0.684818	0.528	0.07
H0YL77	P53384-2	pearson	two-sided	6	0.213	[-0.72 0.87]	0.045	-0.591	0.685811	0.528	0.07
H0YL77	P78560	pearson	two-sided	6	0.212	[-0.72 0.87]	0.045	-0.592	0.687114	0.527	0.069
H0YL77	Q9Y2T2	pearson	two-sided	6	0.212	[-0.72 0.87]	0.045	-0.591	0.686225	0.527	0.07
H0YL77	Q504Q3-2	pearson	two-sided	6	0.211	[-0.72 0.87]	0.044	-0.593	0.688912	0.527	0.069
H0YL77	Q9HC07	pearson	two-sided	6	0.211	[-0.72 0.87]	0.045	-0.592	0.687572	0.527	0.069
H0YL77	P08133	pearson	two-sided	6	0.211	[-0.72 0.87]	0.045	-0.592	0.688139	0.527	0.069
H0YL77	Q9ULJ7	pearson	two-sided	6	0.21	[-0.73 0.87]	0.044	-0.593	0.689529	0.527	0.069
H0YL77	Q9HCM4-4	pearson	two-sided	6	0.21	[-0.72 0.87]	0.044	-0.593	0.688931	0.527	0.069
H0YL77	Q9BXS4	pearson	two-sided	6	0.209	[-0.73 0.87]	0.044	-0.594	0.690875	0.526	0.069
H0YL77	Q6IB77	pearson	two-sided	6	0.209	[-0.73 0.87]	0.044	-0.594	0.690917	0.526	0.069
H0YL77	P62701	pearson	two-sided	6	0.209	[-0.73 0.87]	0.044	-0.594	0.691162	0.526	0.069
H0YL77	Q96S59	pearson	two-sided	6	0.209	[-0.73 0.87]	0.044	-0.594	0.691527	0.526	0.069
H0YL77	O43164-2	pearson	two-sided	6	0.209	[-0.73 0.87]	0.044	-0.594	0.690855	0.526	0.069
H0YL77	P29353-2	pearson	two-sided	6	0.208	[-0.73 0.87]	0.043	-0.594	0.692201	0.526	0.069
H0YL77	Q99541	pearson	two-sided	6	0.207	[-0.73 0.87]	0.043	-0.596	0.694647	0.525	0.069
H0YL77	Q9H257-2	pearson	two-sided	6	0.207	[-0.73 0.87]	0.043	-0.595	0.693383	0.526	0.069
H0YL77	Q15436	pearson	two-sided	6	0.207	[-0.73 0.87]	0.043	-0.595	0.69414	0.526	0.069
H0YL77	Q8NHU6	pearson	two-sided	6	0.206	[-0.73 0.87]	0.043	-0.596	0.694996	0.525	0.068
H0YL77	Q14669-3	pearson	two-sided	6	0.206	[-0.73 0.87]	0.042	-0.596	0.695649	0.525	0.068
H0YL77	Q8NI27	pearson	two-sided	6	0.206	[-0.73 0.87]	0.042	-0.596	0.695726	0.525	0.068
H0YL77	P62487	pearson	two-sided	6	0.205	[-0.73 0.87]	0.042	-0.596	0.696344	0.525	0.068
H0YL77	Q9HD33-2	pearson	two-sided	6	0.204	[-0.73 0.87]	0.042	-0.597	0.697797	0.525	0.068
H0YL77	Q8IZL8	pearson	two-sided	6	0.204	[-0.73 0.87]	0.042	-0.597	0.697933	0.525	0.068
H0YL77	Q86UA1	pearson	two-sided	6	0.204	[-0.73 0.87]	0.041	-0.598	0.698767	0.524	0.068
H0YL77	Q9Y4G8	pearson	two-sided	6	0.203	[-0.73 0.87]	0.041	-0.598	0.699097	0.524	0.068
H0YL77	O95155-2	pearson	two-sided	6	0.203	[-0.73 0.87]	0.041	-0.598	0.699197	0.524	0.068
H0YL77	A0A087WSY5	pearson	two-sided	6	0.203	[-0.73 0.87]	0.041	-0.598	0.699817	0.524	0.068
H0YL77	P62820	pearson	two-sided	6	0.202	[-0.73 0.87]	0.041	-0.599	0.701271	0.524	0.068
H0YL77	Q5VSL9	pearson	two-sided	6	0.202	[-0.73 0.87]	0.041	-0.598	0.700458	0.524	0.068
H0YL77	O15118	pearson	two-sided	6	0.202	[-0.73 0.87]	0.041	-0.599	0.701656	0.524	0.068
H0YL77	Q9NZD8	pearson	two-sided	6	0.201	[-0.73 0.87]	0.041	-0.599	0.702056	0.524	0.068
H0YL77	Q7Z2X4-4	pearson	two-sided	6	0.201	[-0.73 0.87]	0.04	-0.6	0.703202	0.523	0.067
H0YL77	Q92643	pearson	two-sided	6	0.201	[-0.73 0.87]	0.04	-0.6	0.703211	0.523	0.067
H0YL77	P98179	pearson	two-sided	6	0.2	[-0.73 0.87]	0.04	-0.6	0.70392	0.523	0.067
H0YL77	Q9BW83	pearson	two-sided	6	0.2	[-0.73 0.87]	0.04	-0.6	0.70432	0.523	0.067
H0YL77	Q9NU22	pearson	two-sided	6	0.2	[-0.73 0.87]	0.04	-0.6	0.703328	0.523	0.067
H0YL77	Q15011-3	pearson	two-sided	6	0.2	[-0.73 0.87]	0.04	-0.6	0.704031	0.523	0.067
H0YL77	Q5BJF6-2	pearson	two-sided	6	0.199	[-0.73 0.87]	0.04	-0.601	0.705536	0.523	0.067
H0YL77	Q02040	pearson	two-sided	6	0.199	[-0.73 0.87]	0.04	-0.601	0.705424	0.523	0.067
H0YL77	O94832	pearson	two-sided	6	0.199	[-0.73 0.87]	0.04	-0.601	0.705312	0.523	0.067
H0YL77	O43402	pearson	two-sided	6	0.199	[-0.73 0.87]	0.04	-0.6	0.704726	0.523	0.067
H0YL77	Q9NR34	pearson	two-sided	6	0.199	[-0.73 0.87]	0.039	-0.601	0.70602	0.523	0.067
H0YL77	P37235	pearson	two-sided	6	0.199	[-0.73 0.87]	0.04	-0.601	0.705769	0.523	0.067
H0YL77	Q9Y450	pearson	two-sided	6	0.198	[-0.73 0.87]	0.039	-0.601	0.70618	0.523	0.067
H0YL77	Q9BYC9	pearson	two-sided	6	0.198	[-0.73 0.87]	0.039	-0.601	0.70689	0.522	0.067
H0YL77	Q6RFH5	pearson	two-sided	6	0.198	[-0.73 0.87]	0.039	-0.602	0.707402	0.522	0.067
H0YL77	Q5VTI5	pearson	two-sided	6	0.198	[-0.73 0.87]	0.039	-0.601	0.706798	0.522	0.067
H0YL77	Q9BYC5	pearson	two-sided	6	0.197	[-0.73 0.87]	0.039	-0.602	0.708823	0.522	0.067
H0YL77	O95825	pearson	two-sided	6	0.196	[-0.73 0.87]	0.038	-0.603	0.710431	0.522	0.067
H0YL77	Q9HCJ1	pearson	two-sided	6	0.196	[-0.73 0.87]	0.039	-0.602	0.709088	0.522	0.067
H0YL77	P53611	pearson	two-sided	6	0.196	[-0.73 0.87]	0.039	-0.602	0.709282	0.522	0.067
H0YL77	F5H269	pearson	two-sided	6	0.196	[-0.73 0.87]	0.038	-0.603	0.71038	0.522	0.067
H0YL77	O75643	pearson	two-sided	6	0.196	[-0.73 0.87]	0.039	-0.602	0.709088	0.522	0.067
H0YL77	P35858	pearson	two-sided	6	0.195	[-0.73 0.87]	0.038	-0.603	0.710544	0.522	0.067
H0YL77	P22310	pearson	two-sided	6	0.195	[-0.73 0.87]	0.038	-0.603	0.711331	0.521	0.066
H0YL77	B4DHE8	pearson	two-sided	6	0.195	[-0.73 0.87]	0.038	-0.603	0.710949	0.522	0.066
H0YL77	P56182	pearson	two-sided	6	0.195	[-0.73 0.87]	0.038	-0.603	0.711326	0.521	0.066
H0YL77	O43172-2	pearson	two-sided	6	0.194	[-0.73 0.87]	0.038	-0.604	0.712647	0.521	0.066
H0YL77	O95210	pearson	two-sided	6	0.194	[-0.73 0.87]	0.038	-0.604	0.71248	0.521	0.066
H0YL77	Q9UEE9	pearson	two-sided	6	0.193	[-0.73 0.87]	0.037	-0.604	0.713646	0.521	0.066
H0YL77	P49427	pearson	two-sided	6	0.193	[-0.73 0.87]	0.037	-0.605	0.714178	0.521	0.066
H0YL77	Q9NPR9	pearson	two-sided	6	0.193	[-0.73 0.87]	0.037	-0.604	0.713724	0.521	0.066
H0YL77	Q86U42-2	pearson	two-sided	6	0.192	[-0.73 0.87]	0.037	-0.605	0.715735	0.52	0.066
H0YL77	A0A1C7CYX0	pearson	two-sided	6	0.192	[-0.73 0.87]	0.037	-0.605	0.715794	0.52	0.066
H0YL77	Q92785	pearson	two-sided	6	0.192	[-0.73 0.87]	0.037	-0.605	0.715634	0.52	0.066
H0YL77	Q9ULD2-2	pearson	two-sided	6	0.192	[-0.73 0.87]	0.037	-0.605	0.715937	0.52	0.066
H0YL77	Q96MG7	pearson	two-sided	6	0.191	[-0.73 0.87]	0.037	-0.606	0.716406	0.52	0.066
H0YL77	Q9NVI7-2	pearson	two-sided	6	0.191	[-0.73 0.87]	0.036	-0.606	0.717515	0.52	0.066
H0YL77	Q9NR56-6	pearson	two-sided	6	0.191	[-0.73 0.87]	0.037	-0.606	0.716706	0.52	0.066
H0YL77	Q8N283	pearson	two-sided	6	0.191	[-0.73 0.87]	0.036	-0.606	0.717451	0.52	0.066
H0YL77	Q86TP1	pearson	two-sided	6	0.191	[-0.73 0.87]	0.037	-0.606	0.716337	0.52	0.066
H0YL77	Q8WUM0	pearson	two-sided	6	0.191	[-0.73 0.87]	0.036	-0.606	0.717541	0.52	0.066
H0YL77	O75746	pearson	two-sided	6	0.191	[-0.73 0.87]	0.037	-0.606	0.716363	0.52	0.066
H0YL77	Q9UBD5	pearson	two-sided	6	0.19	[-0.73 0.87]	0.036	-0.607	0.718446	0.52	0.066
H0YL77	I3L0E3	pearson	two-sided	6	0.19	[-0.74 0.87]	0.036	-0.607	0.718808	0.52	0.066
H0YL77	Q5VT06	pearson	two-sided	6	0.19	[-0.73 0.87]	0.036	-0.606	0.717868	0.52	0.066
H0YL77	A0A087X0W9	pearson	two-sided	6	0.19	[-0.74 0.87]	0.036	-0.607	0.719012	0.52	0.066
H0YL77	Q9ULX3	pearson	two-sided	6	0.189	[-0.74 0.87]	0.036	-0.607	0.71968	0.52	0.065
H0YL77	P03951	pearson	two-sided	6	0.189	[-0.74 0.87]	0.036	-0.607	0.720451	0.519	0.065
H0YL77	Q3SXM5	pearson	two-sided	6	0.189	[-0.74 0.87]	0.036	-0.607	0.719445	0.52	0.065
H0YL77	O75608	pearson	two-sided	6	0.189	[-0.74 0.87]	0.036	-0.607	0.720351	0.519	0.065
H0YL77	C9JF17	pearson	two-sided	6	0.188	[-0.74 0.87]	0.035	-0.608	0.720732	0.519	0.065
H0YL77	P30414	pearson	two-sided	6	0.188	[-0.74 0.87]	0.035	-0.608	0.721784	0.519	0.065
H0YL77	Q02928	pearson	two-sided	6	0.187	[-0.74 0.87]	0.035	-0.609	0.723345	0.519	0.065
H0YL77	Q9UPY3	pearson	two-sided	6	0.187	[-0.74 0.87]	0.035	-0.608	0.72291	0.519	0.065
H0YL77	P11168	pearson	two-sided	6	0.187	[-0.74 0.87]	0.035	-0.608	0.722588	0.519	0.065
H0YL77	H0Y860	pearson	two-sided	6	0.187	[-0.74 0.87]	0.035	-0.608	0.722266	0.519	0.065
H0YL77	Q9NZC3	pearson	two-sided	6	0.186	[-0.74 0.87]	0.035	-0.609	0.724017	0.519	0.065
H0YL77	O15294	pearson	two-sided	6	0.186	[-0.74 0.87]	0.035	-0.609	0.72399	0.519	0.065
H0YL77	Q53FZ2	pearson	two-sided	6	0.186	[-0.74 0.87]	0.034	-0.609	0.724639	0.518	0.065
H0YL77	Q96ST3	pearson	two-sided	6	0.186	[-0.74 0.87]	0.035	-0.609	0.723757	0.519	0.065
H0YL77	P53609	pearson	two-sided	6	0.186	[-0.74 0.87]	0.035	-0.609	0.723754	0.519	0.065
H0YL77	H3BP28	pearson	two-sided	6	0.186	[-0.74 0.87]	0.035	-0.609	0.724454	0.519	0.065
H0YL77	P17066	pearson	two-sided	6	0.185	[-0.74 0.87]	0.034	-0.61	0.725681	0.518	0.065
[truncated: 4,290 more rows]
