# Supplementary material for: Dynamic human liver proteome atlas reveals functional insights into disease pathways
Source: Mol Syst Biol. 2022 May 17;18(5):e10947. doi: 10.15252/msb.202210947 (PMC9112488; doi:10.15252/msb.202210947)
Supplement: Supplementary file 13 — Table EV6 [file MSB-18-e10947-s002.xlsx]

## Sheet: Description
Table EV6. Baseline characteristics of patients with NASH and cirrhosis compared with controls. Variables are presented as median values with range in brackets or number of cases with relative abundance in percent in brackets where appropriate.

## Sheet: Table EV6
General characteristics	Control	NASH	Cirrhosis	Pa	Pb
	(n=15)	(n=20)	(n=10)
Age (in years)	40(26-59)	42(27-59)	47(32-55)	0.53	0.511
Sex (male)	2 (13.4)	4 (20.0)	8 (80.0)	1	<0.001
BMI (kg/m2)	42 (21-56)	50 (39-70)	25 (18-29)	0.008	0.017
Nicotine (yes)	2 (20.0)	4 (26.7)	4 (40.0)	0.68	0.175
Alcohol abuse (yes)	2 (16.7)	4 (25.0)	10 (100.0)	0.68	<0.001
Laboratory
Platelets (G/l)	250(203-318)	301(199-375)	100(61-136)	0.303	<0.001
INR	1.01(0.9-1.2)	1.01(0.9-1.1)	1.4(1.1-1.9)	0.8	<0.001
CRP (mg/l)	1.2(0.4-2.4)	1.2(0.4-3.9)	9.0(0.6-19.5)	0.671	0.003
Creatinine	0.9(0.8-1.0)	0.9(0.7-1.1)	0.9(0.4-3.1)	0.902	0.762
Bilirubin (mg/dl)	0.5(0.3-0.6)	0.6(0.3-1.5)	4.4(1.1-28.0)	0.007	<0.001
a. P value was compared between NASH and controls using Mann-Whitney U test or Fisher test where appropriate.
b. P values compared between cirrhosis and controls using Mann-Whitney U test or Fisher test where appropriate.
