# Supplementary material for: Dynamic human liver proteome atlas reveals functional insights into disease pathways
Source: Mol Syst Biol. 2022 May 17;18(5):e10947. doi: 10.15252/msb.202210947 (PMC9112488; doi:10.15252/msb.202210947)
Supplement: Supplementary file 14 — Table EV7 [file MSB-18-e10947-s011.xlsx]

## Sheet: Description
Table EV7. Isolation window scheme of the data independent acquisition method used for the single-shot mesaurement of liver biopsies in the human cohort (N=45). Related to Figures 7

## Sheet: Table EV7
Window #	Mass [m/z]	Isolation window [m/z]
1	319.625	39.25
2	351.5	25.5
3	373.5	19.5
4	391	16.5
5	406	14.5
6	419.5	13.5
7	431.5	11.5
8	442.5	11.5
9	453.5	11.5
10	464	10.5
11	473.5	9.5
12	482.5	9.5
13	491.5	9.5
14	500.5	9.5
15	509.5	9.5
16	518	8.5
17	526	8.5
18	534	8.5
19	542.5	9.5
20	551	8.5
21	559	8.5
22	567	8.5
23	575	8.5
24	583	8.5
25	591	8.5
26	599	8.5
27	607	8.5
28	615	8.5
29	623	8.5
30	631	8.5
31	639.5	9.5
32	648	8.5
33	656.5	9.5
34	665.5	9.5
35	674.5	9.5
36	683.5	9.5
37	692.5	9.5
38	702	10.5
39	711.5	9.5
40	721	10.5
41	731.5	11.5
42	742.5	11.5
43	753.5	11.5
44	764.5	11.5
45	776	12.5
46	788.5	13.5
47	801.5	13.5
48	815	14.5
49	829.5	15.5
50	845	16.5
51	861.5	17.5
52	879	18.5
53	898	20.5
54	919	22.5
55	942	24.5
56	968	28.5
57	998.5	33.5
58	1034.5	39.5
59	1078.5	49.5
60	1137	68.5
61	1211	80.5
62	1291	80.5
63	1370.5	79.5
64	1450	80.5
65	1530	80.5
66	1609.88	80.25
