# Supplementary material for: Dynamic human liver proteome atlas reveals functional insights into disease pathways
Source: Mol Syst Biol. 2022 May 17;18(5):e10947. doi: 10.15252/msb.202210947 (PMC9112488; doi:10.15252/msb.202210947)
Supplement: Supplementary file 15 — Table EV8 [file MSB-18-e10947-s004.xlsx]

## Sheet: Description
Table EV8: Isolation window scheme of the intra-analysis CV switching method for the single-shot measurement of primary cells in the time-course culture experiment. Related to Figure 6.

## Sheet: FAIMS-DIA acquisition method
CV	Window #	Mass [m/z]	Isolation window [m/z]	compensation voltage [V]
intra CV-1	1	342.25	84.5	-40
intra CV-1	2	405	43	-40
intra CV-1	3	442.5	34	-40
intra CV-1	4	473.5	30	-40
intra CV-1	5	501	27	-40
intra CV-1	6	526	25	-40
intra CV-1	7	550.5	26	-40
intra CV-1	8	574.5	24	-40
intra CV-1	9	598.5	26	-40
intra CV-1	10	623	25	-40
intra CV-1	11	648	27	-40
intra CV-1	12	674	27	-40
intra CV-1	13	701.5	30	-40
intra CV-1	14	731.5	32	-40
intra CV-1	15	764.5	36	-40
intra CV-1	16	801.5	40	-40
intra CV-1	17	844.5	48	-40
intra CV-1	18	898	61	-40
intra CV-1	19	970.5	86	-40
intra CV-1	20	1092.5	160	-40
intra CV-1	21	1291.5	240	-40
intra CV-1	22	1530.25	239.5	-40
intra CV-2	1	342.25	84.5	-55
intra CV-2	2	405	43	-55
intra CV-2	3	442.5	34	-55
intra CV-2	4	473.5	30	-55
intra CV-2	5	501	27	-55
intra CV-2	6	526	25	-55
intra CV-2	7	550.5	26	-55
intra CV-2	8	574.5	24	-55
intra CV-2	9	598.5	26	-55
intra CV-2	10	623	25	-55
intra CV-2	11	648	27	-55
intra CV-2	12	674	27	-55
intra CV-2	13	701.5	30	-55
intra CV-2	14	731.5	32	-55
intra CV-2	15	764.5	36	-55
intra CV-2	16	801.5	40	-55
intra CV-2	17	844.5	48	-55
intra CV-2	18	898	61	-55
intra CV-2	19	970.5	86	-55
intra CV-2	20	1092.5	160	-55
intra CV-2	21	1291.5	240	-55
intra CV-2	22	1530.25	239.5	-55
intra CV-3	1	342.25	84.5	-70
intra CV-3	2	405	43	-70
intra CV-3	3	442.5	34	-70
intra CV-3	4	473.5	30	-70
intra CV-3	5	501	27	-70
intra CV-3	6	526	25	-70
intra CV-3	7	550.5	26	-70
intra CV-3	8	574.5	24	-70
intra CV-3	9	598.5	26	-70
intra CV-3	10	623	25	-70
intra CV-3	11	648	27	-70
intra CV-3	12	674	27	-70
intra CV-3	13	701.5	30	-70
intra CV-3	14	731.5	32	-70
intra CV-3	15	764.5	36	-70
intra CV-3	16	801.5	40	-70
intra CV-3	17	844.5	48	-70
intra CV-3	18	898	61	-70
intra CV-3	19	970.5	86	-70
intra CV-3	20	1092.5	160	-70
intra CV-3	21	1291.5	240	-70
intra CV-3	22	1530.25	239.5	-70
3CV_22win_100min
